# Supplementary material for: Frag’n’Flow: automated workflow for large-scale quantitative proteomics in high performance computing environments
Source: BMC Bioinformatics. 2026 Jan 4;27:18. doi: 10.1186/s12859-025-06305-y (PMC12828970; doi:10.1186/s12859-025-06305-y)
Supplement: Supplementary file 1 — Additional file 1: Data S1. Contains results and output files from the DDA case study. Table S1. Comma-separated values (CSV file) includes the identified protein intensities along with the differential expression analysis results. Output S1. (PDF file) is the FP-Analyst generated report with all corresponding visualizations and outputs. [file 12859_2025_6305_MOESM1_ESM.zip]

Archive with 3 entries (2 files):
- Data S1/
- Data S1/Output S1.pdf
- Data S1/Table S1.csv
