# Supplementary material for: Frag’n’Flow: automated workflow for large-scale quantitative proteomics in high performance computing environments
Source: BMC Bioinformatics. 2026 Jan 4;27:18. doi: 10.1186/s12859-025-06305-y (PMC12828970; doi:10.1186/s12859-025-06305-y)
Supplement: Supplementary file 1 — Additional file 1: Data S1. Contains results and output files from the DDA case study. Table S1. Comma-separated values (CSV file) includes the identified protein intensities along with the differential expression analysis results. Output S1. (PDF file) is the FP-Analyst generated report with all corresponding visualizations and outputs. [file 12859_2025_6305_MOESM1_ESM.zip › Data S1/Table S1.csv]

Protein	Protein.ID	Entry.Name	Gene	Protein.Length	Organism	Protein.Existence	Description	Protein.Probability	Top.Peptide.Probability	Combined.Total.Peptides	Combined.Spectral.Count	Combined.Unique.Spectral.Count	Combined.Total.Spectral.Count	Con_1.Spectral.Count	Con_2.Spectral.Count	Con_3.Spectral.Count	Con_4.Spectral.Count	FXS_1.Spectral.Count	FXS_2.Spectral.Count	FXS_3.Spectral.Count	FXS_4.Spectral.Count	Con_1.Unique.Spectral.Count	Con_2.Unique.Spectral.Count	Con_3.Unique.Spectral.Count	Con_4.Unique.Spectral.Count	FXS_1.Unique.Spectral.Count	FXS_2.Unique.Spectral.Count	FXS_3.Unique.Spectral.Count	FXS_4.Unique.Spectral.Count	Con_1.Total.Spectral.Count	Con_2.Total.Spectral.Count	Con_3.Total.Spectral.Count	Con_4.Total.Spectral.Count	FXS_1.Total.Spectral.Count	FXS_2.Total.Spectral.Count	FXS_3.Total.Spectral.Count	FXS_4.Total.Spectral.Count	Con_1.MaxLFQ.Intensity	Con_2.MaxLFQ.Intensity	Con_3.MaxLFQ.Intensity	Con_4.MaxLFQ.Intensity	FXS_1.MaxLFQ.Intensity	FXS_2.MaxLFQ.Intensity	FXS_3.MaxLFQ.Intensity	FXS_4.MaxLFQ.Intensity	Indistinguishable.Proteins	name	ID	FXS_vs_CTRL_CI.L
sp|A0A0U1RRE5|NBDY_HUMAN	A0A0U1RRE5	NBDY_HUMAN	NBDY	68	Homo sapiens	1:Experimental evidence at protein level	Negative regulator of P-body association	0.9544	0.9984	1	10	10	10	2	1	1	1	1	1	2	1	2	1	1	1	1	1	2	1	2	1	1	1	1	1	2	1	178769120	265953136	183694496	197907328	189050464	232099472	258040720	338086624		NBDY	A0A0U1RRE5	-0.205971867375519
sp|A0A2R8Y4L2|RA1L3_HUMAN	A0A2R8Y4L2	RA1L3_HUMAN	HNRNPA1L3	320	Homo sapiens	1:Experimental evidence at protein level	Heterogeneous nuclear ribonucleoprotein A1-like 3	1	0.999	28	42	42	1108	2	3	4	7	6	6	4	10	2	3	4	7	6	6	4	10	119	129	136	145	136	137	141	165	64005392	88115408	69177528	78609064	88037592	84902544	77685784	106669216		HNRNPA1L3	A0A2R8Y4L2	0.478059410470987
sp|A0AVT1|UBA6_HUMAN	A0AVT1	UBA6_HUMAN	UBA6	1052	Homo sapiens	1:Experimental evidence at protein level	Ubiquitin-like modifier-activating enzyme 6	1	0.999	41	354	354	354	40	48	46	44	42	35	54	45	40	48	46	44	42	35	54	45	40	48	46	44	42	35	54	45	704721340	787139260	764513340	780925250	752641020	721297410	752432320	782556160		UBA6	A0AVT1	0.317670434499563
sp|A0FGR8|ESYT2_HUMAN	A0FGR8	ESYT2_HUMAN	ESYT2	921	Homo sapiens	1:Experimental evidence at protein level	Extended synaptotagmin-2	1	0.999	9	48	48	48	5	4	6	4	8	6	9	6	5	4	6	4	8	6	9	6	5	4	6	4	8	6	9	6	1126914690	1001496060	953104190	1024087230	874404220	1208343420	823516160	937685760		ESYT2	A0FGR8	-3.5898169862281
sp|A0JLT2|MED19_HUMAN	A0JLT2	MED19_HUMAN	MED19	244	Homo sapiens	1:Experimental evidence at protein level	Mediator of RNA polymerase II transcription subunit 19	0.9702	0.999	1	1	1	1	0	0	1	0	0	0	0	0	0	0	1	0	0	0	0	0	0	0	1	0	0	0	0	0	0	0	0	0	0	0	0	0		MED19	A0JLT2	-1.21011198702818
sp|A0JNW5|BLT3B_HUMAN	A0JNW5	BLT3B_HUMAN	BLTP3B	1464	Homo sapiens	1:Experimental evidence at protein level	Bridge-like lipid transfer protein family member 3B	0.8682	0.9951	1	1	1	1	0	1	0	0	0	0	0	0	0	1	0	0	0	0	0	0	0	1	0	0	0	0	0	0	23568972	30109726	0	22087562	0	13116134	0	0		BLTP3B	A0JNW5	-1.98915159045328
sp|A0MZ66|SHOT1_HUMAN	A0MZ66	SHOT1_HUMAN	SHTN1	631	Homo sapiens	1:Experimental evidence at protein level	Shootin-1	1	0.999	9	37	37	37	6	3	5	5	5	4	4	5	6	3	5	5	5	4	4	5	6	3	5	5	5	4	4	5	97645512	119847048	104921416	108545664	90806040	111794912	100242744	91374616		SHTN1	A0MZ66	-0.493127134258818
sp|A1A5C7|S22AN_HUMAN	A1A5C7	S22AN_HUMAN	SLC22A23	686	Homo sapiens	1:Experimental evidence at protein level	Solute carrier family 22 member 23	1	0.999	5	17	17	17	7	3	2	3	1	1	0	0	7	3	2	3	1	1	0	0	7	3	2	3	1	1	0	0	100669944	105178736	98490960	107630936	45633192	43078300	36936960	46220640		SLC22A23	A1A5C7	-2.75642539399539
sp|A1L020|MEX3A_HUMAN	A1L020	MEX3A_HUMAN	MEX3A	520	Homo sapiens	1:Experimental evidence at protein level	RNA-binding protein MEX3A	1	0.999	18	124	102	124	11	19	18	13	16	15	15	17	8	17	16	10	14	11	12	14	11	19	18	13	16	15	15	17	180039968	197396512	203509584	204202736	226603440	213846320	222345504	235206400		MEX3A	A1L020	-0.0367498624045004
sp|A1L0T0|HACL2_HUMAN	A1L0T0	HACL2_HUMAN	ILVBL	632	Homo sapiens	1:Experimental evidence at protein level	2-hydroxyacyl-CoA lyase 2	1	0.999	10	85	85	85	9	12	12	12	7	10	11	12	9	12	12	12	7	10	11	12	9	12	12	12	7	10	11	12	235112896	245548752	249071152	246569088	199036768	173077888	199982928	217218304		ILVBL	A1L0T0	-0.5742187271498
sp|A1L170|CA226_HUMAN	A1L170	CA226_HUMAN	C1orf226	272	Homo sapiens	1:Experimental evidence at protein level	Uncharacterized protein C1orf226	1	0.999	2	8	8	8	0	2	2	1	1	0	1	1	0	2	2	1	1	0	1	1	0	2	2	1	1	0	1	1	43778136	41002312	40883996	50975236	30834352	38359644	44586696	15819841		C1orf226	A1L170	-1.84520828832543
sp|A1X283|SPD2B_HUMAN	A1X283	SPD2B_HUMAN	SH3PXD2B	911	Homo sapiens	1:Experimental evidence at protein level	SH3 and PX domain-containing protein 2B	1	0.999	34	244	235	244	26	28	29	30	34	33	32	32	25	27	28	29	32	32	31	31	26	28	29	30	34	33	32	32	400843680	411159424	412543968	419819968	454430656	410844480	412496480	442639360		SH3PXD2B	A1X283	-0.185823448068036
sp|A1Z1Q3|MACD2_HUMAN	A1Z1Q3	MACD2_HUMAN	MACROD2	425	Homo sapiens	1:Experimental evidence at protein level	ADP-ribose glycohydrolase MACROD2	1	0.999	4	13	13	13	3	1	0	1	2	2	1	3	3	1	0	1	2	2	1	3	3	1	0	1	2	2	1	3	78605264	0	0	51363812	54481732	51613104	53091960	64518492		MACROD2	A1Z1Q3	-0.968754584133803
sp|A2A288|ZC12D_HUMAN	A2A288	ZC12D_HUMAN	ZC3H12D	527	Homo sapiens	1:Experimental evidence at protein level	Probable ribonuclease ZC3H12D	0.8381	0.9938	1	3	3	3	0	0	0	0	2	0	0	1	0	0	0	0	2	0	0	1	0	0	0	0	2	0	0	1	0	0	0	0	0	0	0	0		ZC3H12D	A2A288	-1.7466310565594
sp|A2RRP1|NBAS_HUMAN	A2RRP1	NBAS_HUMAN	NBAS	2371	Homo sapiens	1:Experimental evidence at protein level	NBAS subunit of NRZ tethering complex	1	0.999	10	28	28	28	2	3	1	4	4	3	5	6	2	3	1	4	4	3	5	6	2	3	1	4	4	3	5	6	52802564	47446508	65524256	57523808	54911448	49721328	56493204	62907900		NBAS	A2RRP1	0.0772599672344938
sp|A2RTX5|SYTC2_HUMAN	A2RTX5	SYTC2_HUMAN	TARS3	802	Homo sapiens	1:Experimental evidence at protein level	Threonine--tRNA ligase 2, cytoplasmic	1	0.999	5	12	12	20	2	2	2	5	0	0	0	1	2	2	2	5	0	0	0	1	3	4	4	5	1	0	1	2	35455668	42485800	44100376	42393100	23701722	0	30536268	36329188		TARS3	A2RTX5	-2.68574930856922
sp|A3KMH1|VWA8_HUMAN	A3KMH1	VWA8_HUMAN	VWA8	1905	Homo sapiens	1:Experimental evidence at protein level	von Willebrand factor A domain-containing protein 8	1	0.999	4	6	6	6	0	4	1	1	0	0	0	0	0	4	1	1	0	0	0	0	0	4	1	1	0	0	0	0	29446124	27388442	30610966	26282118	0	0	18883436	0		VWA8	A3KMH1	-2.52737443085329
sp|A3KN83|SBNO1_HUMAN	A3KN83	SBNO1_HUMAN	SBNO1	1393	Homo sapiens	1:Experimental evidence at protein level	Protein strawberry notch homolog 1	0.9868	0.9958	2	2	2	2	0	0	0	0	0	1	0	1	0	0	0	0	0	1	0	1	0	0	0	0	0	1	0	1	0	0	0	0	0	0	0	0		SBNO1	A3KN83	-0.717001552043441
sp|A4D1E9|GTPBA_HUMAN	A4D1E9	GTPBA_HUMAN	GTPBP10	387	Homo sapiens	1:Experimental evidence at protein level	GTP-binding protein 10	1	0.999	3	11	11	11	2	3	3	1	0	0	1	1	2	3	3	1	0	0	1	1	2	3	3	1	0	0	1	1	43938320	40825792	44603312	38545000	28624022	0	46637484	46083476		GTPBP10	A4D1E9	-2.12221565479039
sp|A4D1P6|WDR91_HUMAN	A4D1P6	WDR91_HUMAN	WDR91	747	Homo sapiens	1:Experimental evidence at protein level	WD repeat-containing protein 91	1	0.999	2	12	12	12	0	3	2	1	2	0	2	2	0	3	2	1	2	0	2	2	0	3	2	1	2	0	2	2	32301768	44268708	47288268	43715528	37171612	0	38416056	37750292		WDR91	A4D1P6	-1.94655653931221
sp|A4D1U4|DEN11_HUMAN	A4D1U4	DEN11_HUMAN	DENND11	455	Homo sapiens	1:Experimental evidence at protein level	DENN domain-containing protein 11	0.9364	0.9978	1	2	2	2	1	0	0	0	1	0	0	0	1	0	0	0	1	0	0	0	1	0	0	0	1	0	0	0	14979802	5060052.5	0	0	10531760	0	11959020	0		DENND11	A4D1U4	-1.94615041653641
sp|A5A3E0|POTEF_HUMAN	A5A3E0	POTEF_HUMAN	POTEF	1075	Homo sapiens	1:Experimental evidence at protein level	POTE ankyrin domain family member F	0.9939	0.9989	13	6	6	499	1	1	1	1	1	0	0	1	1	1	1	1	1	0	0	1	62	65	63	67	57	63	62	60	0	0	0	0	0	0	0	0		POTEF	A5A3E0	-2.62697823061874
sp|A5D8V6|VP37C_HUMAN	A5D8V6	VP37C_HUMAN	VPS37C	355	Homo sapiens	1:Experimental evidence at protein level	Vacuolar protein sorting-associated protein 37C	0.9699	0.999	1	3	3	3	0	0	0	0	1	1	1	0	0	0	0	0	1	1	1	0	0	0	0	0	1	1	1	0	0	0	0	0	52571632	40866004	45507548	46786592		VPS37C	A5D8V6	-0.349267469939953
sp|A5D8V7|ODAD3_HUMAN	A5D8V7	ODAD3_HUMAN	ODAD3	595	Homo sapiens	1:Experimental evidence at protein level	Outer dynein arm-docking complex subunit 3	0.8829	0.9957	1	1	1	1	0	0	0	0	0	0	1	0	0	0	0	0	0	0	1	0	0	0	0	0	0	0	1	0	0	0	0	0	0	0	0	0		ODAD3	A5D8V7	-1.28592153356944
sp|A5PLN9|TPC13_HUMAN	A5PLN9	TPC13_HUMAN	TRAPPC13	417	Homo sapiens	1:Experimental evidence at protein level	Trafficking protein particle complex subunit 13	0.9828	0.999	2	5	5	5	0	0	0	0	1	1	1	2	0	0	0	0	1	1	1	2	0	0	0	0	1	1	1	2	0	0	0	0	0	0	0	0		TRAPPC13	A5PLN9	-0.659584232584731
sp|A5YKK6|CNOT1_HUMAN	A5YKK6	CNOT1_HUMAN	CNOT1	2376	Homo sapiens	1:Experimental evidence at protein level	CCR4-NOT transcription complex subunit 1	1	0.999	47	247	247	247	31	25	24	30	40	33	36	28	31	25	24	30	40	33	36	28	31	25	24	30	40	33	36	28	467866976	372827392	437680992	456709792	501161856	508773792	505904384	481344416		CNOT1	A5YKK6	-0.156745224363319
sp|A6NCE7|MP3B2_HUMAN	A6NCE7	MP3B2_HUMAN	MAP1LC3B2	125	Homo sapiens	1:Experimental evidence at protein level	Microtubule-associated protein 1 light chain 3 beta 2	1	0.999	3	45	0	45	6	5	6	5	7	5	5	6	0	0	0	0	0	0	0	0	6	5	6	5	7	5	5	6	4258806780	2857781760	3630093060	3328958980	3021937150	2582045950	2799800060	2542967810	sp|Q9GZQ8|MLP3B_HUMAN	MAP1LC3B2	A6NCE7	-0.6681602017544
sp|A6NDB9|PALM3_HUMAN	A6NDB9	PALM3_HUMAN	PALM3	673	Homo sapiens	1:Experimental evidence at protein level	Paralemmin-3	1	0.999	4	12	12	12	4	2	3	1	0	0	2	0	4	2	3	1	0	0	2	0	4	2	3	1	0	0	2	0	36411996	35917920	42638256	30656828	31827484	0	27898458	40046832		PALM3	A6NDB9	-1.0622299931415
sp|A6NDG6|PGP_HUMAN	A6NDG6	PGP_HUMAN	PGP	321	Homo sapiens	1:Experimental evidence at protein level	Glycerol-3-phosphate phosphatase	1	0.999	9	55	55	55	7	5	6	10	8	8	4	7	7	5	6	10	8	8	4	7	7	5	6	10	8	8	4	7	125480440	123657200	134789872	128887032	148227824	151134224	141953296	149970160		PGP	A6NDG6	-0.372151825721911
sp|A6NDU8|RIMC1_HUMAN	A6NDU8	RIMC1_HUMAN	RIMOC1	294	Homo sapiens	1:Experimental evidence at protein level	RAB7A-interacting MON1-CCZ1 complex subunit 1	1	0.999	2	6	6	6	2	1	0	2	0	1	0	0	2	1	0	2	0	1	0	0	2	1	0	2	0	1	0	0	31603552	63715312	62276208	46589460	34187176	0	29263528	35206280		RIMOC1	A6NDU8	-4.1436478694249
sp|A6NFI3|ZN316_HUMAN	A6NFI3	ZN316_HUMAN	ZNF316	1004	Homo sapiens	1:Experimental evidence at protein level	Zinc finger protein 316	1	0.999	12	71	71	71	7	10	8	10	8	8	9	11	7	10	8	10	8	8	9	11	7	10	8	10	8	8	9	11	57261040	73091712	74151504	68192160	61232092	62083440	63110000	77951664		ZNF316	A6NFI3	-0.689140320322193
sp|A6NGN9|IGLO5_HUMAN	A6NGN9	IGLO5_HUMAN	IGLON5	336	Homo sapiens	1:Experimental evidence at protein level	IgLON family member 5	1	0.999	5	33	33	33	5	5	5	5	4	3	2	4	5	5	5	5	4	3	2	4	5	5	5	5	4	3	2	4	145861856	129563064	138938192	121101440	95582808	74786312	112833328	94024880		IGLON5	A6NGN9	-1.17704160384393
sp|A6NHL2|TBAL3_HUMAN	A6NHL2	TBAL3_HUMAN	TUBAL3	446	Homo sapiens	1:Experimental evidence at protein level	Tubulin alpha chain-like 3	1	0.999	9	11	11	355	1	2	2	2	1	1	1	1	1	2	2	2	1	1	1	1	48	39	39	47	52	52	44	34	73952936	68289216	89553176	67327560	55431740	57436476	99237736	58770336		TUBAL3	A6NHL2	-1.35561782251359
sp|A6NHQ2|FBLL1_HUMAN	A6NHQ2	FBLL1_HUMAN	FBLL1	334	Homo sapiens	1:Experimental evidence at protein level	rRNA/tRNA 2'-O-methyltransferase fibrillarin-like protein 1	1	0.999	8	33	33	99	2	4	5	6	5	3	4	4	2	4	5	6	5	3	4	4	8	10	13	14	16	14	14	10	422354048	500761696	485362528	428962592	425311104	348835168	434401472	469112192		FBLL1	A6NHQ2	-0.519964911592676
sp|A6NHR9|SMHD1_HUMAN	A6NHR9	SMHD1_HUMAN	SMCHD1	2005	Homo sapiens	1:Experimental evidence at protein level	Structural maintenance of chromosomes flexible hinge domain-containing protein 1	1	0.999	41	183	183	183	23	14	20	21	23	21	30	31	23	14	20	21	23	21	30	31	23	14	20	21	23	21	30	31	326928704	308971360	323571008	314969600	346631776	370867104	368591552	429679360		SMCHD1	A6NHR9	0.448544987313337
sp|A6NHX0|CAST2_HUMAN	A6NHX0	CAST2_HUMAN	CASTOR2	329	Homo sapiens	1:Experimental evidence at protein level	Cytosolic arginine sensor for mTORC1 subunit 2	1	0.999	2	13	5	13	2	2	1	1	2	2	2	1	1	1	0	0	1	1	1	0	2	2	1	1	2	2	2	1	56314760	62154356	52220132	50491704	61321812	50994516	72069288	57628840		CASTOR2	A6NHX0	-0.93256367040739
sp|A6NIH7|U119B_HUMAN	A6NIH7	U119B_HUMAN	UNC119B	251	Homo sapiens	1:Experimental evidence at protein level	Protein unc-119 homolog B	1	0.999	8	48	48	48	8	5	6	6	4	7	6	6	8	5	6	6	4	7	6	6	8	5	6	6	4	7	6	6	127247608	140090768	146672704	143355824	153597504	148384448	141853696	135918352		UNC119B	A6NIH7	-0.249501156696795
sp|A6NJT0|UNC4_HUMAN	A6NJT0	UNC4_HUMAN	UNCX	531	Homo sapiens	1:Experimental evidence at protein level	Homeobox protein unc-4 homolog	0.9844	0.9952	2	2	2	2	0	0	0	0	0	0	1	1	0	0	0	0	0	0	1	1	0	0	0	0	0	0	1	1	0	0	0	0	0	0	0	0		UNCX	A6NJT0	-0.785793495806368
sp|A6NKD9|CC85C_HUMAN	A6NKD9	CC85C_HUMAN	CCDC85C	419	Homo sapiens	1:Experimental evidence at protein level	Coiled-coil domain-containing protein 85C	1	0.999	8	27	27	27	2	2	3	6	5	2	2	5	2	2	3	6	5	2	2	5	2	2	3	6	5	2	2	5	79107688	96112200	92646168	90950824	72965344	0	71543032	103755992		CCDC85C	A6NKD9	-3.26641031832496
sp|A6NKG5|RTL1_HUMAN	A6NKG5	RTL1_HUMAN	RTL1	1358	Homo sapiens	1:Experimental evidence at protein level	Retrotransposon-like protein 1	0.9666	0.9989	1	3	3	3	1	0	1	0	0	1	0	0	1	0	1	0	0	1	0	0	1	0	1	0	0	1	0	0	0	0	0	0	0	0	0	0		RTL1	A6NKG5	-1.64099995955432
sp|A6NL88|SHSA7_HUMAN	A6NL88	SHSA7_HUMAN	SHISA7	538	Homo sapiens	1:Experimental evidence at protein level	Protein shisa-7	0.968	0.9989	1	3	3	3	0	1	1	1	0	0	0	0	0	1	1	1	0	0	0	0	0	1	1	1	0	0	0	0	0	0	0	0	0	0	0	0		SHISA7	A6NL88	-0.730685236386131
sp|A6NNA2|SRRM3_HUMAN	A6NNA2	SRRM3_HUMAN	SRRM3	597	Homo sapiens	1:Experimental evidence at protein level	Serine/arginine repetitive matrix protein 3	0.9913	0.9966	2	2	2	2	0	0	1	0	0	1	0	0	0	0	1	0	0	1	0	0	0	0	1	0	0	1	0	0	34552800	52492132	55543100	55998900	88315136	48435260	0	0		SRRM3	A6NNA2	-2.20221567328593
sp|A7E2Y1|MYH7B_HUMAN	A7E2Y1	MYH7B_HUMAN	MYH7B	1983	Homo sapiens	1:Experimental evidence at protein level	Myosin-7B	0.9891	0.9931	4	10	10	12	1	3	1	1	1	1	1	1	1	3	1	1	1	1	1	1	2	3	2	1	1	1	1	1	252055424	117261512	258056736	210157760	324142528	467455936	513379616	364028352		MYH7B	A7E2Y1	0.365961761991159
sp|A7KAX9|RHG32_HUMAN	A7KAX9	RHG32_HUMAN	ARHGAP32	2087	Homo sapiens	1:Experimental evidence at protein level	Rho GTPase-activating protein 32	1	0.999	3	16	16	16	2	1	1	2	2	3	2	3	2	1	1	2	2	3	2	3	2	1	1	2	2	3	2	3	33316990	34398460	37724532	32828328	31666978	31068694	34341740	41133448		ARHGAP32	A7KAX9	-0.286908700569979
sp|A7MD48|SRRM4_HUMAN	A7MD48	SRRM4_HUMAN	SRRM4	611	Homo sapiens	1:Experimental evidence at protein level	Serine/arginine repetitive matrix protein 4	0.9701	0.999	1	2	2	2	0	0	0	0	1	0	1	0	0	0	0	0	1	0	1	0	0	0	0	0	1	0	1	0	0	0	0	0	0	0	0	0		SRRM4	A7MD48	-0.420338847653687
sp|A8CG34|P121C_HUMAN	A8CG34	P121C_HUMAN	POM121C	1229	Homo sapiens	1:Experimental evidence at protein level	Nuclear envelope pore membrane protein POM 121C	1	0.999	7	15	3	15	1	2	3	1	4	2	1	1	0	1	0	0	0	1	0	1	1	2	3	1	4	2	1	1	69632088	74140640	81399008	67523704	60740716	56628976	66362832	74924816		POM121C	A8CG34	0.375466607211395
sp|A8MVW0|F1712_HUMAN	A8MVW0	F1712_HUMAN	FAM171A2	826	Homo sapiens	1:Experimental evidence at protein level	Protein FAM171A2	1	0.999	12	72	64	72	12	9	10	10	8	7	7	9	11	8	9	9	7	6	6	8	12	9	10	10	8	7	7	9	159393936	150171296	168299024	161983408	119595800	103142864	115350952	125920440		FAM171A2	A8MVW0	-1.16417067208829
sp|A8MW92|P20L1_HUMAN	A8MW92	P20L1_HUMAN	PHF20L1	1017	Homo sapiens	1:Experimental evidence at protein level	PHD finger protein 20-like protein 1	1	0.999	6	40	40	40	6	4	7	4	7	4	3	5	6	4	7	4	7	4	3	5	6	4	7	4	7	4	3	5	92090344	86927880	101504376	95044992	99486256	96750576	99411352	117023832		PHF20L1	A8MW92	-0.396867301285666
sp|A8MWD9|RUXGL_HUMAN	A8MWD9	RUXGL_HUMAN	SNRPGP15	76	Homo sapiens	5:Protein uncertain	Putative small nuclear ribonucleoprotein G-like protein 15	1	0.999	5	74	0	74	7	8	7	11	11	12	9	9	0	0	0	0	0	0	0	0	7	8	7	11	11	12	9	9	2735572480	2489259520	2682708740	2754227200	3317355260	3320335870	3366208510	2933104380	sp|P62308|RUXG_HUMAN	SNRPGP15	A8MWD9	0.0168033009646409
sp|A8MWY0|ELAP2_HUMAN	A8MWY0	ELAP2_HUMAN	ELAPOR2	1029	Homo sapiens	1:Experimental evidence at protein level	Endosome/lysosome-associated apoptosis and autophagy regulator family member 2	0.983	0.999	2	5	5	5	1	0	2	1	0	1	0	0	1	0	2	1	0	1	0	0	1	0	2	1	0	1	0	0	0	0	0	0	0	0	0	0		ELAPOR2	A8MWY0	-2.0458334194244
sp|A8MXV4|NUD19_HUMAN	A8MXV4	NUD19_HUMAN	NUDT19	375	Homo sapiens	1:Experimental evidence at protein level	Acyl-coenzyme A diphosphatase NUDT19	0.9631	0.9988	1	3	3	3	1	1	1	0	0	0	0	0	1	1	1	0	0	0	0	0	1	1	1	0	0	0	0	0	0	0	0	0	0	0	0	0		NUDT19	A8MXV4	-1.09079364452022
sp|A9UHW6|MI4GD_HUMAN	A9UHW6	MI4GD_HUMAN	MIF4GD	222	Homo sapiens	1:Experimental evidence at protein level	MIF4G domain-containing protein	1	0.999	3	6	6	6	1	1	1	1	1	1	0	0	1	1	1	1	1	1	0	0	1	1	1	1	1	1	0	0	106391824	48534120	64609180	76666704	69775864	67039120	102136632	86032464		MIF4GD	A9UHW6	-0.892955094126211
sp|B1AJZ9|FHAD1_HUMAN	B1AJZ9	FHAD1_HUMAN	FHAD1	1412	Homo sapiens	1:Experimental evidence at protein level	Forkhead-associated domain-containing protein 1	0.9998	0.9974	2	12	12	12	1	3	2	0	1	3	1	1	1	3	2	0	1	3	1	1	1	3	2	0	1	3	1	1	33840464	38339644	38743396	24776162	50518432	44134932	41734940	77688056		FHAD1	B1AJZ9	-0.510836068236602
sp|C4AMC7|WASH3_HUMAN	C4AMC7	WASH3_HUMAN	WASH3P	463	Homo sapiens	1:Experimental evidence at protein level	Putative WAS protein family homolog 3	1	0.999	5	22	0	22	5	4	0	3	2	2	4	2	0	0	0	0	0	0	0	0	5	4	0	3	2	2	4	2	51782876	31980712	0	54115724	70829264	69704776	61110412	42943716	sp|Q6VEQ5|WASH2_HUMAN	WASH3P	C4AMC7	-0.671944447065811
sp|C9J798|RAS4B_HUMAN	C9J798	RAS4B_HUMAN	RASA4B	803	Homo sapiens	1:Experimental evidence at protein level	Ras GTPase-activating protein 4B	1	0.999	4	16	0	16	1	3	4	3	0	3	1	1	0	0	0	0	0	0	0	0	1	3	4	3	0	3	1	1	60261288	82865224	77974152	77846816	61690768	52212008	48614828	81583072	sp|O43374|RASL2_HUMAN	RASA4B	C9J798	-1.79868627791449
sp|C9JLR9|ZFTA_HUMAN	C9JLR9	ZFTA_HUMAN	ZFTA	678	Homo sapiens	1:Experimental evidence at protein level	Zinc finger translocation-associated protein	1	0.999	4	21	21	21	1	2	2	2	5	3	2	4	1	2	2	2	5	3	2	4	1	2	2	2	5	3	2	4	134568688	141642672	158928752	148846592	24790518	164738448	149353472	148319536		ZFTA	C9JLR9	0.204171581442247
sp|C9JLW8|MCRI1_HUMAN	C9JLW8	MCRI1_HUMAN	MCRIP1	97	Homo sapiens	1:Experimental evidence at protein level	Mapk-regulated corepressor-interacting protein 1	1	0.999	6	52	52	52	5	5	6	7	6	8	8	7	5	5	6	7	6	8	8	7	5	5	6	7	6	8	8	7	354175520	386919808	401637536	368807808	381410048	376302656	432265760	468048320		MCRIP1	C9JLW8	-0.144884141908184
sp|E9PAV3|NACAM_HUMAN	E9PAV3	NACAM_HUMAN	NACA	2078	Homo sapiens	1:Experimental evidence at protein level	Nascent polypeptide-associated complex subunit alpha, muscle-specific form	1	0.999	6	130	105	130	15	16	17	13	16	17	16	20	12	12	12	10	14	14	13	18	15	16	17	13	16	17	16	20	1300735740	1147665410	1287552000	1272736000	1333579390	1427101180	1309657090	1103837700		NACA	E9PAV3	-0.216368109949301
sp|E9PRG8|CK098_HUMAN	E9PRG8	CK098_HUMAN	C11orf98	123	Homo sapiens	1:Experimental evidence at protein level	Uncharacterized protein C11orf98	1	0.999	3	15	15	15	2	1	1	1	3	2	4	1	2	1	1	1	3	2	4	1	2	1	1	1	3	2	4	1	108453192	86700600	90799464	110917104	134986736	135958096	130815984	147700272		C11orf98	E9PRG8	0.486833155713903
sp|F8WCM5|INSR2_HUMAN	F8WCM5	INSR2_HUMAN	INS-IGF2	200	Homo sapiens	1:Experimental evidence at protein level	Insulin, isoform 2	0.7706	0.9904	1	7	0	7	0	1	1	1	1	1	1	1	0	0	0	0	0	0	0	0	0	1	1	1	1	1	1	1	2008534780	1564415100	1926268030	1704317820	2610682370	2743533310	3067298300	2961701120	sp|P01308|INS_HUMAN	INS-IGF2	F8WCM5	0.392871616053859
sp|H7BZ55|CRCC2_HUMAN	H7BZ55	CRCC2_HUMAN	CROCC2	1653	Homo sapiens	1:Experimental evidence at protein level	Ciliary rootlet coiled-coil protein 2	0.9821	0.9893	4	7	7	12	0	1	1	1	1	0	2	1	0	1	1	1	1	0	2	1	1	2	2	1	1	1	3	1	167445808	199675584	202998320	193596464	184827664	237283392	195773472	208548208		CROCC2	H7BZ55	-0.218907282325282
sp|L0R819|ASURF_HUMAN	L0R819	ASURF_HUMAN	ASDURF	96	Homo sapiens	1:Experimental evidence at protein level	ASNSD1 upstream open reading frame protein	0.9999	0.999	2	7	7	7	0	1	1	1	2	1	0	1	0	1	1	1	2	1	0	1	0	1	1	1	2	1	0	1	27663460	35798004	35840732	32453870	71712248	96519024	42831596	0		ASDURF	L0R819	-2.31735879648654
sp|O00115|DNS2A_HUMAN	O00115	DNS2A_HUMAN	DNASE2	360	Homo sapiens	1:Experimental evidence at protein level	Deoxyribonuclease-2-alpha	0.9992	0.999	2	10	10	10	1	1	1	2	1	1	2	1	1	1	1	2	1	1	2	1	1	1	1	2	1	1	2	1	94154168	46288868	66865760	75501624	84467368	89880624	64473008	62090112		DNASE2	O00115	-1.00340226235951
sp|O00116|ADAS_HUMAN	O00116	ADAS_HUMAN	AGPS	658	Homo sapiens	1:Experimental evidence at protein level	Alkyldihydroxyacetonephosphate synthase, peroxisomal	1	0.999	15	97	97	97	15	11	14	14	13	8	12	10	15	11	14	14	13	8	12	10	15	11	14	14	13	8	12	10	154316576	150430368	146963536	146784640	144061840	142011168	154364368	171584720		AGPS	O00116	-0.637036427943397
sp|O00139|KIF2A_HUMAN	O00139	KIF2A_HUMAN	KIF2A	706	Homo sapiens	1:Experimental evidence at protein level	Kinesin-like protein KIF2A	1	0.999	22	224	197	224	26	32	30	31	25	21	27	32	23	27	26	26	23	19	23	30	26	32	30	31	25	21	27	32	390639040	365374464	398276288	381977632	354269504	353803584	379192416	377301568		KIF2A	O00139	-0.198750707068158
sp|O00148|DX39A_HUMAN	O00148	DX39A_HUMAN	DDX39A	427	Homo sapiens	1:Experimental evidence at protein level	ATP-dependent RNA helicase DDX39A	1	0.999	22	52	52	346	4	5	6	6	8	6	8	9	4	5	6	6	8	6	8	9	40	45	43	40	43	38	43	54	230647424	209196640	236901008	217556800	278291616	233661920	285627360	307797952		DDX39A	O00148	-0.0685564683027364
sp|O00154|BACH_HUMAN	O00154	BACH_HUMAN	ACOT7	380	Homo sapiens	1:Experimental evidence at protein level	Cytosolic acyl coenzyme A thioester hydrolase	1	0.999	16	247	233	247	32	32	32	29	36	29	34	23	30	29	30	26	35	28	32	23	32	32	32	29	36	29	34	23	1405543810	1212203010	1180535940	1225727230	1269965950	1179337220	1203205500	1148909950		ACOT7	O00154	-0.522875972199039
sp|O00159|MYO1C_HUMAN	O00159	MYO1C_HUMAN	MYO1C	1063	Homo sapiens	1:Experimental evidence at protein level	Unconventional myosin-Ic	1	0.999	9	26	26	26	4	5	5	4	1	2	2	3	4	5	5	4	1	2	2	3	4	5	5	4	1	2	2	3	98437768	136670992	149811920	130069240	120213984	66303264	106263312	98133080		MYO1C	O00159	-2.45641664120114
sp|O00161|SNP23_HUMAN	O00161	SNP23_HUMAN	SNAP23	211	Homo sapiens	1:Experimental evidence at protein level	Synaptosomal-associated protein 23	1	0.999	3	11	11	11	1	1	1	1	2	1	1	3	1	1	1	1	2	1	1	3	1	1	1	1	2	1	1	3	38262288	0	35031688	34825076	45361960	39001620	43986496	39298872		SNAP23	O00161	0.0532573241965182
sp|O00165|HAX1_HUMAN	O00165	HAX1_HUMAN	HAX1	279	Homo sapiens	1:Experimental evidence at protein level	HCLS1-associated protein X-1	1	0.999	6	49	49	49	7	8	4	9	4	4	6	7	7	8	4	9	4	4	6	7	7	8	4	9	4	4	6	7	59234292	69151616	71355728	67206200	56642420	52991020	59195828	70774432		HAX1	O00165	-1.06254417322695
sp|O00170|AIP_HUMAN	O00170	AIP_HUMAN	AIP	330	Homo sapiens	1:Experimental evidence at protein level	AH receptor-interacting protein	1	0.999	14	115	115	115	12	13	14	14	18	15	12	17	12	13	14	14	18	15	12	17	12	13	14	14	18	15	12	17	263092544	272482560	281159840	251965344	238380704	237396192	250024816	262663584		AIP	O00170	-0.329836304220956
sp|O00178|GTPB1_HUMAN	O00178	GTPB1_HUMAN	GTPBP1	669	Homo sapiens	1:Experimental evidence at protein level	GTP-binding protein 1	1	0.999	17	92	92	92	12	8	6	7	15	17	16	11	12	8	6	7	15	17	16	11	12	8	6	7	15	17	16	11	281979296	294232352	294603776	282910880	322280000	329923328	324723520	316877216		GTPBP1	O00178	0.282048424243613
sp|O00186|STXB3_HUMAN	O00186	STXB3_HUMAN	STXBP3	592	Homo sapiens	1:Experimental evidence at protein level	Syntaxin-binding protein 3	1	0.999	9	35	35	35	7	3	4	4	6	3	5	3	7	3	4	4	6	3	5	3	7	3	4	4	6	3	5	3	102782968	76556168	87238360	83121816	90588200	81714528	74160352	94648408		STXBP3	O00186	-1.85840630559373
sp|O00192|ARVC_HUMAN	O00192	ARVC_HUMAN	ARVCF	962	Homo sapiens	1:Experimental evidence at protein level	Splicing regulator ARVCF	1	0.999	23	120	120	120	14	12	14	13	19	14	18	16	14	12	14	13	19	14	18	16	14	12	14	13	19	14	18	16	171040144	120836360	158977648	155300192	173781728	171691232	169696768	176060912		ARVCF	O00192	0.102090259497732
sp|O00193|SMAP_HUMAN	O00193	SMAP_HUMAN	SMAP	183	Homo sapiens	1:Experimental evidence at protein level	Small acidic protein	1	0.999	3	21	21	21	2	3	2	2	3	2	3	4	2	3	2	2	3	2	3	4	2	3	2	2	3	2	3	4	829020610	1172083580	1042776900	1149823100	1056671870	919846720	1026220420	1345830530		SMAP	O00193	-0.14722626100176
sp|O00203|AP3B1_HUMAN	O00203	AP3B1_HUMAN	AP3B1	1094	Homo sapiens	1:Experimental evidence at protein level	AP-3 complex subunit beta-1	1	0.999	22	79	79	99	8	8	11	11	9	12	11	9	8	8	11	11	9	12	11	9	9	11	13	14	13	15	13	11	166503232	125600896	134916688	166985136	193898880	208780512	181469568	154382656		AP3B1	O00203	-0.74553078282874
sp|O00213|APBB1_HUMAN	O00213	APBB1_HUMAN	APBB1	710	Homo sapiens	1:Experimental evidence at protein level	Amyloid beta precursor protein binding family B member 1	1	0.999	2	9	9	9	1	1	1	1	1	1	1	2	1	1	1	1	1	1	1	2	1	1	1	1	1	1	1	2	62234428	63050552	62479904	60314500	48286640	44004152	48627712	62904032		APBB1	O00213	-0.493048744482128
sp|O00217|NDUS8_HUMAN	O00217	NDUS8_HUMAN	NDUFS8	210	Homo sapiens	1:Experimental evidence at protein level	NADH dehydrogenase [ubiquinone] iron-sulfur protein 8, mitochondrial	1	0.999	6	21	21	21	3	1	1	2	4	6	2	2	3	1	1	2	4	6	2	2	3	1	1	2	4	6	2	2	110747312	96732744	115259728	115275352	103661200	114306056	117342200	98272720		NDUFS8	O00217	-0.242131067859399
sp|O00231|PSD11_HUMAN	O00231	PSD11_HUMAN	PSMD11	422	Homo sapiens	1:Experimental evidence at protein level	26S proteasome non-ATPase regulatory subunit 11	1	0.999	28	309	309	309	43	39	30	39	42	39	38	39	43	39	30	39	42	39	38	39	43	39	30	39	42	39	38	39	1717746180	1368953220	1538801920	1599102460	1619389950	1667195650	1684612350	1594995580		PSMD11	O00231	-0.458414334421065
sp|O00232|PSD12_HUMAN	O00232	PSD12_HUMAN	PSMD12	456	Homo sapiens	1:Experimental evidence at protein level	26S proteasome non-ATPase regulatory subunit 12	1	0.999	22	250	250	250	38	29	30	31	29	39	27	27	38	29	30	31	29	39	27	27	38	29	30	31	29	39	27	27	663955330	588256900	633622780	630431360	696898180	669550780	717315900	682633020		PSMD12	O00232	-0.28793095850855
sp|O00233|PSMD9_HUMAN	O00233	PSMD9_HUMAN	PSMD9	223	Homo sapiens	1:Experimental evidence at protein level	26S proteasome non-ATPase regulatory subunit 9	1	0.999	9	78	78	78	12	11	12	11	7	7	7	11	12	11	12	11	7	7	7	11	12	11	12	11	7	7	7	11	2336206080	2410346500	2319396860	2501411330	2331410940	2163285760	2267249920	2248112380		PSMD9	O00233	-0.193708925369046
sp|O00244|ATOX1_HUMAN	O00244	ATOX1_HUMAN	ATOX1	68	Homo sapiens	1:Experimental evidence at protein level	Copper transport protein ATOX1	1	0.999	7	116	116	116	9	13	15	13	19	13	16	18	9	13	15	13	19	13	16	18	9	13	15	13	19	13	16	18	671889540	792715460	689319870	669641410	670817020	545217600	673715070	722800000		ATOX1	O00244	-0.435218367222253
sp|O00255|MEN1_HUMAN	O00255	MEN1_HUMAN	MEN1	610	Homo sapiens	1:Experimental evidence at protein level	Menin	0.9702	0.999	1	4	4	4	0	1	1	0	1	0	0	1	0	1	1	0	1	0	0	1	0	1	1	0	1	0	0	1	0	46924820	43763992	44107500	38461036	0	39568928	55923516		MEN1	O00255	-0.629915676402434
sp|O00257|CBX4_HUMAN	O00257	CBX4_HUMAN	CBX4	560	Homo sapiens	1:Experimental evidence at protein level	E3 SUMO-protein ligase CBX4	0.9701	0.999	1	2	2	2	1	0	0	0	0	0	1	0	1	0	0	0	0	0	1	0	1	0	0	0	0	0	1	0	24649650	0	0	22184004	0	0	25111530	0		CBX4	O00257	-1.46761140840519
sp|O00264|PGRC1_HUMAN	O00264	PGRC1_HUMAN	PGRMC1	195	Homo sapiens	1:Experimental evidence at protein level	Membrane-associated progesterone receptor component 1	1	0.999	14	185	168	185	21	22	23	21	23	25	27	23	19	20	21	20	21	22	25	20	21	22	23	21	23	25	27	23	3624216830	3150087420	3578564100	3577120000	3338827260	3520005120	3362438140	3392514820		PGRMC1	O00264	-0.250171595849896
sp|O00267|SPT5H_HUMAN	O00267	SPT5H_HUMAN	SUPT5H	1087	Homo sapiens	1:Experimental evidence at protein level	Transcription elongation factor SPT5	1	0.999	24	109	109	109	15	14	12	15	14	16	9	14	15	14	12	15	14	16	9	14	15	14	12	15	14	16	9	14	234263424	247801728	257032400	259565680	265709904	271328544	295602880	312190912		SUPT5H	O00267	-0.0612497469210339
sp|O00268|TAF4_HUMAN	O00268	TAF4_HUMAN	TAF4	1085	Homo sapiens	1:Experimental evidence at protein level	Transcription initiation factor TFIID subunit 4	1	0.999	5	16	16	16	2	3	1	3	1	2	2	2	2	3	1	3	1	2	2	2	2	3	1	3	1	2	2	2	0	48524940	0	41859952	46910840	44598796	63501536	64813464		TAF4	O00268	-1.04093967149751
sp|O00273|DFFA_HUMAN	O00273	DFFA_HUMAN	DFFA	331	Homo sapiens	1:Experimental evidence at protein level	DNA fragmentation factor subunit alpha	1	0.999	10	72	72	72	9	11	6	7	10	9	9	11	9	11	6	7	10	9	9	11	9	11	6	7	10	9	9	11	243118240	250858160	252399168	281452608	243513584	242835040	250052192	293114720		DFFA	O00273	-0.215368723582368
sp|O00291|HIP1_HUMAN	O00291	HIP1_HUMAN	HIP1	1037	Homo sapiens	1:Experimental evidence at protein level	Huntingtin-interacting protein 1	1	0.999	37	217	205	217	30	24	32	27	30	22	28	24	29	24	29	26	28	21	25	23	30	24	32	27	30	22	28	24	523323872	449907936	483099456	442521408	419554176	432269216	439978976	450811200		HIP1	O00291	-0.740256578846495
sp|O00299|CLIC1_HUMAN	O00299	CLIC1_HUMAN	CLIC1	241	Homo sapiens	1:Experimental evidence at protein level	Chloride intracellular channel protein 1	1	0.999	14	111	111	111	15	10	10	16	14	18	14	14	15	10	10	16	14	18	14	14	15	10	10	16	14	18	14	14	963369340	860231740	964729600	973021310	807954820	877006140	904396480	802189310		CLIC1	O00299	-0.299489217028698
sp|O00303|EIF3F_HUMAN	O00303	EIF3F_HUMAN	EIF3F	357	Homo sapiens	1:Experimental evidence at protein level	Eukaryotic translation initiation factor 3 subunit F	1	0.999	15	223	223	223	22	25	30	29	29	29	34	25	22	25	30	29	29	29	34	25	22	25	30	29	29	29	34	25	474535488	431354208	494006848	512966816	519374400	589702660	549843140	566540990		EIF3F	O00303	-0.225080555606001
sp|O00308|WWP2_HUMAN	O00308	WWP2_HUMAN	WWP2	870	Homo sapiens	1:Experimental evidence at protein level	NEDD4-like E3 ubiquitin-protein ligase WWP2	1	0.999	6	14	10	24	2	1	3	4	1	1	0	2	2	0	2	3	1	1	0	1	3	3	5	6	2	2	0	3	0	40341716	42421696	27991394	83719040	29707220	35336080	40304420		WWP2	O00308	-1.11865825268357
sp|O00311|CDC7_HUMAN	O00311	CDC7_HUMAN	CDC7	574	Homo sapiens	1:Experimental evidence at protein level	Cell division cycle 7-related protein kinase	0.779	0.9909	1	1	1	1	0	0	0	0	0	1	0	0	0	0	0	0	0	1	0	0	0	0	0	0	0	1	0	0	0	0	0	0	0	0	0	0		CDC7	O00311	-1.87081621714014
sp|O00330|ODPX_HUMAN	O00330	ODPX_HUMAN	PDHX	501	Homo sapiens	1:Experimental evidence at protein level	Pyruvate dehydrogenase protein X component, mitochondrial	1	0.999	11	77	77	77	12	12	12	9	9	8	8	7	12	12	12	9	9	8	8	7	12	12	12	9	9	8	8	7	114375880	106292576	117544624	107259120	93330008	80699784	83058600	87308264		PDHX	O00330	-1.22497219529434
sp|O00399|DCTN6_HUMAN	O00399	DCTN6_HUMAN	DCTN6	190	Homo sapiens	1:Experimental evidence at protein level	Dynactin subunit 6	1	0.999	7	97	97	97	16	9	8	11	13	13	14	13	16	9	8	11	13	13	14	13	16	9	8	11	13	13	14	13	328687712	313649408	373545248	320167648	330792000	272382656	317539136	339263776		DCTN6	O00399	-0.404995506102658
sp|O00400|ACATN_HUMAN	O00400	ACATN_HUMAN	SLC33A1	549	Homo sapiens	1:Experimental evidence at protein level	Acetyl-coenzyme A transporter 1	0.9649	0.9988	1	3	3	3	1	0	1	1	0	0	0	0	1	0	1	1	0	0	0	0	1	0	1	1	0	0	0	0	0	0	0	0	0	0	0	0		SLC33A1	O00400	-0.678130074852098
sp|O00401|WASL_HUMAN	O00401	WASL_HUMAN	WASL	505	Homo sapiens	1:Experimental evidence at protein level	Actin nucleation-promoting factor WASL	1	0.999	8	36	36	36	7	7	5	4	3	4	3	3	7	7	5	4	3	4	3	3	7	7	5	4	3	4	3	3	206127264	184390192	191678544	193215456	214145248	195722816	207705952	185185648		WASL	O00401	-0.887570674183534
sp|O00408|PDE2A_HUMAN	O00408	PDE2A_HUMAN	PDE2A	941	Homo sapiens	1:Experimental evidence at protein level	cGMP-dependent 3',5'-cyclic phosphodiesterase	1	0.999	3	4	4	4	1	0	1	1	1	0	0	0	1	0	1	1	1	0	0	0	1	0	1	1	1	0	0	0	30029670	27623744	32971620	24670266	0	0	15300602	16467881		PDE2A	O00408	-1.68692603981529
sp|O00410|IPO5_HUMAN	O00410	IPO5_HUMAN	IPO5	1097	Homo sapiens	1:Experimental evidence at protein level	Importin-5	1	0.999	45	694	656	694	80	89	87	82	85	91	83	97	76	86	83	77	80	86	77	91	80	89	87	82	85	91	83	97	1152544000	1034336830	1071794940	1173023490	1159353470	1249853950	1193118590	1157207680		IPO5	O00410	0.00324211590077092
sp|O00422|SAP18_HUMAN	O00422	SAP18_HUMAN	SAP18	153	Homo sapiens	1:Experimental evidence at protein level	Histone deacetylase complex subunit SAP18	1	0.999	15	174	174	174	21	19	19	20	24	24	25	22	21	19	19	20	24	24	25	22	21	19	19	20	24	24	25	22	785440060	697654910	827679680	826619780	886969980	856556480	836061500	879622590		SAP18	O00422	-0.0100177944955869
sp|O00423|EMAL1_HUMAN	O00423	EMAL1_HUMAN	EML1	815	Homo sapiens	1:Experimental evidence at protein level	Echinoderm microtubule-associated protein-like 1	1	0.999	13	91	91	91	11	10	8	12	16	13	10	11	11	10	8	12	16	13	10	11	11	10	8	12	16	13	10	11	88045528	79750224	88856592	79965216	97058400	97426736	91693664	98727168		EML1	O00423	0.0878515596814949
sp|O00425|IF2B3_HUMAN	O00425	IF2B3_HUMAN	IGF2BP3	579	Homo sapiens	1:Experimental evidence at protein level	Insulin-like growth factor 2 mRNA-binding protein 3	1	0.999	29	267	244	317	35	27	29	32	32	36	39	37	32	25	26	29	30	32	36	34	42	33	34	39	38	42	44	45	1063039810	1015947710	982679170	1042128380	1236483070	1313929220	1249737470	1324790020		IGF2BP3	O00425	-0.0232338820360221
sp|O00429|DNM1L_HUMAN	O00429	DNM1L_HUMAN	DNM1L	736	Homo sapiens	1:Experimental evidence at protein level	Dynamin-1-like protein	1	0.999	37	310	310	310	44	34	40	37	41	46	36	32	44	34	40	37	41	46	36	32	44	34	40	37	41	46	36	32	707352770	607395460	695882300	660597890	612242110	591716860	616114050	570457860		DNM1L	O00429	-0.467786468448932
sp|O00442|RTCA_HUMAN	O00442	RTCA_HUMAN	RTCA	366	Homo sapiens	1:Experimental evidence at protein level	RNA 3'-terminal phosphate cyclase	1	0.999	10	77	77	77	9	10	11	9	10	12	9	7	9	10	11	9	10	12	9	7	9	10	11	9	10	12	9	7	207713600	122052864	158513456	184809952	172246464	192112768	186801664	171176592		RTCA	O00442	-0.463382767900643
sp|O00445|SYT5_HUMAN	O00445	SYT5_HUMAN	SYT5	386	Homo sapiens	1:Experimental evidence at protein level	Synaptotagmin-5	0.941	0.9893	4	1	1	21	1	0	0	0	0	0	0	0	1	0	0	0	0	0	0	0	7	3	2	2	2	2	2	1	0	0	0	0	0	0	0	0		SYT5	O00445	-0.624224458679997
sp|O00451|GFRA2_HUMAN	O00451	GFRA2_HUMAN	GFRA2	464	Homo sapiens	1:Experimental evidence at protein level	GDNF family receptor alpha-2	1	0.999	4	9	9	9	2	2	3	2	0	0	0	0	2	2	3	2	0	0	0	0	2	2	3	2	0	0	0	0	37306764	46226172	41451344	43984264	21140012	0	19051026	27193948		GFRA2	O00451	-2.53570631634836
sp|O00458|IFRD1_HUMAN	O00458	IFRD1_HUMAN	IFRD1	451	Homo sapiens	1:Experimental evidence at protein level	Interferon-related developmental regulator 1	0.8873	0.9959	1	2	2	2	0	0	0	0	1	1	0	0	0	0	0	0	1	1	0	0	0	0	0	0	1	1	0	0	0	0	0	0	39864296	39538552	0	0		IFRD1	O00458	-0.27272060512256
sp|O00459|P85B_HUMAN	O00459	P85B_HUMAN	PIK3R2	728	Homo sapiens	1:Experimental evidence at protein level	Phosphatidylinositol 3-kinase regulatory subunit beta	0.9636	0.9988	2	3	3	5	0	1	1	1	0	0	0	0	0	1	1	1	0	0	0	0	1	2	1	1	0	0	0	0	59305032	30791180	63697528	45665444	0	0	0	0		PIK3R2	O00459	-2.75358686820091
sp|O00461|GOLI4_HUMAN	O00461	GOLI4_HUMAN	GOLIM4	696	Homo sapiens	1:Experimental evidence at protein level	Golgi integral membrane protein 4	1	0.999	9	45	45	45	5	6	5	5	7	7	5	5	5	6	5	5	7	7	5	5	5	6	5	5	7	7	5	5	113918712	130233280	134119408	121438760	112156952	105971368	83724880	134751328		GOLIM4	O00461	-0.511509399626326
sp|O00468|AGRIN_HUMAN	O00468	AGRIN_HUMAN	AGRN	2068	Homo sapiens	1:Experimental evidence at protein level	Agrin	1	0.999	19	99	99	99	7	7	7	10	18	15	17	18	7	7	7	10	18	15	17	18	7	7	7	10	18	15	17	18	226532112	168481968	185841808	208633104	358096544	403018176	387900640	403374496		AGRN	O00468	1.59978720559619
sp|O00470|MEIS1_HUMAN	O00470	MEIS1_HUMAN	MEIS1	390	Homo sapiens	1:Experimental evidence at protein level	Homeobox protein Meis1	1	0.999	12	138	43	138	18	17	20	20	14	15	16	18	5	4	7	6	6	4	5	6	18	17	20	20	14	15	16	18	403964288	414399968	487459904	447618368	393807936	387519648	407210656	417432384		MEIS1	O00470	-0.454741773205983
sp|O00471|EXOC5_HUMAN	O00471	EXOC5_HUMAN	EXOC5	708	Homo sapiens	1:Experimental evidence at protein level	Exocyst complex component 5	1	0.999	19	107	107	115	16	15	15	12	13	9	11	16	16	15	15	12	13	9	11	16	17	16	17	13	13	10	12	17	215744896	221981648	229540704	229273072	219632768	234112880	230518736	243616992		EXOC5	O00471	-0.893183557327539
sp|O00479|HMGN4_HUMAN	O00479	HMGN4_HUMAN	HMGN4	90	Homo sapiens	1:Experimental evidence at protein level	High mobility group nucleosome-binding domain-containing protein 4	1	0.999	4	22	22	40	3	1	2	2	3	3	3	5	3	1	2	2	3	3	3	5	5	3	3	4	5	7	6	7	1425988860	1468591360	1823192320	1530529280	1421846910	1242712320	1334237700	1453220610		HMGN4	O00479	-0.558015803320851
sp|O00483|NDUA4_HUMAN	O00483	NDUA4_HUMAN	NDUFA4	81	Homo sapiens	1:Experimental evidence at protein level	Cytochrome c oxidase subunit NDUFA4	1	0.999	3	28	28	28	6	3	4	3	4	3	2	3	6	3	4	3	4	3	2	3	6	3	4	3	4	3	2	3	813526020	504084128	643967230	688889730	726225730	761985340	601298500	616713600		NDUFA4	O00483	-0.374655745639148
sp|O00487|PSDE_HUMAN	O00487	PSDE_HUMAN	PSMD14	310	Homo sapiens	1:Experimental evidence at protein level	26S proteasome non-ATPase regulatory subunit 14	1	0.999	10	97	97	97	12	12	17	11	14	11	10	10	12	12	17	11	14	11	10	10	12	12	17	11	14	11	10	10	685588670	641737920	620003390	692823740	698356930	660024770	714120450	601480960		PSMD14	O00487	-0.109006311216061
sp|O00488|ZN593_HUMAN	O00488	ZN593_HUMAN	ZNF593	134	Homo sapiens	1:Experimental evidence at protein level	Zinc finger protein 593	0.8722	0.9905	2	2	2	2	1	0	0	0	0	1	0	0	1	0	0	0	0	1	0	0	1	0	0	0	0	1	0	0	93315472	0	0	0	53399284	157482992	78046392	0		ZNF593	O00488	-0.707624262799201
sp|O00499|BIN1_HUMAN	O00499	BIN1_HUMAN	BIN1	593	Homo sapiens	1:Experimental evidence at protein level	Myc box-dependent-interacting protein 1	1	0.999	17	96	96	106	13	14	12	11	11	16	10	9	13	14	12	11	11	16	10	9	15	16	14	12	11	17	11	10	351417792	419466112	380602944	390265056	292042656	288581056	273414336	311755488		BIN1	O00499	-0.682088241778937
sp|O00505|IMA4_HUMAN	O00505	IMA4_HUMAN	KPNA3	521	Homo sapiens	1:Experimental evidence at protein level	Importin subunit alpha-4	1	0.999	17	124	69	124	13	17	14	19	16	12	18	15	6	10	8	9	9	7	10	10	13	17	14	19	16	12	18	15	1151617790	1214748160	1256949250	1243365500	1294067070	1309948160	1253353860	1236867710		KPNA3	O00505	-0.0663772441471206
sp|O00506|STK25_HUMAN	O00506	STK25_HUMAN	STK25	426	Homo sapiens	1:Experimental evidence at protein level	Serine/threonine-protein kinase 25	0.9998	0.999	6	2	2	33	1	0	0	0	0	1	0	0	1	0	0	0	0	1	0	0	6	3	4	4	4	4	4	4	0	0	0	0	0	0	0	0		STK25	O00506	-1.50847515905403
sp|O00512|BCL9_HUMAN	O00512	BCL9_HUMAN	BCL9	1426	Homo sapiens	1:Experimental evidence at protein level	B-cell CLL/lymphoma 9 protein	1	0.999	7	25	25	25	2	5	6	1	2	2	0	7	2	5	6	1	2	2	0	7	2	5	6	1	2	2	0	7	56694720	60704936	45086404	95309952	67755456	83499304	117990912	80176816		BCL9	O00512	0.144450195183809
sp|O00533|NCHL1_HUMAN	O00533	NCHL1_HUMAN	CHL1	1208	Homo sapiens	1:Experimental evidence at protein level	Neural cell adhesion molecule L1-like protein	1	0.999	5	7	7	7	0	0	1	2	2	1	1	0	0	0	1	2	2	1	1	0	0	0	1	2	2	1	1	0	355800768	203415184	250780976	308373792	305954368	337839104	283121184	215145312		CHL1	O00533	-0.314395259181889
sp|O00534|VMA5A_HUMAN	O00534	VMA5A_HUMAN	VWA5A	786	Homo sapiens	1:Experimental evidence at protein level	von Willebrand factor A domain-containing protein 5A	1	0.999	7	29	29	29	1	4	3	5	4	4	4	4	1	4	3	5	4	4	4	4	1	4	3	5	4	4	4	4	80987136	83644536	77330696	80191760	82801656	72952040	93764344	96570416		VWA5A	O00534	-1.06196678398346
sp|O00541|PESC_HUMAN	O00541	PESC_HUMAN	PES1	588	Homo sapiens	1:Experimental evidence at protein level	Pescadillo homolog	1	0.999	13	58	58	58	5	3	7	4	10	13	9	7	5	3	7	4	10	13	9	7	5	3	7	4	10	13	9	7	98631616	52325736	84025568	99937480	144127936	153955952	147661808	134324000		PES1	O00541	0.579686409894414
sp|O00555|CAC1A_HUMAN	O00555	CAC1A_HUMAN	CACNA1A	2506	Homo sapiens	1:Experimental evidence at protein level	Voltage-dependent P/Q-type calcium channel subunit alpha-1A	0.983	0.9943	2	2	2	2	0	0	0	0	1	1	0	0	0	0	0	0	1	1	0	0	0	0	0	0	1	1	0	0	0	0	0	0	0	0	0	0		CACNA1A	O00555	-1.34743098915924
sp|O00559|RCAS1_HUMAN	O00559	RCAS1_HUMAN	EBAG9	213	Homo sapiens	1:Experimental evidence at protein level	Receptor-binding cancer antigen expressed on SiSo cells	0.8426	0.994	1	2	2	2	1	0	0	1	0	0	0	0	1	0	0	1	0	0	0	0	1	0	0	1	0	0	0	0	36368332	24966520	0	33081788	0	0	0	0		EBAG9	O00559	-2.14982885054811
sp|O00560|SDCB1_HUMAN	O00560	SDCB1_HUMAN	SDCBP	298	Homo sapiens	1:Experimental evidence at protein level	Syntenin-1	1	0.999	9	73	73	73	4	8	9	8	12	12	9	11	4	8	9	8	12	12	9	11	4	8	9	8	12	12	9	11	331764704	331490528	331625280	340660160	452588000	453494976	434336352	454416192		SDCBP	O00560	0.267942820797287
sp|O00562|PITM1_HUMAN	O00562	PITM1_HUMAN	PITPNM1	1244	Homo sapiens	1:Experimental evidence at protein level	Membrane-associated phosphatidylinositol transfer protein 1	1	0.999	8	36	36	36	7	7	5	3	4	3	3	4	7	7	5	3	4	3	3	4	7	7	5	3	4	3	3	4	222418304	229006512	266968304	185280064	173789904	80736032	118158944	188753392		PITPNM1	O00562	-2.1185172332847
sp|O00566|MPP10_HUMAN	O00566	MPP10_HUMAN	MPHOSPH10	681	Homo sapiens	1:Experimental evidence at protein level	U3 small nucleolar ribonucleoprotein protein MPP10	1	0.999	3	14	14	14	2	1	2	1	1	2	3	2	2	1	2	1	1	2	3	2	2	1	2	1	1	2	3	2	113018392	118090608	122316992	119365768	130776264	132108296	141402096	174384128		MPHOSPH10	O00566	-0.0179896899760124
sp|O00567|NOP56_HUMAN	O00567	NOP56_HUMAN	NOP56	594	Homo sapiens	1:Experimental evidence at protein level	Nucleolar protein 56	1	0.999	26	251	251	251	25	35	29	32	33	33	35	29	25	35	29	32	33	33	35	29	25	35	29	32	33	33	35	29	677006910	606413500	641037440	659144700	723161340	769195460	777924800	810588860		NOP56	O00567	-0.0431056750977817
sp|O00571|DDX3X_HUMAN	O00571	DDX3X_HUMAN	DDX3X	662	Homo sapiens	1:Experimental evidence at protein level	ATP-dependent RNA helicase DDX3X	1	0.999	35	438	84	510	48	51	53	54	63	57	56	56	10	9	11	11	13	11	11	8	55	60	63	62	71	65	69	65	1100264320	1025160320	1073886210	1128843010	1276668030	1221716220	1265736700	1305119360		DDX3X	O00571	-0.0153298861113219
sp|O00584|RNT2_HUMAN	O00584	RNT2_HUMAN	RNASET2	256	Homo sapiens	1:Experimental evidence at protein level	Ribonuclease T2	0.9974	0.999	2	2	2	2	0	0	0	0	0	2	0	0	0	0	0	0	0	2	0	0	0	0	0	0	0	2	0	0	0	0	0	0	0	0	0	0		RNASET2	O00584	-0.905411970063146
sp|O00592|PODXL_HUMAN	O00592	PODXL_HUMAN	PODXL	558	Homo sapiens	1:Experimental evidence at protein level	Podocalyxin	0.9702	0.999	1	5	5	5	1	0	0	1	1	1	1	0	1	0	0	1	1	1	1	0	1	0	0	1	1	1	1	0	54366964	0	26938884	40838192	67164936	73128936	43106572	38595740		PODXL	O00592	-0.369768334099761
sp|O00623|PEX12_HUMAN	O00623	PEX12_HUMAN	PEX12	359	Homo sapiens	1:Experimental evidence at protein level	Peroxisome assembly protein 12	0.999	0.9961	3	5	5	5	1	1	0	0	0	1	1	1	1	1	0	0	0	1	1	1	1	1	0	0	0	1	1	1	119857328	98787720	151817008	96895304	90635360	144580704	135575248	83617808		PEX12	O00623	-0.912704082551705
sp|O00625|PIR_HUMAN	O00625	PIR_HUMAN	PIR	290	Homo sapiens	1:Experimental evidence at protein level	Pirin	1	0.999	5	11	11	11	0	0	2	0	4	1	2	2	0	0	2	0	4	1	2	2	0	0	2	0	4	1	2	2	37872320	38443812	37777092	30622358	44291160	72030592	51180396	49829660		PIR	O00625	-0.171961238747375
sp|O00629|IMA3_HUMAN	O00629	IMA3_HUMAN	KPNA4	521	Homo sapiens	1:Experimental evidence at protein level	Importin subunit alpha-3	1	0.999	16	85	85	140	13	8	8	11	10	13	12	10	13	8	8	11	10	13	12	10	20	15	14	21	17	18	20	15	462626464	389440672	408288032	417354016	377164384	383204608	386796256	393763712		KPNA4	O00629	-0.323547012870403
sp|O00743|PPP6_HUMAN	O00743	PPP6_HUMAN	PPP6C	305	Homo sapiens	1:Experimental evidence at protein level	Serine/threonine-protein phosphatase 6 catalytic subunit	1	0.999	4	23	23	23	4	2	2	3	3	3	3	3	4	2	2	3	3	3	3	3	4	2	2	3	3	3	3	3	241265424	226989904	207849728	207010240	233763904	215837520	269042720	247699664		PPP6C	O00743	0.0425023656726684
sp|O00746|NDKM_HUMAN	O00746	NDKM_HUMAN	NME4	187	Homo sapiens	1:Experimental evidence at protein level	Nucleoside diphosphate kinase, mitochondrial	1	0.999	4	29	29	29	4	4	2	2	5	3	5	4	4	4	2	2	5	3	5	4	4	4	2	2	5	3	5	4	105620312	81894736	82133336	89292312	121303640	121893336	133958784	154841088		NME4	O00746	-0.152879025705491
sp|O00748|EST2_HUMAN	O00748	EST2_HUMAN	CES2	559	Homo sapiens	1:Experimental evidence at protein level	Cocaine esterase	0.9701	0.999	1	2	2	2	0	1	0	1	0	0	0	0	0	1	0	1	0	0	0	0	0	1	0	1	0	0	0	0	16385325	15232527	0	0	0	0	9646242	0		CES2	O00748	-0.634035171715436
sp|O00750|P3C2B_HUMAN	O00750	P3C2B_HUMAN	PIK3C2B	1634	Homo sapiens	1:Experimental evidence at protein level	Phosphatidylinositol 4-phosphate 3-kinase C2 domain-containing subunit beta	1	0.999	8	33	33	33	6	2	6	3	4	6	3	3	6	2	6	3	4	6	3	3	6	2	6	3	4	6	3	3	85180120	111332952	109844024	81868968	92488592	111111736	96911424	102814040		PIK3C2B	O00750	-0.495023751293946
sp|O00754|MA2B1_HUMAN	O00754	MA2B1_HUMAN	MAN2B1	1011	Homo sapiens	1:Experimental evidence at protein level	Lysosomal alpha-mannosidase	1	0.999	12	75	75	75	13	8	8	8	9	7	13	9	13	8	8	8	9	7	13	9	13	8	8	8	9	7	13	9	386639488	338035168	386984800	347954848	331328768	337641472	350666336	314691616		MAN2B1	O00754	-0.667975160763469
sp|O00755|WNT7A_HUMAN	O00755	WNT7A_HUMAN	WNT7A	349	Homo sapiens	1:Experimental evidence at protein level	Protein Wnt-7a	0.748	0.9892	1	1	0	1	0	0	0	0	0	0	1	0	0	0	0	0	0	0	0	0	0	0	0	0	0	0	1	0	0	0	0	0	0	0	0	0	sp|P56706|WNT7B_HUMAN	WNT7A	O00755	0.0433894124257277
sp|O00762|UBE2C_HUMAN	O00762	UBE2C_HUMAN	UBE2C	179	Homo sapiens	1:Experimental evidence at protein level	Ubiquitin-conjugating enzyme E2 C	0.9702	0.999	1	6	6	6	1	0	1	0	2	1	1	0	1	0	1	0	2	1	1	0	1	0	1	0	2	1	1	0	0	0	0	0	55488140	66568380	36742976	0		UBE2C	O00762	0.281565460502935
sp|O00764|PDXK_HUMAN	O00764	PDXK_HUMAN	PDXK	312	Homo sapiens	1:Experimental evidence at protein level	Pyridoxal kinase	1	0.999	9	56	56	56	10	8	5	8	8	6	6	5	10	8	5	8	8	6	6	5	10	8	5	8	8	6	6	5	140687408	162946288	155010032	135596864	113845960	123779848	130823696	137174000		PDXK	O00764	-0.923259061607393
sp|O00767|SCD_HUMAN	O00767	SCD_HUMAN	SCD	359	Homo sapiens	1:Experimental evidence at protein level	Stearoyl-CoA desaturase	1	0.999	5	43	43	43	5	6	6	5	6	5	5	5	5	6	6	5	6	5	5	5	5	6	6	5	6	5	5	5	324362048	301703456	313521888	280157280	312242464	256741456	266411040	287429632		SCD	O00767	-0.402739321394812
sp|O14497|ARI1A_HUMAN	O14497	ARI1A_HUMAN	ARID1A	2285	Homo sapiens	1:Experimental evidence at protein level	AT-rich interactive domain-containing protein 1A	1	0.999	33	211	209	211	30	23	24	25	27	29	23	30	29	23	24	25	27	28	23	30	30	23	24	25	27	29	23	30	307560864	274381792	306976320	303465440	326789248	348237792	319362592	355116448		ARID1A	O14497	0.0564850956333661
sp|O14514|AGRB1_HUMAN	O14514	AGRB1_HUMAN	ADGRB1	1584	Homo sapiens	1:Experimental evidence at protein level	Adhesion G protein-coupled receptor B1	0.9701	0.999	1	1	1	1	0	1	0	0	0	0	0	0	0	1	0	0	0	0	0	0	0	1	0	0	0	0	0	0	0	0	0	0	0	0	0	0		ADGRB1	O14514	-0.422317979876791
sp|O14519|CDKA1_HUMAN	O14519	CDKA1_HUMAN	CDK2AP1	115	Homo sapiens	1:Experimental evidence at protein level	Cyclin-dependent kinase 2-associated protein 1	1	0.999	3	28	2	28	3	3	3	3	4	4	4	4	1	0	0	0	0	1	0	0	3	3	3	3	4	4	4	4	76360968	27499406	57189896	45136404	75787720	93239872	76148136	67330840		CDK2AP1	O14519	0.0110612036527402
sp|O14523|C2C2L_HUMAN	O14523	C2C2L_HUMAN	C2CD2L	706	Homo sapiens	1:Experimental evidence at protein level	Phospholipid transfer protein C2CD2L	0.9702	0.999	1	3	3	3	1	1	1	0	0	0	0	0	1	1	1	0	0	0	0	0	1	1	1	0	0	0	0	0	35303568	25992626	84480592	0	0	0	0	0		C2CD2L	O14523	-3.30341899269679
sp|O14524|NEMP1_HUMAN	O14524	NEMP1_HUMAN	NEMP1	444	Homo sapiens	1:Experimental evidence at protein level	Nuclear envelope integral membrane protein 1	0.9606	0.9987	1	3	3	3	0	0	1	0	1	0	1	0	0	0	1	0	1	0	1	0	0	0	1	0	1	0	1	0	29754522	0	25547928	0	39607392	37565056	31629362	35291716		NEMP1	O14524	0.122218596695238
sp|O14526|FCHO1_HUMAN	O14526	FCHO1_HUMAN	FCHO1	889	Homo sapiens	1:Experimental evidence at protein level	F-BAR domain only protein 1	0.9992	0.999	2	7	7	7	1	1	1	1	1	0	2	0	1	1	1	1	1	0	2	0	1	1	1	1	1	0	2	0	0	0	0	0	0	0	0	0		FCHO1	O14526	-0.660698205379493
sp|O14529|CUX2_HUMAN	O14529	CUX2_HUMAN	CUX2	1486	Homo sapiens	1:Experimental evidence at protein level	Homeobox protein cut-like 2	0.9975	0.9982	2	5	5	5	0	0	1	1	1	0	2	0	0	0	1	1	1	0	2	0	0	0	1	1	1	0	2	0	0	0	23220404	25280116	25319218	27934226	23067324	32964170		CUX2	O14529	-0.114725012549268
sp|O14530|TXND9_HUMAN	O14530	TXND9_HUMAN	TXNDC9	226	Homo sapiens	1:Experimental evidence at protein level	Thioredoxin domain-containing protein 9	1	0.999	8	36	36	36	6	3	3	5	4	6	5	4	6	3	3	5	4	6	5	4	6	3	3	5	4	6	5	4	145059648	129593240	146599952	128882896	139630416	137521184	157070416	142974048		TXNDC9	O14530	-0.416510854731141
sp|O14531|DPYL4_HUMAN	O14531	DPYL4_HUMAN	DPYSL4	572	Homo sapiens	1:Experimental evidence at protein level	Dihydropyrimidinase-related protein 4	1	0.999	37	999	999	999	121	125	130	129	120	129	124	121	121	125	130	129	120	129	124	121	121	125	130	129	120	129	124	121	3091921410	3013397500	3126584060	3045934850	2799464190	2674266880	2792956930	2806134020		DPYSL4	O14531	-0.319161827031397
sp|O14545|TRAD1_HUMAN	O14545	TRAD1_HUMAN	TRAFD1	582	Homo sapiens	1:Experimental evidence at protein level	TRAF-type zinc finger domain-containing protein 1	1	0.999	12	105	105	105	12	18	12	14	12	12	12	13	12	18	12	14	12	12	12	13	12	18	12	14	12	12	12	13	132606736	149563136	151441152	147287456	140816496	132137752	145751072	169589040		TRAFD1	O14545	-0.347725226708785
sp|O14548|CO72L_HUMAN	O14548	CO72L_HUMAN	COX7A2L	114	Homo sapiens	1:Experimental evidence at protein level	Cytochrome c oxidase subunit 7A2-like, mitochondrial	0.9956	0.9915	2	2	2	2	0	1	0	0	1	0	0	0	0	1	0	0	1	0	0	0	0	1	0	0	1	0	0	0	0	38149736	0	23712060	0	0	0	0		COX7A2L	O14548	-1.79875632287993
sp|O14556|G3PT_HUMAN	O14556	G3PT_HUMAN	GAPDHS	408	Homo sapiens	1:Experimental evidence at protein level	Glyceraldehyde-3-phosphate dehydrogenase, testis-specific	0.9999	0.999	5	8	8	67	0	2	2	1	1	1	0	1	0	2	2	1	1	1	0	1	4	9	9	8	9	11	8	9	0	265837872	308184480	244388720	262105360	212386032	234039792	247602656		GAPDHS	O14556	-1.53129274871129
sp|O14561|ACPM_HUMAN	O14561	ACPM_HUMAN	NDUFAB1	156	Homo sapiens	1:Experimental evidence at protein level	Acyl carrier protein, mitochondrial	1	0.999	3	67	67	67	9	7	8	10	10	7	7	9	9	7	8	10	10	7	7	9	9	7	8	10	10	7	7	9	617279870	588169790	619147460	580123460	547577090	434981728	590530750	628514690		NDUFAB1	O14561	-0.609308427442731
sp|O14562|UBFD1_HUMAN	O14562	UBFD1_HUMAN	UBFD1	309	Homo sapiens	1:Experimental evidence at protein level	Ubiquitin domain-containing protein UBFD1	1	0.999	7	71	71	71	9	6	9	6	10	11	8	12	9	6	9	6	10	11	8	12	9	6	9	6	10	11	8	12	412667744	470752992	394756128	430622240	407561312	397955872	379559680	366063008		UBFD1	O14562	-0.197494480217006
sp|O14569|C56D2_HUMAN	O14569	C56D2_HUMAN	CYB561D2	222	Homo sapiens	1:Experimental evidence at protein level	Transmembrane reductase CYB561D2	0.9698	0.999	1	1	1	1	0	1	0	0	0	0	0	0	0	1	0	0	0	0	0	0	0	1	0	0	0	0	0	0	0	57412584	0	0	40455352	0	0	0		CYB561D2	O14569	-1.14355811952921
sp|O14576|DC1I1_HUMAN	O14576	DC1I1_HUMAN	DYNC1I1	645	Homo sapiens	1:Experimental evidence at protein level	Cytoplasmic dynein 1 intermediate chain 1	1	0.999	4	32	32	33	2	5	5	7	1	4	3	5	2	5	5	7	1	4	3	5	2	5	5	7	1	5	3	5	309353344	630323460	373865536	86200152	214398656	382441120	282081568	244301968		DYNC1I1	O14576	-2.08574701057154
sp|O14579|COPE_HUMAN	O14579	COPE_HUMAN	COPE	308	Homo sapiens	1:Experimental evidence at protein level	Coatomer subunit epsilon	1	0.999	13	120	120	120	14	14	13	19	19	12	13	16	14	14	13	19	19	12	13	16	14	14	13	19	19	12	13	16	353986752	336576192	341249664	332577952	316088864	337295104	363465440	385809408		COPE	O14579	-0.228944190925783
sp|O14593|RFXK_HUMAN	O14593	RFXK_HUMAN	RFXANK	260	Homo sapiens	1:Experimental evidence at protein level	DNA-binding protein RFXANK	0.8528	0.9944	1	1	1	1	0	0	0	0	0	0	0	1	0	0	0	0	0	0	0	1	0	0	0	0	0	0	0	1	0	0	0	0	0	0	0	0		RFXANK	O14593	-0.0778416665575221
sp|O14594|NCAN_HUMAN	O14594	NCAN_HUMAN	NCAN	1321	Homo sapiens	1:Experimental evidence at protein level	Neurocan core protein	0.9885	0.9906	2	2	2	2	0	0	1	0	0	1	0	0	0	0	1	0	0	1	0	0	0	0	1	0	0	1	0	0	0	0	4509973	0	39425472	0	0	0		NCAN	O14594	-0.865615536952921
sp|O14617|AP3D1_HUMAN	O14617	AP3D1_HUMAN	AP3D1	1153	Homo sapiens	1:Experimental evidence at protein level	AP-3 complex subunit delta-1	1	0.999	25	180	180	180	29	23	22	26	21	24	20	15	29	23	22	26	21	24	20	15	29	23	22	26	21	24	20	15	707881340	663508670	672865790	673860540	521746048	549518270	536267616	643304960		AP3D1	O14617	-0.942590142927484
sp|O14618|CCS_HUMAN	O14618	CCS_HUMAN	CCS	274	Homo sapiens	1:Experimental evidence at protein level	Copper chaperone for superoxide dismutase	1	0.999	8	50	50	50	6	7	5	5	8	7	5	7	6	7	5	5	8	7	5	7	6	7	5	5	8	7	5	7	202243840	175469056	179974720	211415472	189172336	189949424	173085184	174111584		CCS	O14618	-0.538427677513443
sp|O14639|ABLM1_HUMAN	O14639	ABLM1_HUMAN	ABLIM1	778	Homo sapiens	1:Experimental evidence at protein level	Actin-binding LIM protein 1	1	0.999	8	27	27	32	3	3	5	3	2	3	6	2	3	3	5	3	2	3	6	2	4	3	6	4	3	4	6	2	225105440	248745360	231737376	205968416	175042448	151679056	179650448	161671824		ABLIM1	O14639	-1.48158366290391
sp|O14640|DVL1_HUMAN	O14640	DVL1_HUMAN	DVL1	695	Homo sapiens	1:Experimental evidence at protein level	Segment polarity protein dishevelled homolog DVL-1	0.9942	0.999	5	1	0	15	0	1	0	0	0	0	0	0	0	0	0	0	0	0	0	0	2	3	1	2	3	1	1	2	0	0	0	0	0	0	0	0	sp|P54792|DVLP1_HUMAN	DVL1	O14640	-1.13072654976979
sp|O14641|DVL2_HUMAN	O14641	DVL2_HUMAN	DVL2	736	Homo sapiens	1:Experimental evidence at protein level	Segment polarity protein dishevelled homolog DVL-2	1	0.999	16	71	56	71	7	7	9	10	11	8	6	13	5	4	7	8	7	8	6	11	7	7	9	10	11	8	6	13	139714320	160145008	147173024	143342656	155965184	157706480	152140144	173783968		DVL2	O14641	-0.216665697499005
sp|O14646|CHD1_HUMAN	O14646	CHD1_HUMAN	CHD1	1710	Homo sapiens	1:Experimental evidence at protein level	Chromodomain-helicase-DNA-binding protein 1	1	0.999	10	13	13	23	3	0	1	2	1	1	4	1	3	0	1	2	1	1	4	1	4	1	3	2	3	2	6	2	34658468	48082092	49657716	51532084	41221204	34283240	49263708	59975756		CHD1	O14646	-0.221742598377304
sp|O14647|CHD2_HUMAN	O14647	CHD2_HUMAN	CHD2	1828	Homo sapiens	1:Experimental evidence at protein level	Chromodomain-helicase-DNA-binding protein 2	1	0.999	15	57	48	58	5	5	9	5	9	9	7	8	4	4	7	5	7	8	6	7	5	5	9	5	9	9	8	8	65191132	72629376	73934560	74216856	69961584	70798256	68201736	69148176		CHD2	O14647	0.291704645446634
sp|O14653|GOSR2_HUMAN	O14653	GOSR2_HUMAN	GOSR2	212	Homo sapiens	1:Experimental evidence at protein level	Golgi SNAP receptor complex member 2	1	0.999	3	6	6	6	1	1	0	2	1	1	0	0	1	1	0	2	1	1	0	0	1	1	0	2	1	1	0	0	287255328	99207344	154602912	227941008	58061132	74621152	0	0		GOSR2	O14653	-4.42342657732763
sp|O14656|TOR1A_HUMAN	O14656	TOR1A_HUMAN	TOR1A	332	Homo sapiens	1:Experimental evidence at protein level	Torsin-1A	1	0.999	3	14	14	14	2	1	2	3	2	3	1	0	2	1	2	3	2	3	1	0	2	1	2	3	2	3	1	0	58508664	67198896	70091120	59819080	71246192	62722912	72221952	80021864		TOR1A	O14656	0.130080708562038
sp|O14657|TOR1B_HUMAN	O14657	TOR1B_HUMAN	TOR1B	336	Homo sapiens	1:Experimental evidence at protein level	Torsin-1B	0.9694	0.999	1	2	2	2	0	0	0	0	1	0	0	1	0	0	0	0	1	0	0	1	0	0	0	0	1	0	0	1	0	18985080	0	11708009	22356110	19772496	26093460	34228256		TOR1B	O14657	-0.131383961381919
sp|O14662|STX16_HUMAN	O14662	STX16_HUMAN	STX16	325	Homo sapiens	1:Experimental evidence at protein level	Syntaxin-16	1	0.999	6	15	15	15	4	3	2	2	0	2	0	2	4	3	2	2	0	2	0	2	4	3	2	2	0	2	0	2	38105904	50170372	56282404	44655048	26279506	0	0	44881196		STX16	O14662	-2.6029374347541
sp|O14672|ADA10_HUMAN	O14672	ADA10_HUMAN	ADAM10	748	Homo sapiens	1:Experimental evidence at protein level	Disintegrin and metalloproteinase domain-containing protein 10	1	0.999	12	57	57	57	4	6	4	1	14	8	9	11	4	6	4	1	14	8	9	11	4	6	4	1	14	8	9	11	102199016	114321288	122803064	119382224	136387536	110756664	140817872	174730656		ADAM10	O14672	0.333323517777628
sp|O14681|EI24_HUMAN	O14681	EI24_HUMAN	EI24	340	Homo sapiens	1:Experimental evidence at protein level	Etoposide-induced protein 2.4 homolog	1	0.999	4	37	37	37	5	4	4	4	4	4	7	5	5	4	4	4	4	4	7	5	5	4	4	4	4	4	7	5	166963088	154444368	166059984	171533056	165127488	169651024	182010288	186857648		EI24	O14681	-0.171163342256557
sp|O14682|ENC1_HUMAN	O14682	ENC1_HUMAN	ENC1	589	Homo sapiens	1:Experimental evidence at protein level	Ectoderm-neural cortex protein 1	1	0.999	3	10	10	10	1	2	1	1	0	2	2	1	1	2	1	1	0	2	2	1	1	2	1	1	0	2	2	1	32388970	34563464	38316824	38556764	35457848	31985638	35229220	42042052		ENC1	O14682	-0.264094531042318
sp|O14683|P5I11_HUMAN	O14683	P5I11_HUMAN	TP53I11	189	Homo sapiens	1:Experimental evidence at protein level	Tumor protein p53-inducible protein 11	1	0.999	3	34	34	34	4	6	7	3	3	3	4	4	4	6	7	3	3	3	4	4	4	6	7	3	3	3	4	4	1337883140	1002155580	1197779200	1038131070	788492100	753306370	672225860	776789760		TP53I11	O14683	-0.877288815946863
sp|O14727|APAF_HUMAN	O14727	APAF_HUMAN	APAF1	1248	Homo sapiens	1:Experimental evidence at protein level	Apoptotic protease-activating factor 1	0.9996	0.999	2	2	2	2	0	1	0	0	0	1	0	0	0	1	0	0	0	1	0	0	0	1	0	0	0	1	0	0	0	0	0	0	0	0	0	0		APAF1	O14727	-1.5585669552864
sp|O14730|RIOK3_HUMAN	O14730	RIOK3_HUMAN	RIOK3	519	Homo sapiens	1:Experimental evidence at protein level	Serine/threonine-protein kinase RIO3	1	0.9989	2	11	11	11	0	2	1	1	2	2	2	1	0	2	1	1	2	2	2	1	0	2	1	1	2	2	2	1	0	39972436	28580624	29036468	24121712	9475559	23620128	0		RIOK3	O14730	-1.56311915129503
sp|O14732|IMPA2_HUMAN	O14732	IMPA2_HUMAN	IMPA2	288	Homo sapiens	1:Experimental evidence at protein level	Inositol monophosphatase 2	1	0.999	5	29	29	29	2	2	2	4	5	6	4	4	2	2	2	4	5	6	4	4	2	2	2	4	5	6	4	4	63384532	45873812	66054884	61455220	79890728	97379664	67396736	80719128		IMPA2	O14732	0.506433734932645
sp|O14733|MP2K7_HUMAN	O14733	MP2K7_HUMAN	MAP2K7	419	Homo sapiens	1:Experimental evidence at protein level	Dual specificity mitogen-activated protein kinase kinase 7	1	0.999	4	15	15	15	2	3	1	0	1	2	3	3	2	3	1	0	1	2	3	3	2	3	1	0	1	2	3	3	75347792	74558480	82665664	68993832	74430064	73456416	70560488	74728128		MAP2K7	O14733	-0.983681188670969
sp|O14735|CDIPT_HUMAN	O14735	CDIPT_HUMAN	CDIPT	213	Homo sapiens	1:Experimental evidence at protein level	CDP-diacylglycerol--inositol 3-phosphatidyltransferase	1	0.999	3	13	13	13	0	2	2	1	2	2	2	2	0	2	2	1	2	2	2	2	0	2	2	1	2	2	2	2	84122520	0	79292872	85014112	40279232	48087768	67555200	17818772		CDIPT	O14735	-0.62605527574497
sp|O14737|PDCD5_HUMAN	O14737	PDCD5_HUMAN	PDCD5	125	Homo sapiens	1:Experimental evidence at protein level	Programmed cell death protein 5	1	0.999	9	141	141	141	14	15	18	17	16	20	20	21	14	15	18	17	16	20	20	21	14	15	18	17	16	20	20	21	807860350	614115460	721572480	803230460	852334270	841408580	814106370	852697470		PDCD5	O14737	-0.0925006575080967
sp|O14744|ANM5_HUMAN	O14744	ANM5_HUMAN	PRMT5	637	Homo sapiens	1:Experimental evidence at protein level	Protein arginine N-methyltransferase 5	1	0.999	21	181	181	181	21	24	22	21	27	24	22	20	21	24	22	21	27	24	22	20	21	24	22	21	27	24	22	20	474061344	420946944	417913312	432238208	430311104	424405216	433707104	432457696		PRMT5	O14744	-0.246941088249166
sp|O14745|NHRF1_HUMAN	O14745	NHRF1_HUMAN	NHERF1	358	Homo sapiens	1:Experimental evidence at protein level	Na(+)/H(+) exchange regulatory cofactor NHE-RF1	1	0.999	10	54	54	54	6	8	9	9	7	6	5	4	6	8	9	9	7	6	5	4	6	8	9	9	7	6	5	4	156301248	128565440	135526048	138945168	109138784	100171488	100414256	98833120		NHERF1	O14745	-1.28584307106195
sp|O14757|CHK1_HUMAN	O14757	CHK1_HUMAN	CHEK1	476	Homo sapiens	1:Experimental evidence at protein level	Serine/threonine-protein kinase Chk1	0.9695	0.999	1	4	4	4	0	0	0	0	1	1	1	1	0	0	0	0	1	1	1	1	0	0	0	0	1	1	1	1	0	0	0	0	30114766	33762716	0	40554140		CHEK1	O14757	0.602433086630483
sp|O14763|TR10B_HUMAN	O14763	TR10B_HUMAN	TNFRSF10B	440	Homo sapiens	1:Experimental evidence at protein level	Tumor necrosis factor receptor superfamily member 10B	1	0.999	2	11	11	11	0	1	1	2	1	1	3	2	0	1	1	2	1	1	3	2	0	1	1	2	1	1	3	2	52066720	33138570	43910768	29284396	30591612	39773676	39760208	52039072		TNFRSF10B	O14763	-1.20102577442506
sp|O14770|MEIS2_HUMAN	O14770	MEIS2_HUMAN	MEIS2	477	Homo sapiens	1:Experimental evidence at protein level	Homeobox protein Meis2	1	0.999	11	50	50	145	7	7	6	6	4	6	9	5	7	7	6	6	4	6	9	5	20	20	19	20	12	17	20	17	212552320	178209952	206833744	232926736	197564192	220477328	188612544	171980528		MEIS2	O14770	-0.562040397838508
sp|O14772|FPGT_HUMAN	O14772	FPGT_HUMAN	FPGT	607	Homo sapiens	1:Experimental evidence at protein level	Fucose-1-phosphate guanylyltransferase	0.9697	0.999	1	1	1	1	0	0	0	1	0	0	0	0	0	0	0	1	0	0	0	0	0	0	0	1	0	0	0	0	0	0	0	0	0	0	0	0		FPGT	O14772	-0.279348647360241
sp|O14773|TPP1_HUMAN	O14773	TPP1_HUMAN	TPP1	563	Homo sapiens	1:Experimental evidence at protein level	Tripeptidyl-peptidase 1	1	0.999	6	52	52	52	9	4	7	5	6	8	8	5	9	4	7	5	6	8	8	5	9	4	7	5	6	8	8	5	474962208	519354080	476163488	443219936	434047168	536687648	445552160	463561152		TPP1	O14773	-0.635283314688117
sp|O14775|GNB5_HUMAN	O14775	GNB5_HUMAN	GNB5	395	Homo sapiens	1:Experimental evidence at protein level	Guanine nucleotide-binding protein subunit beta-5	0.9822	0.999	2	4	4	4	0	1	1	0	0	0	0	2	0	1	1	0	0	0	0	2	0	1	1	0	0	0	0	2	36810644	52726036	39867084	39993140	0	0	0	0		GNB5	O14775	-1.86973988310214
sp|O14776|TCRG1_HUMAN	O14776	TCRG1_HUMAN	TCERG1	1098	Homo sapiens	1:Experimental evidence at protein level	Transcription elongation regulator 1	1	0.999	38	337	322	337	39	40	43	49	41	43	37	45	38	38	41	47	40	41	35	42	39	40	43	49	41	43	37	45	1096257410	991745980	1114346370	1086514430	1211474180	1275559550	1285257340	1306650500		TCERG1	O14776	0.0463720785758314
sp|O14777|NDC80_HUMAN	O14777	NDC80_HUMAN	NDC80	642	Homo sapiens	1:Experimental evidence at protein level	Kinetochore protein NDC80 homolog	1	0.999	4	12	12	12	0	0	1	0	3	3	2	3	0	0	1	0	3	3	2	3	0	0	1	0	3	3	2	3	29613948	33822972	37458868	36736768	54154424	50661188	53161148	77485512		NDC80	O14777	0.660948257891166
sp|O14787|TNPO2_HUMAN	O14787	TNPO2_HUMAN	TNPO2	897	Homo sapiens	1:Experimental evidence at protein level	Transportin-2	1	0.999	24	127	127	211	14	19	18	16	14	12	20	14	14	19	18	16	14	12	20	14	25	28	31	27	22	22	31	25	220249568	214937712	225335600	229677312	197553568	191643520	221501200	201211840		TNPO2	O14787	-0.529834585499213
sp|O14795|UN13B_HUMAN	O14795	UN13B_HUMAN	UNC13B	1591	Homo sapiens	1:Experimental evidence at protein level	Protein unc-13 homolog B	1	0.999	12	34	27	34	4	6	5	5	2	3	4	5	3	6	4	5	1	2	3	3	4	6	5	5	2	3	4	5	88095400	115064360	110703256	110269928	100652288	104347096	105878688	119303472		UNC13B	O14795	-0.717966624513177
sp|O14802|RPC1_HUMAN	O14802	RPC1_HUMAN	POLR3A	1390	Homo sapiens	1:Experimental evidence at protein level	DNA-directed RNA polymerase III subunit RPC1	1	0.999	3	5	5	5	0	1	0	0	1	1	1	1	0	1	0	0	1	1	1	1	0	1	0	0	1	1	1	1	0	47984808	52668064	33291222	48877748	17021628	43950556	57270332		POLR3A	O14802	-1.86105506154067
sp|O14807|RASM_HUMAN	O14807	RASM_HUMAN	MRAS	208	Homo sapiens	1:Experimental evidence at protein level	Ras-related protein M-Ras	1	0.999	2	5	5	5	2	0	0	1	1	1	0	0	2	0	0	1	1	1	0	0	2	0	0	1	1	1	0	0	65496248	32664208	40519592	58107808	51588176	49297752	0	0		MRAS	O14807	-2.53524002555628
sp|O14818|PSA7_HUMAN	O14818	PSA7_HUMAN	PSMA7	248	Homo sapiens	1:Experimental evidence at protein level	Proteasome subunit alpha type-7	1	0.999	13	138	69	138	21	19	16	15	16	16	19	16	10	10	8	8	8	8	10	7	21	19	16	15	16	16	19	16	4597895200	3340033790	3844601090	4122507260	4339991000	4194778880	4018154750	3951800580		PSMA7	O14818	-0.487156376681692
sp|O14828|SCAM3_HUMAN	O14828	SCAM3_HUMAN	SCAMP3	347	Homo sapiens	1:Experimental evidence at protein level	Secretory carrier-associated membrane protein 3	1	0.999	9	79	79	79	14	6	11	10	10	11	9	8	14	6	11	10	10	11	9	8	14	6	11	10	10	11	9	8	216575344	223446544	222859408	201256560	211651360	180011152	206604064	228485744		SCAMP3	O14828	-0.230938374531215
sp|O14867|BACH1_HUMAN	O14867	BACH1_HUMAN	BACH1	736	Homo sapiens	1:Experimental evidence at protein level	Transcription regulator protein BACH1	0.9997	0.9972	4	4	4	4	0	1	1	1	0	1	0	0	0	1	1	1	0	1	0	0	0	1	1	1	0	1	0	0	0	27026518	34889680	23024478	0	0	0	0		BACH1	O14867	-2.59514968836826
sp|O14880|MGST3_HUMAN	O14880	MGST3_HUMAN	MGST3	152	Homo sapiens	1:Experimental evidence at protein level	Glutathione S-transferase 3, mitochondrial	1	0.999	5	101	101	101	13	18	13	13	10	11	13	10	13	18	13	13	10	11	13	10	13	18	13	13	10	11	13	10	697462400	750183300	671039040	783126340	617081470	619446020	746377860	594629500		MGST3	O14880	-0.975124720877869
sp|O14893|GEMI2_HUMAN	O14893	GEMI2_HUMAN	GEMIN2	280	Homo sapiens	1:Experimental evidence at protein level	Gem-associated protein 2	0.9999	0.999	2	12	12	12	1	1	1	1	2	2	2	2	1	1	1	1	2	2	2	2	1	1	1	1	2	2	2	2	71168408	103716696	90661256	93233008	93823104	104972264	110954872	110711096		GEMIN2	O14893	0.0266285799895367
sp|O14907|TX1B3_HUMAN	O14907	TX1B3_HUMAN	TAX1BP3	124	Homo sapiens	1:Experimental evidence at protein level	Tax1-binding protein 3	1	0.999	3	17	17	17	2	1	3	2	3	2	2	2	2	1	3	2	3	2	2	2	2	1	3	2	3	2	2	2	106743064	62843596	89452360	118112288	137633904	152174416	78435824	64043148		TAX1BP3	O14907	-0.608921636333024
sp|O14908|GIPC1_HUMAN	O14908	GIPC1_HUMAN	GIPC1	333	Homo sapiens	1:Experimental evidence at protein level	PDZ domain-containing protein GIPC1	1	0.999	9	44	39	44	7	5	4	4	8	3	5	8	6	4	3	3	8	3	4	8	7	5	4	4	8	3	5	8	140743040	171151168	160528624	152374880	143986256	126956576	150005536	146145392		GIPC1	O14908	-0.337588140585775
sp|O14910|LIN7A_HUMAN	O14910	LIN7A_HUMAN	LIN7A	233	Homo sapiens	1:Experimental evidence at protein level	Protein lin-7 homolog A	1	0.999	10	52	50	94	4	7	10	5	8	5	5	8	4	7	9	5	8	5	5	7	9	13	17	11	11	9	10	14	329104064	222387200	287034624	271581056	244445824	242809296	222003040	188755520		LIN7A	O14910	-0.674501069577734
sp|O14917|PCD17_HUMAN	O14917	PCD17_HUMAN	PCDH17	1159	Homo sapiens	1:Experimental evidence at protein level	Protocadherin-17	1	0.999	5	13	13	13	5	3	2	3	0	0	0	0	5	3	2	3	0	0	0	0	5	3	2	3	0	0	0	0	47946532	41999020	41796792	36064660	18079006	0	0	25173184		PCDH17	O14917	-2.99216180054316
sp|O14920|IKKB_HUMAN	O14920	IKKB_HUMAN	IKBKB	756	Homo sapiens	1:Experimental evidence at protein level	Inhibitor of nuclear factor kappa-B kinase subunit beta	1	0.999	3	5	3	5	1	1	0	0	1	0	1	1	0	0	0	0	1	0	1	1	1	1	0	0	1	0	1	1	207571728	113549184	0	0	20586118	0	31822464	38181836		IKBKB	O14920	-3.01112721289905
sp|O14924|RGS12_HUMAN	O14924	RGS12_HUMAN	RGS12	1447	Homo sapiens	1:Experimental evidence at protein level	Regulator of G-protein signaling 12	1	0.999	5	20	20	20	2	2	4	4	2	3	1	2	2	2	4	4	2	3	1	2	2	2	4	4	2	3	1	2	54657324	57814936	72330920	47903856	47448612	44006388	44907284	37867620		RGS12	O14924	-2.9401461125308
sp|O14929|HAT1_HUMAN	O14929	HAT1_HUMAN	HAT1	419	Homo sapiens	1:Experimental evidence at protein level	Histone acetyltransferase type B catalytic subunit	1	0.999	7	91	91	91	8	7	10	10	14	16	14	12	8	7	10	10	14	16	14	12	8	7	10	10	14	16	14	12	164794224	166472464	185028576	186650928	259444464	257724672	240395248	273563008		HAT1	O14929	0.674480443248273
sp|O14933|UB2L6_HUMAN	O14933	UB2L6_HUMAN	UBE2L6	153	Homo sapiens	1:Experimental evidence at protein level	Ubiquitin/ISG15-conjugating enzyme E2 L6	0.9996	0.999	2	13	13	13	2	2	0	1	2	1	3	2	2	2	0	1	2	1	3	2	2	2	0	1	2	1	3	2	118547384	126121400	125590384	125118216	111213544	100122008	94833136	105424072		UBE2L6	O14933	-1.01520591698606
sp|O14936|CSKP_HUMAN	O14936	CSKP_HUMAN	CASK	926	Homo sapiens	1:Experimental evidence at protein level	Peripheral plasma membrane protein CASK	1	0.999	27	217	217	217	33	30	28	26	23	26	23	28	33	30	28	26	23	26	23	28	33	30	28	26	23	26	23	28	538578240	496808320	518663456	505612128	368401568	349998912	388486560	388394272		CASK	O14936	-0.603856019530364
sp|O14949|QCR8_HUMAN	O14949	QCR8_HUMAN	UQCRQ	82	Homo sapiens	1:Experimental evidence at protein level	Cytochrome b-c1 complex subunit 8	1	0.999	5	62	62	62	7	8	8	8	7	8	7	9	7	8	8	8	7	8	7	9	7	8	8	8	7	8	7	9	486624640	439063936	483208768	442023840	407429280	379525728	416482944	449862880		UQCRQ	O14949	-0.387441342944447
sp|O14950|ML12B_HUMAN	O14950	ML12B_HUMAN	MYL12B	172	Homo sapiens	1:Experimental evidence at protein level	Myosin regulatory light chain 12B	1	0.999	13	247	0	247	30	33	30	30	32	29	28	35	0	0	0	0	0	0	0	0	30	33	30	30	32	29	28	35	1125590660	1068476030	1075029890	1167221380	1072944450	1023724420	1057732800	1068300030	sp|P19105|ML12A_HUMAN	MYL12B	O14950	-0.166638072317132
sp|O14964|HGS_HUMAN	O14964	HGS_HUMAN	HGS	777	Homo sapiens	1:Experimental evidence at protein level	Hepatocyte growth factor-regulated tyrosine kinase substrate	1	0.999	17	195	195	195	23	25	26	24	25	23	26	23	23	25	26	24	25	23	26	23	23	25	26	24	25	23	26	23	614282050	575000770	623656700	604509440	534330944	530180448	540057090	535048288		HGS	O14964	-0.42306077877973
sp|O14967|CLGN_HUMAN	O14967	CLGN_HUMAN	CLGN	610	Homo sapiens	1:Experimental evidence at protein level	Calmegin	1	0.999	14	58	58	58	11	6	5	7	8	7	7	7	11	6	5	7	8	7	7	7	11	6	5	7	8	7	7	7	232103856	200445648	234891840	187816480	211237920	197656944	225292336	231933264		CLGN	O14967	-0.593249010576097
sp|O14972|VP26C_HUMAN	O14972	VP26C_HUMAN	VPS26C	297	Homo sapiens	1:Experimental evidence at protein level	Vacuolar protein sorting-associated protein 26C	1	0.999	2	4	4	4	1	0	0	0	0	0	1	2	1	0	0	0	0	0	1	2	1	0	0	0	0	0	1	2	39836940	0	40418600	34684160	34639560	38341452	54244960	49667980		VPS26C	O14972	-0.369544874382036
sp|O14974|MYPT1_HUMAN	O14974	MYPT1_HUMAN	PPP1R12A	1030	Homo sapiens	1:Experimental evidence at protein level	Protein phosphatase 1 regulatory subunit 12A	1	0.999	26	124	124	124	18	15	14	14	17	25	9	12	18	15	14	14	17	25	9	12	18	15	14	14	17	25	9	12	960770880	1018470340	1028924740	963086720	893923140	863629180	950028480	1057658430		PPP1R12A	O14974	-0.235118477214163
sp|O14976|GAK_HUMAN	O14976	GAK_HUMAN	GAK	1311	Homo sapiens	1:Experimental evidence at protein level	Cyclin-G-associated kinase	1	0.999	11	35	35	35	4	7	4	5	4	5	3	3	4	7	4	5	4	5	3	3	4	7	4	5	4	5	3	3	86888552	115100784	106839400	105685632	94417616	89223336	106666968	120781408		GAK	O14976	-1.49819062666584
sp|O14979|HNRDL_HUMAN	O14979	HNRDL_HUMAN	HNRNPDL	420	Homo sapiens	1:Experimental evidence at protein level	Heterogeneous nuclear ribonucleoprotein D-like	1	0.999	17	267	267	339	35	31	32	33	32	32	37	35	35	31	32	33	32	32	37	35	43	38	41	43	41	43	46	44	2673341180	2292952580	2401305090	2878625540	2962991360	2963076100	2721414400	2759938300		HNRNPDL	O14979	-0.00597150119444095
sp|O14980|XPO1_HUMAN	O14980	XPO1_HUMAN	XPO1	1071	Homo sapiens	1:Experimental evidence at protein level	Exportin-1	1	0.999	39	480	480	480	56	59	58	61	61	58	69	58	56	59	58	61	61	58	69	58	56	59	58	61	61	58	69	58	768714690	709455100	732037700	748786690	802881980	818118270	813043840	821352000		XPO1	O14980	-0.0760634580624514
sp|O14981|BTAF1_HUMAN	O14981	BTAF1_HUMAN	BTAF1	1849	Homo sapiens	1:Experimental evidence at protein level	TATA-binding protein-associated factor 172	1	0.999	11	45	45	45	4	3	4	4	8	9	7	6	4	3	4	4	8	9	7	6	4	3	4	4	8	9	7	6	81351808	98664816	101367392	76425976	114235928	125645712	97605224	86888520		BTAF1	O14981	-0.699638553187485
sp|O14994|SYN3_HUMAN	O14994	SYN3_HUMAN	SYN3	580	Homo sapiens	1:Experimental evidence at protein level	Synapsin-3	1	0.999	3	10	10	10	2	2	1	2	1	1	1	0	2	2	1	2	1	1	1	0	2	2	1	2	1	1	1	0	27364786	32052182	32428486	28333426	26362086	20689534	30697038	22655284		SYN3	O14994	-1.70815777975803
sp|O15014|ZN609_HUMAN	O15014	ZN609_HUMAN	ZNF609	1411	Homo sapiens	1:Experimental evidence at protein level	Zinc finger protein 609	1	0.999	7	39	37	39	5	3	3	4	7	7	3	7	5	3	3	4	7	6	3	6	5	3	3	4	7	7	3	7	52381276	58147468	30153642	57708260	69730832	68009520	60142524	72581232		ZNF609	O15014	-0.0422492384574955
sp|O15015|ZN646_HUMAN	O15015	ZN646_HUMAN	ZNF646	1832	Homo sapiens	1:Experimental evidence at protein level	Zinc finger protein 646	0.9931	0.9984	1	1	1	1	0	1	0	0	0	0	0	0	0	1	0	0	0	0	0	0	0	1	0	0	0	0	0	0	0	0	0	0	0	0	0	0		ZNF646	O15015	-0.754128595551577
sp|O15020|SPTN2_HUMAN	O15020	SPTN2_HUMAN	SPTBN2	2390	Homo sapiens	1:Experimental evidence at protein level	Spectrin beta chain, non-erythrocytic 2	1	0.999	86	705	705	808	91	91	105	90	88	78	85	77	91	91	105	90	88	78	85	77	105	106	123	101	102	87	95	89	779668350	731069060	773128640	755179900	598745920	574607490	588682880	649211010		SPTBN2	O15020	-0.806766003884355
sp|O15027|SC16A_HUMAN	O15027	SC16A_HUMAN	SEC16A	2357	Homo sapiens	1:Experimental evidence at protein level	Protein transport protein Sec16A	1	0.999	25	133	133	133	10	14	17	17	12	22	22	19	10	14	17	17	12	22	22	19	10	14	17	17	12	22	22	19	190003536	154617392	186727936	195878528	192257888	189991216	182452256	199529024		SEC16A	O15027	-0.0690602816676676
sp|O15031|PLXB2_HUMAN	O15031	PLXB2_HUMAN	PLXNB2	1838	Homo sapiens	1:Experimental evidence at protein level	Plexin-B2	1	0.999	38	252	251	260	30	29	35	27	36	24	39	32	30	29	34	27	36	24	39	32	31	30	36	28	37	25	40	33	2508298750	2024676350	2306985220	2302521340	2524849920	2473947900	2346160640	2433760510		PLXNB2	O15031	-1.27516192515283
sp|O15033|AREL1_HUMAN	O15033	AREL1_HUMAN	AREL1	823	Homo sapiens	1:Experimental evidence at protein level	Apoptosis-resistant E3 ubiquitin protein ligase 1	0.9823	0.999	2	2	2	2	1	0	0	0	0	0	0	1	1	0	0	0	0	0	0	1	1	0	0	0	0	0	0	1	0	0	0	0	0	0	0	0		AREL1	O15033	-0.694139250131114
sp|O15040|TCPR2_HUMAN	O15040	TCPR2_HUMAN	TECPR2	1411	Homo sapiens	1:Experimental evidence at protein level	Tectonin beta-propeller repeat-containing protein 2	1	0.999	2	6	6	6	2	0	0	1	1	0	0	2	2	0	0	1	1	0	0	2	2	0	0	1	1	0	0	2	26511424	0	31709452	39202992	31141780	0	0	28238500		TECPR2	O15040	-1.95998923200093
sp|O15042|SR140_HUMAN	O15042	SR140_HUMAN	U2SURP	1029	Homo sapiens	1:Experimental evidence at protein level	U2 snRNP-associated SURP motif-containing protein	1	0.999	33	203	199	203	20	28	25	24	28	25	25	28	20	26	24	24	28	24	25	28	20	28	25	24	28	25	25	28	367818912	447131872	420903008	439174112	480203264	458596864	506316096	527440384		U2SURP	O15042	0.205470838338046
sp|O15047|SET1A_HUMAN	O15047	SET1A_HUMAN	SETD1A	1707	Homo sapiens	1:Experimental evidence at protein level	Histone-lysine N-methyltransferase SETD1A	1	0.999	3	5	5	5	1	1	0	0	0	1	1	1	1	1	0	0	0	1	1	1	1	1	0	0	0	1	1	1	27052028	37312184	0	41063012	37515104	50943908	48308948	54605608		SETD1A	O15047	-1.01878163504172
sp|O15061|SYNEM_HUMAN	O15061	SYNEM_HUMAN	SYNM	1565	Homo sapiens	1:Experimental evidence at protein level	Synemin	1	0.999	8	11	11	11	1	3	0	4	2	0	1	0	1	3	0	4	2	0	1	0	1	3	0	4	2	0	1	0	92589024	94102072	168689888	193016512	276824032	41281188	78593544	141151664		SYNM	O15061	-2.67807837166913
sp|O15066|KIF3B_HUMAN	O15066	KIF3B_HUMAN	KIF3B	747	Homo sapiens	1:Experimental evidence at protein level	Kinesin-like protein KIF3B	1	0.999	20	89	67	99	20	22	18	22	1	0	2	4	14	17	14	16	1	0	2	3	22	24	19	24	2	0	3	5	270538208	308332032	325013408	306885344	84760328	104973072	103687400	111008640		KIF3B	O15066	-3.16201348712003
sp|O15067|PUR4_HUMAN	O15067	PUR4_HUMAN	PFAS	1338	Homo sapiens	1:Experimental evidence at protein level	Phosphoribosylformylglycinamidine synthase	1	0.999	44	404	404	404	45	46	43	49	56	58	51	56	45	46	43	49	56	58	51	56	45	46	43	49	56	58	51	56	472169504	486748800	508178336	504182784	637221820	630951230	625455360	700371970		PFAS	O15067	0.253403430210409
sp|O15068|MCF2L_HUMAN	O15068	MCF2L_HUMAN	MCF2L	1137	Homo sapiens	1:Experimental evidence at protein level	Guanine nucleotide exchange factor DBS	1	0.999	7	12	12	12	2	1	2	3	1	0	1	2	2	1	2	3	1	0	1	2	2	1	2	3	1	0	1	2	27221218	40193480	45010528	37061676	0	0	0	48580352		MCF2L	O15068	-2.29115528075959
sp|O15069|NACAD_HUMAN	O15069	NACAD_HUMAN	NACAD	1562	Homo sapiens	1:Experimental evidence at protein level	NAC-alpha domain-containing protein 1	1	0.999	22	149	149	149	22	15	20	16	19	20	19	18	22	15	20	16	19	20	19	18	22	15	20	16	19	20	19	18	301985600	331779872	344132832	319704160	308298720	288948352	309175424	324740864		NACAD	O15069	-0.262020316090818
sp|O15075|DCLK1_HUMAN	O15075	DCLK1_HUMAN	DCLK1	740	Homo sapiens	1:Experimental evidence at protein level	Serine/threonine-protein kinase DCLK1	1	0.999	31	347	343	390	47	48	48	40	35	40	49	40	47	48	48	39	35	39	48	39	53	53	57	46	39	45	54	43	859777470	775041920	820882560	799743870	743248770	698319040	768565250	680606080		DCLK1	O15075	-0.332960077952512
sp|O15079|SNPH_HUMAN	O15079	SNPH_HUMAN	SNPH	494	Homo sapiens	1:Experimental evidence at protein level	Syntaphilin	0.9701	0.999	1	1	0	1	1	0	0	0	0	0	0	0	0	0	0	0	0	0	0	0	1	0	0	0	0	0	0	0	0	0	0	0	0	0	0	0	sp|Q9NX95|SYBU_HUMAN	SNPH	O15079	-1.09114158381767
sp|O15083|ERC2_HUMAN	O15083	ERC2_HUMAN	ERC2	957	Homo sapiens	1:Experimental evidence at protein level	ERC protein 2	1	0.999	10	6	6	42	3	0	1	1	0	1	0	0	3	0	1	1	0	1	0	0	9	5	6	9	4	4	1	4	74247736	0	73919800	0	0	0	0	0		ERC2	O15083	-2.21141196040928
sp|O15084|ANR28_HUMAN	O15084	ANR28_HUMAN	ANKRD28	1053	Homo sapiens	1:Experimental evidence at protein level	Serine/threonine-protein phosphatase 6 regulatory ankyrin repeat subunit A	1	0.999	5	22	16	22	3	2	4	4	2	3	3	1	2	1	3	2	2	3	2	1	3	2	4	4	2	3	3	1	68135216	60908888	63417072	63917008	50857368	53183600	49018628	65667132		ANKRD28	O15084	-0.20520365669632
sp|O15085|ARHGB_HUMAN	O15085	ARHGB_HUMAN	ARHGEF11	1522	Homo sapiens	1:Experimental evidence at protein level	Rho guanine nucleotide exchange factor 11	1	0.999	5	12	12	12	2	2	0	1	2	0	3	2	2	2	0	1	2	0	3	2	2	2	0	1	2	0	3	2	85768304	182308128	0	58122040	16235692	25201890	41128664	17553608		ARHGEF11	O15085	-1.30621376019875
sp|O15091|MRPP3_HUMAN	O15091	MRPP3_HUMAN	PRORP	583	Homo sapiens	1:Experimental evidence at protein level	Mitochondrial ribonuclease P catalytic subunit	0.8727	0.9953	1	2	2	2	0	0	1	0	0	0	1	0	0	0	1	0	0	0	1	0	0	0	1	0	0	0	1	0	0	0	0	0	0	0	0	0		PRORP	O15091	-2.03724074381953
sp|O15116|LSM1_HUMAN	O15116	LSM1_HUMAN	LSM1	133	Homo sapiens	1:Experimental evidence at protein level	U6 snRNA-associated Sm-like protein LSm1	0.9998	0.999	2	15	15	15	2	1	3	2	2	1	2	2	2	1	3	2	2	1	2	2	2	1	3	2	2	1	2	2	115754160	92049648	119934280	113374720	100854464	113028744	118676544	101534136		LSM1	O15116	-0.290622292608173
sp|O15118|NPC1_HUMAN	O15118	NPC1_HUMAN	NPC1	1278	Homo sapiens	1:Experimental evidence at protein level	NPC intracellular cholesterol transporter 1	1	0.999	6	19	19	19	1	1	2	1	2	5	3	4	1	1	2	1	2	5	3	4	1	1	2	1	2	5	3	4	76206952	84691464	97484712	81756000	82827216	78870768	87385976	98782048		NPC1	O15118	0.316889439400933
sp|O15121|DEGS1_HUMAN	O15121	DEGS1_HUMAN	DEGS1	323	Homo sapiens	1:Experimental evidence at protein level	Sphingolipid delta(4)-desaturase DES1	0.9702	0.999	1	1	1	1	0	0	0	1	0	0	0	0	0	0	0	1	0	0	0	0	0	0	0	1	0	0	0	0	0	0	0	0	0	0	0	0		DEGS1	O15121	-1.82228176857115
sp|O15126|SCAM1_HUMAN	O15126	SCAM1_HUMAN	SCAMP1	338	Homo sapiens	1:Experimental evidence at protein level	Secretory carrier-associated membrane protein 1	1	0.999	11	66	66	75	11	8	11	10	7	7	6	6	11	8	11	10	7	7	6	6	14	10	12	10	10	7	6	6	233598848	214064192	227005744	230615024	153858960	130751808	125355936	141332176		SCAMP1	O15126	-1.31383439528129
sp|O15127|SCAM2_HUMAN	O15127	SCAM2_HUMAN	SCAMP2	329	Homo sapiens	1:Experimental evidence at protein level	Secretory carrier-associated membrane protein 2	0.9702	0.999	1	11	11	11	1	2	1	2	1	1	1	2	1	2	1	2	1	1	1	2	1	2	1	2	1	1	1	2	117075568	83908104	87997864	70871656	93942960	88202672	90927592	115815216		SCAMP2	O15127	-0.280619481580057
sp|O15131|IMA6_HUMAN	O15131	IMA6_HUMAN	KPNA5	539	Homo sapiens	1:Experimental evidence at protein level	Importin subunit alpha-6	0.999	0.999	10	4	4	90	1	0	1	0	0	0	1	1	1	0	1	0	0	0	1	1	13	8	12	10	12	9	14	12	5837871.5	0	4697809	0	0	0	5697109	3439019.2		KPNA5	O15131	-2.21666424108204
sp|O15143|ARC1B_HUMAN	O15143	ARC1B_HUMAN	ARPC1B	372	Homo sapiens	1:Experimental evidence at protein level	Actin-related protein 2/3 complex subunit 1B	1	0.999	5	20	20	26	2	4	1	2	2	5	1	3	2	4	1	2	2	5	1	3	3	4	2	3	3	6	2	3	108940936	118036104	102799288	134816128	126590424	127714896	154089744	140723632		ARPC1B	O15143	0.137849482397138
sp|O15144|ARPC2_HUMAN	O15144	ARPC2_HUMAN	ARPC2	300	Homo sapiens	1:Experimental evidence at protein level	Actin-related protein 2/3 complex subunit 2	1	0.999	18	226	226	226	30	33	32	26	28	27	33	17	30	33	32	26	28	27	33	17	30	33	32	26	28	27	33	17	633634300	581045120	569367740	591688640	544636930	494654240	554496960	531636768		ARPC2	O15144	-0.348536639097816
sp|O15145|ARPC3_HUMAN	O15145	ARPC3_HUMAN	ARPC3	178	Homo sapiens	1:Experimental evidence at protein level	Actin-related protein 2/3 complex subunit 3	1	0.999	10	111	111	111	19	12	14	14	12	14	15	11	19	12	14	14	12	14	15	11	19	12	14	14	12	14	15	11	920924030	936805760	925582720	954396220	825675580	827516930	772249090	918270780		ARPC3	O15145	-0.377063426482696
sp|O15155|BET1_HUMAN	O15155	BET1_HUMAN	BET1	118	Homo sapiens	1:Experimental evidence at protein level	BET1 homolog	1	0.999	2	21	21	21	3	2	3	3	2	3	2	3	3	2	3	3	2	3	2	3	3	2	3	3	2	3	2	3	326145120	271040128	281619200	272283808	207875744	215907328	212850512	255969056		BET1	O15155	-0.450683771429471
sp|O15160|RPAC1_HUMAN	O15160	RPAC1_HUMAN	POLR1C	346	Homo sapiens	1:Experimental evidence at protein level	DNA-directed RNA polymerases I and III subunit RPAC1	1	0.999	4	29	29	29	4	3	3	4	4	3	4	4	4	3	3	4	4	3	4	4	4	3	3	4	4	3	4	4	77489568	74729416	89492360	80847688	100750832	113774464	103404120	117875680		POLR1C	O15160	-0.519608747473246
sp|O15164|TIF1A_HUMAN	O15164	TIF1A_HUMAN	TRIM24	1050	Homo sapiens	1:Experimental evidence at protein level	Transcription intermediary factor 1-alpha	1	0.999	18	112	99	112	9	14	16	16	14	12	16	15	7	12	15	14	12	10	15	14	9	14	16	16	14	12	16	15	135175488	143397600	157265056	151876384	153735680	161541648	153070144	182792544		TRIM24	O15164	-0.176007021254174
sp|O15173|PGRC2_HUMAN	O15173	PGRC2_HUMAN	PGRMC2	223	Homo sapiens	1:Experimental evidence at protein level	Membrane-associated progesterone receptor component 2	1	0.999	10	79	79	96	8	11	13	10	11	6	10	10	8	11	13	10	11	6	10	10	10	13	15	11	13	9	12	13	952764480	607103940	719294780	757584130	761741630	787329790	669224640	720386370		PGRMC2	O15173	-0.159520101303815
sp|O15182|CETN3_HUMAN	O15182	CETN3_HUMAN	CETN3	167	Homo sapiens	1:Experimental evidence at protein level	Centrin-3	0.9993	0.999	2	8	8	8	0	1	2	1	0	2	1	1	0	1	2	1	0	2	1	1	0	1	2	1	0	2	1	1	55137404	42293216	55362976	34202480	38013936	42909192	35179280	55373164		CETN3	O15182	-1.2445145543949
sp|O15197|EPHB6_HUMAN	O15197	EPHB6_HUMAN	EPHB6	1021	Homo sapiens	1:Experimental evidence at protein level	Ephrin type-B receptor 6	0.8896	0.9926	2	6	6	6	0	0	0	1	1	2	1	1	0	0	0	1	1	2	1	1	0	0	0	1	1	2	1	1	0	0	42164112	48802292	47617668	52253820	44873808	42834980		EPHB6	O15197	-0.190995228367225
sp|O15205|UBD_HUMAN	O15205	UBD_HUMAN	UBD	165	Homo sapiens	1:Experimental evidence at protein level	Ubiquitin D	0.9196	0.9972	1	3	3	3	0	0	0	0	0	2	1	0	0	0	0	0	0	2	1	0	0	0	0	0	0	2	1	0	0	0	0	0	0	0	0	0		UBD	O15205	-0.975043416628594
sp|O15212|PFD6_HUMAN	O15212	PFD6_HUMAN	PFDN6	129	Homo sapiens	1:Experimental evidence at protein level	Prefoldin subunit 6	1	0.999	10	101	101	101	14	11	13	11	15	13	14	10	14	11	13	11	15	13	14	10	14	11	13	11	15	13	14	10	653395520	464065632	530475520	704000830	753195010	794084480	621154820	551783620		PFDN6	O15212	0.0801176939920165
sp|O15213|WDR46_HUMAN	O15213	WDR46_HUMAN	WDR46	610	Homo sapiens	1:Experimental evidence at protein level	WD repeat-containing protein 46	0.9999	0.999	2	6	6	6	0	1	1	0	0	1	1	2	0	1	1	0	0	1	1	2	0	1	1	0	0	1	1	2	0	73361032	94303184	81143208	78248536	85319424	92303960	103839224		WDR46	O15213	-0.477338325966737
sp|O15217|GSTA4_HUMAN	O15217	GSTA4_HUMAN	GSTA4	222	Homo sapiens	1:Experimental evidence at protein level	Glutathione S-transferase A4	1	0.999	11	70	70	70	9	5	9	8	10	10	11	8	9	5	9	8	10	10	11	8	9	5	9	8	10	10	11	8	357023872	312928960	330711904	374392640	397244928	417753472	428894592	343064608		GSTA4	O15217	-0.23198704916701
sp|O15226|NKRF_HUMAN	O15226	NKRF_HUMAN	NKRF	690	Homo sapiens	1:Experimental evidence at protein level	NF-kappa-B-repressing factor	1	0.999	9	44	0	44	5	4	4	5	7	7	5	7	0	0	0	0	0	0	0	0	5	4	4	5	7	7	5	7	78521312	76197920	81639592	77475280	84324680	79465320	94914056	101741648	tr|A0AAG2UWQ9|A0AAG2UWQ9_HUMAN	NKRF	O15226	0.648919213057976
sp|O15228|GNPAT_HUMAN	O15228	GNPAT_HUMAN	GNPAT	680	Homo sapiens	1:Experimental evidence at protein level	Dihydroxyacetone phosphate acyltransferase	1	0.999	4	14	14	14	2	1	1	2	2	2	2	2	2	1	1	2	2	2	2	2	2	1	1	2	2	2	2	2	45989288	50805048	42944500	38623588	41739236	52440580	62075264	46551520		GNPAT	O15228	-0.987076468300945
sp|O15231|ZN185_HUMAN	O15231	ZN185_HUMAN	ZNF185	689	Homo sapiens	1:Experimental evidence at protein level	Zinc finger protein 185	1	0.999	8	13	13	13	3	5	1	4	0	0	0	0	3	5	1	4	0	0	0	0	3	5	1	4	0	0	0	0	83829184	303211392	235770736	96004936	512885280	483783392	218778560	243473840		ZNF185	O15231	-0.141936892399946
sp|O15234|CASC3_HUMAN	O15234	CASC3_HUMAN	CASC3	703	Homo sapiens	1:Experimental evidence at protein level	Protein CASC3	1	0.999	6	25	25	25	2	3	4	3	4	3	3	3	2	3	4	3	4	3	3	3	2	3	4	3	4	3	3	3	34281316	46183056	44778516	40276852	44653492	51338108	51536584	52813096		CASC3	O15234	-0.599560994120418
sp|O15235|RT12_HUMAN	O15235	RT12_HUMAN	MRPS12	138	Homo sapiens	1:Experimental evidence at protein level	Small ribosomal subunit protein uS12m	1	0.999	3	21	21	21	2	3	4	3	3	2	2	2	2	3	4	3	3	2	2	2	2	3	4	3	3	2	2	2	87483312	97206776	95702528	108726104	80629752	69412144	72008528	80841000		MRPS12	O15235	-0.582547089032227
sp|O15239|NDUA1_HUMAN	O15239	NDUA1_HUMAN	NDUFA1	70	Homo sapiens	1:Experimental evidence at protein level	NADH dehydrogenase [ubiquinone] 1 alpha subcomplex subunit 1	0.9999	0.999	1	2	2	2	0	0	0	0	1	0	1	0	0	0	0	0	1	0	1	0	0	0	0	0	1	0	1	0	0	0	0	0	41530896	0	39842692	45700600		NDUFA1	O15239	-0.290355325009996
sp|O15240|VGF_HUMAN	O15240	VGF_HUMAN	VGF	615	Homo sapiens	1:Experimental evidence at protein level	Neurosecretory protein VGF	1	0.999	15	111	111	111	15	23	14	19	15	10	8	7	15	23	14	19	15	10	8	7	15	23	14	19	15	10	8	7	316052512	308180512	292130208	322918080	184678064	152242928	166641248	150553472		VGF	O15240	-1.92598245332054
sp|O15254|ACOX3_HUMAN	O15254	ACOX3_HUMAN	ACOX3	700	Homo sapiens	1:Experimental evidence at protein level	Peroxisomal acyl-coenzyme A oxidase 3	1	0.999	5	33	33	33	6	4	5	4	2	3	3	6	6	4	5	4	2	3	3	6	6	4	5	4	2	3	3	6	69586944	44350172	62555076	58298128	24979390	53573716	23580120	46545228		ACOX3	O15254	-1.98014120463306
sp|O15258|RER1_HUMAN	O15258	RER1_HUMAN	RER1	196	Homo sapiens	1:Experimental evidence at protein level	Protein RER1	1	0.999	5	18	18	18	3	5	2	3	1	2	1	1	3	5	2	3	1	2	1	1	3	5	2	3	1	2	1	1	267392608	289854656	262272192	288705920	250530176	240630384	270090624	287132928		RER1	O15258	-0.319489878921078
sp|O15260|SURF4_HUMAN	O15260	SURF4_HUMAN	SURF4	269	Homo sapiens	1:Experimental evidence at protein level	Surfeit locus protein 4	1	0.999	4	54	54	54	6	6	9	9	5	7	5	7	6	6	9	9	5	7	5	7	6	6	9	9	5	7	5	7	304737408	214016480	228243104	274016512	224144832	221525488	213516752	220604400		SURF4	O15260	-0.885523326670768
sp|O15269|SPTC1_HUMAN	O15269	SPTC1_HUMAN	SPTLC1	473	Homo sapiens	1:Experimental evidence at protein level	Serine palmitoyltransferase 1	1	0.999	10	76	76	76	10	6	9	6	10	11	10	14	10	6	9	6	10	11	10	14	10	6	9	6	10	11	10	14	225273280	254331904	268937056	256056560	302216384	289212096	292908736	353695776		SPTLC1	O15269	-0.314248936035473
sp|O15294|OGT1_HUMAN	O15294	OGT1_HUMAN	OGT	1046	Homo sapiens	1:Experimental evidence at protein level	UDP-N-acetylglucosamine--peptide N-acetylglucosaminyltransferase 110 kDa subunit	1	0.999	27	158	158	158	24	20	20	23	16	17	20	18	24	20	20	23	16	17	20	18	24	20	20	23	16	17	20	18	343416320	337569088	343319456	336581760	326733888	317121056	303224672	338372480		OGT	O15294	-0.13782942052229
sp|O15305|PMM2_HUMAN	O15305	PMM2_HUMAN	PMM2	246	Homo sapiens	1:Experimental evidence at protein level	Phosphomannomutase 2	1	0.999	8	40	30	40	5	4	4	4	6	6	4	7	4	4	3	4	4	5	3	3	5	4	4	4	6	6	4	7	197028832	190760640	171573008	100699304	124276744	150789072	100079784	138521856		PMM2	O15305	-1.94633454375606
sp|O15344|TRI18_HUMAN	O15344	TRI18_HUMAN	MID1	667	Homo sapiens	1:Experimental evidence at protein level	E3 ubiquitin-protein ligase Midline-1	1	0.999	12	69	64	69	6	9	9	9	10	11	9	6	6	8	8	9	9	10	9	5	6	9	9	9	10	11	9	6	220698960	224995360	242284432	234936864	234614992	260370352	261305872	284352608		MID1	O15344	-0.24150495580851
sp|O15347|HMGB3_HUMAN	O15347	HMGB3_HUMAN	HMGB3	200	Homo sapiens	1:Experimental evidence at protein level	High mobility group protein B3	1	0.999	12	225	219	225	23	29	24	27	36	31	27	28	23	28	23	27	35	31	26	26	23	29	24	27	36	31	27	28	2233092350	2609597180	2576905470	2678091010	2779936770	2696448770	2757050370	3099191810		HMGB3	O15347	-0.0053797503940835
sp|O15355|PPM1G_HUMAN	O15355	PPM1G_HUMAN	PPM1G	546	Homo sapiens	1:Experimental evidence at protein level	Protein phosphatase 1G	1	0.999	22	234	234	234	31	30	27	31	29	30	22	34	31	30	27	31	29	30	22	34	31	30	27	31	29	30	22	34	407576704	327910272	397431584	404957504	464990848	469397984	462067488	522025024		PPM1G	O15355	0.112345967773642
sp|O15357|SHIP2_HUMAN	O15357	SHIP2_HUMAN	INPPL1	1258	Homo sapiens	1:Experimental evidence at protein level	Phosphatidylinositol 3,4,5-trisphosphate 5-phosphatase 2	1	0.999	18	47	47	47	10	3	8	9	7	3	3	4	10	3	8	9	7	3	3	4	10	3	8	9	7	3	3	4	221835424	151589200	185469312	202940832	157461776	173699696	136224448	146911744		INPPL1	O15357	-1.48503506095206
sp|O15371|EIF3D_HUMAN	O15371	EIF3D_HUMAN	EIF3D	548	Homo sapiens	1:Experimental evidence at protein level	Eukaryotic translation initiation factor 3 subunit D	1	0.999	13	114	114	114	13	14	13	18	16	14	13	13	13	14	13	18	16	14	13	13	13	14	13	18	16	14	13	13	816458820	664265980	703443260	897366020	975867840	979447230	865573890	820041980		EIF3D	O15371	0.0110445892440817
sp|O15372|EIF3H_HUMAN	O15372	EIF3H_HUMAN	EIF3H	352	Homo sapiens	1:Experimental evidence at protein level	Eukaryotic translation initiation factor 3 subunit H	1	0.999	16	78	78	78	9	10	11	10	12	10	7	9	9	10	11	10	12	10	7	9	9	10	11	10	12	10	7	9	903859140	772116030	780463550	867676800	899659650	1075941630	980403970	1074665860		EIF3H	O15372	0.0548759710873005
sp|O15379|HDAC3_HUMAN	O15379	HDAC3_HUMAN	HDAC3	428	Homo sapiens	1:Experimental evidence at protein level	Histone deacetylase 3	0.9942	0.999	2	1	1	33	1	0	0	0	0	0	0	0	1	0	0	0	0	0	0	0	5	4	5	3	5	3	5	3	0	0	0	0	0	0	0	0		HDAC3	O15379	-2.20180322512643
sp|O15381|NVL_HUMAN	O15381	NVL_HUMAN	NVL	856	Homo sapiens	1:Experimental evidence at protein level	Nuclear valosin-containing protein-like	0.9981	0.999	2	7	7	7	0	1	2	1	1	1	0	1	0	1	2	1	1	1	0	1	0	1	2	1	1	1	0	1	28713916	27097428	30203764	25596186	34179256	28923970	24911740	40360208		NVL	O15381	-0.884731210579465
sp|O15382|BCAT2_HUMAN	O15382	BCAT2_HUMAN	BCAT2	392	Homo sapiens	1:Experimental evidence at protein level	Branched-chain-amino-acid aminotransferase, mitochondrial	1	0.999	2	13	13	13	2	2	1	3	2	1	1	1	2	2	1	3	2	1	1	1	2	2	1	3	2	1	1	1	111639240	97267968	105422144	101044552	104104920	111825896	85973696	117015904		BCAT2	O15382	-0.528949929176954
sp|O15394|NCAM2_HUMAN	O15394	NCAM2_HUMAN	NCAM2	837	Homo sapiens	1:Experimental evidence at protein level	Neural cell adhesion molecule 2	1	0.999	6	10	10	10	2	3	2	0	1	1	1	0	2	3	2	0	1	1	1	0	2	3	2	0	1	1	1	0	64310928	46980732	53260124	56154244	24103830	0	43574804	0		NCAM2	O15394	-3.08916783676067
sp|O15397|IPO8_HUMAN	O15397	IPO8_HUMAN	IPO8	1037	Homo sapiens	1:Experimental evidence at protein level	Importin-8	1	0.999	3	12	12	21	0	1	1	0	3	1	3	3	0	1	1	0	3	1	3	3	2	2	2	1	4	2	4	4	4764964900	4167346430	0	0	5621344300	4888052200	4486855700	103470488		IPO8	O15397	-2.98939889404616
sp|O15400|STX7_HUMAN	O15400	STX7_HUMAN	STX7	261	Homo sapiens	1:Experimental evidence at protein level	Syntaxin-7	1	0.999	9	71	71	71	9	5	7	9	9	10	14	8	9	5	7	9	9	10	14	8	9	5	7	9	9	10	14	8	641468420	401637024	525574240	600368130	550844350	495942368	468975104	461324672		STX7	O15400	-0.452849413887788
sp|O15431|COPT1_HUMAN	O15431	COPT1_HUMAN	SLC31A1	190	Homo sapiens	1:Experimental evidence at protein level	High affinity copper uptake protein 1	0.9699	0.999	1	4	4	4	0	0	0	0	1	1	0	2	0	0	0	0	1	1	0	2	0	0	0	0	1	1	0	2	0	0	0	0	0	0	0	0		SLC31A1	O15431	-1.30635204594833
sp|O15446|RPA34_HUMAN	O15446	RPA34_HUMAN	POLR1G	510	Homo sapiens	1:Experimental evidence at protein level	DNA-directed RNA polymerase I subunit RPA34	1	0.999	2	4	4	4	1	1	0	0	0	0	0	2	1	1	0	0	0	0	0	2	1	1	0	0	0	0	0	2	38708360	49312968	0	37949220	42858584	0	23292830	43706780		POLR1G	O15446	-2.57852821559431
sp|O15484|CAN5_HUMAN	O15484	CAN5_HUMAN	CAPN5	640	Homo sapiens	1:Experimental evidence at protein level	Calpain-5	1	0.999	5	14	14	14	3	2	1	4	1	2	1	0	3	2	1	4	1	2	1	0	3	2	1	4	1	2	1	0	48652292	50127880	64970412	48484052	31445834	38017284	48598920	50504872		CAPN5	O15484	-0.844225961168473
sp|O15498|YKT6_HUMAN	O15498	YKT6_HUMAN	YKT6	198	Homo sapiens	1:Experimental evidence at protein level	Synaptobrevin homolog YKT6	1	0.999	10	98	98	98	17	12	14	11	12	11	12	9	17	12	14	11	12	11	12	9	17	12	14	11	12	11	12	9	862089410	623526590	722114820	807632770	722747260	752589250	725641340	620602820		YKT6	O15498	-0.574150968567764
sp|O15504|NUP42_HUMAN	O15504	NUP42_HUMAN	NUP42	423	Homo sapiens	1:Experimental evidence at protein level	Nucleoporin NUP42	0.959	0.9986	1	2	2	2	0	1	0	1	0	0	0	0	0	1	0	1	0	0	0	0	0	1	0	1	0	0	0	0	0	0	0	0	0	0	0	0		NUP42	O15504	-0.158234285180017
sp|O15511|ARPC5_HUMAN	O15511	ARPC5_HUMAN	ARPC5	151	Homo sapiens	1:Experimental evidence at protein level	Actin-related protein 2/3 complex subunit 5	1	0.999	11	67	67	86	9	9	7	9	9	8	8	8	9	9	7	9	9	8	8	8	12	11	9	13	12	8	12	9	951083900	906816260	976410370	977677820	920668420	875459970	836429700	848729340		ARPC5	O15511	-0.695762532390605
sp|O15514|RPB4_HUMAN	O15514	RPB4_HUMAN	POLR2D	142	Homo sapiens	1:Experimental evidence at protein level	DNA-directed RNA polymerase II subunit RPB4	1	0.999	3	14	14	14	2	2	1	1	1	3	2	2	2	2	1	1	1	3	2	2	2	2	1	1	1	3	2	2	79323920	51159212	67830832	76949928	78778136	100582760	96081768	85353856		POLR2D	O15514	0.00211142695418787
sp|O15523|DDX3Y_HUMAN	O15523	DDX3Y_HUMAN	DDX3Y	660	Homo sapiens	1:Experimental evidence at protein level	ATP-dependent RNA helicase DDX3Y	1	0.999	30	10	10	436	2	3	3	1	0	0	0	1	2	3	3	1	0	0	0	1	47	54	55	52	58	54	58	58	112313224	90917168	103278944	329498048	0	0	0	80359728		DDX3Y	O15523	-5.19460708665844
sp|O15525|MAFG_HUMAN	O15525	MAFG_HUMAN	MAFG	162	Homo sapiens	1:Experimental evidence at protein level	Transcription factor MafG	0.9997	0.9989	3	5	3	5	0	2	0	1	0	1	0	1	0	0	0	1	0	1	0	1	0	2	0	1	0	1	0	1	0	0	0	22079878	0	0	25196686	21838266		MAFG	O15525	-0.00967041478300212
sp|O15530|PDPK1_HUMAN	O15530	PDPK1_HUMAN	PDPK1	556	Homo sapiens	1:Experimental evidence at protein level	3-phosphoinositide-dependent protein kinase 1	1	0.999	11	60	12	60	8	12	5	9	6	6	7	7	2	2	0	1	2	1	2	2	8	12	5	9	6	6	7	7	79949328	92404768	90965752	96585448	94089144	75719672	80620872	85765344		PDPK1	O15530	-0.582529427500606
sp|O15540|FABP7_HUMAN	O15540	FABP7_HUMAN	FABP7	132	Homo sapiens	1:Experimental evidence at protein level	Fatty acid-binding protein, brain	1	0.999	4	14	14	14	4	1	2	1	1	3	2	0	4	1	2	1	1	3	2	0	4	1	2	1	1	3	2	0	916798850	693776700	674656960	637926080	618833410	578737410	762849340	628753790		FABP7	O15540	-0.775111021594641
sp|O15541|R113A_HUMAN	O15541	R113A_HUMAN	RNF113A	343	Homo sapiens	1:Experimental evidence at protein level	E3 ubiquitin-protein ligase RNF113A	1	0.999	3	10	10	10	0	2	2	0	1	1	0	4	0	2	2	0	1	1	0	4	0	2	2	0	1	1	0	4	21125558	51220124	46077792	43266772	46983140	45451444	43375332	52407640		RNF113A	O15541	-0.0850412811614503
sp|O43143|DHX15_HUMAN	O43143	DHX15_HUMAN	DHX15	795	Homo sapiens	1:Experimental evidence at protein level	ATP-dependent RNA helicase DHX15	1	0.999	38	479	471	479	64	53	56	64	65	60	65	52	63	53	54	63	65	59	62	52	64	53	56	64	65	60	65	52	1241462270	1047458690	1205187330	1221436030	1473016960	1467561600	1551090940	1419848830		DHX15	O43143	0.0507991402460849
sp|O43148|MCES_HUMAN	O43148	MCES_HUMAN	RNMT	476	Homo sapiens	1:Experimental evidence at protein level	mRNA cap guanine-N(7) methyltransferase	1	0.999	17	135	135	135	14	15	13	16	21	20	19	17	14	15	13	16	21	20	19	17	14	15	13	16	21	20	19	17	193405904	170635632	181830064	194856976	201456832	203988464	188788128	157203488		RNMT	O43148	-0.537271892065166
sp|O43149|ZZEF1_HUMAN	O43149	ZZEF1_HUMAN	ZZEF1	2961	Homo sapiens	1:Experimental evidence at protein level	Zinc finger ZZ-type and EF-hand domain-containing protein 1	1	0.999	7	20	20	20	3	2	3	2	2	2	3	3	3	2	3	2	2	2	3	3	3	2	3	2	2	2	3	3	45191208	40353948	37889204	41536792	63755804	55803696	65168180	60551708		ZZEF1	O43149	-1.98605952268568
sp|O43150|ASAP2_HUMAN	O43150	ASAP2_HUMAN	ASAP2	1006	Homo sapiens	1:Experimental evidence at protein level	Arf-GAP with SH3 domain, ANK repeat and PH domain-containing protein 2	1	0.999	13	56	56	56	6	10	7	8	6	6	7	6	6	10	7	8	6	6	7	6	6	10	7	8	6	6	7	6	92436576	112774352	119284264	101054632	135005936	123674512	112668152	142858544		ASAP2	O43150	-1.10599307592858
sp|O43151|TET3_HUMAN	O43151	TET3_HUMAN	TET3	1795	Homo sapiens	1:Experimental evidence at protein level	Methylcytosine dioxygenase TET3	0.9919	0.9966	2	4	2	4	0	1	1	0	0	0	1	1	0	1	1	0	0	0	0	0	0	1	1	0	0	0	1	1	0	18414826	16674905	17469056	0	0	28978348	34681732		TET3	O43151	-0.178989952345171
sp|O43156|TTI1_HUMAN	O43156	TTI1_HUMAN	TTI1	1089	Homo sapiens	1:Experimental evidence at protein level	TELO2-interacting protein 1 homolog	1	0.999	4	11	11	11	1	1	1	2	1	2	1	2	1	1	1	2	1	2	1	2	1	1	1	2	1	2	1	2	29035278	21024542	20100888	25252160	39133308	27649828	28687930	35988720		TTI1	O43156	-0.0468365729861547
sp|O43157|PLXB1_HUMAN	O43157	PLXB1_HUMAN	PLXNB1	2135	Homo sapiens	1:Experimental evidence at protein level	Plexin-B1	1	0.999	15	73	73	81	12	9	15	10	7	3	10	7	12	9	15	10	7	3	10	7	13	10	16	11	8	4	11	8	154140800	151524208	163590080	145165488	129541296	121063384	131845232	142574880		PLXNB1	O43157	-1.15738987771532
sp|O43159|RRP8_HUMAN	O43159	RRP8_HUMAN	RRP8	456	Homo sapiens	1:Experimental evidence at protein level	Ribosomal RNA-processing protein 8	0.9978	0.999	2	2	2	2	1	0	0	0	0	0	1	0	1	0	0	0	0	0	1	0	1	0	0	0	0	0	1	0	37355072	0	34986292	0	0	0	0	0		RRP8	O43159	-1.25625433894187
sp|O43164|PJA2_HUMAN	O43164	PJA2_HUMAN	PJA2	708	Homo sapiens	1:Experimental evidence at protein level	E3 ubiquitin-protein ligase Praja-2	1	0.999	6	30	21	30	2	4	4	4	5	5	2	4	1	3	3	3	4	3	1	3	2	4	4	4	5	5	2	4	367029920	348256864	439437632	346646432	319707040	330171040	322913760	421056096		PJA2	O43164	-1.0518115464696
sp|O43169|CYB5B_HUMAN	O43169	CYB5B_HUMAN	CYB5B	150	Homo sapiens	1:Experimental evidence at protein level	Cytochrome b5 type B	1	0.999	6	95	95	95	11	14	11	11	11	12	9	16	11	14	11	11	11	12	9	16	11	14	11	11	11	12	9	16	1399513730	1314047100	1366912000	1401371900	1175039230	1107392130	1133602940	1265081470		CYB5B	O43169	-0.531350456839667
sp|O43172|PRP4_HUMAN	O43172	PRP4_HUMAN	PRPF4	522	Homo sapiens	1:Experimental evidence at protein level	U4/U6 small nuclear ribonucleoprotein Prp4	1	0.999	20	122	122	122	15	12	15	15	20	14	14	17	15	12	15	15	20	14	14	17	15	12	15	15	20	14	14	17	344523392	298682688	340676256	407738624	369357888	336260032	363342720	366300736		PRPF4	O43172	-0.103495531858247
sp|O43175|SERA_HUMAN	O43175	SERA_HUMAN	PHGDH	533	Homo sapiens	1:Experimental evidence at protein level	D-3-phosphoglycerate dehydrogenase	1	0.999	25	397	397	397	33	46	33	48	60	57	61	59	33	46	33	48	60	57	61	59	33	46	33	48	60	57	61	59	2501029630	2222183680	2358991620	2712667900	3954572030	3907553280	3821428220	3607887360		PHGDH	O43175	0.357006982344209
sp|O43181|NDUS4_HUMAN	O43181	NDUS4_HUMAN	NDUFS4	175	Homo sapiens	1:Experimental evidence at protein level	NADH dehydrogenase [ubiquinone] iron-sulfur protein 4, mitochondrial	1	0.999	3	17	17	17	2	3	3	4	2	1	0	2	2	3	3	4	2	1	0	2	2	3	3	4	2	1	0	2	442020352	553301760	534279200	576410690	483307616	443445728	367326656	474602752		NDUFS4	O43181	-3.76584172444735
sp|O43236|SEPT4_HUMAN	O43236	SEPT4_HUMAN	SEPTIN4	478	Homo sapiens	1:Experimental evidence at protein level	Septin-4	1	0.999	9	15	9	45	2	1	2	3	1	1	4	1	1	1	1	2	1	1	1	1	6	4	6	6	6	6	6	5	34519332	44768628	49472384	36981648	97630824	58587432	91335200	41324600		SEPTIN4	O43236	0.0474178200627147
sp|O43237|DC1L2_HUMAN	O43237	DC1L2_HUMAN	DYNC1LI2	492	Homo sapiens	1:Experimental evidence at protein level	Cytoplasmic dynein 1 light intermediate chain 2	1	0.999	22	269	269	271	39	33	30	34	40	28	32	33	39	33	30	34	40	28	32	33	39	33	31	34	40	29	32	33	969461760	934981630	1003606980	956213700	902664900	925221440	973039680	953160320		DYNC1LI2	O43237	-0.159628496980938
sp|O43242|PSMD3_HUMAN	O43242	PSMD3_HUMAN	PSMD3	534	Homo sapiens	1:Experimental evidence at protein level	26S proteasome non-ATPase regulatory subunit 3	1	0.999	33	422	422	422	56	47	49	49	57	58	55	51	56	47	49	49	57	58	55	51	56	47	49	49	57	58	55	51	624441600	531984768	550044800	577531710	620673410	612531840	610031420	577835330		PSMD3	O43242	0.00456230762735108
sp|O43251|RFOX2_HUMAN	O43251	RFOX2_HUMAN	RBFOX2	390	Homo sapiens	1:Experimental evidence at protein level	RNA binding protein fox-1 homolog 2	0.9999	0.999	8	82	2	82	12	12	14	8	8	7	13	8	0	0	0	0	0	1	1	0	12	12	14	8	8	7	13	8	404301024	402441632	414282368	377201184	342565504	344083232	382749312	392028832		RBFOX2	O43251	-0.463380127661512
sp|O43252|PAPS1_HUMAN	O43252	PAPS1_HUMAN	PAPSS1	624	Homo sapiens	1:Experimental evidence at protein level	Bifunctional 3'-phosphoadenosine 5'-phosphosulfate synthase 1	1	0.999	14	110	106	110	13	17	11	12	12	14	19	12	13	15	11	11	12	13	19	12	13	17	11	12	12	14	19	12	510723040	597537470	589480380	550115970	581934020	555255810	583267840	641199300		PAPSS1	O43252	-0.0663902236391488
sp|O43264|ZW10_HUMAN	O43264	ZW10_HUMAN	ZW10	779	Homo sapiens	1:Experimental evidence at protein level	Centromere/kinetochore protein zw10 homolog	1	0.999	12	79	79	79	13	13	10	10	7	9	11	6	13	13	10	10	7	9	11	6	13	13	10	10	7	9	11	6	123445688	117526496	131860688	123632528	126712440	148595776	136110400	149160384		ZW10	O43264	-0.467318564006302
sp|O43281|EFS_HUMAN	O43281	EFS_HUMAN	EFS	561	Homo sapiens	1:Experimental evidence at protein level	Embryonal Fyn-associated substrate	1	0.999	3	5	5	5	1	0	0	0	1	1	1	1	1	0	0	0	1	1	1	1	1	0	0	0	1	1	1	1	80256224	0	0	0	0	64566148	0	0		EFS	O43281	-1.36780731295817
sp|O43283|M3K13_HUMAN	O43283	M3K13_HUMAN	MAP3K13	966	Homo sapiens	1:Experimental evidence at protein level	Mitogen-activated protein kinase kinase kinase 13	0.9597	0.9977	2	2	2	2	0	0	0	1	0	0	1	0	0	0	0	1	0	0	1	0	0	0	0	1	0	0	1	0	46776060	20468432	0	19763110	0	0	0	0		MAP3K13	O43283	-2.14882786854406
sp|O43290|SNUT1_HUMAN	O43290	SNUT1_HUMAN	SART1	800	Homo sapiens	1:Experimental evidence at protein level	U4/U6.U5 tri-snRNP-associated protein 1	1	0.999	24	201	201	201	21	22	26	25	25	29	23	30	21	22	26	25	25	29	23	30	21	22	26	25	25	29	23	30	267816800	249830768	272768160	265762064	291162912	287189312	285784768	332281888		SART1	O43290	0.0160971110385159
sp|O43292|GPAA1_HUMAN	O43292	GPAA1_HUMAN	GPAA1	621	Homo sapiens	1:Experimental evidence at protein level	Glycosylphosphatidylinositol anchor attachment 1 protein	1	0.999	4	28	28	28	4	3	4	3	3	3	4	4	4	3	4	3	3	3	4	4	4	3	4	3	3	3	4	4	136968128	129274568	138980608	136456368	159416368	148508544	143689552	152558048		GPAA1	O43292	-0.153610802304926
sp|O43295|SRGP3_HUMAN	O43295	SRGP3_HUMAN	SRGAP3	1099	Homo sapiens	1:Experimental evidence at protein level	SLIT-ROBO Rho GTPase-activating protein 3	1	0.999	56	547	509	547	84	63	80	70	62	65	57	66	81	58	76	68	56	60	51	59	84	63	80	70	62	65	57	66	1621164670	1438289790	1584325120	1500850690	1344791170	1332941820	1302573440	1346523520		SRGAP3	O43295	-0.525288675565616
sp|O43301|HS12A_HUMAN	O43301	HS12A_HUMAN	HSPA12A	675	Homo sapiens	1:Experimental evidence at protein level	Heat shock 70 kDa protein 12A	1	0.999	6	42	23	42	7	4	5	9	7	3	4	3	4	2	2	6	4	2	2	1	7	4	5	9	7	3	4	3	44791232	45293784	43076840	42147064	44521376	34147540	46926424	50132944		HSPA12A	O43301	-1.2495402152877
sp|O43303|CP110_HUMAN	O43303	CP110_HUMAN	CCP110	1012	Homo sapiens	1:Experimental evidence at protein level	Centriolar coiled-coil protein of 110 kDa	0.9977	0.9989	2	3	3	3	1	0	0	0	1	0	0	1	1	0	0	0	1	0	0	1	1	0	0	0	1	0	0	1	0	0	0	0	0	0	0	0		CCP110	O43303	-0.545244111501478
sp|O43310|CTIF_HUMAN	O43310	CTIF_HUMAN	CTIF	598	Homo sapiens	1:Experimental evidence at protein level	CBP80/20-dependent translation initiation factor	1	0.999	12	73	73	73	9	11	12	15	12	5	5	4	9	11	12	15	12	5	5	4	9	11	12	15	12	5	5	4	221511776	193531664	224913008	228450960	172396240	149873968	160853792	158808800		CTIF	O43310	-1.16663291090601
sp|O43314|VIP2_HUMAN	O43314	VIP2_HUMAN	PPIP5K2	1243	Homo sapiens	1:Experimental evidence at protein level	Inositol hexakisphosphate and diphosphoinositol-pentakisphosphate kinase 2	1	0.999	13	56	43	56	14	7	8	6	4	10	3	4	7	7	7	5	4	8	1	4	14	7	8	6	4	10	3	4	144581360	142977136	155341616	146742288	119252688	124389400	131564264	140511488		PPIP5K2	O43314	-1.21491627033622
sp|O43318|M3K7_HUMAN	O43318	M3K7_HUMAN	MAP3K7	606	Homo sapiens	1:Experimental evidence at protein level	Mitogen-activated protein kinase kinase kinase 7	1	0.999	3	9	9	9	1	1	1	1	1	1	1	2	1	1	1	1	1	1	1	2	1	1	1	1	1	1	1	2	75513056	58187268	47055820	46367852	0	60297300	58269964	46593692		MAP3K7	O43318	-0.881382292896895
sp|O43324|MCA3_HUMAN	O43324	MCA3_HUMAN	EEF1E1	174	Homo sapiens	1:Experimental evidence at protein level	Eukaryotic translation elongation factor 1 epsilon-1	1	0.999	7	51	51	51	6	3	5	11	4	9	6	7	6	3	5	11	4	9	6	7	6	3	5	11	4	9	6	7	218966480	204210336	215653808	228754736	221697424	215270672	224378096	211704624		EEF1E1	O43324	-0.913900456484983
sp|O43325|LYRM1_HUMAN	O43325	LYRM1_HUMAN	LYRM1	122	Homo sapiens	1:Experimental evidence at protein level	LYR motif-containing protein 1	0.9686	0.9989	1	1	1	1	1	0	0	0	0	0	0	0	1	0	0	0	0	0	0	0	1	0	0	0	0	0	0	0	0	0	0	0	0	0	0	0		LYRM1	O43325	-1.14884216667784
sp|O43347|MSI1H_HUMAN	O43347	MSI1H_HUMAN	MSI1	362	Homo sapiens	1:Experimental evidence at protein level	RNA-binding protein Musashi homolog 1	1	0.999	16	200	163	200	24	24	25	29	24	28	19	27	18	19	20	24	20	24	16	22	24	24	25	29	24	28	19	27	589760000	564958400	628979780	689665020	710146750	763619070	706331520	803784770		MSI1	O43347	0.0205551584972899
sp|O43364|HXA2_HUMAN	O43364	HXA2_HUMAN	HOXA2	376	Homo sapiens	1:Experimental evidence at protein level	Homeobox protein Hox-A2	0.9617	0.9987	1	1	1	1	1	0	0	0	0	0	0	0	1	0	0	0	0	0	0	0	1	0	0	0	0	0	0	0	0	0	0	0	0	0	0	0		HOXA2	O43364	-1.50733359751403
sp|O43390|HNRPR_HUMAN	O43390	HNRPR_HUMAN	HNRNPR	633	Homo sapiens	1:Experimental evidence at protein level	Heterogeneous nuclear ribonucleoprotein R	1	0.999	32	679	453	679	81	86	89	76	88	88	80	91	56	55	59	50	58	60	51	64	81	86	89	76	88	88	80	91	4313589200	3732123140	4043796480	4095003140	4347137500	4199863810	4608110100	4592582100		HNRNPR	O43390	-0.0968642822443372
sp|O43395|PRPF3_HUMAN	O43395	PRPF3_HUMAN	PRPF3	683	Homo sapiens	1:Experimental evidence at protein level	U4/U6 small nuclear ribonucleoprotein Prp3	1	0.999	19	122	122	122	16	14	12	15	16	15	16	18	16	14	12	15	16	15	16	18	16	14	12	15	16	15	16	18	242377792	245431568	247652304	272344544	282296480	308477344	299089472	298575840		PRPF3	O43395	0.0821697452547938
sp|O43396|TXNL1_HUMAN	O43396	TXNL1_HUMAN	TXNL1	289	Homo sapiens	1:Experimental evidence at protein level	Thioredoxin-like protein 1	1	0.999	15	164	164	164	21	20	20	20	20	17	22	24	21	20	20	20	20	17	22	24	21	20	20	20	20	17	22	24	813021700	738618880	805049020	818433920	901672320	837523390	821601860	848644420		TXNL1	O43396	-0.225643451525659
sp|O43399|TPD54_HUMAN	O43399	TPD54_HUMAN	TPD52L2	206	Homo sapiens	1:Experimental evidence at protein level	Tumor protein D54	1	0.999	9	120	120	120	13	16	13	15	16	15	16	16	13	16	13	15	16	15	16	16	13	16	13	15	16	15	16	16	564720320	488985056	550963330	570179070	506123872	507810912	462213248	453743104		TPD52L2	O43399	-0.431735864641831
sp|O43402|EMC8_HUMAN	O43402	EMC8_HUMAN	EMC8	210	Homo sapiens	1:Experimental evidence at protein level	ER membrane protein complex subunit 8	1	0.999	8	43	43	43	7	4	3	4	6	5	7	7	7	4	3	4	6	5	7	7	7	4	3	4	6	5	7	7	212158128	183071424	221069728	202312272	201985920	174718896	185539184	208844576		EMC8	O43402	-0.215234501995057
sp|O43414|ERI3_HUMAN	O43414	ERI3_HUMAN	ERI3	337	Homo sapiens	1:Experimental evidence at protein level	ERI1 exoribonuclease 3	1	0.999	3	20	20	20	1	3	3	3	3	2	3	2	1	3	3	3	3	2	3	2	1	3	3	3	3	2	3	2	138351840	199098032	193228128	263987104	247659264	266655648	257139008	219855264		ERI3	O43414	-0.12733121307099
sp|O43422|P52K_HUMAN	O43422	P52K_HUMAN	THAP12	761	Homo sapiens	1:Experimental evidence at protein level	52 kDa repressor of the inhibitor of the protein kinase	1	0.9988	3	7	7	7	1	0	0	0	2	1	2	1	1	0	0	0	2	1	2	1	1	0	0	0	2	1	2	1	0	102385312	0	0	207856208	215890544	206291488	155172144		THAP12	O43422	1.460127852746
sp|O43424|GRID2_HUMAN	O43424	GRID2_HUMAN	GRID2	1007	Homo sapiens	1:Experimental evidence at protein level	Glutamate receptor ionotropic, delta-2	0.9178	0.9949	2	16	16	16	0	4	1	2	3	3	2	1	0	4	1	2	3	3	2	1	0	4	1	2	3	3	2	1	0	387200416	0	0	913580670	994654400	903000190	350943200		GRID2	O43424	1.8657411434329
sp|O43426|SYNJ1_HUMAN	O43426	SYNJ1_HUMAN	SYNJ1	1573	Homo sapiens	1:Experimental evidence at protein level	Synaptojanin-1	1	0.999	16	56	55	56	8	6	10	7	7	9	6	3	8	6	10	7	7	8	6	3	8	6	10	7	7	9	6	3	117485792	107519048	111802256	105146856	98043664	87062832	96302040	92190312		SYNJ1	O43426	-0.966760066161049
sp|O43427|FIBP_HUMAN	O43427	FIBP_HUMAN	FIBP	364	Homo sapiens	1:Experimental evidence at protein level	Acidic fibroblast growth factor intracellular-binding protein	1	0.999	11	57	57	57	6	7	7	7	8	4	7	11	6	7	7	7	8	4	7	11	6	7	7	7	8	4	7	11	341331616	300902880	307208224	312632832	293094048	261189856	303507456	295628096		FIBP	O43427	-0.274111570864392
sp|O43432|IF4G3_HUMAN	O43432	IF4G3_HUMAN	EIF4G3	1585	Homo sapiens	1:Experimental evidence at protein level	Eukaryotic translation initiation factor 4 gamma 3	1	0.999	30	113	103	176	15	16	14	16	15	13	13	11	14	15	12	14	14	12	12	10	23	26	23	22	23	21	19	19	114320824	102223568	116580120	107825608	112501464	116150584	122690552	124500256		EIF4G3	O43432	-0.355535775132882
sp|O43447|PPIH_HUMAN	O43447	PPIH_HUMAN	PPIH	177	Homo sapiens	1:Experimental evidence at protein level	Peptidyl-prolyl cis-trans isomerase H	1	0.999	7	42	42	42	4	5	4	7	5	6	6	5	4	5	4	7	5	6	6	5	4	5	4	7	5	6	6	5	466667808	364141728	416622944	432890848	498108384	472099712	471747200	405607808		PPIH	O43447	-0.0883772000256636
sp|O43464|HTRA2_HUMAN	O43464	HTRA2_HUMAN	HTRA2	458	Homo sapiens	1:Experimental evidence at protein level	Serine protease HTRA2, mitochondrial	1	0.999	6	35	30	35	7	2	4	6	5	6	4	1	6	2	4	6	4	4	3	1	7	2	4	6	5	6	4	1	150594464	107656104	165498240	148818560	121139480	170641408	120721384	99463336		HTRA2	O43464	-0.840846432203876
sp|O43488|ARK72_HUMAN	O43488	ARK72_HUMAN	AKR7A2	359	Homo sapiens	1:Experimental evidence at protein level	Aflatoxin B1 aldehyde reductase member 2	1	0.999	13	210	191	210	23	28	28	27	25	24	32	23	21	25	28	24	23	21	28	21	23	28	28	27	25	24	32	23	1487684740	1273727870	1560449410	1595890300	1458104060	1554544130	1524039810	1492537220		AKR7A2	O43488	-0.471896861543154
sp|O43490|PROM1_HUMAN	O43490	PROM1_HUMAN	PROM1	865	Homo sapiens	1:Experimental evidence at protein level	Prominin-1	0.9777	0.999	1	1	1	1	0	0	0	0	0	0	0	1	0	0	0	0	0	0	0	1	0	0	0	0	0	0	0	1	0	0	0	0	0	0	0	0		PROM1	O43490	-1.60299064485387
sp|O43491|E41L2_HUMAN	O43491	E41L2_HUMAN	EPB41L2	1005	Homo sapiens	1:Experimental evidence at protein level	Band 4.1-like protein 2	1	0.999	21	51	51	121	6	6	6	6	7	7	6	7	6	6	6	6	7	7	6	7	14	19	19	19	14	13	10	13	181680464	196971520	199841200	202605536	182635376	220836928	197846784	253024304		EPB41L2	O43491	-0.296901292731395
sp|O43493|TGON2_HUMAN	O43493	TGON2_HUMAN	TGOLN2	437	Homo sapiens	1:Experimental evidence at protein level	Trans-Golgi network integral membrane protein 2	1	0.999	9	27	27	27	3	3	2	4	2	7	3	3	3	3	2	4	2	7	3	3	3	3	2	4	2	7	3	3	80797800	70447224	78886096	70066040	76354648	81891312	77797656	94928504		TGOLN2	O43493	-0.22351819507943
sp|O43504|LTOR5_HUMAN	O43504	LTOR5_HUMAN	LAMTOR5	91	Homo sapiens	1:Experimental evidence at protein level	Ragulator complex protein LAMTOR5	1	0.999	2	42	42	42	5	6	6	3	5	6	5	6	5	6	6	3	5	6	5	6	5	6	6	3	5	6	5	6	466373184	647788670	528620704	560003460	520982112	502175744	569701820	622923010		LAMTOR5	O43504	-0.29681867126531
sp|O43505|B4GA1_HUMAN	O43505	B4GA1_HUMAN	B4GAT1	415	Homo sapiens	1:Experimental evidence at protein level	Beta-1,4-glucuronyltransferase 1	1	0.999	3	11	11	11	3	2	1	1	1	1	1	1	3	2	1	1	1	1	1	1	3	2	1	1	1	1	1	1	29907066	29196850	27204648	34649200	22508958	0	36663544	29869988		B4GAT1	O43505	-0.840249589212959
sp|O43513|MED7_HUMAN	O43513	MED7_HUMAN	MED7	233	Homo sapiens	1:Experimental evidence at protein level	Mediator of RNA polymerase II transcription subunit 7	0.9702	0.999	1	2	2	2	0	2	0	0	0	0	0	0	0	2	0	0	0	0	0	0	0	2	0	0	0	0	0	0	16223366	11337231	0	0	0	0	0	0		MED7	O43513	-1.19570154908296
sp|O43526|KCNQ2_HUMAN	O43526	KCNQ2_HUMAN	KCNQ2	872	Homo sapiens	1:Experimental evidence at protein level	Potassium voltage-gated channel subfamily KQT member 2	0.9991	0.9949	3	3	3	3	0	0	1	0	1	0	1	0	0	0	1	0	1	0	1	0	0	0	1	0	1	0	1	0	917377540	521693152	661594500	788321020	808833790	873889540	1082579710	610255620		KCNQ2	O43526	-0.250356515971598
sp|O43529|CHSTA_HUMAN	O43529	CHSTA_HUMAN	CHST10	356	Homo sapiens	1:Experimental evidence at protein level	Carbohydrate sulfotransferase 10	0.8618	0.9948	1	1	1	1	1	0	0	0	0	0	0	0	1	0	0	0	0	0	0	0	1	0	0	0	0	0	0	0	631796990	0	0	0	297400352	0	0	0		CHST10	O43529	-3.83943307104649
sp|O43567|RNF13_HUMAN	O43567	RNF13_HUMAN	RNF13	381	Homo sapiens	1:Experimental evidence at protein level	E3 ubiquitin-protein ligase RNF13	0.9998	0.999	2	13	13	13	1	0	1	1	2	3	3	2	1	0	1	1	2	3	3	2	1	0	1	1	2	3	3	2	36221488	48123960	48309424	38951444	45482284	46124264	45566416	44557036		RNF13	O43567	1.07667521254871
sp|O43572|AKA10_HUMAN	O43572	AKA10_HUMAN	AKAP10	662	Homo sapiens	1:Experimental evidence at protein level	A-kinase anchor protein 10, mitochondrial	0.9701	0.999	1	6	6	6	1	0	1	1	1	2	0	0	1	0	1	1	1	2	0	0	1	0	1	1	1	2	0	0	0	0	0	0	0	0	0	0		AKAP10	O43572	-0.292723311485736
sp|O43583|DENR_HUMAN	O43583	DENR_HUMAN	DENR	198	Homo sapiens	1:Experimental evidence at protein level	Density-regulated protein	1	0.999	5	46	46	46	4	5	6	6	8	9	5	3	4	5	6	6	8	9	5	3	4	5	6	6	8	9	5	3	399648672	249084400	321390496	487241440	485266880	487373728	294529728	318477152		DENR	O43583	-0.845727865607557
sp|O43592|XPOT_HUMAN	O43592	XPOT_HUMAN	XPOT	962	Homo sapiens	1:Experimental evidence at protein level	Exportin-T	1	0.999	13	72	72	72	8	8	7	9	9	11	12	8	8	8	7	9	9	11	12	8	8	8	7	9	9	11	12	8	135319248	154899888	153940432	169454272	182883616	191864992	209429776	161776272		XPOT	O43592	-0.157121436393958
sp|O43598|DNPH1_HUMAN	O43598	DNPH1_HUMAN	DNPH1	174	Homo sapiens	1:Experimental evidence at protein level	5-hydroxymethyl-dUMP N-hydrolase	1	0.999	2	20	20	20	3	3	3	3	3	1	2	2	3	3	3	3	3	1	2	2	3	3	3	3	3	1	2	2	0	222563248	167767392	263432608	276379136	277457600	233541584	161511472		DNPH1	O43598	-2.98333016773236
sp|O43602|DCX_HUMAN	O43602	DCX_HUMAN	DCX	365	Homo sapiens	1:Experimental evidence at protein level	Neuronal migration protein doublecortin	1	0.999	23	400	318	400	51	52	65	52	43	47	47	43	42	42	50	41	36	36	36	35	51	52	65	52	43	47	47	43	2635504130	2149268220	2204496900	2448206850	1975601540	1922523900	1784821890	1802498430		DCX	O43602	-0.588125386003077
sp|O43615|TIM44_HUMAN	O43615	TIM44_HUMAN	TIMM44	452	Homo sapiens	1:Experimental evidence at protein level	Mitochondrial import inner membrane translocase subunit TIM44	1	0.999	20	131	131	131	20	13	18	19	15	18	15	13	20	13	18	19	15	18	15	13	20	13	18	19	15	18	15	13	447197184	363198592	392528672	401838112	359848896	386653152	381519968	399601312		TIMM44	O43615	-0.773467840099622
sp|O43617|TPPC3_HUMAN	O43617	TPPC3_HUMAN	TRAPPC3	180	Homo sapiens	1:Experimental evidence at protein level	Trafficking protein particle complex subunit 3	1	0.999	8	52	52	52	7	6	9	8	5	6	5	6	7	6	9	8	5	6	5	6	7	6	9	8	5	6	5	6	284791264	160216512	234289552	258177600	295814560	333131744	266690512	201902416		TRAPPC3	O43617	-0.491351481720301
sp|O43633|CHM2A_HUMAN	O43633	CHM2A_HUMAN	CHMP2A	222	Homo sapiens	1:Experimental evidence at protein level	Charged multivesicular body protein 2a	1	0.999	7	48	48	48	6	6	7	7	5	7	5	5	6	6	7	7	5	7	5	5	6	6	7	7	5	7	5	5	403223360	407758496	431611072	437732480	409807712	420437696	429777056	469754272		CHMP2A	O43633	-0.133004885072191
sp|O43639|NCK2_HUMAN	O43639	NCK2_HUMAN	NCK2	380	Homo sapiens	1:Experimental evidence at protein level	Cytoplasmic protein NCK2	1	0.999	15	84	82	84	14	12	10	13	8	8	9	10	13	12	10	12	8	8	9	10	14	12	10	13	8	8	9	10	194965616	261404336	229217424	217780816	194892656	206540592	185630992	217240352		NCK2	O43639	-0.431672848585654
sp|O43657|TSN6_HUMAN	O43657	TSN6_HUMAN	TSPAN6	245	Homo sapiens	1:Experimental evidence at protein level	Tetraspanin-6	1	0.999	2	8	8	8	0	2	0	0	2	1	1	2	0	2	0	0	2	1	1	2	0	2	0	0	2	1	1	2	103176512	77342632	107902768	103986584	141299456	134001488	112338568	135347280		TSPAN6	O43657	0.21493680288304
sp|O43660|PLRG1_HUMAN	O43660	PLRG1_HUMAN	PLRG1	514	Homo sapiens	1:Experimental evidence at protein level	Pleiotropic regulator 1	1	0.999	14	107	107	107	11	15	13	13	13	14	15	13	11	15	13	13	13	14	15	13	11	15	13	13	13	14	15	13	615526910	711167740	690382910	663761980	725264060	659110590	665176130	765041020		PLRG1	O43660	-0.145838050719483
sp|O43663|PRC1_HUMAN	O43663	PRC1_HUMAN	PRC1	620	Homo sapiens	1:Experimental evidence at protein level	Protein regulator of cytokinesis 1	1	0.999	3	7	7	18	1	0	0	0	1	1	3	1	1	0	0	0	1	1	3	1	2	2	2	1	2	1	5	3	0	0	0	0	18171132	12347474	19079510	0		PRC1	O43663	-0.31251957189718
sp|O43670|ZN207_HUMAN	O43670	ZN207_HUMAN	ZNF207	478	Homo sapiens	1:Experimental evidence at protein level	BUB3-interacting and GLEBS motif-containing protein ZNF207	1	0.999	8	59	59	59	9	9	6	7	5	5	8	10	9	9	6	7	5	5	8	10	9	9	6	7	5	5	8	10	1119990020	1069867460	1166962940	1177621760	1382096380	1296675200	1251092990	1235809660		ZNF207	O43670	-0.0766290448405277
sp|O43674|NDUB5_HUMAN	O43674	NDUB5_HUMAN	NDUFB5	189	Homo sapiens	1:Experimental evidence at protein level	NADH dehydrogenase [ubiquinone] 1 beta subcomplex subunit 5, mitochondrial	1	0.9988	3	17	17	17	3	3	3	3	2	2	0	1	3	3	3	3	2	2	0	1	3	3	3	3	2	2	0	1	187686336	191621232	202077536	183148960	154559952	171036256	188957408	174041760		NDUFB5	O43674	-0.945599236183227
sp|O43676|NDUB3_HUMAN	O43676	NDUB3_HUMAN	NDUFB3	98	Homo sapiens	1:Experimental evidence at protein level	NADH dehydrogenase [ubiquinone] 1 beta subcomplex subunit 3	0.9998	0.999	2	17	17	17	3	1	4	2	3	1	3	0	3	1	4	2	3	1	3	0	3	1	4	2	3	1	3	0	106280552	61813100	56141168	91958040	98567504	120154544	73628144	0		NDUFB3	O43676	-2.00647707027098
sp|O43678|NDUA2_HUMAN	O43678	NDUA2_HUMAN	NDUFA2	99	Homo sapiens	1:Experimental evidence at protein level	NADH dehydrogenase [ubiquinone] 1 alpha subcomplex subunit 2	1	0.999	5	64	64	64	10	6	9	7	8	7	7	10	10	6	9	7	8	7	7	10	10	6	9	7	8	7	7	10	190028464	88674064	119212928	157484880	204603392	198162928	148048320	121928840		NDUFA2	O43678	-0.301902956000538
sp|O43681|GET3_HUMAN	O43681	GET3_HUMAN	GET3	348	Homo sapiens	1:Experimental evidence at protein level	ATPase GET3	1	0.999	12	148	148	148	17	17	21	17	18	21	21	16	17	17	21	17	18	21	21	16	17	17	21	17	18	21	21	16	1091796220	1063880260	1151997950	1033704190	1069104450	943859840	1118764030	1122061820		GET3	O43681	-0.283172127555497
sp|O43683|BUB1_HUMAN	O43683	BUB1_HUMAN	BUB1	1085	Homo sapiens	1:Experimental evidence at protein level	Mitotic checkpoint serine/threonine-protein kinase BUB1	0.9977	0.9989	2	2	2	2	0	0	0	0	1	0	0	1	0	0	0	0	1	0	0	1	0	0	0	0	1	0	0	1	0	0	0	0	0	29641846	38108440	23575902		BUB1	O43683	-0.189517212504372
sp|O43684|BUB3_HUMAN	O43684	BUB3_HUMAN	BUB3	328	Homo sapiens	1:Experimental evidence at protein level	Mitotic checkpoint protein BUB3	1	0.999	14	185	185	185	17	21	22	21	23	24	29	28	17	21	22	21	23	24	29	28	17	21	22	21	23	24	29	28	642898690	553345020	630686910	703429250	768977660	690896190	685437120	752046140		BUB3	O43684	-0.00126963335247265
sp|O43707|ACTN4_HUMAN	O43707	ACTN4_HUMAN	ACTN4	911	Homo sapiens	1:Experimental evidence at protein level	Alpha-actinin-4	1	0.999	57	913	622	913	117	102	108	116	112	133	118	107	82	69	70	76	78	96	78	73	117	102	108	116	112	133	118	107	1033717630	1041301380	1068823360	1061819010	1073558530	1037587900	1085611900	1191416700		ACTN4	O43707	-0.0670431951548838
sp|O43708|MAAI_HUMAN	O43708	MAAI_HUMAN	GSTZ1	216	Homo sapiens	1:Experimental evidence at protein level	Maleylacetoacetate isomerase	1	0.999	3	21	21	21	2	3	1	1	5	3	3	3	2	3	1	1	5	3	3	3	2	3	1	1	5	3	3	3	85275456	101427960	99343344	125886056	68194000	52182684	51707300	74224528		GSTZ1	O43708	-1.83204819884114
sp|O43709|BUD23_HUMAN	O43709	BUD23_HUMAN	BUD23	281	Homo sapiens	1:Experimental evidence at protein level	18S rRNA (guanine-N(7))-methyltransferase	0.9424	0.9966	2	2	2	2	0	1	0	0	0	0	1	0	0	1	0	0	0	0	1	0	0	1	0	0	0	0	1	0	0	43707072	0	0	63981608	0	58670272	74348584		BUD23	O43709	-0.145969526447115
sp|O43715|TRIA1_HUMAN	O43715	TRIA1_HUMAN	TRIAP1	76	Homo sapiens	1:Experimental evidence at protein level	TP53-regulated inhibitor of apoptosis 1	0.9702	0.999	1	9	9	9	1	1	1	1	2	1	1	1	1	1	1	1	2	1	1	1	1	1	1	1	2	1	1	1	64953120	69019432	74960904	70853880	67440752	65230744	78507728	79050536		TRIAP1	O43715	-0.200881641579592
sp|O43716|GATC_HUMAN	O43716	GATC_HUMAN	GATC	136	Homo sapiens	1:Experimental evidence at protein level	Glutamyl-tRNA(Gln) amidotransferase subunit C, mitochondrial	1	0.999	2	13	13	13	2	1	2	1	2	1	2	2	2	1	2	1	2	1	2	2	2	1	2	1	2	1	2	2	27452062	0	50841464	42707344	39989576	37374500	36680280	45218732		GATC	O43716	-0.452784653690477
sp|O43719|HTSF1_HUMAN	O43719	HTSF1_HUMAN	HTATSF1	755	Homo sapiens	1:Experimental evidence at protein level	17S U2 SnRNP complex component HTATSF1	1	0.999	26	166	166	166	22	16	20	23	22	22	24	17	22	16	20	23	22	22	24	17	22	16	20	23	22	22	24	17	421932704	375051360	429487744	470201856	484120608	529571648	457692480	472051872		HTATSF1	O43719	-0.111778820205688
sp|O43739|CYH3_HUMAN	O43739	CYH3_HUMAN	CYTH3	400	Homo sapiens	1:Experimental evidence at protein level	Cytohesin-3	0.9924	0.9987	5	3	3	20	1	0	0	0	1	0	1	0	1	0	0	0	1	0	1	0	3	4	1	3	3	3	3	0	18524854	0	0	0	0	0	42859656	0		CYTH3	O43739	-1.51882159647147
sp|O43741|AAKB2_HUMAN	O43741	AAKB2_HUMAN	PRKAB2	272	Homo sapiens	1:Experimental evidence at protein level	5'-AMP-activated protein kinase subunit beta-2	1	0.999	3	18	18	18	4	4	3	2	2	2	0	1	4	4	3	2	2	2	0	1	4	4	3	2	2	2	0	1	100641104	133412272	139360000	111868976	104751072	76713912	124591568	99171992		PRKAB2	O43741	-2.03799059212849
sp|O43747|AP1G1_HUMAN	O43747	AP1G1_HUMAN	AP1G1	822	Homo sapiens	1:Experimental evidence at protein level	AP-1 complex subunit gamma-1	1	0.999	25	171	171	171	27	22	19	24	18	20	26	15	27	22	19	24	18	20	26	15	27	22	19	24	18	20	26	15	580014910	511538688	506206912	524470368	492079744	501977600	522305024	522715840		AP1G1	O43747	-0.279870357067764
sp|O43752|STX6_HUMAN	O43752	STX6_HUMAN	STX6	255	Homo sapiens	1:Experimental evidence at protein level	Syntaxin-6	1	0.999	3	9	7	9	1	0	1	2	2	1	2	0	1	0	1	1	1	1	2	0	1	0	1	2	2	1	2	0	36881144	0	32432090	36300472	39621916	30952114	27372096	26384098		STX6	O43752	-2.07547977168869
sp|O43759|SNG1_HUMAN	O43759	SNG1_HUMAN	SYNGR1	233	Homo sapiens	1:Experimental evidence at protein level	Synaptogyrin-1	0.9702	0.999	1	7	7	7	1	1	1	2	1	0	1	0	1	1	1	2	1	0	1	0	1	1	1	2	1	0	1	0	58913644	25901978	41604328	56083664	36770036	0	34185052	0		SYNGR1	O43759	-2.48825633674824
sp|O43761|SNG3_HUMAN	O43761	SNG3_HUMAN	SYNGR3	229	Homo sapiens	1:Experimental evidence at protein level	Synaptogyrin-3	0.9815	0.999	2	5	5	5	0	0	0	2	1	1	1	0	0	0	0	2	1	1	1	0	0	0	0	2	1	1	1	0	0	0	0	0	0	0	0	0		SYNGR3	O43761	-1.25723404093407
sp|O43765|SGTA_HUMAN	O43765	SGTA_HUMAN	SGTA	313	Homo sapiens	1:Experimental evidence at protein level	Small glutamine-rich tetratricopeptide repeat-containing protein alpha	1	0.999	12	205	205	205	23	27	27	28	22	29	27	22	23	27	27	28	22	29	27	22	23	27	27	28	22	29	27	22	1979131260	1480324220	1870287870	1974589440	1979853570	2020141700	1927731580	1699059580		SGTA	O43765	-0.257865875333843
sp|O43768|ENSA_HUMAN	O43768	ENSA_HUMAN	ENSA	121	Homo sapiens	1:Experimental evidence at protein level	Alpha-endosulfine	1	0.999	10	131	115	131	16	18	17	14	16	17	16	17	14	16	15	12	14	15	14	15	16	18	17	14	16	17	16	17	580947970	535159136	539904830	519108256	588764800	599523390	572299260	636543170		ENSA	O43768	-0.216840876218063
sp|O43772|MCAT_HUMAN	O43772	MCAT_HUMAN	SLC25A20	301	Homo sapiens	1:Experimental evidence at protein level	Mitochondrial carnitine/acylcarnitine carrier protein	1	0.999	6	13	13	13	0	2	2	2	1	4	2	0	0	2	2	2	1	4	2	0	0	2	2	2	1	4	2	0	0	38626496	0	55340012	49552360	53353988	56429808	0		SLC25A20	O43772	-1.97156680299532
sp|O43776|SYNC_HUMAN	O43776	SYNC_HUMAN	NARS1	548	Homo sapiens	1:Experimental evidence at protein level	Asparagine--tRNA ligase, cytoplasmic	1	0.999	23	226	226	226	23	28	22	29	35	32	31	26	23	28	22	29	35	32	31	26	23	28	22	29	35	32	31	26	1679850500	1478660350	1456765310	1697770880	1821529340	2000389250	1839757440	1731173630		NARS1	O43776	0.0210297878820943
sp|O43795|MYO1B_HUMAN	O43795	MYO1B_HUMAN	MYO1B	1136	Homo sapiens	1:Experimental evidence at protein level	Unconventional myosin-Ib	1	0.999	32	194	173	194	35	25	26	26	24	25	15	18	30	23	23	23	23	23	13	15	35	25	26	26	24	25	15	18	233320688	193696336	206141248	227203184	171967888	176002496	158145072	171340608		MYO1B	O43795	-0.866295854277766
sp|O43809|CPSF5_HUMAN	O43809	CPSF5_HUMAN	NUDT21	227	Homo sapiens	1:Experimental evidence at protein level	Cleavage and polyadenylation specificity factor subunit 5	1	0.999	18	120	120	120	14	14	16	15	14	17	11	19	14	14	16	15	14	17	11	19	14	14	16	15	14	17	11	19	650643580	535662432	631262400	697286400	721468480	776085820	733161340	659463550		NUDT21	O43809	0.0461143962312182
sp|O43813|LANC1_HUMAN	O43813	LANC1_HUMAN	LANCL1	399	Homo sapiens	1:Experimental evidence at protein level	Glutathione S-transferase LANCL1	1	0.999	13	112	112	112	11	14	13	14	16	14	16	14	11	14	13	14	16	14	16	14	11	14	13	14	16	14	16	14	533079744	469877408	535949632	506878944	523231328	496294528	499091104	517105664		LANCL1	O43813	-0.40427983399744
sp|O43815|STRN_HUMAN	O43815	STRN_HUMAN	STRN	780	Homo sapiens	1:Experimental evidence at protein level	Striatin	1	0.999	17	121	121	123	18	13	14	15	15	16	13	17	18	13	14	15	15	16	13	17	18	13	14	15	16	17	13	17	193125792	220635888	225309072	206417744	175022224	184647600	213685248	222871376		STRN	O43815	-0.160538276102751
sp|O43818|U3IP2_HUMAN	O43818	U3IP2_HUMAN	RRP9	475	Homo sapiens	1:Experimental evidence at protein level	U3 small nucleolar RNA-interacting protein 2	1	0.999	5	19	19	19	1	2	2	2	3	3	4	2	1	2	2	2	3	3	4	2	1	2	2	2	3	3	4	2	64334428	48442708	67260624	53541736	71392936	52943952	68571656	73844064		RRP9	O43818	-0.299340117867768
sp|O43823|AKAP8_HUMAN	O43823	AKAP8_HUMAN	AKAP8	692	Homo sapiens	1:Experimental evidence at protein level	A-kinase anchor protein 8	1	0.999	10	33	33	33	6	5	5	3	3	4	3	4	6	5	5	3	3	4	3	4	6	5	5	3	3	4	3	4	235391648	211202576	248662272	243283984	226847696	238224336	238473904	304474912		AKAP8	O43823	-0.271747286048013
sp|O43829|ZBT14_HUMAN	O43829	ZBT14_HUMAN	ZBTB14	449	Homo sapiens	1:Experimental evidence at protein level	Zinc finger and BTB domain-containing protein 14	1	0.999	2	4	4	4	1	0	0	1	1	0	0	1	1	0	0	1	1	0	0	1	1	0	0	1	1	0	0	1	19602640	0	0	32224574	0	0	0	30699438		ZBTB14	O43829	-0.987933454491518
sp|O43837|IDH3B_HUMAN	O43837	IDH3B_HUMAN	IDH3B	385	Homo sapiens	1:Experimental evidence at protein level	Isocitrate dehydrogenase [NAD] subunit beta, mitochondrial	1	0.999	8	50	50	50	6	6	7	7	6	5	6	7	6	6	7	7	6	5	6	7	6	6	7	7	6	5	6	7	166662624	157270944	161584016	145416896	99630128	95113512	122033048	119937656		IDH3B	O43837	-0.883494751495121
sp|O43847|NRDC_HUMAN	O43847	NRDC_HUMAN	NRDC	1151	Homo sapiens	1:Experimental evidence at protein level	Nardilysin	1	0.999	20	128	128	128	25	17	15	17	17	13	9	15	25	17	15	17	17	13	9	15	25	17	15	17	17	13	9	15	218839104	227547232	236470288	221461600	247758080	235222704	253424288	260948768		NRDC	O43847	-0.490325536159204
sp|O43852|CALU_HUMAN	O43852	CALU_HUMAN	CALU	315	Homo sapiens	1:Experimental evidence at protein level	Calumenin	1	0.999	19	373	373	373	49	47	42	49	43	50	44	49	49	47	42	49	43	50	44	49	49	47	42	49	43	50	44	49	1572415490	1446613890	1592047740	1584349060	1395747580	1362355970	1457091330	1581197570		CALU	O43852	-0.250163479631106
sp|O43854|EDIL3_HUMAN	O43854	EDIL3_HUMAN	EDIL3	480	Homo sapiens	1:Experimental evidence at protein level	EGF-like repeat and discoidin I-like domain-containing protein 3	1	0.999	11	80	80	80	9	11	10	12	9	7	10	12	9	11	10	12	9	7	10	12	9	11	10	12	9	7	10	12	194102848	171102064	170303136	171489984	136476336	159756464	141930960	157589424		EDIL3	O43854	-0.526680618592305
sp|O43861|ATP9B_HUMAN	O43861	ATP9B_HUMAN	ATP9B	1147	Homo sapiens	1:Experimental evidence at protein level	Probable phospholipid-transporting ATPase IIB	0.9618	0.9987	1	1	1	1	0	0	0	0	1	0	0	0	0	0	0	0	1	0	0	0	0	0	0	0	1	0	0	0	0	0	0	0	0	0	0	0		ATP9B	O43861	-1.77080584468742
sp|O43865|SAHH2_HUMAN	O43865	SAHH2_HUMAN	AHCYL1	530	Homo sapiens	1:Experimental evidence at protein level	S-adenosylhomocysteine hydrolase-like protein 1	1	0.999	16	135	60	170	19	20	18	18	15	16	15	14	7	9	7	8	7	8	7	7	22	22	22	25	19	20	19	21	458075712	395335264	415924704	429450656	417584128	419179648	366104064	424321792		AHCYL1	O43865	-0.338899359478841
sp|O43896|KIF1C_HUMAN	O43896	KIF1C_HUMAN	KIF1C	1103	Homo sapiens	1:Experimental evidence at protein level	Kinesin-like protein KIF1C	0.9979	0.999	8	1	1	52	0	0	1	0	0	0	0	0	0	0	1	0	0	0	0	0	9	4	5	4	9	7	9	5	0	0	0	0	0	0	0	0		KIF1C	O43896	-1.60828631598044
sp|O43909|EXTL3_HUMAN	O43909	EXTL3_HUMAN	EXTL3	919	Homo sapiens	1:Experimental evidence at protein level	Exostosin-like 3	1	0.999	4	11	11	11	1	1	0	2	2	1	2	2	1	1	0	2	2	1	2	2	1	1	0	2	2	1	2	2	34374516	39545996	27809896	40550676	37479660	31995616	42478312	43243692		EXTL3	O43909	-0.977484116713682
sp|O43913|ORC5_HUMAN	O43913	ORC5_HUMAN	ORC5	435	Homo sapiens	1:Experimental evidence at protein level	Origin recognition complex subunit 5	0.969	0.999	1	1	1	1	0	0	0	0	0	0	0	1	0	0	0	0	0	0	0	1	0	0	0	0	0	0	0	1	0	0	0	0	0	0	0	0		ORC5	O43913	-0.712795235442001
sp|O43920|NDUS5_HUMAN	O43920	NDUS5_HUMAN	NDUFS5	106	Homo sapiens	1:Experimental evidence at protein level	NADH dehydrogenase [ubiquinone] iron-sulfur protein 5	1	0.999	4	21	21	21	3	2	3	3	4	2	1	3	3	2	3	3	4	2	1	3	3	2	3	3	4	2	1	3	287900768	311530400	324633184	394606752	294489248	276608256	308251680	351080064		NDUFS5	O43920	-0.0713549358430622
sp|O43924|PDE6D_HUMAN	O43924	PDE6D_HUMAN	PDE6D	150	Homo sapiens	1:Experimental evidence at protein level	Retinal rod rhodopsin-sensitive cGMP 3',5'-cyclic phosphodiesterase subunit delta	1	0.999	3	22	22	22	5	2	3	2	2	4	2	2	5	2	3	2	2	4	2	2	5	2	3	2	2	4	2	2	165312288	155473744	144260912	174106144	198770352	188409744	173383264	179454416		PDE6D	O43924	-0.491338869312216
sp|O43929|ORC4_HUMAN	O43929	ORC4_HUMAN	ORC4	436	Homo sapiens	1:Experimental evidence at protein level	Origin recognition complex subunit 4	1	0.999	3	13	13	13	1	2	1	1	1	3	2	2	1	2	1	1	1	3	2	2	1	2	1	1	1	3	2	2	21205176	37356420	41762056	52667972	57744960	58058296	70185632	63701568		ORC4	O43929	0.412654424487451
sp|O60216|RAD21_HUMAN	O60216	RAD21_HUMAN	RAD21	631	Homo sapiens	1:Experimental evidence at protein level	Double-strand-break repair protein rad21 homolog	1	0.999	18	104	97	104	13	9	15	15	14	11	10	17	12	8	14	15	13	10	9	16	13	9	15	15	14	11	10	17	155727856	130041584	159940672	148042320	156888240	163192560	170545792	161440640		RAD21	O60216	-0.630256946254756
sp|O60220|TIM8A_HUMAN	O60220	TIM8A_HUMAN	TIMM8A	97	Homo sapiens	1:Experimental evidence at protein level	Mitochondrial import inner membrane translocase subunit Tim8 A	1	0.999	2	9	9	9	1	2	1	0	0	2	1	2	1	2	1	0	0	2	1	2	1	2	1	0	0	2	1	2	216463328	151117424	179887408	180134304	0	384738080	173834688	192852672		TIMM8A	O60220	-3.19346582111395
sp|O60229|KALRN_HUMAN	O60229	KALRN_HUMAN	KALRN	2986	Homo sapiens	1:Experimental evidence at protein level	Kalirin	1	0.999	42	112	112	167	22	21	21	20	9	9	5	5	22	21	21	20	9	9	5	5	34	30	28	26	14	14	11	10	168188960	175552640	177312864	170053104	118307576	112546568	104130840	116609288		KALRN	O60229	-2.04137426409228
sp|O60231|DHX16_HUMAN	O60231	DHX16_HUMAN	DHX16	1041	Homo sapiens	1:Experimental evidence at protein level	Pre-mRNA-splicing factor ATP-dependent RNA helicase DHX16	1	0.999	6	11	11	19	1	0	5	0	4	0	1	0	1	0	5	0	4	0	1	0	2	0	7	1	4	1	4	0	13980195	0	20329586	0	28568394	0	33173832	23317260		DHX16	O60231	-1.33146994837488
sp|O60232|ZNRD2_HUMAN	O60232	ZNRD2_HUMAN	ZNRD2	199	Homo sapiens	1:Experimental evidence at protein level	Protein ZNRD2	0.9998	0.999	2	7	7	7	0	0	0	1	1	3	2	0	0	0	0	1	1	3	2	0	0	0	0	1	1	3	2	0	0	62955188	77558040	35336340	0	81983640	0	0		ZNRD2	O60232	-3.81614979595982
sp|O60238|BNI3L_HUMAN	O60238	BNI3L_HUMAN	BNIP3L	219	Homo sapiens	1:Experimental evidence at protein level	BCL2/adenovirus E1B 19 kDa protein-interacting protein 3-like	0.9993	0.999	3	6	2	6	1	2	0	1	0	0	2	0	0	1	0	0	0	0	1	0	1	2	0	1	0	0	2	0	62916604	37855632	14382235	37553056	28517400	46981620	44320576	0		BNIP3L	O60238	-1.91868744751826
sp|O60239|3BP5_HUMAN	O60239	3BP5_HUMAN	SH3BP5	455	Homo sapiens	1:Experimental evidence at protein level	SH3 domain-binding protein 5	0.9093	0.9968	1	2	2	2	1	0	1	0	0	0	0	0	1	0	1	0	0	0	0	0	1	0	1	0	0	0	0	0	0	0	0	0	0	0	0	0		SH3BP5	O60239	-1.09446046690218
sp|O60243|H6ST1_HUMAN	O60243	H6ST1_HUMAN	HS6ST1	411	Homo sapiens	1:Experimental evidence at protein level	Heparan-sulfate 6-O-sulfotransferase 1	0.8502	0.9943	1	4	4	4	0	0	0	0	1	1	1	1	0	0	0	0	1	1	1	1	0	0	0	0	1	1	1	1	0	0	0	0	46803968	44483128	41633980	31257538		HS6ST1	O60243	0.71652238847454
sp|O60244|MED14_HUMAN	O60244	MED14_HUMAN	MED14	1454	Homo sapiens	1:Experimental evidence at protein level	Mediator of RNA polymerase II transcription subunit 14	1	0.999	5	13	13	13	1	0	3	3	2	3	1	0	1	0	3	3	2	3	1	0	1	0	3	3	2	3	1	0	34743392	50690524	46938956	42419432	31773176	47081640	23057742	0		MED14	O60244	-2.84722654119574
sp|O60245|PCDH7_HUMAN	O60245	PCDH7_HUMAN	PCDH7	1069	Homo sapiens	1:Experimental evidence at protein level	Protocadherin-7	0.9702	0.999	1	6	6	6	1	1	3	1	0	0	0	0	1	1	3	1	0	0	0	0	1	1	3	1	0	0	0	0	36946036	49530992	45636276	39574232	18566142	0	0	0		PCDH7	O60245	-1.51390670478791
sp|O60256|KPRB_HUMAN	O60256	KPRB_HUMAN	PRPSAP2	369	Homo sapiens	1:Experimental evidence at protein level	Phosphoribosyl pyrophosphate synthase-associated protein 2	1	0.999	16	168	119	168	26	19	18	19	27	23	18	18	20	12	13	13	19	17	13	12	26	19	18	19	27	23	18	18	577582340	582284670	600532860	586522820	652881220	650619070	662912320	699283010		PRPSAP2	O60256	-0.135634628795697
sp|O60262|GBG7_HUMAN	O60262	GBG7_HUMAN	GNG7	68	Homo sapiens	1:Experimental evidence at protein level	Guanine nucleotide-binding protein G(I)/G(S)/G(O) subunit gamma-7	0.9998	0.999	3	11	11	11	1	2	2	3	0	2	0	1	1	2	2	3	0	2	0	1	1	2	2	3	0	2	0	1	98411016	95486576	113220280	119719256	0	122531072	137873424	125363512		GNG7	O60262	-3.80952841980525
sp|O60264|SMCA5_HUMAN	O60264	SMCA5_HUMAN	SMARCA5	1052	Homo sapiens	1:Experimental evidence at protein level	SWI/SNF-related matrix-associated actin-dependent regulator of chromatin subfamily A member 5	1	0.999	48	460	297	460	60	53	55	61	60	62	54	55	37	32	35	40	44	40	35	34	60	53	55	61	60	62	54	55	738046780	658445630	768820800	798708540	893110980	902088580	895463680	940784770		SMARCA5	O60264	0.090344299167155
sp|O60268|K0513_HUMAN	O60268	K0513_HUMAN	KIAA0513	411	Homo sapiens	1:Experimental evidence at protein level	Uncharacterized protein KIAA0513	1	0.999	7	17	17	17	5	3	2	2	1	1	1	2	5	3	2	2	1	1	1	2	5	3	2	2	1	1	1	2	53250280	52200996	63475540	46813216	32683912	0	59280044	39644544		KIAA0513	O60268	-2.88319522972382
sp|O60271|JIP4_HUMAN	O60271	JIP4_HUMAN	SPAG9	1321	Homo sapiens	1:Experimental evidence at protein level	C-Jun-amino-terminal kinase-interacting protein 4	1	0.999	31	208	174	208	25	25	25	26	25	29	29	24	19	21	20	20	22	25	26	21	25	25	25	26	25	29	29	24	325986976	363371168	368166688	384082656	361943744	354495424	357460160	401548224		SPAG9	O60271	-0.667601499875371
sp|O60281|ZN292_HUMAN	O60281	ZN292_HUMAN	ZNF292	2723	Homo sapiens	1:Experimental evidence at protein level	Zinc finger protein 292	1	0.999	5	13	13	13	1	3	1	2	2	2	1	1	1	3	1	2	2	2	1	1	1	3	1	2	2	2	1	1	37370052	41477216	45289812	45154540	47982960	46068692	50760476	55359816		ZNF292	O60281	-0.727969307195851
sp|O60282|KIF5C_HUMAN	O60282	KIF5C_HUMAN	KIF5C	957	Homo sapiens	1:Experimental evidence at protein level	Kinesin heavy chain isoform 5C	1	0.999	65	954	617	954	128	120	122	129	109	119	125	102	86	79	84	85	67	71	79	66	128	120	122	129	109	119	125	102	1635733500	1594725250	1590922620	1595830780	1228530940	1227504510	1198201340	1319766530		KIF5C	O60282	-0.530181520074544
sp|O60287|NPA1P_HUMAN	O60287	NPA1P_HUMAN	URB1	2271	Homo sapiens	1:Experimental evidence at protein level	Nucleolar pre-ribosomal-associated protein 1	0.9702	0.999	1	2	2	2	0	0	0	0	0	0	1	1	0	0	0	0	0	0	1	1	0	0	0	0	0	0	1	1	0	0	0	0	0	0	7142437	6219006.5		URB1	O60287	-1.47074897189589
sp|O60291|MGRN1_HUMAN	O60291	MGRN1_HUMAN	MGRN1	552	Homo sapiens	1:Experimental evidence at protein level	E3 ubiquitin-protein ligase MGRN1	1	0.999	7	17	17	17	3	4	3	4	2	0	0	1	3	4	3	4	2	0	0	1	3	4	3	4	2	0	0	1	110251344	104212576	105829048	90232936	66056988	67107844	60790052	88064328		MGRN1	O60291	-1.90899746518511
sp|O60294|TYW4_HUMAN	O60294	TYW4_HUMAN	LCMT2	686	Homo sapiens	1:Experimental evidence at protein level	tRNA wybutosine-synthesizing protein 4	0.864	0.9949	1	2	2	2	0	0	0	1	0	0	1	0	0	0	0	1	0	0	1	0	0	0	0	1	0	0	1	0	0	0	0	0	0	0	0	0		LCMT2	O60294	-1.1259679466632
sp|O60306|AQR_HUMAN	O60306	AQR_HUMAN	AQR	1485	Homo sapiens	1:Experimental evidence at protein level	RNA helicase aquarius	1	0.999	19	63	63	69	10	6	4	6	8	8	9	12	10	6	4	6	8	8	9	12	11	6	5	6	9	9	10	13	89474432	81560200	90975016	86988288	90320336	93600328	109566320	108604592		AQR	O60306	0.148377304400982
sp|O60313|OPA1_HUMAN	O60313	OPA1_HUMAN	OPA1	960	Homo sapiens	1:Experimental evidence at protein level	Dynamin-like GTPase OPA1, mitochondrial	1	0.999	35	210	210	210	29	26	28	30	26	25	23	23	29	26	28	30	26	25	23	23	29	26	28	30	26	25	23	23	406949472	366775008	389187264	389540832	306491712	320429024	330627648	344515744		OPA1	O60313	-0.426207662387921
sp|O60315|ZEB2_HUMAN	O60315	ZEB2_HUMAN	ZEB2	1214	Homo sapiens	1:Experimental evidence at protein level	Zinc finger E-box-binding homeobox 2	1	0.999	10	40	26	40	2	1	4	3	8	6	6	10	0	0	2	1	5	5	5	8	2	1	4	3	8	6	6	10	6280692	65613636	55897288	53696096	68769928	84342144	100137088	109568648		ZEB2	O60315	-0.298945989565396
sp|O60318|GANP_HUMAN	O60318	GANP_HUMAN	MCM3AP	1980	Homo sapiens	1:Experimental evidence at protein level	Germinal-center associated nuclear protein	1	0.999	6	24	24	24	1	3	3	1	4	4	4	4	1	3	3	1	4	4	4	4	1	3	3	1	4	4	4	4	30661422	36340548	36917864	30900834	49319104	44074840	44593620	46639044		MCM3AP	O60318	-0.43710817428548
sp|O60331|PI51C_HUMAN	O60331	PI51C_HUMAN	PIP5K1C	668	Homo sapiens	1:Experimental evidence at protein level	Phosphatidylinositol 4-phosphate 5-kinase type-1 gamma	1	0.999	7	28	21	28	4	5	5	5	1	2	2	4	3	2	4	4	1	2	2	3	4	5	5	5	1	2	2	4	45716660	61453344	49479360	55690032	48927288	50337484	69574040	51727580		PIP5K1C	O60331	-1.74072560668202
sp|O60333|KIF1B_HUMAN	O60333	KIF1B_HUMAN	KIF1B	1816	Homo sapiens	1:Experimental evidence at protein level	Kinesin-like protein KIF1B	1	0.999	23	30	27	115	3	4	3	5	3	4	4	4	3	4	2	4	3	4	4	3	15	13	11	15	16	15	17	13	50089780	57914084	58507488	58325668	73378008	64144732	67895824	75779424		KIF1B	O60333	-0.226305927777917
sp|O60341|KDM1A_HUMAN	O60341	KDM1A_HUMAN	KDM1A	852	Homo sapiens	1:Experimental evidence at protein level	Lysine-specific histone demethylase 1A	1	0.999	23	189	189	189	20	28	23	23	27	27	19	22	20	28	23	23	27	27	19	22	20	28	23	23	27	27	19	22	543757060	483580352	523022304	506879328	483192576	503787776	504425728	524450144		KDM1A	O60341	-0.212078511493491
sp|O60427|FADS1_HUMAN	O60427	FADS1_HUMAN	FADS1	444	Homo sapiens	1:Experimental evidence at protein level	Acyl-CoA (8-3)-desaturase	1	0.999	8	50	50	50	6	8	6	7	7	7	4	5	6	8	6	7	7	7	4	5	6	8	6	7	7	7	4	5	118974416	121562256	129874288	132869440	125052704	156593744	150861232	165069312		FADS1	O60427	-0.0350187777286213
sp|O60476|MA1A2_HUMAN	O60476	MA1A2_HUMAN	MAN1A2	641	Homo sapiens	1:Experimental evidence at protein level	Mannosyl-oligosaccharide 1,2-alpha-mannosidase IB	0.9702	0.999	1	2	2	2	1	0	0	0	0	1	0	0	1	0	0	0	0	1	0	0	1	0	0	0	0	1	0	0	0	0	0	0	0	0	0	0		MAN1A2	O60476	-1.91745861265127
sp|O60477|BRNP1_HUMAN	O60477	BRNP1_HUMAN	BRINP1	761	Homo sapiens	1:Experimental evidence at protein level	BMP/retinoic acid-inducible neural-specific protein 1	0.9257	0.9974	1	1	1	1	0	0	1	0	0	0	0	0	0	0	1	0	0	0	0	0	0	0	1	0	0	0	0	0	0	0	0	0	0	0	0	0		BRINP1	O60477	-1.63786329985767
sp|O60486|PLXC1_HUMAN	O60486	PLXC1_HUMAN	PLXNC1	1568	Homo sapiens	1:Experimental evidence at protein level	Plexin-C1	1	0.999	11	28	19	29	4	2	3	5	4	1	3	6	3	1	2	4	2	0	2	5	4	2	4	5	4	1	3	6	209412240	158561920	194399072	208401600	202065072	200751200	184916032	194672672		PLXNC1	O60486	-0.290721041399498
sp|O60488|ACSL4_HUMAN	O60488	ACSL4_HUMAN	ACSL4	711	Homo sapiens	1:Experimental evidence at protein level	Long-chain-fatty-acid--CoA ligase 4	1	0.999	8	39	39	46	7	7	4	5	6	2	4	4	7	7	4	5	6	2	4	4	7	8	5	6	7	3	5	5	144838080	108369368	117598896	119610008	105088312	90214504	109233464	101987352		ACSL4	O60488	-1.06697929524767
sp|O60493|SNX3_HUMAN	O60493	SNX3_HUMAN	SNX3	162	Homo sapiens	1:Experimental evidence at protein level	Sorting nexin-3	1	0.999	9	76	66	76	10	5	11	11	7	11	9	12	9	4	10	10	6	10	7	10	10	5	11	11	7	11	9	12	385393920	346669792	409187936	459756768	447563008	435401696	377624384	377475712		SNX3	O60493	-0.200238573072594
sp|O60502|OGA_HUMAN	O60502	OGA_HUMAN	OGA	916	Homo sapiens	1:Experimental evidence at protein level	Protein O-GlcNAcase	1	0.999	41	328	328	328	42	43	44	44	41	41	39	34	42	43	44	44	41	41	39	34	42	43	44	44	41	41	39	34	316049824	319895744	299319616	377983264	282019040	305166432	278528800	288221536		OGA	O60502	-0.393558498934285
sp|O60504|VINEX_HUMAN	O60504	VINEX_HUMAN	SORBS3	671	Homo sapiens	1:Experimental evidence at protein level	Vinexin	1	0.999	6	24	24	24	1	4	4	5	4	2	2	2	1	4	4	5	4	2	2	2	1	4	4	5	4	2	2	2	98237808	203732832	178928608	158241408	82770368	135244384	78370200	160998448		SORBS3	O60504	-2.25617147245902
sp|O60506|HNRPQ_HUMAN	O60506	HNRPQ_HUMAN	SYNCRIP	623	Homo sapiens	1:Experimental evidence at protein level	Heterogeneous nuclear ribonucleoprotein Q	1	0.999	26	391	391	617	52	49	42	44	41	61	51	51	52	49	42	44	41	61	51	51	77	80	72	70	71	89	80	78	2123844100	1876707070	2079679620	2110941440	2325438980	2301419520	2253909760	2305259520		SYNCRIP	O60506	-0.0906512994101789
sp|O60508|PRP17_HUMAN	O60508	PRP17_HUMAN	CDC40	579	Homo sapiens	1:Experimental evidence at protein level	Pre-mRNA-processing factor 17	1	0.999	6	29	29	29	3	2	2	5	5	6	3	3	3	2	2	5	5	6	3	3	3	2	2	5	5	6	3	3	94036664	96151552	105272464	98488584	94902968	110872096	95810136	99558328		CDC40	O60508	0.102967154750347
sp|O60513|B4GT4_HUMAN	O60513	B4GT4_HUMAN	B4GALT4	344	Homo sapiens	1:Experimental evidence at protein level	Beta-1,4-galactosyltransferase 4	0.9774	0.9989	2	2	2	2	0	2	0	0	0	0	0	0	0	2	0	0	0	0	0	0	0	2	0	0	0	0	0	0	0	0	0	0	0	0	0	0		B4GALT4	O60513	-2.52039976877511
sp|O60518|RNBP6_HUMAN	O60518	RNBP6_HUMAN	RANBP6	1105	Homo sapiens	1:Experimental evidence at protein level	Ran-binding protein 6	1	0.999	16	49	49	87	7	7	9	8	5	5	6	2	7	7	9	8	5	5	6	2	11	10	13	13	10	10	12	8	110690312	105991904	108805504	104706576	86166496	90201440	99328480	95956440		RANBP6	O60518	-0.904928331131186
sp|O60524|NEMF_HUMAN	O60524	NEMF_HUMAN	NEMF	1076	Homo sapiens	1:Experimental evidence at protein level	Ribosome quality control complex subunit NEMF	1	0.999	12	47	47	47	6	4	6	4	6	8	8	5	6	4	6	4	6	8	8	5	6	4	6	4	6	8	8	5	71059288	77955888	79966384	70645616	60969844	67341664	78956312	74384296		NEMF	O60524	-0.462314124301531
sp|O60547|GMDS_HUMAN	O60547	GMDS_HUMAN	GMDS	372	Homo sapiens	1:Experimental evidence at protein level	GDP-mannose 4,6 dehydratase	1	0.999	3	15	15	15	2	1	0	2	2	2	3	3	2	1	0	2	2	2	3	3	2	1	0	2	2	2	3	3	49769716	0	0	28921602	51449344	52408988	45013700	67559920		GMDS	O60547	0.0013419914942191
sp|O60551|NMT2_HUMAN	O60551	NMT2_HUMAN	NMT2	498	Homo sapiens	1:Experimental evidence at protein level	Glycylpeptide N-tetradecanoyltransferase 2	1	0.999	10	25	25	41	3	5	3	2	3	3	2	4	3	5	3	2	3	3	2	4	6	7	5	4	4	6	3	6	144536512	170687616	147288448	154565792	111964736	130806048	139610496	133700224		NMT2	O60551	-0.801590677635536
sp|O60563|CCNT1_HUMAN	O60563	CCNT1_HUMAN	CCNT1	726	Homo sapiens	1:Experimental evidence at protein level	Cyclin-T1	1	0.999	10	42	42	42	5	6	8	6	5	2	3	7	5	6	8	6	5	2	3	7	5	6	8	6	5	2	3	7	54981928	78861456	88141704	71600088	84706568	77039936	83720256	108262712		CCNT1	O60563	-0.566633701623777
sp|O60568|PLOD3_HUMAN	O60568	PLOD3_HUMAN	PLOD3	738	Homo sapiens	1:Experimental evidence at protein level	Multifunctional procollagen lysine hydroxylase and glycosyltransferase LH3	1	0.999	6	10	10	10	1	0	3	1	0	2	2	1	1	0	3	1	0	2	2	1	1	0	3	1	0	2	2	1	0	67868400	84643928	91643552	107166456	161856368	148539792	108363840		PLOD3	O60568	-2.23460523613887
sp|O60573|IF4E2_HUMAN	O60573	IF4E2_HUMAN	EIF4E2	245	Homo sapiens	1:Experimental evidence at protein level	Eukaryotic translation initiation factor 4E type 2	1	0.999	2	8	8	8	0	2	2	2	0	1	1	0	0	2	2	2	0	1	1	0	0	2	2	2	0	1	1	0	43164040	46569444	42971324	39776576	39916708	36097152	33238514	0		EIF4E2	O60573	-2.66866793302955
sp|O60583|CCNT2_HUMAN	O60583	CCNT2_HUMAN	CCNT2	730	Homo sapiens	1:Experimental evidence at protein level	Cyclin-T2	1	0.999	6	17	17	17	2	2	0	1	5	2	2	3	2	2	0	1	5	2	2	3	2	2	0	1	5	2	2	3	0	24068470	0	0	33083128	19676722	27499818	29602794		CCNT2	O60583	0.136902047189017
sp|O60610|DIAP1_HUMAN	O60610	DIAP1_HUMAN	DIAPH1	1272	Homo sapiens	1:Experimental evidence at protein level	Protein diaphanous homolog 1	1	0.999	21	111	111	111	13	12	11	10	19	18	13	15	13	12	11	10	19	18	13	15	13	12	11	10	19	18	13	15	1010827650	940144000	1030482110	955676860	1034660420	1192357120	1217273730	1307271170		DIAPH1	O60610	0.0673351071993409
sp|O60613|SEP15_HUMAN	O60613	SEP15_HUMAN	SELENOF	165	Homo sapiens	1:Experimental evidence at protein level	Selenoprotein F	1	0.999	4	35	35	35	4	3	4	4	5	7	3	5	4	3	4	4	5	7	3	5	4	3	4	4	5	7	3	5	106226120	97694432	133495216	123790048	46698616	85416056	78917952	41146580		SELENOF	O60613	-1.75841864001798
sp|O60637|TSN3_HUMAN	O60637	TSN3_HUMAN	TSPAN3	253	Homo sapiens	1:Experimental evidence at protein level	Tetraspanin-3	1	0.999	4	12	12	12	1	2	1	2	2	0	3	1	1	2	1	2	2	0	3	1	1	2	1	2	2	0	3	1	260974224	183720016	250273712	206743424	174141744	275953312	196419280	157848688		TSPAN3	O60637	-1.18255330248766
sp|O60641|AP180_HUMAN	O60641	AP180_HUMAN	SNAP91	907	Homo sapiens	1:Experimental evidence at protein level	Clathrin coat assembly protein AP180	1	0.999	14	66	66	88	10	16	13	10	3	4	6	4	10	16	13	10	3	4	6	4	13	18	15	14	6	5	10	7	144307600	137703760	141541056	132344016	71023768	81183944	72601928	71387336		SNAP91	O60641	-1.94410241980304
sp|O60645|EXOC3_HUMAN	O60645	EXOC3_HUMAN	EXOC3	745	Homo sapiens	1:Experimental evidence at protein level	Exocyst complex component 3	1	0.999	14	52	52	52	9	6	6	7	7	7	5	5	9	6	6	7	7	7	5	5	9	6	6	7	7	7	5	5	1456441470	1155116930	1347109250	1507035520	1729190910	1672688510	1326955390	1471913220		EXOC3	O60645	-0.0594532928282077
sp|O60664|PLIN3_HUMAN	O60664	PLIN3_HUMAN	PLIN3	434	Homo sapiens	1:Experimental evidence at protein level	Perilipin-3	1	0.999	21	238	238	238	25	22	25	40	36	25	35	30	25	22	25	40	36	25	35	30	25	22	25	40	36	25	35	30	959676350	919071550	942368900	1050409470	1028490370	1009299900	1016263550	979229120		PLIN3	O60664	-0.153562933748573
sp|O60684|IMA7_HUMAN	O60684	IMA7_HUMAN	KPNA6	536	Homo sapiens	1:Experimental evidence at protein level	Importin subunit alpha-7	1	0.999	14	51	43	117	8	5	4	6	5	8	9	6	5	4	2	6	5	7	8	6	17	11	12	15	15	15	18	14	201519152	150383376	156471552	186433776	209322016	208794672	167770592	167721584		KPNA6	O60684	-1.22561000531999
sp|O60701|UGDH_HUMAN	O60701	UGDH_HUMAN	UGDH	494	Homo sapiens	1:Experimental evidence at protein level	UDP-glucose 6-dehydrogenase	1	0.999	26	222	222	222	24	25	25	28	27	30	30	33	24	25	25	28	27	30	30	33	24	25	25	28	27	30	30	33	504882144	452334720	446013792	536412864	682251780	716412670	584019970	670435140		UGDH	O60701	0.238237043626692
sp|O60716|CTND1_HUMAN	O60716	CTND1_HUMAN	CTNND1	968	Homo sapiens	1:Experimental evidence at protein level	Catenin delta-1	1	0.999	44	358	358	358	44	37	45	37	47	48	48	52	44	37	45	37	47	48	48	52	44	37	45	37	47	48	48	52	723396030	683736510	727923390	700925380	748206400	721920960	810039490	832188030		CTNND1	O60716	0.00547714749966455
sp|O60725|ICMT_HUMAN	O60725	ICMT_HUMAN	ICMT	284	Homo sapiens	1:Experimental evidence at protein level	Protein-S-isoprenylcysteine O-methyltransferase	1	0.999	2	9	9	9	1	1	1	1	1	2	1	1	1	1	1	1	1	2	1	1	1	1	1	1	1	2	1	1	61620944	22499190	36729476	48644320	67053792	70075896	56492216	32070992		ICMT	O60725	-0.425533904246604
sp|O60733|PLPL9_HUMAN	O60733	PLPL9_HUMAN	PLA2G6	806	Homo sapiens	1:Experimental evidence at protein level	85/88 kDa calcium-independent phospholipase A2	0.9602	0.9987	1	3	3	3	0	0	0	0	0	1	0	2	0	0	0	0	0	1	0	2	0	0	0	0	0	1	0	2	0	0	0	0	0	0	0	0		PLA2G6	O60733	-1.02783656179783
sp|O60739|EIF1B_HUMAN	O60739	EIF1B_HUMAN	EIF1B	113	Homo sapiens	1:Experimental evidence at protein level	Eukaryotic translation initiation factor 1b	0.9942	0.999	5	9	9	88	1	1	1	1	1	1	1	2	1	1	1	1	1	1	1	2	11	13	13	12	10	9	8	12	55678124	35322460	40930156	54588816	53079200	74124232	76567680	50610972		EIF1B	O60739	-0.0558376753272755
sp|O60749|SNX2_HUMAN	O60749	SNX2_HUMAN	SNX2	519	Homo sapiens	1:Experimental evidence at protein level	Sorting nexin-2	1	0.999	17	143	131	143	22	19	22	16	16	17	17	14	20	18	20	13	15	15	16	14	22	19	22	16	16	17	17	14	313539552	320075872	336620512	350605280	348370528	356612960	363068960	359563360		SNX2	O60749	-0.173364229941095
sp|O60762|DPM1_HUMAN	O60762	DPM1_HUMAN	DPM1	260	Homo sapiens	1:Experimental evidence at protein level	Dolichol-phosphate mannosyltransferase subunit 1	1	0.999	7	51	51	51	6	5	9	7	6	7	6	5	6	5	9	7	6	7	6	5	6	5	9	7	6	7	6	5	1187795840	1186991870	1124730880	1252215300	1226058370	1230253950	1185447810	999786500		DPM1	O60762	-1.97140622756372
sp|O60763|USO1_HUMAN	O60763	USO1_HUMAN	USO1	962	Homo sapiens	1:Experimental evidence at protein level	General vesicular transport factor p115	1	0.999	34	300	300	300	37	34	40	38	39	36	37	39	37	34	40	38	39	36	37	39	37	34	40	38	39	36	37	39	397765952	408922304	415479040	416670720	360271072	348706016	348789056	378742912		USO1	O60763	-0.374204203999158
sp|O60783|RT14_HUMAN	O60783	RT14_HUMAN	MRPS14	128	Homo sapiens	1:Experimental evidence at protein level	Small ribosomal subunit protein uS14m	0.9702	0.999	1	9	9	9	1	1	1	1	1	1	1	2	1	1	1	1	1	1	1	2	1	1	1	1	1	1	1	2	93063952	115422832	112829336	104025120	79870488	64892172	84449176	101218656		MRPS14	O60783	-0.738288320955591
sp|O60784|TOM1_HUMAN	O60784	TOM1_HUMAN	TOM1	492	Homo sapiens	1:Experimental evidence at protein level	Target of Myb1 membrane trafficking protein	1	0.999	5	21	21	21	2	2	1	2	5	1	1	7	2	2	1	2	5	1	1	7	2	2	1	2	5	1	1	7	105431080	97856256	124650984	152907312	140082464	157853472	113920136	110788776		TOM1	O60784	-0.118345978753719
sp|O60826|CCD22_HUMAN	O60826	CCD22_HUMAN	CCDC22	627	Homo sapiens	1:Experimental evidence at protein level	Coiled-coil domain-containing protein 22	1	0.999	9	43	43	43	6	6	4	6	5	3	5	8	6	6	4	6	5	3	5	8	6	6	4	6	5	3	5	8	91564392	100517824	94473256	90198368	82578648	92968992	72411744	93170248		CCDC22	O60826	-1.19824036374714
sp|O60828|PQBP1_HUMAN	O60828	PQBP1_HUMAN	PQBP1	265	Homo sapiens	1:Experimental evidence at protein level	Polyglutamine-binding protein 1	1	0.999	3	26	26	26	4	5	3	4	3	2	2	3	4	5	3	4	3	2	2	3	4	5	3	4	3	2	2	3	204312272	196837168	208683312	194384752	198068144	194828320	193510576	225436112		PQBP1	O60828	-0.0138860700615105
sp|O60831|PRAF2_HUMAN	O60831	PRAF2_HUMAN	PRAF2	178	Homo sapiens	1:Experimental evidence at protein level	PRA1 family protein 2	1	0.999	3	30	30	30	4	2	2	3	3	4	7	5	4	2	2	3	3	4	7	5	4	2	2	3	3	4	7	5	877465860	484085408	405416640	687460800	680067520	669572480	512396576	438591008		PRAF2	O60831	-0.688627365105007
sp|O60832|DKC1_HUMAN	O60832	DKC1_HUMAN	DKC1	514	Homo sapiens	1:Experimental evidence at protein level	H/ACA ribonucleoprotein complex subunit DKC1	1	0.999	16	129	129	129	20	13	12	17	19	15	14	19	20	13	12	17	19	15	14	19	20	13	12	17	19	15	14	19	320438048	298682912	325718624	342023776	340497600	335360128	323650432	349948032		DKC1	O60832	-0.111616143945083
sp|O60841|IF2P_HUMAN	O60841	IF2P_HUMAN	EIF5B	1220	Homo sapiens	1:Experimental evidence at protein level	Eukaryotic translation initiation factor 5B	1	0.999	40	328	313	328	37	42	35	38	45	47	44	40	36	41	34	36	43	44	42	37	37	42	35	38	45	47	44	40	324654752	337128608	359487488	326154784	362460800	348552096	372399648	395330400		EIF5B	O60841	-0.0692481263185051
sp|O60858|TRI13_HUMAN	O60858	TRI13_HUMAN	TRIM13	407	Homo sapiens	1:Experimental evidence at protein level	E3 ubiquitin-protein ligase TRIM13	1	0.9989	4	5	5	5	0	0	1	0	0	0	1	3	0	0	1	0	0	0	1	3	0	0	1	0	0	0	1	3	0	0	0	0	29040126	0	29075578	30279312		TRIM13	O60858	-0.686776306859158
sp|O60869|EDF1_HUMAN	O60869	EDF1_HUMAN	EDF1	148	Homo sapiens	1:Experimental evidence at protein level	Endothelial differentiation-related factor 1	1	0.999	11	100	100	100	12	13	10	15	12	11	13	14	12	13	10	15	12	11	13	14	12	13	10	15	12	11	13	14	648090820	721101250	675902140	818596740	962119620	952508480	932276480	946481660		EDF1	O60869	-0.123940751887054
sp|O60870|KIN17_HUMAN	O60870	KIN17_HUMAN	KIN	393	Homo sapiens	1:Experimental evidence at protein level	DNA/RNA-binding protein KIN17	1	0.999	6	13	13	13	1	1	3	0	2	2	1	3	1	1	3	0	2	2	1	3	1	1	3	0	2	2	1	3	49008432	0	40152020	54350052	60727912	56538144	0	48604208		KIN	O60870	-1.51885431415465
sp|O60884|DNJA2_HUMAN	O60884	DNJA2_HUMAN	DNAJA2	412	Homo sapiens	1:Experimental evidence at protein level	DnaJ homolog subfamily A member 2	1	0.999	16	177	177	177	18	21	23	23	26	23	24	19	18	21	23	23	26	23	24	19	18	21	23	23	26	23	24	19	420976448	428110368	452891168	434773760	421158112	399897920	401046592	420920224		DNAJA2	O60884	-0.46037523426847
sp|O60885|BRD4_HUMAN	O60885	BRD4_HUMAN	BRD4	1362	Homo sapiens	1:Experimental evidence at protein level	Bromodomain-containing protein 4	1	0.999	26	105	105	165	9	12	12	15	15	16	12	14	9	12	12	15	15	16	12	14	14	21	18	24	21	23	21	23	137875936	151556112	144351552	141803712	128061576	159551312	143580960	169705472		BRD4	O60885	-0.140378770921247
sp|O60888|CUTA_HUMAN	O60888	CUTA_HUMAN	CUTA	179	Homo sapiens	1:Experimental evidence at protein level	Protein CutA	1	0.999	4	98	98	98	11	11	18	9	11	13	11	14	11	11	18	9	11	13	11	14	11	11	18	9	11	13	11	14	449663616	458294208	487867776	496991968	399072384	465798368	448805984	420091200		CUTA	O60888	-0.338184664404706
sp|O60890|OPHN1_HUMAN	O60890	OPHN1_HUMAN	OPHN1	802	Homo sapiens	1:Experimental evidence at protein level	Oligophrenin-1	1	0.999	3	4	4	4	1	1	1	1	0	0	0	0	1	1	1	1	0	0	0	0	1	1	1	1	0	0	0	0	50202800	0	33447944	28994838	0	0	0	0		OPHN1	O60890	-2.41724040934936
sp|O60925|PFD1_HUMAN	O60925	PFD1_HUMAN	PFDN1	122	Homo sapiens	1:Experimental evidence at protein level	Prefoldin subunit 1	1	0.999	8	100	100	100	10	12	12	11	10	14	13	18	10	12	12	11	10	14	13	18	10	12	12	11	10	14	13	18	572918850	520753888	508426208	581080450	558488380	608527940	549917890	535642688		PFDN1	O60925	-0.158766866078733
sp|O60927|PP1RB_HUMAN	O60927	PP1RB_HUMAN	PPP1R11	126	Homo sapiens	1:Experimental evidence at protein level	E3 ubiquitin-protein ligase PPP1R11	0.9699	0.999	1	1	1	1	0	1	0	0	0	0	0	0	0	1	0	0	0	0	0	0	0	1	0	0	0	0	0	0	0	0	0	0	0	0	0	0		PPP1R11	O60927	-1.04151068977305
sp|O60934|NBN_HUMAN	O60934	NBN_HUMAN	NBN	754	Homo sapiens	1:Experimental evidence at protein level	Nibrin	1	0.999	4	8	8	8	0	2	0	1	0	2	1	2	0	2	0	1	0	2	1	2	0	2	0	1	0	2	1	2	35402164	31405414	36814728	43095576	49050920	48093096	51412724	38597984		NBN	O60934	0.932278742419706
sp|O60941|DTNB_HUMAN	O60941	DTNB_HUMAN	DTNB	627	Homo sapiens	1:Experimental evidence at protein level	Dystrobrevin beta	1	0.999	4	6	5	6	2	2	0	1	1	0	0	0	2	2	0	1	0	0	0	0	2	2	0	1	1	0	0	0	28718244	33900052	32657766	20862234	0	0	0	19935688		DTNB	O60941	-3.08717100964274
sp|O60942|MCE1_HUMAN	O60942	MCE1_HUMAN	RNGTT	597	Homo sapiens	1:Experimental evidence at protein level	mRNA-capping enzyme	1	0.999	5	14	14	14	0	3	1	0	2	1	2	5	0	3	1	0	2	1	2	5	0	3	1	0	2	1	2	5	33239338	46320148	42797236	43040144	47587896	50551524	59872080	73678912		RNGTT	O60942	-1.30176956735446
sp|O75027|ABCB7_HUMAN	O75027	ABCB7_HUMAN	ABCB7	752	Homo sapiens	1:Experimental evidence at protein level	Iron-sulfur clusters transporter ABCB7, mitochondrial	0.9999	0.999	3	15	15	15	5	3	2	4	0	0	0	1	5	3	2	4	0	0	0	1	5	3	2	4	0	0	0	1	76416984	66630672	81173344	44464596	49702752	104928272	112621816	40965372		ABCB7	O75027	-2.11281046209065
sp|O75037|KI21B_HUMAN	O75037	KI21B_HUMAN	KIF21B	1637	Homo sapiens	1:Experimental evidence at protein level	Kinesin-like protein KIF21B	1	0.999	37	177	177	203	24	24	36	26	20	16	17	14	24	24	36	26	20	16	17	14	26	28	39	31	24	19	20	16	331291264	342486944	324320384	314784800	286474816	260790464	268656320	256661600		KIF21B	O75037	-0.649422078383766
sp|O75044|SRGP2_HUMAN	O75044	SRGP2_HUMAN	SRGAP2	1071	Homo sapiens	1:Experimental evidence at protein level	SLIT-ROBO Rho GTPase-activating protein 2	1	0.999	20	111	72	111	16	15	16	14	13	15	13	9	13	9	11	8	7	9	8	7	16	15	16	14	13	15	13	9	156894368	160539760	167908672	150737776	156502576	153673040	166984352	169056912		SRGAP2	O75044	0.0613214492879138
sp|O75051|PLXA2_HUMAN	O75051	PLXA2_HUMAN	PLXNA2	1894	Homo sapiens	1:Experimental evidence at protein level	Plexin-A2	1	0.999	24	39	39	159	2	3	3	3	7	9	7	5	2	3	3	3	7	9	7	5	21	13	15	16	27	25	22	20	70403048	62102540	81148264	71815632	108735776	100138784	136470976	121968464		PLXNA2	O75051	0.825931038908651
sp|O75052|CAPON_HUMAN	O75052	CAPON_HUMAN	NOS1AP	506	Homo sapiens	1:Experimental evidence at protein level	Carboxyl-terminal PDZ ligand of neuronal nitric oxide synthase protein	1	0.999	2	7	7	7	2	3	1	1	0	0	0	0	2	3	1	1	0	0	0	0	2	3	1	1	0	0	0	0	56195744	70868864	68865432	68827224	56741020	57667792	50515384	56692120		NOS1AP	O75052	-1.29084215260688
sp|O75054|IGSF3_HUMAN	O75054	IGSF3_HUMAN	IGSF3	1194	Homo sapiens	1:Experimental evidence at protein level	Immunoglobulin superfamily member 3	1	0.999	18	74	74	74	13	7	10	12	6	9	7	10	13	7	10	12	6	9	7	10	13	7	10	12	6	9	7	10	562204800	434165440	486011552	457102496	440592416	362611488	404715040	371538720		IGSF3	O75054	-1.30401977692381
sp|O75056|SDC3_HUMAN	O75056	SDC3_HUMAN	SDC3	442	Homo sapiens	1:Experimental evidence at protein level	Syndecan-3	1	0.999	2	18	18	18	2	2	2	3	3	1	2	3	2	2	2	3	3	1	2	3	2	2	2	3	3	1	2	3	157953168	171411088	179696048	124244776	123867696	82660592	101840792	81209352		SDC3	O75056	-0.905215808312602
sp|O75061|AUXI_HUMAN	O75061	AUXI_HUMAN	DNAJC6	913	Homo sapiens	1:Experimental evidence at protein level	Auxilin	1	0.999	5	17	17	17	4	4	5	2	0	0	0	2	4	4	5	2	0	0	0	2	4	4	5	2	0	0	0	2	120915424	128165416	129946544	127360792	88294008	66826016	84201240	81473616		DNAJC6	O75061	-2.40883625079446
sp|O75063|XYLK_HUMAN	O75063	XYLK_HUMAN	FAM20B	409	Homo sapiens	1:Experimental evidence at protein level	Glycosaminoglycan xylosylkinase	1	0.999	4	7	7	7	3	0	1	2	0	0	0	1	3	0	1	2	0	0	0	1	3	0	1	2	0	0	0	1	106048800	0	91486200	95021984	94452040	0	0	6324765		FAM20B	O75063	-4.64011665798864
sp|O75069|TMCC2_HUMAN	O75069	TMCC2_HUMAN	TMCC2	709	Homo sapiens	1:Experimental evidence at protein level	Transmembrane and coiled-coil domains protein 2	0.9925	0.9913	3	3	3	3	0	0	0	3	0	0	0	0	0	0	0	3	0	0	0	0	0	0	0	3	0	0	0	0	0	0	0	0	0	0	0	0		TMCC2	O75069	-2.95441779357796
sp|O75083|WDR1_HUMAN	O75083	WDR1_HUMAN	WDR1	606	Homo sapiens	1:Experimental evidence at protein level	WD repeat-containing protein 1	1	0.999	26	280	280	280	38	38	38	33	33	32	36	32	38	38	38	33	33	32	36	32	38	38	38	33	33	32	36	32	826514750	794379260	760734850	849274690	753848580	723876800	657556610	647853630		WDR1	O75083	-0.344546271541741
sp|O75093|SLIT1_HUMAN	O75093	SLIT1_HUMAN	SLIT1	1534	Homo sapiens	1:Experimental evidence at protein level	Slit homolog 1 protein	1	0.999	13	58	39	58	11	4	7	8	7	9	7	5	7	4	6	6	5	5	4	2	11	4	7	8	7	9	7	5	215631280	118287096	194588784	207005088	193118640	185520240	153033648	134289904		SLIT1	O75093	-1.49768911650011
sp|O75110|ATP9A_HUMAN	O75110	ATP9A_HUMAN	ATP9A	1047	Homo sapiens	1:Experimental evidence at protein level	Probable phospholipid-transporting ATPase IIA	1	0.999	6	23	23	23	3	1	2	5	5	4	3	0	3	1	2	5	5	4	3	0	3	1	2	5	5	4	3	0	41734940	0	0	78926704	84097920	87074360	79152744	95160672		ATP9A	O75110	-0.304441418199548
sp|O75113|N4BP1_HUMAN	O75113	N4BP1_HUMAN	N4BP1	896	Homo sapiens	1:Experimental evidence at protein level	NEDD4-binding protein 1	1	0.9986	3	4	4	4	0	0	0	0	1	1	1	1	0	0	0	0	1	1	1	1	0	0	0	0	1	1	1	1	43944764	41569424	45424352	45957196	42841992	43739628	52946736	45080852		N4BP1	O75113	-1.29621966658975
sp|O75116|ROCK2_HUMAN	O75116	ROCK2_HUMAN	ROCK2	1388	Homo sapiens	1:Experimental evidence at protein level	Rho-associated protein kinase 2	1	0.999	37	146	129	146	18	12	17	23	22	19	16	19	16	12	15	22	19	17	14	14	18	12	17	23	22	19	16	19	396085760	385108480	386167360	371086176	357579040	365613696	382361984	391451872		ROCK2	O75116	-0.143280423780765
sp|O75122|CLAP2_HUMAN	O75122	CLAP2_HUMAN	CLASP2	1294	Homo sapiens	1:Experimental evidence at protein level	CLIP-associating protein 2	1	0.999	49	266	266	320	38	37	30	37	33	28	32	31	38	37	30	37	33	28	32	31	44	42	35	42	41	36	44	36	341791456	303853696	338291968	319981472	270830496	267167008	270536128	271744288		CLASP2	O75122	-0.791151916180221
sp|O75129|ASTN2_HUMAN	O75129	ASTN2_HUMAN	ASTN2	1339	Homo sapiens	1:Experimental evidence at protein level	Astrotactin-2	0.985	0.9957	2	12	12	12	2	2	1	2	3	1	0	1	2	2	1	2	3	1	0	1	2	2	1	2	3	1	0	1	201457728	205850848	201067360	211212976	183373312	172154656	186398528	186336592		ASTN2	O75129	-0.360044046349927
sp|O75131|CPNE3_HUMAN	O75131	CPNE3_HUMAN	CPNE3	537	Homo sapiens	1:Experimental evidence at protein level	Copine-3	1	0.999	15	110	95	110	18	15	12	12	13	15	13	12	16	14	10	10	11	13	11	10	18	15	12	12	13	15	13	12	358251168	263332112	314375936	345234048	396535744	434216192	378809248	368518688		CPNE3	O75131	-0.184261710658049
sp|O75140|DEPD5_HUMAN	O75140	DEPD5_HUMAN	DEPDC5	1603	Homo sapiens	1:Experimental evidence at protein level	GATOR1 complex protein DEPDC5	0.9952	0.9978	2	2	2	2	0	1	1	0	0	0	0	0	0	1	1	0	0	0	0	0	0	1	1	0	0	0	0	0	0	0	0	0	0	0	0	0		DEPDC5	O75140	-0.630010577837542
sp|O75145|LIPA3_HUMAN	O75145	LIPA3_HUMAN	PPFIA3	1194	Homo sapiens	1:Experimental evidence at protein level	Liprin-alpha-3	1	0.999	30	184	143	184	28	21	23	26	21	21	22	22	20	17	16	20	16	17	17	20	28	21	23	26	21	21	22	22	211987872	191666112	214635824	194619120	175648304	172402640	187570176	187255792		PPFIA3	O75145	-0.67566471135784
sp|O75146|HIP1R_HUMAN	O75146	HIP1R_HUMAN	HIP1R	1068	Homo sapiens	1:Experimental evidence at protein level	Huntingtin-interacting protein 1-related protein	1	0.999	20	105	105	117	13	12	12	16	14	12	15	11	13	12	12	16	14	12	15	11	14	12	15	17	16	13	18	12	391840512	377096832	411309824	368714144	334664384	287864992	348354016	347557184		HIP1R	O75146	-1.22424817692683
sp|O75147|OBSL1_HUMAN	O75147	OBSL1_HUMAN	OBSL1	1896	Homo sapiens	1:Experimental evidence at protein level	Obscurin-like protein 1	0.9992	0.9989	3	6	6	6	1	0	1	2	1	0	0	1	1	0	1	2	1	0	0	1	1	0	1	2	1	0	0	1	760486400	700794180	817000640	842675460	936731260	943700220	878080320	1009323970		OBSL1	O75147	-3.0155795481591
sp|O75150|BRE1B_HUMAN	O75150	BRE1B_HUMAN	RNF40	1001	Homo sapiens	1:Experimental evidence at protein level	E3 ubiquitin-protein ligase BRE1B	1	0.999	26	98	89	98	9	10	10	14	14	16	10	15	9	8	9	11	13	15	10	14	9	10	10	14	14	16	10	15	83865600	97340096	104034648	101340592	111405936	109688416	105529088	125806496		RNF40	O75150	-0.29519365268212
sp|O75151|PHF2_HUMAN	O75151	PHF2_HUMAN	PHF2	1096	Homo sapiens	1:Experimental evidence at protein level	Lysine-specific demethylase PHF2	1	0.999	19	79	70	79	13	11	7	9	12	9	11	7	11	10	7	8	11	7	10	6	13	11	7	9	12	9	11	7	138032544	142212816	150372976	135855152	131698296	141629472	119381008	142497568		PHF2	O75151	-0.0708494247065271
sp|O75152|ZC11A_HUMAN	O75152	ZC11A_HUMAN	ZC3H11A	810	Homo sapiens	1:Experimental evidence at protein level	Zinc finger CCCH domain-containing protein 11A	1	0.999	21	78	41	78	7	7	6	9	14	11	7	17	5	3	2	4	6	8	4	9	7	7	6	9	14	11	7	17	197552768	203838832	255946272	227522880	251219872	261648624	245514192	286363360		ZC3H11A	O75152	0.0101895183674811
sp|O75153|CLU_HUMAN	O75153	CLU_HUMAN	CLUH	1309	Homo sapiens	1:Experimental evidence at protein level	Clustered mitochondria protein homolog	1	0.999	6	28	27	28	2	1	3	4	5	4	4	5	2	1	3	3	5	4	4	5	2	1	3	4	5	4	4	5	87583272	116324048	117412632	112261088	165205696	166967472	173212032	155135344		CLUH	O75153	0.562969539966966
sp|O75155|CAND2_HUMAN	O75155	CAND2_HUMAN	CAND2	1236	Homo sapiens	1:Experimental evidence at protein level	Cullin-associated NEDD8-dissociated protein 2	0.9995	0.999	6	8	8	45	0	1	3	1	2	0	1	0	0	1	3	1	2	0	1	0	4	4	7	6	8	5	6	5	0	48312352	43342724	43060988	38679196	39079568	38984872	45161732		CAND2	O75155	-0.496068079429029
sp|O75157|T22D2_HUMAN	O75157	T22D2_HUMAN	TSC22D2	780	Homo sapiens	1:Experimental evidence at protein level	TSC22 domain family protein 2	1	0.999	5	78	33	78	13	14	12	9	5	8	8	9	5	8	6	3	2	2	3	4	13	14	12	9	5	8	8	9	229937568	232501696	239328544	209886128	197463680	196494128	205208432	237913184		TSC22D2	O75157	-0.196289315576886
sp|O75164|KDM4A_HUMAN	O75164	KDM4A_HUMAN	KDM4A	1064	Homo sapiens	1:Experimental evidence at protein level	Lysine-specific demethylase 4A	1	0.999	2	6	6	6	1	0	1	0	1	2	1	0	1	0	1	0	1	2	1	0	1	0	1	0	1	2	1	0	0	0	0	0	20482378	24444904	18594938	0		KDM4A	O75164	-1.10694779665607
sp|O75165|DJC13_HUMAN	O75165	DJC13_HUMAN	DNAJC13	2243	Homo sapiens	1:Experimental evidence at protein level	DnaJ homolog subfamily C member 13	1	0.999	9	44	44	44	5	6	8	4	5	5	7	4	5	6	8	4	5	5	7	4	5	6	8	4	5	5	7	4	91974576	92859216	94470920	80179472	68471768	82841896	82922376	81198832		DNAJC13	O75165	-0.285218278678762
sp|O75170|PP6R2_HUMAN	O75170	PP6R2_HUMAN	PPP6R2	966	Homo sapiens	1:Experimental evidence at protein level	Serine/threonine-protein phosphatase 6 regulatory subunit 2	1	0.999	14	63	63	64	7	13	10	10	8	7	3	5	7	13	10	10	8	7	3	5	7	13	10	10	8	7	4	5	175819840	171795424	166547856	159993808	146033408	164862688	166504352	176566528		PPP6R2	O75170	-0.0663987054217591
sp|O75175|CNOT3_HUMAN	O75175	CNOT3_HUMAN	CNOT3	753	Homo sapiens	1:Experimental evidence at protein level	CCR4-NOT transcription complex subunit 3	1	0.999	12	53	53	53	6	5	5	9	7	9	6	6	6	5	5	9	7	9	6	6	6	5	5	9	7	9	6	6	295006208	268434704	265407456	279875488	308130112	322903296	298640896	306423584		CNOT3	O75175	-0.194444018791692
sp|O75177|CREST_HUMAN	O75177	CREST_HUMAN	SS18L1	396	Homo sapiens	1:Experimental evidence at protein level	Calcium-responsive transactivator	1	0.999	3	27	27	27	3	3	4	5	3	3	3	3	3	3	4	5	3	3	3	3	3	3	4	5	3	3	3	3	47467172	63659764	62069600	60929176	50436756	42615496	42858928	56439344		SS18L1	O75177	-0.610003359730676
sp|O75179|ANR17_HUMAN	O75179	ANR17_HUMAN	ANKRD17	2603	Homo sapiens	1:Experimental evidence at protein level	Ankyrin repeat domain-containing protein 17	1	0.999	19	32	32	73	2	6	5	4	3	4	4	4	2	6	5	4	3	4	4	4	9	11	12	10	7	9	8	7	48540904	56133436	50635268	45460984	48705712	54992560	61235492	66614400		ANKRD17	O75179	-0.0592943557519906
sp|O75182|SIN3B_HUMAN	O75182	SIN3B_HUMAN	SIN3B	1162	Homo sapiens	1:Experimental evidence at protein level	Paired amphipathic helix protein Sin3b	1	0.999	7	47	47	47	5	6	4	7	6	6	7	6	5	6	4	7	6	6	7	6	5	6	4	7	6	6	7	6	125476512	119887312	125757256	111358592	112836440	118067688	125037256	151658048		SIN3B	O75182	-0.429011897783236
sp|O75185|AT2C2_HUMAN	O75185	AT2C2_HUMAN	ATP2C2	946	Homo sapiens	1:Experimental evidence at protein level	Calcium-transporting ATPase type 2C member 2	0.9049	0.9966	1	2	2	2	1	0	1	0	0	0	0	0	1	0	1	0	0	0	0	0	1	0	1	0	0	0	0	0	0	0	0	0	0	0	0	0		ATP2C2	O75185	-2.18074893832144
sp|O75190|DNJB6_HUMAN	O75190	DNJB6_HUMAN	DNAJB6	326	Homo sapiens	1:Experimental evidence at protein level	DnaJ homolog subfamily B member 6	1	0.999	12	84	64	84	12	8	7	10	11	12	14	10	8	7	5	7	8	9	10	10	12	8	7	10	11	12	14	10	270191168	328314880	297001024	327462208	279216288	303171008	295134272	392347328		DNAJB6	O75190	-0.184005913558431
sp|O75191|XYLB_HUMAN	O75191	XYLB_HUMAN	XYLB	536	Homo sapiens	1:Experimental evidence at protein level	Xylulose kinase	0.9652	0.9988	1	1	1	1	1	0	0	0	0	0	0	0	1	0	0	0	0	0	0	0	1	0	0	0	0	0	0	0	0	0	0	0	0	0	0	0		XYLB	O75191	-1.1266953421043
sp|O75208|COQ9_HUMAN	O75208	COQ9_HUMAN	COQ9	318	Homo sapiens	1:Experimental evidence at protein level	Ubiquinone biosynthesis protein COQ9, mitochondrial	0.9701	0.999	1	1	1	1	1	0	0	0	0	0	0	0	1	0	0	0	0	0	0	0	1	0	0	0	0	0	0	0	0	0	0	0	0	0	0	0		COQ9	O75208	-1.31185456249724
sp|O75223|GGCT_HUMAN	O75223	GGCT_HUMAN	GGCT	188	Homo sapiens	1:Experimental evidence at protein level	Gamma-glutamylcyclotransferase	1	0.999	9	57	57	57	7	6	6	3	9	11	8	7	7	6	6	3	9	11	8	7	7	6	6	3	9	11	8	7	545297730	282397984	442906496	530080448	604510980	642943940	566379140	413001696		GGCT	O75223	0.00360858496899419
sp|O75251|NDUS7_HUMAN	O75251	NDUS7_HUMAN	NDUFS7	213	Homo sapiens	1:Experimental evidence at protein level	NADH dehydrogenase [ubiquinone] iron-sulfur protein 7, mitochondrial	1	0.999	4	20	20	20	4	1	1	2	5	2	3	2	4	1	1	2	5	2	3	2	4	1	1	2	5	2	3	2	86921448	69387592	90904280	137333024	117775672	121710504	104212288	111490456		NDUFS7	O75251	0.0375092068852655
sp|O75306|NDUS2_HUMAN	O75306	NDUS2_HUMAN	NDUFS2	463	Homo sapiens	1:Experimental evidence at protein level	NADH dehydrogenase [ubiquinone] iron-sulfur protein 2, mitochondrial	1	0.999	14	134	134	134	23	17	18	16	13	14	16	17	23	17	18	16	13	14	16	17	23	17	18	16	13	14	16	17	443005504	411349184	412028768	398874080	362533632	350703648	387711232	392688352		NDUFS2	O75306	-0.502034516251608
sp|O75312|ZPR1_HUMAN	O75312	ZPR1_HUMAN	ZPR1	459	Homo sapiens	1:Experimental evidence at protein level	Zinc finger protein ZPR1	1	0.999	10	74	74	74	10	9	8	11	10	8	9	9	10	9	8	11	10	8	9	9	10	9	8	11	10	8	9	9	223850240	229368112	215741136	220813920	202340048	224247856	213715680	223301520		ZPR1	O75312	-0.359366123692158
sp|O75317|UBP12_HUMAN	O75317	UBP12_HUMAN	USP12	370	Homo sapiens	1:Experimental evidence at protein level	Ubiquitin carboxyl-terminal hydrolase 12	0.8033	0.9921	1	2	2	2	0	1	1	0	0	0	0	0	0	1	1	0	0	0	0	0	0	1	1	0	0	0	0	0	0	0	0	0	0	0	0	0		USP12	O75317	-0.286199394349261
sp|O75319|DUS11_HUMAN	O75319	DUS11_HUMAN	DUSP11	330	Homo sapiens	1:Experimental evidence at protein level	RNA/RNP complex-1-interacting phosphatase	0.9701	0.999	1	1	1	1	0	0	0	0	0	0	0	1	0	0	0	0	0	0	0	1	0	0	0	0	0	0	0	1	0	0	0	48256864	48446528	43522424	29686118	45799920		DUSP11	O75319	-0.0757872786340527
sp|O75323|NIPS2_HUMAN	O75323	NIPS2_HUMAN	NIPSNAP2	286	Homo sapiens	1:Experimental evidence at protein level	Protein NipSnap homolog 2	1	0.999	9	74	74	91	10	8	11	10	6	11	9	9	10	8	11	10	6	11	9	9	12	11	12	15	7	12	11	11	714800060	554403580	598550590	576241470	464841472	471710240	478754720	490889408		NIPSNAP2	O75323	-0.882535343422865
sp|O75334|LIPA2_HUMAN	O75334	LIPA2_HUMAN	PPFIA2	1257	Homo sapiens	1:Experimental evidence at protein level	Liprin-alpha-2	1	0.999	19	44	37	98	7	8	7	7	3	4	4	4	6	7	6	5	3	3	3	4	16	15	15	14	10	10	11	7	64995952	83309024	70247528	67141392	57994104	45277724	46399200	45778736		PPFIA2	O75334	-1.35672871988931
sp|O75340|PDCD6_HUMAN	O75340	PDCD6_HUMAN	PDCD6	191	Homo sapiens	1:Experimental evidence at protein level	Programmed cell death protein 6	1	0.999	8	98	98	98	13	11	12	15	13	8	11	15	13	11	12	15	13	8	11	15	13	11	12	15	13	8	11	15	760709440	869012670	772302080	872390460	762253120	903632900	954368700	997814210		PDCD6	O75340	-0.147706919045528
sp|O75347|TBCA_HUMAN	O75347	TBCA_HUMAN	TBCA	108	Homo sapiens	1:Experimental evidence at protein level	Tubulin-specific chaperone A	1	0.999	10	131	131	131	13	15	15	15	21	18	19	15	13	15	15	15	21	18	19	15	13	15	15	15	21	18	19	15	1223988480	1110982660	1215287940	1243696770	1262126460	1280325890	1305160450	1274015100		TBCA	O75347	0.0674503905257355
sp|O75348|VATG1_HUMAN	O75348	VATG1_HUMAN	ATP6V1G1	118	Homo sapiens	1:Experimental evidence at protein level	V-type proton ATPase subunit G 1	1	0.999	5	31	31	31	5	4	4	4	3	4	4	3	5	4	4	4	3	4	4	3	5	4	4	4	3	4	4	3	277501344	169803600	206356528	245225120	302767808	321397632	244369936	226727904		ATP6V1G1	O75348	-0.289504682261581
sp|O75351|VPS4B_HUMAN	O75351	VPS4B_HUMAN	VPS4B	444	Homo sapiens	1:Experimental evidence at protein level	Vacuolar protein sorting-associated protein 4B	1	0.999	17	81	81	140	10	11	7	10	12	10	11	10	10	11	7	10	12	10	11	10	18	19	14	17	18	17	20	17	229016896	248566464	246411024	235962112	235520448	230210784	226256032	282551360		VPS4B	O75351	-0.257802657890707
sp|O75352|MPU1_HUMAN	O75352	MPU1_HUMAN	MPDU1	247	Homo sapiens	1:Experimental evidence at protein level	Mannose-P-dolichol utilization defect 1 protein	1	0.999	2	5	5	5	1	0	0	1	0	1	1	1	1	0	0	1	0	1	1	1	1	0	0	1	0	1	1	1	32055616	18860312	27207634	29599734	35935668	44648136	40653416	31127686		MPDU1	O75352	-0.40064969270765
sp|O75367|H2AY_HUMAN	O75367	H2AY_HUMAN	MACROH2A1	369	Homo sapiens	1:Experimental evidence at protein level	Core histone macro-H2A.1	1	0.999	21	394	334	394	47	45	48	46	47	50	56	55	38	40	41	39	41	42	47	46	47	45	48	46	47	50	56	55	6928614400	5969196500	6366578200	6608195600	6680053200	6191671800	6623401500	6951480800		MACROH2A1	O75367	-0.167873557154682
sp|O75368|SH3L1_HUMAN	O75368	SH3L1_HUMAN	SH3BGRL	114	Homo sapiens	1:Experimental evidence at protein level	Adapter SH3BGRL	1	0.999	10	99	99	99	12	16	14	11	10	12	12	12	12	16	14	11	10	12	12	12	12	16	14	11	10	12	12	12	621946370	558896450	626407550	681243390	825025280	736121980	723269950	731402300		SH3BGRL	O75368	-0.0647291189478298
sp|O75369|FLNB_HUMAN	O75369	FLNB_HUMAN	FLNB	2602	Homo sapiens	1:Experimental evidence at protein level	Filamin-B	1	0.999	99	655	655	820	82	77	94	92	81	80	75	74	82	77	94	92	81	80	75	74	100	97	115	110	99	106	99	94	485124800	479902560	527680064	507761536	436778880	420693280	439488192	485692224		FLNB	O75369	-0.383635128462891
sp|O75376|NCOR1_HUMAN	O75376	NCOR1_HUMAN	NCOR1	2440	Homo sapiens	1:Experimental evidence at protein level	Nuclear receptor corepressor 1	1	0.999	15	46	34	46	4	6	5	6	5	5	7	8	3	5	4	4	3	4	5	6	4	6	5	6	5	5	7	8	52209320	54640832	54322784	60129736	50487544	52840656	56639980	69752560		NCOR1	O75376	-0.911316015600409
sp|O75379|VAMP4_HUMAN	O75379	VAMP4_HUMAN	VAMP4	141	Homo sapiens	1:Experimental evidence at protein level	Vesicle-associated membrane protein 4	0.9702	0.999	1	2	2	2	0	0	1	1	0	0	0	0	0	0	1	1	0	0	0	0	0	0	1	1	0	0	0	0	0	0	40903560	50966188	0	0	0	0		VAMP4	O75379	-2.54325659331691
sp|O75380|NDUS6_HUMAN	O75380	NDUS6_HUMAN	NDUFS6	124	Homo sapiens	1:Experimental evidence at protein level	NADH dehydrogenase [ubiquinone] iron-sulfur protein 6, mitochondrial	1	0.999	4	51	51	51	7	5	4	6	9	6	7	7	7	5	4	6	9	6	7	7	7	5	4	6	9	6	7	7	435679264	419360960	450790592	432620992	473297248	392181184	437941152	618672130		NDUFS6	O75380	0.0127830628085718
sp|O75381|PEX14_HUMAN	O75381	PEX14_HUMAN	PEX14	377	Homo sapiens	1:Experimental evidence at protein level	Peroxisomal membrane protein PEX14	1	0.999	8	28	28	28	4	2	4	7	4	4	2	1	4	2	4	7	4	4	2	1	4	2	4	7	4	4	2	1	150600048	92397904	123693848	147866736	127207696	148797392	142300016	142530224		PEX14	O75381	-0.298088330074624
sp|O75382|TRIM3_HUMAN	O75382	TRIM3_HUMAN	TRIM3	744	Homo sapiens	1:Experimental evidence at protein level	Tripartite motif-containing protein 3	1	0.999	10	12	12	46	1	1	3	1	2	2	2	0	1	1	3	1	2	2	2	0	5	7	6	5	7	5	6	5	42506704	0	48884888	35016404	49087792	58809204	0	0		TRIM3	O75382	-1.87134242435501
sp|O75390|CISY_HUMAN	O75390	CISY_HUMAN	CS	466	Homo sapiens	1:Experimental evidence at protein level	Citrate synthase, mitochondrial	1	0.999	18	250	250	250	29	33	33	35	30	31	30	29	29	33	33	35	30	31	30	29	29	33	33	35	30	31	30	29	1937202300	1408151300	1716484990	1901880700	1655652350	1538893440	1574779010	1435780610		CS	O75390	-0.515819755484793
sp|O75391|SPAG7_HUMAN	O75391	SPAG7_HUMAN	SPAG7	227	Homo sapiens	1:Experimental evidence at protein level	Sperm-associated antigen 7	1	0.999	5	33	33	33	2	2	3	3	9	5	6	3	2	2	3	3	9	5	6	3	2	2	3	3	9	5	6	3	221904320	201025456	98344256	257085264	215175760	322965312	367067520	229596240		SPAG7	O75391	-0.141483641516801
sp|O75394|RM33_HUMAN	O75394	RM33_HUMAN	MRPL33	65	Homo sapiens	1:Experimental evidence at protein level	Large ribosomal subunit protein bL33m	1	0.999	2	12	12	12	1	1	2	2	1	1	2	2	1	1	2	2	1	1	2	2	1	1	2	2	1	1	2	2	110826776	89888040	105858936	103200688	80822392	83865656	106067032	95452800		MRPL33	O75394	-0.952360171213463
sp|O75396|SC22B_HUMAN	O75396	SC22B_HUMAN	SEC22B	215	Homo sapiens	1:Experimental evidence at protein level	Vesicle-trafficking protein SEC22b	1	0.999	13	167	167	167	22	16	28	22	23	19	22	15	22	16	28	22	23	19	22	15	22	16	28	22	23	19	22	15	800474430	625792960	748724030	784237060	786775740	757659710	767018880	703602820		SEC22B	O75396	-0.286339084868037
sp|O75400|PR40A_HUMAN	O75400	PR40A_HUMAN	PRPF40A	957	Homo sapiens	1:Experimental evidence at protein level	Pre-mRNA-processing factor 40 homolog A	1	0.999	19	131	102	131	17	19	19	17	15	15	12	17	14	15	16	12	13	10	9	13	17	19	19	17	15	15	12	17	385808832	333422720	362949312	368286880	373600928	391063776	374568224	357411328		PRPF40A	O75400	-0.358461914334123
sp|O75414|NDK6_HUMAN	O75414	NDK6_HUMAN	NME6	186	Homo sapiens	1:Experimental evidence at protein level	Nucleoside diphosphate kinase 6	1	0.999	3	8	8	8	0	1	1	1	2	1	1	1	0	1	1	1	2	1	1	1	0	1	1	1	2	1	1	1	42012024	41992432	44411924	45866472	36993228	38991776	34948688	45958324		NME6	O75414	-0.94196667811359
sp|O75420|GGYF1_HUMAN	O75420	GGYF1_HUMAN	GIGYF1	1035	Homo sapiens	1:Experimental evidence at protein level	GRB10-interacting GYF protein 1	0.9999	0.9985	2	6	6	6	0	1	0	0	2	0	1	2	0	1	0	0	2	0	1	2	0	1	0	0	2	0	1	2	0	25857798	0	28978488	175868944	0	162189712	62471716		GIGYF1	O75420	0.259046021357219
sp|O75427|LRCH4_HUMAN	O75427	LRCH4_HUMAN	LRCH4	683	Homo sapiens	1:Experimental evidence at protein level	Leucine-rich repeat and calponin homology domain-containing protein 4	0.9999	0.999	2	4	4	4	2	1	1	0	0	0	0	0	2	1	1	0	0	0	0	0	2	1	1	0	0	0	0	0	31701468	34555352	34375280	34966168	31431702	0	36751388	42139412		LRCH4	O75427	-1.17176930776461
sp|O75431|MTX2_HUMAN	O75431	MTX2_HUMAN	MTX2	263	Homo sapiens	1:Experimental evidence at protein level	Metaxin-2	1	0.999	7	75	75	75	8	9	12	9	9	10	10	8	8	9	12	9	9	10	10	8	8	9	12	9	9	10	10	8	228771632	212397200	235181504	248835696	211228320	209060864	247704128	254664704		MTX2	O75431	-0.732509097178569
sp|O75436|VP26A_HUMAN	O75436	VP26A_HUMAN	VPS26A	327	Homo sapiens	1:Experimental evidence at protein level	Vacuolar protein sorting-associated protein 26A	1	0.999	12	140	132	140	15	18	15	19	22	15	18	18	14	17	14	18	21	14	17	17	15	18	15	19	22	15	18	18	416230656	329265088	362906240	341730656	361047296	348516768	325920000	338860224		VPS26A	O75436	-0.43124400250497
sp|O75438|NDUB1_HUMAN	O75438	NDUB1_HUMAN	NDUFB1	58	Homo sapiens	1:Experimental evidence at protein level	NADH dehydrogenase [ubiquinone] 1 beta subcomplex subunit 1	1	0.999	2	7	7	7	1	0	1	2	1	1	1	0	1	0	1	2	1	1	1	0	1	0	1	2	1	1	1	0	31860274	0	21464014	29149502	29420082	41553708	30849408	0		NDUFB1	O75438	-0.627429703662676
sp|O75439|MPPB_HUMAN	O75439	MPPB_HUMAN	PMPCB	489	Homo sapiens	1:Experimental evidence at protein level	Mitochondrial-processing peptidase subunit beta	1	0.999	14	89	89	91	14	12	10	8	10	13	13	9	14	12	10	8	10	13	13	9	14	13	11	8	10	13	13	9	322183360	263708704	304814016	297976256	238415584	228166592	253646336	256604848		PMPCB	O75439	-0.485238865073558
sp|O75446|SAP30_HUMAN	O75446	SAP30_HUMAN	SAP30	220	Homo sapiens	1:Experimental evidence at protein level	Histone deacetylase complex subunit SAP30	1	0.999	3	22	22	22	2	2	3	3	5	3	2	2	2	2	3	3	5	3	2	2	2	2	3	3	5	3	2	2	86965360	115759872	83660984	100250544	131891752	149279616	138212816	169845808		SAP30	O75446	0.212495408201114
sp|O75448|MED24_HUMAN	O75448	MED24_HUMAN	MED24	989	Homo sapiens	1:Experimental evidence at protein level	Mediator of RNA polymerase II transcription subunit 24	0.9702	0.999	1	6	6	6	1	0	1	1	1	1	0	1	1	0	1	1	1	1	0	1	1	0	1	1	1	1	0	1	41870356	32526144	32834442	30513120	35624420	49343388	56831060	61017712		MED24	O75448	0.0845341794479504
sp|O75475|PSIP1_HUMAN	O75475	PSIP1_HUMAN	PSIP1	530	Homo sapiens	1:Experimental evidence at protein level	PC4 and SFRS1-interacting protein	1	0.999	26	296	281	296	42	39	33	34	46	30	31	41	41	37	31	32	42	29	31	38	42	39	33	34	46	30	31	41	2655297540	2428282620	2712481790	2896506370	3076626940	3158817540	2839371780	3213971460		PSIP1	O75475	-0.081687311447268
sp|O75477|ERLN1_HUMAN	O75477	ERLN1_HUMAN	ERLIN1	348	Homo sapiens	1:Experimental evidence at protein level	Erlin-1	1	0.999	6	19	19	43	3	2	2	2	3	3	2	2	3	2	2	2	3	3	2	2	7	6	5	5	5	4	6	5	93707584	86779648	66308868	68278872	83105912	78526448	96513376	84712264		ERLIN1	O75477	-0.395762205777736
sp|O75487|GPC4_HUMAN	O75487	GPC4_HUMAN	GPC4	556	Homo sapiens	1:Experimental evidence at protein level	Glypican-4	1	0.999	9	27	26	27	2	1	2	1	5	7	5	4	2	1	2	1	5	6	5	4	2	1	2	1	5	7	5	4	50397896	41936184	47088084	35042084	97758056	86960600	94051920	96009480		GPC4	O75487	1.96708589586005
sp|O75489|NDUS3_HUMAN	O75489	NDUS3_HUMAN	NDUFS3	264	Homo sapiens	1:Experimental evidence at protein level	NADH dehydrogenase [ubiquinone] iron-sulfur protein 3, mitochondrial	1	0.999	10	101	101	101	10	13	14	16	12	8	17	11	10	13	14	16	12	8	17	11	10	13	14	16	12	8	17	11	555573700	503341664	535448704	594497860	563265980	674747390	584090500	512891456		NDUFS3	O75489	-0.525164597488793
sp|O75494|SRS10_HUMAN	O75494	SRS10_HUMAN	SRSF10	262	Homo sapiens	1:Experimental evidence at protein level	Serine/arginine-rich splicing factor 10	1	0.999	11	127	90	127	17	17	12	13	17	16	16	19	12	11	8	9	12	12	11	15	17	17	12	13	17	16	16	19	702485440	709408900	681853180	714515710	735854590	766517950	789521340	900512060		SRSF10	O75494	-0.0264731555962402
sp|O75503|CLN5_HUMAN	O75503	CLN5_HUMAN	CLN5	358	Homo sapiens	1:Experimental evidence at protein level	Bis(monoacylglycero)phosphate synthase CLN5	1	0.999	2	12	12	12	1	1	1	1	2	2	3	1	1	1	1	1	2	2	3	1	1	1	1	1	2	2	3	1	42515192	42329796	40495844	41572752	42002064	50067964	47092956	50602140		CLN5	O75503	-0.681329946383695
sp|O75506|HSBP1_HUMAN	O75506	HSBP1_HUMAN	HSBP1	76	Homo sapiens	1:Experimental evidence at protein level	Heat shock factor-binding protein 1	1	0.999	4	73	73	73	10	10	10	13	9	9	7	5	10	10	10	13	9	9	7	5	10	10	10	13	9	9	7	5	313239456	241977712	293389536	341350496	323945280	327166656	330761664	305384128		HSBP1	O75506	-0.515901503311658
sp|O75521|ECI2_HUMAN	O75521	ECI2_HUMAN	ECI2	394	Homo sapiens	1:Experimental evidence at protein level	Enoyl-CoA delta isomerase 2	1	0.999	11	80	80	80	9	11	12	14	9	12	8	5	9	11	12	14	9	12	8	5	9	11	12	14	9	12	8	5	210455200	204137920	226469840	237424304	159716032	176190528	189574416	178403328		ECI2	O75521	-1.26306621848419
sp|O75525|KHDR3_HUMAN	O75525	KHDR3_HUMAN	KHDRBS3	346	Homo sapiens	1:Experimental evidence at protein level	KH domain-containing, RNA-binding, signal transduction-associated protein 3	1	0.999	9	56	56	83	5	5	7	8	8	7	8	8	5	5	7	8	8	7	8	8	9	8	11	10	11	13	12	9	238977984	207398048	187853632	204784064	208746576	248525456	206861088	235231120		KHDRBS3	O75525	-0.10817210917892
sp|O75528|TADA3_HUMAN	O75528	TADA3_HUMAN	TADA3	432	Homo sapiens	1:Experimental evidence at protein level	Transcriptional adapter 3	1	0.999	3	7	7	7	1	1	1	0	1	1	1	1	1	1	1	0	1	1	1	1	1	1	1	0	1	1	1	1	0	0	0	0	0	0	0	0		TADA3	O75528	-0.969643075328541
sp|O75529|TAF5L_HUMAN	O75529	TAF5L_HUMAN	TAF5L	589	Homo sapiens	1:Experimental evidence at protein level	TAF5-like RNA polymerase II p300/CBP-associated factor-associated factor 65 kDa subunit 5L	0.9702	0.999	1	6	6	6	0	0	0	1	1	1	2	1	0	0	0	1	1	1	2	1	0	0	0	1	1	1	2	1	0	0	0	0	0	0	0	0		TAF5L	O75529	-0.236072414938686
sp|O75530|EED_HUMAN	O75530	EED_HUMAN	EED	441	Homo sapiens	1:Experimental evidence at protein level	Polycomb protein EED	1	0.999	2	10	10	10	1	1	1	1	2	1	1	2	1	1	1	1	2	1	1	2	1	1	1	1	2	1	1	2	50588948	71332296	73682608	68150008	62558984	68069360	77950752	89610376		EED	O75530	-0.203799860572609
sp|O75531|BAF_HUMAN	O75531	BAF_HUMAN	BANF1	89	Homo sapiens	1:Experimental evidence at protein level	Barrier-to-autointegration factor	1	0.999	12	217	217	217	22	24	25	27	30	31	28	30	22	24	25	27	30	31	28	30	22	24	25	27	30	31	28	30	3783026180	4270845180	4428221400	4186754820	4916334100	4427416600	5249726500	5530582000		BANF1	O75531	-0.0169511942106712
sp|O75533|SF3B1_HUMAN	O75533	SF3B1_HUMAN	SF3B1	1304	Homo sapiens	1:Experimental evidence at protein level	Splicing factor 3B subunit 1	1	0.999	58	697	697	697	88	87	86	79	85	91	93	88	88	87	86	79	85	91	93	88	88	87	86	79	85	91	93	88	671479420	585137220	666696000	664214910	695695170	733780100	732517120	751251330		SF3B1	O75533	0.0506012710734365
sp|O75534|CSDE1_HUMAN	O75534	CSDE1_HUMAN	CSDE1	798	Homo sapiens	1:Experimental evidence at protein level	Cold shock domain-containing protein E1	1	0.999	34	321	321	321	40	41	35	41	40	41	41	42	40	41	35	41	40	41	41	42	40	41	35	41	40	41	41	42	827237890	754316990	727379710	748300290	857644420	836766530	870410820	835107010		CSDE1	O75534	0.131065739017941
sp|O75554|WBP4_HUMAN	O75554	WBP4_HUMAN	WBP4	376	Homo sapiens	1:Experimental evidence at protein level	WW domain-binding protein 4	0.9702	0.999	1	5	5	5	2	0	0	1	1	1	0	0	2	0	0	1	1	1	0	0	2	0	0	1	1	1	0	0	36799564	37773528	61400512	104691872	90318744	104178472	0	0		WBP4	O75554	-1.75056015595482
sp|O75564|JERKY_HUMAN	O75564	JERKY_HUMAN	JRK	556	Homo sapiens	1:Experimental evidence at protein level	Jerky protein homolog	0.9362	0.9971	1	1	1	1	0	0	1	0	0	0	0	0	0	0	1	0	0	0	0	0	0	0	1	0	0	0	0	0	0	0	0	0	0	0	0	0		JRK	O75564	-0.393920597862244
sp|O75569|PRKRA_HUMAN	O75569	PRKRA_HUMAN	PRKRA	313	Homo sapiens	1:Experimental evidence at protein level	Interferon-inducible double-stranded RNA-dependent protein kinase activator A	1	0.999	16	194	194	194	22	20	20	24	25	25	30	28	22	20	20	24	25	25	30	28	22	20	20	24	25	25	30	28	1176492930	760666880	886081220	952979780	1016754560	1066641090	969037760	971550270		PRKRA	O75569	-0.171550406261168
sp|O75575|RPC9_HUMAN	O75575	RPC9_HUMAN	CRCP	148	Homo sapiens	1:Experimental evidence at protein level	DNA-directed RNA polymerase III subunit RPC9	0.9607	0.9987	1	8	8	8	0	1	1	1	2	1	1	1	0	1	1	1	2	1	1	1	0	1	1	1	2	1	1	1	0	25126932	26075532	25113590	24457406	0	24935008	0		CRCP	O75575	-0.363254279643287
sp|O75586|MED6_HUMAN	O75586	MED6_HUMAN	MED6	246	Homo sapiens	1:Experimental evidence at protein level	Mediator of RNA polymerase II transcription subunit 6	0.9702	0.999	1	5	5	5	0	0	0	1	1	1	1	1	0	0	0	1	1	1	1	1	0	0	0	1	1	1	1	1	75395288	0	0	80794608	77652088	81804472	84093488	88145408		MED6	O75586	-0.249761855349443
sp|O75592|MYCB2_HUMAN	O75592	MYCB2_HUMAN	MYCBP2	4678	Homo sapiens	1:Experimental evidence at protein level	E3 ubiquitin-protein ligase MYCBP2	1	0.999	9	19	19	19	2	3	3	2	3	2	2	2	2	3	3	2	3	2	2	2	2	3	3	2	3	2	2	2	26857822	29125776	22316696	24809394	135097328	23790530	30065100	36962532		MYCBP2	O75592	-1.41890311503962
sp|O75600|KBL_HUMAN	O75600	KBL_HUMAN	GCAT	419	Homo sapiens	1:Experimental evidence at protein level	2-amino-3-ketobutyrate coenzyme A ligase, mitochondrial	0.9999	0.9988	2	6	6	6	0	1	0	1	1	1	1	1	0	1	0	1	1	1	1	1	0	1	0	1	1	1	1	1	39539760	27387662	35243708	34489260	35296960	29602216	26472660	37378592		GCAT	O75600	-0.466578020532427
sp|O75607|NPM3_HUMAN	O75607	NPM3_HUMAN	NPM3	178	Homo sapiens	1:Experimental evidence at protein level	Nucleoplasmin-3	1	0.999	5	16	16	16	2	0	2	2	1	1	4	4	2	0	2	2	1	1	4	4	2	0	2	2	1	1	4	4	0	0	60575412	34727348	59996972	68320888	55914716	39461120		NPM3	O75607	-0.493877065103309
sp|O75608|LYPA1_HUMAN	O75608	LYPA1_HUMAN	LYPLA1	230	Homo sapiens	1:Experimental evidence at protein level	Acyl-protein thioesterase 1	1	0.999	8	64	64	64	6	10	6	8	10	10	7	7	6	10	6	8	10	10	7	7	6	10	6	8	10	10	7	7	400556736	397113664	369162816	463444320	398277440	398505856	407592768	385445536		LYPLA1	O75608	-0.135082679690649
sp|O75643|U520_HUMAN	O75643	U520_HUMAN	SNRNP200	2136	Homo sapiens	1:Experimental evidence at protein level	U5 small nuclear ribonucleoprotein 200 kDa helicase	1	0.999	93	1091	1086	1091	137	125	137	136	144	138	141	133	136	125	137	134	143	137	141	133	137	125	137	136	144	138	141	133	1076676610	953611970	1030960700	1039710530	1152931330	1201314690	1214073980	1247157630		SNRNP200	O75643	0.0755430566111938
sp|O75663|TIPRL_HUMAN	O75663	TIPRL_HUMAN	TIPRL	272	Homo sapiens	1:Experimental evidence at protein level	TIP41-like protein	1	0.999	11	130	130	130	16	21	16	18	18	12	13	16	16	21	16	18	18	12	13	16	16	21	16	18	18	12	13	16	611760700	663133500	689955460	689582210	599131650	578400000	643894780	644607550		TIPRL	O75663	-0.272185868922481
sp|O75674|TM1L1_HUMAN	O75674	TM1L1_HUMAN	TOM1L1	476	Homo sapiens	1:Experimental evidence at protein level	TOM1-like protein 1	0.9455	0.9981	1	1	1	1	0	0	0	0	0	0	0	1	0	0	0	0	0	0	0	1	0	0	0	0	0	0	0	1	0	0	0	0	0	0	0	0		TOM1L1	O75674	-2.54165429788444
sp|O75676|KS6A4_HUMAN	O75676	KS6A4_HUMAN	RPS6KA4	772	Homo sapiens	1:Experimental evidence at protein level	Ribosomal protein S6 kinase alpha-4	0.9477	0.9977	1	7	0	7	1	1	1	1	0	0	2	1	0	0	0	0	0	0	0	0	1	1	1	1	0	0	2	1	35004144	27420900	37412488	25169068	0	0	121431608	32439834		RPS6KA4	O75676	-1.6699322101683
sp|O75683|SURF6_HUMAN	O75683	SURF6_HUMAN	SURF6	361	Homo sapiens	1:Experimental evidence at protein level	Surfeit locus protein 6	1	0.999	3	7	7	7	1	0	0	1	1	2	1	1	1	0	0	1	1	2	1	1	1	0	0	1	1	2	1	1	79069848	31629384	47775676	74437152	88216296	117251512	86955576	38624208		SURF6	O75683	-0.498703720104782
sp|O75688|PPM1B_HUMAN	O75688	PPM1B_HUMAN	PPM1B	479	Homo sapiens	1:Experimental evidence at protein level	Protein phosphatase 1B	1	0.999	14	105	105	121	20	16	11	9	11	12	15	11	20	16	11	9	11	12	15	11	22	18	14	12	13	13	17	12	236621408	229417632	232965520	237617520	210686528	199000480	204301680	209540976		PPM1B	O75688	-0.391925845537517
sp|O75694|NU155_HUMAN	O75694	NU155_HUMAN	NUP155	1391	Homo sapiens	1:Experimental evidence at protein level	Nuclear pore complex protein Nup155	1	0.999	22	172	172	172	18	23	22	14	20	25	28	22	18	23	22	14	20	25	28	22	18	23	22	14	20	25	28	22	130912816	120325640	134978192	138077664	137234704	138088928	137652752	146348208		NUP155	O75694	0.310150715621502
sp|O75695|XRP2_HUMAN	O75695	XRP2_HUMAN	RP2	350	Homo sapiens	1:Experimental evidence at protein level	Protein XRP2	1	0.999	8	47	47	47	7	5	3	6	7	7	6	6	7	5	3	6	7	7	6	6	7	5	3	6	7	7	6	6	110195152	91501216	93778448	107330672	208152480	188377776	184027216	158736416		RP2	O75695	0.511443421548659
sp|O75717|WDHD1_HUMAN	O75717	WDHD1_HUMAN	WDHD1	1129	Homo sapiens	1:Experimental evidence at protein level	WD repeat and HMG-box DNA-binding protein 1	1	0.999	3	7	7	7	0	1	1	0	0	2	1	2	0	1	1	0	0	2	1	2	0	1	1	0	0	2	1	2	0	0	0	0	25996028	37056132	19412808	40152348		WDHD1	O75717	0.623224374681294
sp|O75718|CRTAP_HUMAN	O75718	CRTAP_HUMAN	CRTAP	401	Homo sapiens	1:Experimental evidence at protein level	Cartilage-associated protein	0.9999	0.999	2	16	16	16	2	2	2	2	2	2	2	2	2	2	2	2	2	2	2	2	2	2	2	2	2	2	2	2	49853908	47365124	52354144	47390544	39906508	48965860	53319620	53346412		CRTAP	O75718	-0.284003979115788
sp|O75746|S2512_HUMAN	O75746	S2512_HUMAN	SLC25A12	678	Homo sapiens	1:Experimental evidence at protein level	Electrogenic aspartate/glutamate antiporter SLC25A12, mitochondrial	1	0.999	15	51	51	103	9	5	4	8	8	8	6	3	9	5	4	8	8	8	6	3	16	11	10	13	14	14	15	10	98814456	60595788	66894824	89674688	91846848	90217664	83902920	67656080		SLC25A12	O75746	-0.950944809616381
sp|O75781|PALM_HUMAN	O75781	PALM_HUMAN	PALM	387	Homo sapiens	1:Experimental evidence at protein level	Paralemmin-1	1	0.999	24	163	158	163	20	23	25	24	14	21	19	17	19	22	24	23	14	21	18	17	20	23	25	24	14	21	19	17	1640222080	1122807170	1324191870	1412707200	1288526210	1281295360	1157234050	1074140420		PALM	O75781	-0.509472272351586
sp|O75787|RENR_HUMAN	O75787	RENR_HUMAN	ATP6AP2	350	Homo sapiens	1:Experimental evidence at protein level	Renin receptor	1	0.999	8	36	36	36	5	3	5	5	3	5	3	7	5	3	5	5	3	5	3	7	5	3	5	5	3	5	3	7	1573932930	1740098300	1642003970	1761206780	1486363260	1397281020	1428847360	1323656190		ATP6AP2	O75787	-0.425623195234021
sp|O75792|RNH2A_HUMAN	O75792	RNH2A_HUMAN	RNASEH2A	299	Homo sapiens	1:Experimental evidence at protein level	Ribonuclease H2 subunit A	0.9668	0.9989	1	1	1	1	0	1	0	0	0	0	0	0	0	1	0	0	0	0	0	0	0	1	0	0	0	0	0	0	0	0	0	0	0	0	0	0		RNASEH2A	O75792	-2.16951430903637
sp|O75794|CD123_HUMAN	O75794	CD123_HUMAN	CDC123	336	Homo sapiens	1:Experimental evidence at protein level	Translation initiation factor eIF2 assembly protein	0.9769	0.999	1	1	1	1	0	0	1	0	0	0	0	0	0	0	1	0	0	0	0	0	0	0	1	0	0	0	0	0	0	0	0	0	0	0	0	0		CDC123	O75794	-0.819837306313715
sp|O75817|POP7_HUMAN	O75817	POP7_HUMAN	POP7	140	Homo sapiens	1:Experimental evidence at protein level	Ribonuclease P protein subunit p20	1	0.999	3	7	7	7	3	0	1	1	0	1	0	1	3	0	1	1	0	1	0	1	3	0	1	1	0	1	0	1	0	0	28957064	21507964	31016322	39099120	0	0		POP7	O75817	-0.323446475327689
sp|O75818|RPP40_HUMAN	O75818	RPP40_HUMAN	RPP40	363	Homo sapiens	1:Experimental evidence at protein level	Ribonuclease P protein subunit p40	0.9953	0.997	2	5	5	5	0	1	0	1	1	1	0	1	0	1	0	1	1	1	0	1	0	1	0	1	1	1	0	1	0	105939968	0	94110680	38254580	42233088	40555160	43352144		RPP40	O75818	-1.54820779098735
sp|O75821|EIF3G_HUMAN	O75821	EIF3G_HUMAN	EIF3G	320	Homo sapiens	1:Experimental evidence at protein level	Eukaryotic translation initiation factor 3 subunit G	1	0.999	14	141	141	141	15	14	18	17	19	18	22	18	15	14	18	17	19	18	22	18	15	14	18	17	19	18	22	18	356047520	393186400	408041312	437996192	442936832	416059296	437562528	491113600		EIF3G	O75821	-0.0678046915088893
sp|O75822|EIF3J_HUMAN	O75822	EIF3J_HUMAN	EIF3J	258	Homo sapiens	1:Experimental evidence at protein level	Eukaryotic translation initiation factor 3 subunit J	1	0.999	13	132	132	132	15	17	17	18	18	15	14	18	15	17	17	18	18	15	14	18	15	17	17	18	18	15	14	18	761453120	700921340	779551680	785605310	787102590	801489660	824518720	827231170		EIF3J	O75822	-0.0479116823247393
sp|O75832|PSD10_HUMAN	O75832	PSD10_HUMAN	PSMD10	226	Homo sapiens	1:Experimental evidence at protein level	26S proteasome non-ATPase regulatory subunit 10	1	0.999	14	183	183	183	19	22	28	19	27	22	23	23	19	22	28	19	27	22	23	23	19	22	28	19	27	22	23	23	328285600	390891168	412948960	370783264	351157600	349800928	398951488	361828064		PSMD10	O75832	-0.263909604222354
sp|O75844|FACE1_HUMAN	O75844	FACE1_HUMAN	ZMPSTE24	475	Homo sapiens	1:Experimental evidence at protein level	CAAX prenyl protease 1 homolog	1	0.999	9	63	63	63	8	5	6	7	12	9	8	8	8	5	6	7	12	9	8	8	8	5	6	7	12	9	8	8	282286624	151134752	196629840	255770256	277876224	305692480	215850768	196964112		ZMPSTE24	O75844	-0.434196933979274
sp|O75845|SC5D_HUMAN	O75845	SC5D_HUMAN	SC5D	299	Homo sapiens	1:Experimental evidence at protein level	Lathosterol oxidase	0.9998	0.9982	2	12	12	12	1	1	1	2	2	2	1	2	1	1	1	2	2	2	1	2	1	1	1	2	2	2	1	2	113607760	61326508	86750816	90873240	90134384	83100344	83160152	78687736		SC5D	O75845	-0.0515740017644143
sp|O75864|PPR37_HUMAN	O75864	PPR37_HUMAN	PPP1R37	691	Homo sapiens	1:Experimental evidence at protein level	Protein phosphatase 1 regulatory subunit 37	0.9667	0.9989	1	1	1	1	0	1	0	0	0	0	0	0	0	1	0	0	0	0	0	0	0	1	0	0	0	0	0	0	0	0	0	0	0	0	0	0		PPP1R37	O75864	-0.781314701695033
sp|O75874|IDHC_HUMAN	O75874	IDHC_HUMAN	IDH1	414	Homo sapiens	1:Experimental evidence at protein level	Isocitrate dehydrogenase [NADP] cytoplasmic	1	0.999	30	542	520	542	68	61	73	59	63	73	71	74	63	57	70	54	60	73	71	72	68	61	73	59	63	73	71	74	5449769500	4709353000	5213516800	5127518700	5229440000	5395399700	5677932000	5426992100		IDH1	O75874	-0.10581308356737
sp|O75879|GATB_HUMAN	O75879	GATB_HUMAN	GATB	557	Homo sapiens	1:Experimental evidence at protein level	Glutamyl-tRNA(Gln) amidotransferase subunit B, mitochondrial	0.9702	0.999	1	3	3	3	1	0	1	1	0	0	0	0	1	0	1	1	0	0	0	0	1	0	1	1	0	0	0	0	52281760	39097424	44623480	30764530	0	0	0	0		GATB	O75879	-2.47409055025943
sp|O75880|SCO1_HUMAN	O75880	SCO1_HUMAN	SCO1	301	Homo sapiens	1:Experimental evidence at protein level	Protein SCO1 homolog, mitochondrial	1	0.999	5	20	20	20	5	5	3	3	0	2	1	1	5	5	3	3	0	2	1	1	5	5	3	3	0	2	1	1	231470480	199500832	238716128	237942224	158041104	160449152	194491968	246198016		SCO1	O75880	-1.4666872526025
sp|O75882|ATRN_HUMAN	O75882	ATRN_HUMAN	ATRN	1429	Homo sapiens	1:Experimental evidence at protein level	Attractin	0.9981	0.999	3	4	2	4	0	1	0	2	0	1	0	0	0	1	0	1	0	0	0	0	0	1	0	2	0	1	0	0	0	0	0	0	0	0	0	0		ATRN	O75882	-1.2408826988099
sp|O75884|RBBP9_HUMAN	O75884	RBBP9_HUMAN	RBBP9	186	Homo sapiens	1:Experimental evidence at protein level	Serine hydrolase RBBP9	1	0.999	6	64	64	64	7	9	6	10	8	10	5	9	7	9	6	10	8	10	5	9	7	9	6	10	8	10	5	9	184430816	224864944	205374400	194453888	209974912	199864000	207147200	232694800		RBBP9	O75884	-0.0346926947389221
sp|O75886|STAM2_HUMAN	O75886	STAM2_HUMAN	STAM2	525	Homo sapiens	1:Experimental evidence at protein level	Signal transducing adapter molecule 2	1	0.999	10	36	36	57	5	4	5	5	6	4	4	3	5	4	5	5	6	4	4	3	9	6	7	7	8	6	8	6	66518572	71119488	71300016	61568828	70987704	66834464	65513008	77890656		STAM2	O75886	-0.312512747846345
sp|O75891|AL1L1_HUMAN	O75891	AL1L1_HUMAN	ALDH1L1	902	Homo sapiens	1:Experimental evidence at protein level	Cytosolic 10-formyltetrahydrofolate dehydrogenase	1	0.9977	3	5	3	5	0	0	1	0	1	1	1	1	0	0	1	0	1	1	0	0	0	0	1	0	1	1	1	1	0	0	0	0	0	0	0	0		ALDH1L1	O75891	-0.559816863538764
sp|O75896|TUSC2_HUMAN	O75896	TUSC2_HUMAN	TUSC2	110	Homo sapiens	1:Experimental evidence at protein level	Tumor suppressor candidate 2	1	0.999	2	12	12	12	2	1	1	2	2	2	2	0	2	1	1	2	2	2	2	0	2	1	1	2	2	2	2	0	37480848	29445838	29236406	33290390	35191608	37801036	33217064	25475196		TUSC2	O75896	-1.25809481652888
sp|O75907|DGAT1_HUMAN	O75907	DGAT1_HUMAN	DGAT1	488	Homo sapiens	1:Experimental evidence at protein level	Diacylglycerol O-acyltransferase 1	0.9702	0.999	1	2	2	2	0	1	0	1	0	0	0	0	0	1	0	1	0	0	0	0	0	1	0	1	0	0	0	0	42310556	46663852	45543176	51561436	0	0	33541256	39692572		DGAT1	O75907	-1.63439904325001
sp|O75909|CCNK_HUMAN	O75909	CCNK_HUMAN	CCNK	580	Homo sapiens	1:Experimental evidence at protein level	Cyclin-K	1	0.999	6	39	39	39	10	3	5	6	3	5	4	3	10	3	5	6	3	5	4	3	10	3	5	6	3	5	4	3	202397424	177799440	192259552	202853056	241226272	220902368	237291856	238844080		CCNK	O75909	-0.267285695220723
sp|O75912|DGKI_HUMAN	O75912	DGKI_HUMAN	DGKI	1057	Homo sapiens	1:Experimental evidence at protein level	Diacylglycerol kinase iota	0.7935	0.9916	2	3	3	4	1	0	1	1	0	0	0	0	1	0	1	1	0	0	0	0	1	0	2	1	0	0	0	0	68409328	63162452	64290924	54823792	0	0	0	0		DGKI	O75912	-3.72478346080386
sp|O75914|PAK3_HUMAN	O75914	PAK3_HUMAN	PAK3	559	Homo sapiens	1:Experimental evidence at protein level	Serine/threonine-protein kinase PAK 3	1	0.999	20	126	102	234	21	10	14	11	17	20	19	14	18	9	11	9	14	15	15	11	39	21	26	24	32	35	32	25	201764800	199116544	212620320	198956048	194388432	185728736	202100640	164483520		PAK3	O75914	-0.496496254776822
sp|O75915|PRAF3_HUMAN	O75915	PRAF3_HUMAN	ARL6IP5	188	Homo sapiens	1:Experimental evidence at protein level	PRA1 family protein 3	1	0.999	6	93	93	93	14	11	10	12	12	8	11	15	14	11	10	12	12	8	11	15	14	11	10	12	12	8	11	15	711407230	558124480	599425660	671668100	552227460	505595584	495990304	472945952		ARL6IP5	O75915	-0.540407080146797
sp|O75925|PIAS1_HUMAN	O75925	PIAS1_HUMAN	PIAS1	651	Homo sapiens	1:Experimental evidence at protein level	E3 SUMO-protein ligase PIAS1	1	0.999	4	29	28	29	4	4	2	4	3	5	3	4	4	4	2	4	3	4	3	4	4	4	2	4	3	5	3	4	97062904	107854248	113257248	99844240	99096000	89941048	100244952	130450816		PIAS1	O75925	-0.693278402008866
sp|O75934|SPF27_HUMAN	O75934	SPF27_HUMAN	BCAS2	225	Homo sapiens	1:Experimental evidence at protein level	Pre-mRNA-splicing factor SPF27	1	0.999	9	62	62	62	9	8	8	6	10	7	5	9	9	8	8	6	10	7	5	9	9	8	8	6	10	7	5	9	447090688	427661568	484401088	456324064	483098848	504495360	546521980	592855170		BCAS2	O75934	-0.001835638740423
sp|O75935|DCTN3_HUMAN	O75935	DCTN3_HUMAN	DCTN3	186	Homo sapiens	1:Experimental evidence at protein level	Dynactin subunit 3	1	0.999	10	78	78	78	10	8	11	11	12	13	7	6	10	8	11	11	12	13	7	6	10	8	11	11	12	13	7	6	653154500	456305728	541132100	601493700	566071810	683710020	529238912	401270752		DCTN3	O75935	-0.769914914798135
sp|O75937|DNJC8_HUMAN	O75937	DNJC8_HUMAN	DNAJC8	253	Homo sapiens	1:Experimental evidence at protein level	DnaJ homolog subfamily C member 8	1	0.999	13	141	141	141	12	15	21	17	16	22	21	17	12	15	21	17	16	22	21	17	12	15	21	17	16	22	21	17	457152768	441907648	493649856	504096288	606193340	595355780	589841150	555922750		DNAJC8	O75937	0.208171877667627
sp|O75940|SPF30_HUMAN	O75940	SPF30_HUMAN	SMNDC1	238	Homo sapiens	1:Experimental evidence at protein level	Survival of motor neuron-related-splicing factor 30	1	0.999	7	63	63	63	7	9	8	8	6	7	8	10	7	9	8	8	6	7	8	10	7	9	8	8	6	7	8	10	166258176	202763328	205298960	210165856	216953024	189775696	194648368	255613952		SMNDC1	O75940	-0.272891495537688
sp|O75947|ATP5H_HUMAN	O75947	ATP5H_HUMAN	ATP5PD	161	Homo sapiens	1:Experimental evidence at protein level	ATP synthase subunit d, mitochondrial	1	0.999	10	120	120	120	11	15	18	16	17	16	15	12	11	15	18	16	17	16	15	12	11	15	18	16	17	16	15	12	940141700	509797184	681780350	897425600	833194050	871023490	716383940	654991870		ATP5PD	O75947	-0.454950802761059
sp|O75953|DNJB5_HUMAN	O75953	DNJB5_HUMAN	DNAJB5	348	Homo sapiens	1:Experimental evidence at protein level	DnaJ homolog subfamily B member 5	1	0.999	3	8	8	8	1	1	0	1	0	2	1	2	1	1	0	1	0	2	1	2	1	1	0	1	0	2	1	2	56063876	65204608	0	61666208	0	37842276	0	0		DNAJB5	O75953	-2.45557065131089
sp|O75955|FLOT1_HUMAN	O75955	FLOT1_HUMAN	FLOT1	427	Homo sapiens	1:Experimental evidence at protein level	Flotillin-1	1	0.999	18	140	140	140	21	15	17	17	20	21	16	13	21	15	17	17	20	21	16	13	21	15	17	17	20	21	16	13	304020128	253769584	244930768	266148112	311851392	285063456	284489216	297085248		FLOT1	O75955	-0.269107524409839
sp|O75962|TRIO_HUMAN	O75962	TRIO_HUMAN	TRIO	3097	Homo sapiens	1:Experimental evidence at protein level	Triple functional domain protein	1	0.999	46	195	140	195	34	33	27	22	17	20	25	17	22	24	20	16	12	15	19	12	34	33	27	22	17	20	25	17	734744060	723892100	735460290	713635780	588155200	546541820	653387390	662862850		TRIO	O75962	-0.761205678228001
sp|O75964|ATP5L_HUMAN	O75964	ATP5L_HUMAN	ATP5MG	103	Homo sapiens	1:Experimental evidence at protein level	ATP synthase subunit g, mitochondrial	1	0.999	5	40	37	40	6	5	7	5	5	5	4	3	6	5	6	5	4	4	4	3	6	5	7	5	5	5	4	3	761462980	384046368	495377760	631145540	562908100	594097220	533036608	382192160		ATP5MG	O75964	-0.479907069823292
sp|O75970|MPDZ_HUMAN	O75970	MPDZ_HUMAN	MPDZ	2070	Homo sapiens	1:Experimental evidence at protein level	Multiple PDZ domain protein	1	0.999	10	32	27	32	1	3	3	4	6	4	6	5	1	3	2	4	5	3	5	4	1	3	3	4	6	4	6	5	71863024	72852672	86854152	80676120	105086200	105028912	109708736	123826840		MPDZ	O75970	0.174086411836667
sp|O75973|C1QRF_HUMAN	O75973	C1QRF_HUMAN	C1QL1	258	Homo sapiens	1:Experimental evidence at protein level	C1q-related factor	0.9702	0.999	1	1	1	1	1	0	0	0	0	0	0	0	1	0	0	0	0	0	0	0	1	0	0	0	0	0	0	0	0	0	0	0	0	0	0	0		C1QL1	O75973	-2.13025522510708
sp|O75976|CBPD_HUMAN	O75976	CBPD_HUMAN	CPD	1380	Homo sapiens	1:Experimental evidence at protein level	Carboxypeptidase D	1	0.999	24	149	149	149	19	16	19	18	21	22	20	14	19	16	19	18	21	22	20	14	19	16	19	18	21	22	20	14	167646016	150343568	165255680	168251296	192023360	202999776	213534656	209548320		CPD	O75976	0.0614034786357354
sp|O76003|GLRX3_HUMAN	O76003	GLRX3_HUMAN	GLRX3	335	Homo sapiens	1:Experimental evidence at protein level	Glutaredoxin-3	1	0.999	13	112	112	112	11	12	13	15	15	16	13	17	11	12	13	15	15	16	13	17	11	12	13	15	15	16	13	17	1066050050	949939260	962318780	1048913860	1415837060	1404686080	1333003650	1299759230		GLRX3	O76003	0.2647966185026
sp|O76021|RL1D1_HUMAN	O76021	RL1D1_HUMAN	RSL1D1	490	Homo sapiens	1:Experimental evidence at protein level	Ribosomal L1 domain-containing protein 1	1	0.999	19	119	119	119	17	10	13	13	12	22	17	15	17	10	13	13	12	22	17	15	17	10	13	13	12	22	17	15	339375360	286484416	300088096	320116800	291953984	317522720	285184384	325379584		RSL1D1	O76021	-0.370811193998763
sp|O76024|WFS1_HUMAN	O76024	WFS1_HUMAN	WFS1	890	Homo sapiens	1:Experimental evidence at protein level	Wolframin	1	0.999	4	6	6	6	3	1	2	0	0	0	0	0	3	1	2	0	0	0	0	0	3	1	2	0	0	0	0	0	37608800	100621496	91557112	0	23789278	0	0	0		WFS1	O76024	-4.1767301147783
sp|O76031|CLPX_HUMAN	O76031	CLPX_HUMAN	CLPX	633	Homo sapiens	1:Experimental evidence at protein level	ATP-dependent clpX-like chaperone, mitochondrial	1	0.999	13	65	65	65	8	7	5	6	11	11	8	9	8	7	5	6	11	11	8	9	8	7	5	6	11	11	8	9	168165296	149825840	160227280	142020384	168854864	159616688	168196000	169267280		CLPX	O76031	0.0722833949498371
sp|O76041|NEBL_HUMAN	O76041	NEBL_HUMAN	NEBL	1014	Homo sapiens	1:Experimental evidence at protein level	Nebulette	1	0.9989	3	19	8	19	3	2	3	4	1	1	2	3	2	1	2	2	0	0	0	1	3	2	3	4	1	1	2	3	92768592	128816752	106826384	104105208	63556876	69286800	75189648	90667544		NEBL	O76041	-1.56447125703737
sp|O76062|ERG24_HUMAN	O76062	ERG24_HUMAN	TM7SF2	418	Homo sapiens	1:Experimental evidence at protein level	Delta(14)-sterol reductase TM7SF2	1	0.999	4	18	18	18	3	1	2	3	2	3	2	2	3	1	2	3	2	3	2	2	3	1	2	3	2	3	2	2	154503728	113361824	130526504	150971872	122303104	127012336	114575352	75500096		TM7SF2	O76062	-0.580342743573725
sp|O76070|SYUG_HUMAN	O76070	SYUG_HUMAN	SNCG	127	Homo sapiens	1:Experimental evidence at protein level	Gamma-synuclein	1	0.999	9	117	114	117	18	18	17	13	13	10	17	11	18	17	17	13	13	10	15	11	18	18	17	13	13	10	17	11	749807680	831321920	694794620	848677760	440586368	495388192	360079648	443054784		SNCG	O76070	-1.37300254211483
sp|O76071|CIAO1_HUMAN	O76071	CIAO1_HUMAN	CIAO1	339	Homo sapiens	1:Experimental evidence at protein level	Probable cytosolic iron-sulfur protein assembly protein CIAO1	1	0.999	7	54	54	54	9	6	11	5	5	4	7	7	9	6	11	5	5	4	7	7	9	6	11	5	5	4	7	7	168805824	141196096	186595440	194077936	227238848	187707296	182509152	136092960		CIAO1	O76071	-0.951840169765226
sp|O76094|SRP72_HUMAN	O76094	SRP72_HUMAN	SRP72	671	Homo sapiens	1:Experimental evidence at protein level	Signal recognition particle subunit SRP72	1	0.999	22	166	166	166	28	17	19	20	21	20	19	22	28	17	19	20	21	20	19	22	28	17	19	20	21	20	19	22	217381072	201443184	211319456	203226672	223664976	224229696	230472912	225542784		SRP72	O76094	-0.158711710058925
sp|O77727|K1C15_SHEEP	O77727	K1C15_SHEEP	KRT15	453	Ovis aries	2:Experimental evidence at transcript level	Keratin, type I cytoskeletal 15	0.9601	0.999	2	1	0	3	0	0	0	0	1	0	0	0	0	0	0	0	0	0	0	0	0	0	0	0	2	1	0	0	0	0	0	0	0	0	0	0		KRT15	O77727	-2.46423020204259
sp|O94760|DDAH1_HUMAN	O94760	DDAH1_HUMAN	DDAH1	285	Homo sapiens	1:Experimental evidence at protein level	N(G),N(G)-dimethylarginine dimethylaminohydrolase 1	1	0.999	16	105	105	111	19	12	11	9	13	15	16	10	19	12	11	9	13	15	16	10	19	13	11	10	14	16	17	11	415040160	390990912	412634368	420760032	442611744	435850816	442124800	416106752		DDAH1	O94760	-0.353048487820755
sp|O94763|RMP_HUMAN	O94763	RMP_HUMAN	URI1	535	Homo sapiens	1:Experimental evidence at protein level	Unconventional prefoldin RPB5 interactor 1	1	0.999	4	9	9	9	1	1	1	1	1	2	1	1	1	1	1	1	1	2	1	1	1	1	1	1	1	2	1	1	32937030	25316776	29566716	32606988	51766800	46205920	33825968	47907236		URI1	O94763	0.522413255028221
sp|O94766|B3GA3_HUMAN	O94766	B3GA3_HUMAN	B3GAT3	335	Homo sapiens	1:Experimental evidence at protein level	Galactosylgalactosylxylosylprotein 3-beta-glucuronosyltransferase 3	1	0.999	3	9	9	9	2	1	1	1	1	2	0	1	2	1	1	1	1	2	0	1	2	1	1	1	1	2	0	1	133321240	173071392	161081840	178524512	128271768	138981136	158485008	141874240		B3GAT3	O94766	-1.18621924593129
sp|O94772|LY6H_HUMAN	O94772	LY6H_HUMAN	LY6H	140	Homo sapiens	1:Experimental evidence at protein level	Lymphocyte antigen 6H	1	0.999	2	21	21	21	4	3	2	4	1	2	1	4	4	3	2	4	1	2	1	4	4	3	2	4	1	2	1	4	436761440	336006336	342035680	294976384	207502976	195321296	272290400	255439056		LY6H	O94772	-0.423651538025918
sp|O94776|MTA2_HUMAN	O94776	MTA2_HUMAN	MTA2	668	Homo sapiens	1:Experimental evidence at protein level	Metastasis-associated protein MTA2	1	0.999	20	160	156	173	20	14	21	18	22	18	24	23	19	13	20	17	22	18	24	23	21	15	22	19	24	20	27	25	226258080	195917248	190795824	249544032	284849280	287019488	278993440	291295680		MTA2	O94776	0.0810481136347486
sp|O94779|CNTN5_HUMAN	O94779	CNTN5_HUMAN	CNTN5	1100	Homo sapiens	1:Experimental evidence at protein level	Contactin-5	0.8915	0.9961	1	1	1	1	0	0	0	0	0	1	0	0	0	0	0	0	0	1	0	0	0	0	0	0	0	1	0	0	0	0	0	0	0	0	0	0		CNTN5	O94779	-1.70815501571786
sp|O94782|UBP1_HUMAN	O94782	UBP1_HUMAN	USP1	785	Homo sapiens	1:Experimental evidence at protein level	Ubiquitin carboxyl-terminal hydrolase 1	0.9692	0.999	1	2	2	2	0	0	0	0	0	0	0	2	0	0	0	0	0	0	0	2	0	0	0	0	0	0	0	2	0	0	0	0	0	0	0	0		USP1	O94782	-0.0742838840039737
sp|O94805|ACL6B_HUMAN	O94805	ACL6B_HUMAN	ACTL6B	426	Homo sapiens	1:Experimental evidence at protein level	Actin-like protein 6B	1	0.999	13	87	87	126	12	13	12	8	11	12	12	7	12	13	12	8	11	12	12	7	17	16	16	14	17	19	17	10	371404416	401634304	445195936	393635808	318899264	303006912	350514432	312308416		ACTL6B	O94805	-0.684611100838813
sp|O94811|TPPP_HUMAN	O94811	TPPP_HUMAN	TPPP	219	Homo sapiens	1:Experimental evidence at protein level	Tubulin polymerization-promoting protein	1	0.999	8	65	65	65	7	6	6	6	9	10	11	10	7	6	6	6	9	10	11	10	7	6	6	6	9	10	11	10	225236288	216725712	222470768	244830336	213436784	203188224	193212864	182601248		TPPP	O94811	-0.376793694531058
sp|O94813|SLIT2_HUMAN	O94813	SLIT2_HUMAN	SLIT2	1529	Homo sapiens	1:Experimental evidence at protein level	Slit homolog 2 protein	1	0.999	5	15	15	33	1	2	2	1	2	1	4	2	1	2	2	1	2	1	4	2	4	2	3	3	4	5	7	5	0	18927332	19513808	0	0	22373994	0	38391588		SLIT2	O94813	-1.55448450927573
sp|O94817|ATG12_HUMAN	O94817	ATG12_HUMAN	ATG12	140	Homo sapiens	1:Experimental evidence at protein level	Ubiquitin-like protein ATG12	0.7456	0.989	1	7	7	7	1	1	1	1	1	0	1	1	1	1	1	1	1	0	1	1	1	1	1	1	1	0	1	1	43074016	44635160	48269396	39756128	34653444	38196000	43065344	45637084		ATG12	O94817	-0.410938416719523
sp|O94819|KBTBB_HUMAN	O94819	KBTBB_HUMAN	KBTBD11	623	Homo sapiens	1:Experimental evidence at protein level	Kelch repeat and BTB domain-containing protein 11	1	0.999	9	61	61	61	7	6	8	6	8	8	8	10	7	6	8	6	8	8	8	10	7	6	8	6	8	8	8	10	126868736	122775744	135878352	131887904	154898432	145707680	144259088	144977776		KBTBD11	O94819	-0.15612313647748
sp|O94822|LTN1_HUMAN	O94822	LTN1_HUMAN	LTN1	1766	Homo sapiens	1:Experimental evidence at protein level	E3 ubiquitin-protein ligase listerin	1	0.999	11	40	40	40	2	2	5	7	5	6	5	8	2	2	5	7	5	6	5	8	2	2	5	7	5	6	5	8	133062616	147912432	155300704	134216792	89492720	84441576	101504384	104722464		LTN1	O94822	-0.877547709403861
sp|O94826|TOM70_HUMAN	O94826	TOM70_HUMAN	TOMM70	608	Homo sapiens	1:Experimental evidence at protein level	Mitochondrial import receptor subunit TOM70	1	0.999	27	264	264	264	34	39	34	34	35	27	29	32	34	39	34	34	35	27	29	32	34	39	34	34	35	27	29	32	353086912	321313440	320234272	349681888	277509440	277125984	287112928	277688448		TOMM70	O94826	-0.401595158976436
sp|O94829|IPO13_HUMAN	O94829	IPO13_HUMAN	IPO13	963	Homo sapiens	1:Experimental evidence at protein level	Importin-13	0.9995	0.999	2	4	4	4	0	2	0	1	0	0	0	1	0	2	0	1	0	0	0	1	0	2	0	1	0	0	0	1	0	25039288	0	56560280	0	0	0	43483852		IPO13	O94829	-1.35984505674237
sp|O94830|DDHD2_HUMAN	O94830	DDHD2_HUMAN	DDHD2	711	Homo sapiens	1:Experimental evidence at protein level	Triacylglycerol hydrolase DDHD2	1	0.999	6	20	20	20	2	3	2	3	0	3	3	4	2	3	2	3	0	3	3	4	2	3	2	3	0	3	3	4	57758860	53322300	53857876	54574828	0	43793260	43737836	46652836		DDHD2	O94830	-3.65059489304906
sp|O94842|TOX4_HUMAN	O94842	TOX4_HUMAN	TOX4	621	Homo sapiens	1:Experimental evidence at protein level	TOX high mobility group box family member 4	1	0.999	4	17	16	17	2	2	4	0	1	3	2	3	1	2	4	0	1	3	2	3	2	2	4	0	1	3	2	3	32196276	50476472	40646008	40913948	0	47757500	41818336	56951644		TOX4	O94842	-2.24339606921704
sp|O94855|SC24D_HUMAN	O94855	SC24D_HUMAN	SEC24D	1032	Homo sapiens	1:Experimental evidence at protein level	Protein transport protein Sec24D	1	0.999	4	29	29	29	5	3	4	6	2	2	5	2	5	3	4	6	2	2	5	2	5	3	4	6	2	2	5	2	116872416	121639024	125298608	102077888	69253832	65011984	74262576	82492456		SEC24D	O94855	-0.79748546907661
sp|O94856|NFASC_HUMAN	O94856	NFASC_HUMAN	NFASC	1347	Homo sapiens	1:Experimental evidence at protein level	Neurofascin	1	0.999	30	218	218	218	30	31	34	33	21	22	23	24	30	31	34	33	21	22	23	24	30	31	34	33	21	22	23	24	1200785020	992047040	1130247300	1189002880	857005950	715009020	705890820	635050240		NFASC	O94856	-1.16254200469589
sp|O94864|ST65G_HUMAN	O94864	ST65G_HUMAN	SUPT7L	414	Homo sapiens	1:Experimental evidence at protein level	STAGA complex 65 subunit gamma	0.9676	0.9989	1	2	2	2	1	0	0	0	0	0	1	0	1	0	0	0	0	0	1	0	1	0	0	0	0	0	1	0	0	0	0	0	0	0	0	0		SUPT7L	O94864	-0.192728070719731
sp|O94868|FCSD2_HUMAN	O94868	FCSD2_HUMAN	FCHSD2	740	Homo sapiens	1:Experimental evidence at protein level	F-BAR and double SH3 domains protein 2	0.9998	0.9987	2	2	2	2	0	2	0	0	0	0	0	0	0	2	0	0	0	0	0	0	0	2	0	0	0	0	0	0	0	0	0	0	0	0	0	0		FCHSD2	O94868	-1.0994818663916
sp|O94874|UFL1_HUMAN	O94874	UFL1_HUMAN	UFL1	794	Homo sapiens	1:Experimental evidence at protein level	E3 UFM1-protein ligase 1	1	0.999	20	121	121	121	13	14	15	18	16	14	15	16	13	14	15	18	16	14	15	16	13	14	15	18	16	14	15	16	200414768	185776384	193864336	193658528	179236240	195428336	208795408	209868208		UFL1	O94874	-0.064006888019759
sp|O94875|SRBS2_HUMAN	O94875	SRBS2_HUMAN	SORBS2	1100	Homo sapiens	1:Experimental evidence at protein level	Sorbin and SH3 domain-containing protein 2	1	0.999	11	39	39	39	3	4	6	5	6	4	6	5	3	4	6	5	6	4	6	5	3	4	6	5	6	4	6	5	295114496	294477696	295577504	318929088	223971520	231852768	234140880	266940768		SORBS2	O94875	-0.73656033746733
sp|O94876|TMCC1_HUMAN	O94876	TMCC1_HUMAN	TMCC1	653	Homo sapiens	1:Experimental evidence at protein level	Transmembrane and coiled-coil domains protein 1	1	0.999	4	16	16	16	2	3	2	4	1	1	1	2	2	3	2	4	1	1	1	2	2	3	2	4	1	1	1	2	89756392	94051128	90164112	87734344	92947872	108760416	73539672	114924328		TMCC1	O94876	-0.464554650147719
sp|O94880|PHF14_HUMAN	O94880	PHF14_HUMAN	PHF14	948	Homo sapiens	1:Experimental evidence at protein level	PHD finger protein 14	1	0.999	7	31	31	31	5	4	5	4	3	3	3	4	5	4	5	4	3	3	3	4	5	4	5	4	3	3	3	4	67412312	78002920	78669520	73454968	62947972	63265212	66961312	57751248		PHF14	O94880	-0.598942913014425
sp|O94885|SASH1_HUMAN	O94885	SASH1_HUMAN	SASH1	1247	Homo sapiens	1:Experimental evidence at protein level	SAM and SH3 domain-containing protein 1	0.9668	0.989	1	1	1	1	0	0	0	0	0	0	0	1	0	0	0	0	0	0	0	1	0	0	0	0	0	0	0	1	0	31984548	0	0	20855702	33186088	24765224	29189046		SASH1	O94885	-0.258852148251718
sp|O94887|FARP2_HUMAN	O94887	FARP2_HUMAN	FARP2	1054	Homo sapiens	1:Experimental evidence at protein level	FERM, ARHGEF and pleckstrin domain-containing protein 2	0.9515	0.9983	1	1	1	1	0	0	0	0	0	0	1	0	0	0	0	0	0	0	1	0	0	0	0	0	0	0	1	0	0	0	0	0	0	0	0	0		FARP2	O94887	-0.400850051818153
sp|O94888|UBXN7_HUMAN	O94888	UBXN7_HUMAN	UBXN7	489	Homo sapiens	1:Experimental evidence at protein level	UBX domain-containing protein 7	1	0.999	14	93	93	93	10	13	9	14	14	10	10	13	10	13	9	14	14	10	10	13	10	13	9	14	14	10	10	13	367020160	359755680	373425216	401680064	440153792	443954112	426526976	431941280		UBXN7	O94888	0.0595312472884887
sp|O94901|SUN1_HUMAN	O94901	SUN1_HUMAN	SUN1	785	Homo sapiens	1:Experimental evidence at protein level	SUN domain-containing protein 1	1	0.999	10	41	41	41	4	6	7	3	3	4	8	6	4	6	7	3	3	4	8	6	4	6	7	3	3	4	8	6	117827312	111464288	119585096	113524808	94016328	100959400	122282544	134336544		SUN1	O94901	-0.549649876490814
sp|O94903|PLPHP_HUMAN	O94903	PLPHP_HUMAN	PLPBP	275	Homo sapiens	1:Experimental evidence at protein level	Pyridoxal phosphate homeostasis protein	1	0.999	12	107	107	107	14	17	12	13	12	15	9	15	14	17	12	13	12	15	9	15	14	17	12	13	12	15	9	15	976047490	892500670	940019520	977091070	1191043710	1198641410	1115341060	1201209980		PLPBP	O94903	0.00908788214188394
sp|O94905|ERLN2_HUMAN	O94905	ERLN2_HUMAN	ERLIN2	339	Homo sapiens	1:Experimental evidence at protein level	Erlin-2	1	0.999	14	90	66	90	14	8	7	14	13	11	15	8	10	4	4	11	11	10	11	5	14	8	7	14	13	11	15	8	361402688	186131872	260847600	305154432	368697184	408961376	304082048	258413488		ERLIN2	O94905	-0.579902700832404
sp|O94906|PRP6_HUMAN	O94906	PRP6_HUMAN	PRPF6	941	Homo sapiens	1:Experimental evidence at protein level	Pre-mRNA-processing factor 6	1	0.999	37	231	231	231	27	28	33	28	31	26	28	30	27	28	33	28	31	26	28	30	27	28	33	28	31	26	28	30	398740672	326092192	353384416	405391520	424084160	416432640	384201536	434320320		PRPF6	O94906	-0.0398708510041344
sp|O94913|PCF11_HUMAN	O94913	PCF11_HUMAN	PCF11	1555	Homo sapiens	1:Experimental evidence at protein level	Pre-mRNA cleavage complex 2 protein Pcf11	1	0.999	5	9	9	9	0	1	1	0	3	0	2	2	0	1	1	0	3	0	2	2	0	1	1	0	3	0	2	2	0	34741648	34994824	19589118	25369968	17978660	22764392	40926828		PCF11	O94913	-0.374505951938898
sp|O94915|FRYL_HUMAN	O94915	FRYL_HUMAN	FRYL	3013	Homo sapiens	1:Experimental evidence at protein level	Protein furry homolog-like	1	0.999	7	26	26	26	3	5	5	3	2	3	2	3	3	5	5	3	2	3	2	3	3	5	5	3	2	3	2	3	36476000	50701944	49778920	41219824	29210282	14112523	35161004	31514142		FRYL	O94915	-2.25739173885361
sp|O94919|ENDD1_HUMAN	O94919	ENDD1_HUMAN	ENDOD1	500	Homo sapiens	1:Experimental evidence at protein level	Endonuclease domain-containing 1 protein	0.9997	0.999	2	3	3	3	0	2	1	0	0	0	0	0	0	2	1	0	0	0	0	0	0	2	1	0	0	0	0	0	0	113402456	161521664	0	0	0	0	0		ENDOD1	O94919	-3.91268491128533
sp|O94925|GLSK_HUMAN	O94925	GLSK_HUMAN	GLS	669	Homo sapiens	1:Experimental evidence at protein level	Glutaminase kidney isoform, mitochondrial	1	0.999	8	35	35	35	7	3	5	4	5	3	4	4	7	3	5	4	5	3	4	4	7	3	5	4	5	3	4	4	159504544	170020016	199809104	181342768	140915648	139760592	168897360	162674016		GLS	O94925	-1.14262011671852
sp|O94927|HAUS5_HUMAN	O94927	HAUS5_HUMAN	HAUS5	633	Homo sapiens	1:Experimental evidence at protein level	HAUS augmin-like complex subunit 5	0.9999	0.999	2	8	8	8	2	0	1	1	1	1	1	1	2	0	1	1	1	1	1	1	2	0	1	1	1	1	1	1	0	0	0	23658000	38286800	40618212	33372934	41342780		HAUS5	O94927	0.0595271256279474
sp|O94952|FBX21_HUMAN	O94952	FBX21_HUMAN	FBXO21	628	Homo sapiens	1:Experimental evidence at protein level	F-box only protein 21	1	0.999	4	10	10	10	0	0	0	0	3	2	3	2	0	0	0	0	3	2	3	2	0	0	0	0	3	2	3	2	46085012	97783752	74980792	66314948	74558880	61252672	76949672	97360464		FBXO21	O94952	0.495843511210236
sp|O94953|KDM4B_HUMAN	O94953	KDM4B_HUMAN	KDM4B	1096	Homo sapiens	1:Experimental evidence at protein level	Lysine-specific demethylase 4B	1	0.999	10	15	15	15	0	5	0	1	1	2	2	4	0	5	0	1	1	2	2	4	0	5	0	1	1	2	2	4	34741784	42519636	45523376	43156940	45835800	44107944	45072792	57508900		KDM4B	O94953	-0.795569299466137
sp|O94964|MTCL2_HUMAN	O94964	MTCL2_HUMAN	MTCL2	1661	Homo sapiens	1:Experimental evidence at protein level	Microtubule cross-linking factor 2	1	0.999	15	30	30	47	3	4	6	3	3	4	5	2	3	4	6	3	3	4	5	2	5	6	8	6	5	6	7	4	212737888	192436688	196201840	204224864	201961456	189315152	180469872	218469536		MTCL2	O94964	-0.893548258505926
sp|O94966|UBP19_HUMAN	O94966	UBP19_HUMAN	USP19	1318	Homo sapiens	1:Experimental evidence at protein level	Ubiquitin carboxyl-terminal hydrolase 19	1	0.999	6	16	16	16	3	2	2	3	0	2	1	3	3	2	2	3	0	2	1	3	3	2	2	3	0	2	1	3	54792080	54711108	0	61085308	51126836	42282984	38962188	55561780		USP19	O94966	-0.728494947875872
sp|O94967|WDR47_HUMAN	O94967	WDR47_HUMAN	WDR47	919	Homo sapiens	1:Experimental evidence at protein level	WD repeat-containing protein 47	1	0.999	26	219	219	219	30	28	29	26	19	33	31	23	30	28	29	26	19	33	31	23	30	28	29	26	19	33	31	23	288043264	312323936	307073280	299184256	280243520	244310160	277966528	267070432		WDR47	O94967	-0.574790257078668
sp|O94973|AP2A2_HUMAN	O94973	AP2A2_HUMAN	AP2A2	939	Homo sapiens	1:Experimental evidence at protein level	AP-2 complex subunit alpha-2	1	0.999	37	334	223	334	48	42	47	48	37	36	37	39	30	27	32	32	23	24	25	30	48	42	47	48	37	36	37	39	689110140	586311620	616465470	640935810	508313952	529704800	516570848	503797056		AP2A2	O94973	-1.00344435486349
sp|O94979|SC31A_HUMAN	O94979	SC31A_HUMAN	SEC31A	1220	Homo sapiens	1:Experimental evidence at protein level	Protein transport protein Sec31A	1	0.999	32	271	266	271	35	30	34	30	33	35	35	39	35	29	33	29	33	34	34	39	35	30	34	30	33	35	35	39	1004743420	946390140	972219460	1039763010	873062210	859146820	884811900	878002620		SEC31A	O94979	-0.688361350141524
sp|O94985|CSTN1_HUMAN	O94985	CSTN1_HUMAN	CLSTN1	981	Homo sapiens	1:Experimental evidence at protein level	Calsyntenin-1	1	0.999	3	4	4	4	0	1	0	0	0	1	1	1	0	1	0	0	0	1	1	1	0	1	0	0	0	1	1	1	0	0	0	0	0	27350944	26415130	43858648		CLSTN1	O94985	-0.934801405953325
sp|O94991|SLIK5_HUMAN	O94991	SLIK5_HUMAN	SLITRK5	958	Homo sapiens	1:Experimental evidence at protein level	SLIT and NTRK-like protein 5	0.9989	0.999	2	2	1	2	0	0	0	0	1	0	0	1	0	0	0	0	1	0	0	0	0	0	0	0	1	0	0	1	0	0	0	0	0	0	0	0		SLITRK5	O94991	-0.660486586355114
sp|O94992|HEXI1_HUMAN	O94992	HEXI1_HUMAN	HEXIM1	359	Homo sapiens	1:Experimental evidence at protein level	Protein HEXIM1	1	0.999	6	24	22	24	3	5	5	2	3	3	1	2	2	5	5	2	2	3	1	2	3	5	5	2	3	3	1	2	121814584	147133152	145205504	148458816	132332696	107209696	123121424	149255504		HEXIM1	O94992	-1.0730805113695
sp|O95070|YIF1A_HUMAN	O95070	YIF1A_HUMAN	YIF1A	293	Homo sapiens	1:Experimental evidence at protein level	Protein YIF1A	0.9977	0.999	2	14	14	14	1	2	1	2	1	2	3	2	1	2	1	2	1	2	3	2	1	2	1	2	1	2	3	2	111406320	123256680	123892448	114556360	88337488	91714336	92633320	103738432		YIF1A	O95070	-0.551901474497062
sp|O95071|UBR5_HUMAN	O95071	UBR5_HUMAN	UBR5	2799	Homo sapiens	1:Experimental evidence at protein level	E3 ubiquitin-protein ligase UBR5	1	0.999	13	33	33	33	2	2	6	5	5	4	4	5	2	2	6	5	5	4	4	5	2	2	6	5	5	4	4	5	125616768	119068864	117295560	147566320	156937888	154505440	177750736	169258288		UBR5	O95071	0.445854847846577
sp|O95104|SCAF4_HUMAN	O95104	SCAF4_HUMAN	SCAF4	1147	Homo sapiens	1:Experimental evidence at protein level	SR-related and CTD-associated factor 4	1	0.999	18	92	82	92	12	12	8	10	18	10	11	11	11	11	7	9	15	9	10	10	12	12	8	10	18	10	11	11	251868992	219574608	257735584	261901648	287995616	318445056	314827680	295996704		SCAF4	O95104	0.146839639548043
sp|O95139|NDUB6_HUMAN	O95139	NDUB6_HUMAN	NDUFB6	128	Homo sapiens	1:Experimental evidence at protein level	NADH dehydrogenase [ubiquinone] 1 beta subcomplex subunit 6	1	0.9972	3	11	11	11	0	1	1	2	3	1	1	2	0	1	1	2	3	1	1	2	0	1	1	2	3	1	1	2	116555760	125523152	117757432	110926704	101786344	114410200	104456936	111455072		NDUFB6	O95139	-0.529141692563675
sp|O95140|MFN2_HUMAN	O95140	MFN2_HUMAN	MFN2	757	Homo sapiens	1:Experimental evidence at protein level	Mitofusin-2	1	0.999	8	45	40	45	6	9	7	6	4	4	4	5	5	8	6	4	4	4	4	5	6	9	7	6	4	4	4	5	212912928	198278704	198725568	199575584	151224176	166472752	166555472	163836176		MFN2	O95140	-0.97241997214967
sp|O95149|SPN1_HUMAN	O95149	SPN1_HUMAN	SNUPN	360	Homo sapiens	1:Experimental evidence at protein level	Snurportin-1	0.8279	0.9933	1	1	1	1	0	0	0	0	0	1	0	0	0	0	0	0	0	1	0	0	0	0	0	0	0	1	0	0	0	0	0	0	0	0	0	0		SNUPN	O95149	-0.9778431470349
sp|O95155|UBE4B_HUMAN	O95155	UBE4B_HUMAN	UBE4B	1302	Homo sapiens	1:Experimental evidence at protein level	Ubiquitin conjugation factor E4 B	1	0.999	13	48	48	48	7	4	6	6	5	10	4	6	7	4	6	6	5	10	4	6	7	4	6	6	5	10	4	6	72772888	118019984	87489224	72325976	70729176	105799616	93597704	97480776		UBE4B	O95155	-0.262066228299174
sp|O95159|ZFPL1_HUMAN	O95159	ZFPL1_HUMAN	ZFPL1	310	Homo sapiens	1:Experimental evidence at protein level	Zinc finger protein-like 1	1	0.999	6	46	46	46	10	7	6	4	6	5	4	4	10	7	6	4	6	5	4	4	10	7	6	4	6	5	4	4	126878080	129842376	139272592	114596192	110244784	122104528	100284096	115098448		ZFPL1	O95159	-0.306645395104706
sp|O95163|ELP1_HUMAN	O95163	ELP1_HUMAN	ELP1	1332	Homo sapiens	1:Experimental evidence at protein level	Elongator complex protein 1	1	0.999	19	100	100	100	12	18	12	13	14	13	10	8	12	18	12	13	14	13	10	8	12	18	12	13	14	13	10	8	151981104	175634896	180016144	179040064	177367008	165822272	171903168	190573632		ELP1	O95163	0.00297676156120619
sp|O95167|NDUA3_HUMAN	O95167	NDUA3_HUMAN	NDUFA3	84	Homo sapiens	1:Experimental evidence at protein level	NADH dehydrogenase [ubiquinone] 1 alpha subcomplex subunit 3	0.9972	0.9963	1	3	3	3	0	0	0	0	1	1	1	0	0	0	0	0	1	1	1	0	0	0	0	0	1	1	1	0	0	0	0	0	34292072	45926984	46331584	55363268		NDUFA3	O95167	0.478756926925747
sp|O95168|NDUB4_HUMAN	O95168	NDUB4_HUMAN	NDUFB4	129	Homo sapiens	1:Experimental evidence at protein level	NADH dehydrogenase [ubiquinone] 1 beta subcomplex subunit 4	1	0.999	3	15	15	15	2	2	2	1	3	2	1	2	2	2	2	1	3	2	1	2	2	2	2	1	3	2	1	2	146591616	92515744	114447288	142269616	148045808	147305392	161105424	117401984		NDUFB4	O95168	-0.420713124904716
sp|O95169|NDUB8_HUMAN	O95169	NDUB8_HUMAN	NDUFB8	186	Homo sapiens	1:Experimental evidence at protein level	NADH dehydrogenase [ubiquinone] 1 beta subcomplex subunit 8, mitochondrial	1	0.999	2	18	18	18	0	1	1	3	3	3	3	4	0	1	1	3	3	3	3	4	0	1	1	3	3	3	3	4	0	53368568	0	243977616	138528400	98285192	127112560	105548984		NDUFB8	O95169	-0.33915444189509
sp|O95182|NDUA7_HUMAN	O95182	NDUA7_HUMAN	NDUFA7	113	Homo sapiens	1:Experimental evidence at protein level	NADH dehydrogenase [ubiquinone] 1 alpha subcomplex subunit 7	1	0.999	7	31	31	31	3	4	5	5	4	3	3	4	3	4	5	5	4	3	3	4	3	4	5	5	4	3	3	4	225461312	240234800	242822976	243691824	273138432	298013792	278916224	321960544		NDUFA7	O95182	-0.0454246567551483
sp|O95185|UNC5C_HUMAN	O95185	UNC5C_HUMAN	UNC5C	931	Homo sapiens	1:Experimental evidence at protein level	Netrin receptor UNC5C	0.9081	0.9967	1	1	1	1	0	0	0	0	0	1	0	0	0	0	0	0	0	1	0	0	0	0	0	0	0	1	0	0	0	0	0	0	0	0	0	0		UNC5C	O95185	-0.0129985435779129
sp|O95197|RTN3_HUMAN	O95197	RTN3_HUMAN	RTN3	1032	Homo sapiens	1:Experimental evidence at protein level	Reticulon-3	1	0.999	9	129	129	137	21	17	20	13	16	14	14	14	21	17	20	13	16	14	14	14	22	18	21	14	17	15	15	15	3924637180	3757243140	4204257020	4424590800	3526286080	3715620860	3316828420	3690091260		RTN3	O95197	-0.530039184795086
sp|O95199|RCBT2_HUMAN	O95199	RCBT2_HUMAN	RCBTB2	551	Homo sapiens	1:Experimental evidence at protein level	RCC1 and BTB domain-containing protein 2	0.9702	0.999	1	5	5	5	0	0	0	0	2	1	1	1	0	0	0	0	2	1	1	1	0	0	0	0	2	1	1	1	0	0	0	0	51815388	44545244	45460108	38280124		RCBTB2	O95199	0.443124175930061
sp|O95202|LETM1_HUMAN	O95202	LETM1_HUMAN	LETM1	739	Homo sapiens	1:Experimental evidence at protein level	Mitochondrial proton/calcium exchanger protein	1	0.999	25	200	200	200	31	24	26	29	22	20	23	25	31	24	26	29	22	20	23	25	31	24	26	29	22	20	23	25	439960960	355325184	370143264	402496704	340474944	336283584	323056000	343810272		LETM1	O95202	-0.604279684860893
sp|O95206|PCDH8_HUMAN	O95206	PCDH8_HUMAN	PCDH8	1070	Homo sapiens	1:Experimental evidence at protein level	Protocadherin-8	0.9997	0.999	2	4	4	4	0	0	0	0	1	0	1	2	0	0	0	0	1	0	1	2	0	0	0	0	1	0	1	2	66950432	0	73158608	66278672	68916232	76150448	74673384	78445072		PCDH8	O95206	-0.0222083483183059
sp|O95208|EPN2_HUMAN	O95208	EPN2_HUMAN	EPN2	641	Homo sapiens	1:Experimental evidence at protein level	Epsin-2	1	0.999	4	6	6	6	1	0	1	1	1	1	1	0	1	0	1	1	1	1	1	0	1	0	1	1	1	1	1	0	31119158	18205426	27901174	35295212	31993418	34150204	18683700	25166982		EPN2	O95208	-2.19039179394282
sp|O95218|ZRAB2_HUMAN	O95218	ZRAB2_HUMAN	ZRANB2	330	Homo sapiens	1:Experimental evidence at protein level	Zinc finger Ran-binding domain-containing protein 2	1	0.999	11	66	66	66	7	11	8	9	8	7	5	11	7	11	8	9	8	7	5	11	7	11	8	9	8	7	5	11	350701792	295160928	315624288	396045792	395427584	444534240	363491424	431206304		ZRANB2	O95218	-0.293300183047058
sp|O95219|SNX4_HUMAN	O95219	SNX4_HUMAN	SNX4	450	Homo sapiens	1:Experimental evidence at protein level	Sorting nexin-4	1	0.999	10	32	32	32	6	5	4	6	2	4	4	1	6	5	4	6	2	4	4	1	6	5	4	6	2	4	4	1	93300912	76954880	79739360	86136576	66646660	86456304	67179704	68457168		SNX4	O95219	-1.00092910710045
sp|O95232|LC7L3_HUMAN	O95232	LC7L3_HUMAN	LUC7L3	432	Homo sapiens	1:Experimental evidence at protein level	Luc7-like protein 3	1	0.999	14	120	120	120	9	14	18	15	18	18	12	16	9	14	18	15	18	18	12	16	9	14	18	15	18	18	12	16	285912256	297236672	325921280	304537344	378156192	397896000	372108128	380019648		LUC7L3	O95232	-0.351783368808532
sp|O95235|KI20A_HUMAN	O95235	KI20A_HUMAN	KIF20A	890	Homo sapiens	1:Experimental evidence at protein level	Kinesin-like protein KIF20A	0.9983	0.9988	2	2	2	2	0	0	0	0	2	0	0	0	0	0	0	0	2	0	0	0	0	0	0	0	2	0	0	0	0	0	0	0	0	0	0	0		KIF20A	O95235	-1.18530170471409
sp|O95239|KIF4A_HUMAN	O95239	KIF4A_HUMAN	KIF4A	1232	Homo sapiens	1:Experimental evidence at protein level	Chromosome-associated kinesin KIF4A	1	0.999	5	9	5	26	1	0	0	0	2	2	1	3	1	0	0	0	1	2	0	1	4	3	3	3	3	3	3	4	27912026	0	31723444	33541714	53321444	62165668	49113000	51912548		KIF4A	O95239	1.72112156361247
sp|O95248|MTMR5_HUMAN	O95248	MTMR5_HUMAN	SBF1	1868	Homo sapiens	1:Experimental evidence at protein level	Myotubularin-related protein 5	1	0.999	26	125	117	125	20	15	15	18	17	12	17	11	19	14	14	17	16	11	16	10	20	15	15	18	17	12	17	11	141516496	137919296	138695600	132385088	117423648	116875560	130082264	136546896		SBF1	O95248	-0.499106944598742
sp|O95249|GOSR1_HUMAN	O95249	GOSR1_HUMAN	GOSR1	250	Homo sapiens	1:Experimental evidence at protein level	Golgi SNAP receptor complex member 1	1	0.999	7	27	27	27	6	3	2	4	3	4	2	3	6	3	2	4	3	4	2	3	6	3	2	4	3	4	2	3	75707504	87862376	88695904	80195064	80331896	79197672	82773008	80770872		GOSR1	O95249	-0.528526264844555
sp|O95251|KAT7_HUMAN	O95251	KAT7_HUMAN	KAT7	611	Homo sapiens	1:Experimental evidence at protein level	Histone acetyltransferase KAT7	1	0.999	7	34	34	34	2	5	2	5	5	5	4	6	2	5	2	5	5	5	4	6	2	5	2	5	5	5	4	6	65222828	98985936	103633032	106512800	107424168	99816928	113968808	147280384		KAT7	O95251	0.207091633340152
sp|O95260|ATE1_HUMAN	O95260	ATE1_HUMAN	ATE1	518	Homo sapiens	1:Experimental evidence at protein level	Arginyl-tRNA--protein transferase 1	1	0.999	9	32	32	32	3	4	6	3	5	4	3	4	3	4	6	3	5	4	3	4	3	4	6	3	5	4	3	4	162409024	153484688	174492752	156261488	162828896	197195984	170988928	188714448		ATE1	O95260	-0.370543570557772
sp|O95292|VAPB_HUMAN	O95292	VAPB_HUMAN	VAPB	243	Homo sapiens	1:Experimental evidence at protein level	Vesicle-associated membrane protein-associated protein B/C	1	0.999	12	176	176	192	23	24	22	23	19	24	23	18	23	24	22	23	19	24	23	18	24	27	25	24	21	26	24	21	1075020420	1027262590	1036875580	1146679680	940924290	926621950	921431940	996570110		VAPB	O95292	-0.364608808456405
sp|O95295|SNAPN_HUMAN	O95295	SNAPN_HUMAN	SNAPIN	136	Homo sapiens	1:Experimental evidence at protein level	SNARE-associated protein Snapin	1	0.999	6	39	39	39	6	5	6	3	5	6	3	5	6	5	6	3	5	6	3	5	6	5	6	3	5	6	3	5	105594776	97631712	92263168	97037552	90952656	88873320	103459352	110018720		SNAPIN	O95295	-0.524755477720243
sp|O95297|MPZL1_HUMAN	O95297	MPZL1_HUMAN	MPZL1	269	Homo sapiens	1:Experimental evidence at protein level	Myelin protein zero-like protein 1	1	0.999	2	26	26	26	6	3	3	3	3	3	3	2	6	3	3	3	3	3	3	2	6	3	3	3	3	3	3	2	467084640	435592288	404089056	458378368	299599456	265484928	292318496	283309216		MPZL1	O95297	-3.92848645193151
sp|O95298|NDUC2_HUMAN	O95298	NDUC2_HUMAN	NDUFC2	119	Homo sapiens	1:Experimental evidence at protein level	NADH dehydrogenase [ubiquinone] 1 subunit C2	1	0.999	3	39	30	39	5	4	6	4	4	5	6	5	4	3	5	3	3	4	4	4	5	4	6	4	4	5	6	5	323598560	196794544	261407888	285088448	308666048	294651552	314428192	266114864		NDUFC2	O95298	-0.0203376426624771
sp|O95299|NDUAA_HUMAN	O95299	NDUAA_HUMAN	NDUFA10	355	Homo sapiens	1:Experimental evidence at protein level	NADH dehydrogenase [ubiquinone] 1 alpha subcomplex subunit 10, mitochondrial	1	0.999	11	77	77	77	10	7	13	10	9	7	12	9	10	7	13	10	9	7	12	9	10	7	13	10	9	7	12	9	148722448	122772104	123493608	130993072	155120320	165391536	127709952	113118064		NDUFA10	O95299	-0.451185095145066
sp|O95302|FKBP9_HUMAN	O95302	FKBP9_HUMAN	FKBP9	570	Homo sapiens	1:Experimental evidence at protein level	Peptidyl-prolyl cis-trans isomerase FKBP9	1	0.999	8	35	34	36	5	2	1	2	6	6	5	8	5	2	1	2	6	5	5	8	6	2	1	2	6	6	5	8	76212248	61860840	40990096	58393184	79438152	82289944	75274792	75193048		FKBP9	O95302	0.848777029947662
sp|O95319|CELF2_HUMAN	O95319	CELF2_HUMAN	CELF2	508	Homo sapiens	1:Experimental evidence at protein level	CUGBP Elav-like family member 2	1	0.999	12	68	68	97	10	11	8	11	11	6	7	4	10	11	8	11	11	6	7	4	17	14	10	13	17	10	10	6	231002288	210054688	208568736	205070448	170831536	145558176	141672352	170045632		CELF2	O95319	-0.859787186576925
sp|O95336|6PGL_HUMAN	O95336	6PGL_HUMAN	PGLS	258	Homo sapiens	1:Experimental evidence at protein level	6-phosphogluconolactonase	1	0.999	13	150	150	150	24	17	20	19	18	14	19	19	24	17	20	19	18	14	19	19	24	17	20	19	18	14	19	19	1534238080	1431688450	1629903620	1500162430	1377281660	1291840000	1352520830	1262226820		PGLS	O95336	-0.380853210091515
sp|O95347|SMC2_HUMAN	O95347	SMC2_HUMAN	SMC2	1197	Homo sapiens	1:Experimental evidence at protein level	Structural maintenance of chromosomes protein 2	1	0.999	27	104	104	104	9	5	7	11	21	20	16	15	9	5	7	11	21	20	16	15	9	5	7	11	21	20	16	15	104805520	94455592	109108616	108396936	187331504	193130800	171835936	186521760		SMC2	O95347	1.13632946839786
sp|O95352|ATG7_HUMAN	O95352	ATG7_HUMAN	ATG7	703	Homo sapiens	1:Experimental evidence at protein level	Ubiquitin-like modifier-activating enzyme ATG7	1	0.999	5	31	31	31	4	4	5	4	2	2	4	6	4	4	5	4	2	2	4	6	4	4	5	4	2	2	4	6	97834720	128784800	117852880	103998808	106914136	85288288	103483040	119719536		ATG7	O95352	-0.633196308556925
sp|O95359|TACC2_HUMAN	O95359	TACC2_HUMAN	TACC2	2948	Homo sapiens	1:Experimental evidence at protein level	Transforming acidic coiled-coil-containing protein 2	1	0.999	11	54	54	54	8	9	7	7	5	5	6	7	8	9	7	7	5	5	6	7	8	9	7	7	5	5	6	7	593261890	535405056	592630400	591095810	589365060	579273860	648504700	646399740		TACC2	O95359	-2.32676983242289
sp|O95363|SYFM_HUMAN	O95363	SYFM_HUMAN	FARS2	451	Homo sapiens	1:Experimental evidence at protein level	Phenylalanine--tRNA ligase, mitochondrial	0.9702	0.999	1	5	5	5	0	0	1	0	1	1	2	0	0	0	1	0	1	1	2	0	0	0	1	0	1	1	2	0	41450852	0	30672732	0	37735972	36118588	30453058	0		FARS2	O95363	-0.743486674965364
sp|O95372|LYPA2_HUMAN	O95372	LYPA2_HUMAN	LYPLA2	231	Homo sapiens	1:Experimental evidence at protein level	Acyl-protein thioesterase 2	1	0.999	10	138	138	138	16	19	15	15	16	16	19	22	16	19	15	15	16	16	19	22	16	19	15	15	16	16	19	22	738602050	736414590	763784640	743065150	783190140	732623420	777417090	861975420		LYPLA2	O95372	-0.227046148391019
sp|O95373|IPO7_HUMAN	O95373	IPO7_HUMAN	IPO7	1038	Homo sapiens	1:Experimental evidence at protein level	Importin-7	1	0.999	27	240	231	240	31	29	27	26	30	32	32	33	29	28	26	25	29	31	31	32	31	29	27	26	30	32	32	33	532960064	472499776	487079328	498442432	534711872	586159550	650812480	542984700		IPO7	O95373	-0.0282813897810524
sp|O95376|ARI2_HUMAN	O95376	ARI2_HUMAN	ARIH2	493	Homo sapiens	1:Experimental evidence at protein level	E3 ubiquitin-protein ligase ARIH2	1	0.999	3	3	3	3	1	0	0	0	0	0	2	0	1	0	0	0	0	0	2	0	1	0	0	0	0	0	2	0	0	0	0	0	0	0	0	0		ARIH2	O95376	-1.72996474445442
sp|O95391|SLU7_HUMAN	O95391	SLU7_HUMAN	SLU7	586	Homo sapiens	1:Experimental evidence at protein level	Pre-mRNA-splicing factor SLU7	0.8635	0.9949	1	4	4	4	0	0	0	0	1	2	1	0	0	0	0	0	1	2	1	0	0	0	0	0	1	2	1	0	0	44949876	70158040	66606080	91775072	81035120	72686104	62834284		SLU7	O95391	-0.0145537323651921
sp|O95394|AGM1_HUMAN	O95394	AGM1_HUMAN	PGM3	542	Homo sapiens	1:Experimental evidence at protein level	Phosphoacetylglucosamine mutase	1	0.999	16	118	118	118	16	18	17	17	12	11	12	15	16	18	17	17	12	11	12	15	16	18	17	17	12	11	12	15	468562144	460079808	503119872	460826080	409479968	394528224	429614272	450862464		PGM3	O95394	-0.379992695987569
sp|O95396|MOCS3_HUMAN	O95396	MOCS3_HUMAN	MOCS3	460	Homo sapiens	1:Experimental evidence at protein level	Adenylyltransferase and sulfurtransferase MOCS3	1	0.999	2	5	5	5	0	1	1	1	1	0	0	1	0	1	1	1	1	0	0	1	0	1	1	1	1	0	0	1	52841080	64786528	0	0	131631672	0	131425056	0		MOCS3	O95396	-1.19477786537222
sp|O95397|PKHA9_HUMAN	O95397	PKHA9_HUMAN	PLEKHA8P1	391	Homo sapiens	5:Protein uncertain	Putative protein PLEKHA9	0.9696	0.999	1	2	0	2	0	1	0	1	0	0	0	0	0	0	0	0	0	0	0	0	0	1	0	1	0	0	0	0	0	34803920	0	37438492	0	0	0	0	sp|Q96JA3|PKHA8_HUMAN	PLEKHA8P1	O95397	-1.80902477885168
sp|O95400|CD2B2_HUMAN	O95400	CD2B2_HUMAN	CD2BP2	341	Homo sapiens	1:Experimental evidence at protein level	CD2 antigen cytoplasmic tail-binding protein 2	1	0.999	6	22	22	22	5	2	3	2	2	4	2	2	5	2	3	2	2	4	2	2	5	2	3	2	2	4	2	2	202224848	179563120	204904656	213500272	224242928	236217616	225368048	256527856		CD2BP2	O95400	-0.0127813571053748
sp|O95409|ZIC2_HUMAN	O95409	ZIC2_HUMAN	ZIC2	532	Homo sapiens	1:Experimental evidence at protein level	Zinc finger protein ZIC 2	0.9942	0.999	4	6	6	50	0	1	1	1	1	1	0	1	0	1	1	1	1	1	0	1	6	5	8	7	5	6	7	6	70741768	51645944	70116336	64795328	85180640	83845064	81129928	75180752		ZIC2	O95409	0.0514790559063031
sp|O95425|SVIL_HUMAN	O95425	SVIL_HUMAN	SVIL	2214	Homo sapiens	1:Experimental evidence at protein level	Supervillin	1	0.999	7	14	14	14	3	2	3	1	0	2	1	2	3	2	3	1	0	2	1	2	3	2	3	1	0	2	1	2	390929856	377380352	377493952	330976640	0	0	669270400	571720580		SVIL	O95425	-3.69495826357041
sp|O95433|AHSA1_HUMAN	O95433	AHSA1_HUMAN	AHSA1	338	Homo sapiens	1:Experimental evidence at protein level	Activator of 90 kDa heat shock protein ATPase homolog 1	1	0.999	17	129	129	129	17	21	16	23	13	15	11	13	17	21	16	23	13	15	11	13	17	21	16	23	13	15	11	13	530885792	499955136	576204290	540774720	467321280	558768640	515132256	449110528		AHSA1	O95433	-0.768898491809767
sp|O95453|PARN_HUMAN	O95453	PARN_HUMAN	PARN	639	Homo sapiens	1:Experimental evidence at protein level	Poly(A)-specific ribonuclease PARN	0.9701	0.999	1	8	8	8	1	1	1	1	1	1	1	1	1	1	1	1	1	1	1	1	1	1	1	1	1	1	1	1	0	181045856	234484640	0	0	0	0	0		PARN	O95453	-4.24901129487295
sp|O95456|PSMG1_HUMAN	O95456	PSMG1_HUMAN	PSMG1	288	Homo sapiens	1:Experimental evidence at protein level	Proteasome assembly chaperone 1	1	0.999	3	15	15	15	2	1	2	4	2	1	2	1	2	1	2	4	2	1	2	1	2	1	2	4	2	1	2	1	50667516	69830848	85004688	77550080	62806048	54867416	61377664	59501012		PSMG1	O95456	-1.45228152934169
sp|O95470|SGPL1_HUMAN	O95470	SGPL1_HUMAN	SGPL1	568	Homo sapiens	1:Experimental evidence at protein level	Sphingosine-1-phosphate lyase 1	1	0.999	12	110	110	110	16	14	12	13	14	16	15	10	16	14	12	13	14	16	15	10	16	14	12	13	14	16	15	10	172147568	139584224	121633808	164437600	169330752	172419856	162494208	164940816		SGPL1	O95470	-0.218151471253228
sp|O95478|NSA2_HUMAN	O95478	NSA2_HUMAN	NSA2	260	Homo sapiens	1:Experimental evidence at protein level	Ribosome biogenesis protein NSA2 homolog	0.9999	0.999	2	10	10	10	0	0	0	1	3	2	2	2	0	0	0	1	3	2	2	2	0	0	0	1	3	2	2	2	0	0	0	30766608	70923808	81961104	85613456	82998056		NSA2	O95478	1.99429266569522
sp|O95479|G6PE_HUMAN	O95479	G6PE_HUMAN	H6PD	791	Homo sapiens	1:Experimental evidence at protein level	GDH/6PGL endoplasmic bifunctional protein	1	0.999	8	29	29	29	5	4	3	4	2	3	3	5	5	4	3	4	2	3	3	5	5	4	3	4	2	3	3	5	53850432	69379160	53437448	74936776	64185556	63978396	43661004	59812596		H6PD	O95479	-0.379773045105168
sp|O95486|SC24A_HUMAN	O95486	SC24A_HUMAN	SEC24A	1093	Homo sapiens	1:Experimental evidence at protein level	Protein transport protein Sec24A	1	0.999	13	72	72	75	8	7	9	10	8	9	11	10	8	7	9	10	8	9	11	10	8	7	9	10	9	9	13	10	84335320	55553704	70531296	71436128	77573704	79697984	87874648	76840744		SEC24A	O95486	-0.272057179977854
sp|O95487|SC24B_HUMAN	O95487	SC24B_HUMAN	SEC24B	1268	Homo sapiens	1:Experimental evidence at protein level	Protein transport protein Sec24B	1	0.999	19	113	110	113	12	15	13	10	15	12	21	15	12	15	13	10	14	12	19	15	12	15	13	10	15	12	21	15	196165664	224464208	229764576	224223488	197348544	185201456	208127920	228846336		SEC24B	O95487	-0.27652692747379
sp|O95490|AGRL2_HUMAN	O95490	AGRL2_HUMAN	ADGRL2	1459	Homo sapiens	1:Experimental evidence at protein level	Adhesion G protein-coupled receptor L2	1	0.999	6	16	11	16	1	2	4	3	1	1	1	3	1	1	3	2	1	1	0	2	1	2	4	3	1	1	1	3	252163888	216759136	207725248	207896496	305859808	279049792	194314560	258442176		ADGRL2	O95490	-0.388018422897878
sp|O95544|NADK_HUMAN	O95544	NADK_HUMAN	NADK	446	Homo sapiens	1:Experimental evidence at protein level	NAD kinase	0.9702	0.999	1	1	1	1	0	0	1	0	0	0	0	0	0	0	1	0	0	0	0	0	0	0	1	0	0	0	0	0	0	37402464	42780484	0	0	0	0	0		NADK	O95544	-1.51647089116958
sp|O95551|TYDP2_HUMAN	O95551	TYDP2_HUMAN	TDP2	362	Homo sapiens	1:Experimental evidence at protein level	Tyrosyl-DNA phosphodiesterase 2	0.9653	0.9988	1	4	4	4	1	0	1	0	1	0	0	1	1	0	1	0	1	0	0	1	1	0	1	0	1	0	0	1	43745088	54077868	54029984	49752368	60657116	0	0	44674600		TDP2	O95551	-2.43055198960493
sp|O95562|SFT2B_HUMAN	O95562	SFT2B_HUMAN	SFT2D2	160	Homo sapiens	1:Experimental evidence at protein level	Vesicle transport protein SFT2B	0.9702	0.999	1	5	5	5	1	1	1	0	1	1	0	0	1	1	1	0	1	1	0	0	1	1	1	0	1	1	0	0	27418638	14180076	23579892	25257620	34272556	32234322	28326018	31948692		SFT2D2	O95562	0.0278427214913791
sp|O95571|ETHE1_HUMAN	O95571	ETHE1_HUMAN	ETHE1	254	Homo sapiens	1:Experimental evidence at protein level	Persulfide dioxygenase ETHE1, mitochondrial	1	0.999	7	44	44	44	9	4	7	5	6	5	3	5	9	4	7	5	6	5	3	5	9	4	7	5	6	5	3	5	260849680	263709712	265904816	255522800	211672880	222579232	263117968	290192384		ETHE1	O95571	-1.6003122516567
sp|O95573|ACSL3_HUMAN	O95573	ACSL3_HUMAN	ACSL3	720	Homo sapiens	1:Experimental evidence at protein level	Fatty acid CoA ligase Acsl3	1	0.999	15	119	112	119	18	12	18	15	16	14	16	10	18	11	17	14	15	13	15	9	18	12	18	15	16	14	16	10	168719536	142473680	144165104	153321104	143679088	134948848	132387624	121576824		ACSL3	O95573	-0.803247401747249
sp|O95602|RPA1_HUMAN	O95602	RPA1_HUMAN	POLR1A	1720	Homo sapiens	1:Experimental evidence at protein level	DNA-directed RNA polymerase I subunit RPA1	1	0.999	3	4	4	4	0	1	0	0	0	2	1	0	0	1	0	0	0	2	1	0	0	1	0	0	0	2	1	0	0	17221616	0	15567129	23096482	21676498	25101106	23352320		POLR1A	O95602	-0.973583748582559
sp|O95619|YETS4_HUMAN	O95619	YETS4_HUMAN	YEATS4	227	Homo sapiens	1:Experimental evidence at protein level	YEATS domain-containing protein 4	1	0.999	5	40	40	40	5	4	4	4	4	7	5	7	5	4	4	4	4	7	5	7	5	4	4	4	4	7	5	7	66628012	75661008	65357224	58098864	67979520	57808100	57614884	77834136		YEATS4	O95619	-1.53626634015797
sp|O95630|STABP_HUMAN	O95630	STABP_HUMAN	STAMBP	424	Homo sapiens	1:Experimental evidence at protein level	STAM-binding protein	1	0.999	9	50	50	50	8	6	5	7	6	7	5	6	8	6	5	7	6	7	5	6	8	6	5	7	6	7	5	6	92574480	108670624	110338632	102087656	120107336	114118960	128526816	138711632		STAMBP	O95630	0.108105780602035
sp|O95639|CPSF4_HUMAN	O95639	CPSF4_HUMAN	CPSF4	269	Homo sapiens	1:Experimental evidence at protein level	Cleavage and polyadenylation specificity factor subunit 4	1	0.999	6	41	41	41	5	5	5	6	5	4	5	6	5	5	5	6	5	4	5	6	5	5	5	6	5	4	5	6	97876808	118986840	117298760	133824000	133680232	121280336	131912576	136562144		CPSF4	O95639	-0.385729834665851
sp|O95670|VATG2_HUMAN	O95670	VATG2_HUMAN	ATP6V1G2	118	Homo sapiens	1:Experimental evidence at protein level	V-type proton ATPase subunit G 2	1	0.999	3	37	37	37	5	6	4	3	2	7	8	2	5	6	4	3	2	7	8	2	5	6	4	3	2	7	8	2	102711648	137466800	94477640	116875008	105491072	121523888	146460592	195250944		ATP6V1G2	O95670	-0.153366465109337
sp|O95671|ASML_HUMAN	O95671	ASML_HUMAN	ASMTL	621	Homo sapiens	1:Experimental evidence at protein level	Probable bifunctional dTTP/UTP pyrophosphatase/methyltransferase protein	1	0.999	27	174	174	174	20	17	24	16	26	24	26	21	20	17	24	16	26	24	26	21	20	17	24	16	26	24	26	21	340051584	328682496	350409184	332249056	491824448	549769410	552644990	551282110		ASMTL	O95671	0.594647589664899
sp|O95672|ECEL1_HUMAN	O95672	ECEL1_HUMAN	ECEL1	775	Homo sapiens	1:Experimental evidence at protein level	Endothelin-converting enzyme-like 1	0.8855	0.9958	1	4	4	4	1	1	1	1	0	0	0	0	1	1	1	1	0	0	0	0	1	1	1	1	0	0	0	0	16083874	27087038	19944478	23965112	0	0	0	0		ECEL1	O95672	-0.698198677191722
sp|O95674|CDS2_HUMAN	O95674	CDS2_HUMAN	CDS2	445	Homo sapiens	1:Experimental evidence at protein level	Phosphatidate cytidylyltransferase 2	1	0.999	5	45	45	45	6	3	4	6	7	5	8	6	6	3	4	6	7	5	8	6	6	3	4	6	7	5	8	6	975123900	777463230	1038801980	988533630	960419840	899997760	882451010	977884160		CDS2	O95674	-0.296392771564078
sp|O95678|K2C75_HUMAN	O95678	K2C75_HUMAN	KRT75	551	Homo sapiens	1:Experimental evidence at protein level	Keratin, type II cytoskeletal 75	0	0.9956	3	8	0	19	1	2	1	1	1	0	1	1	0	0	0	0	0	0	0	0	3	4	2	3	2	1	2	2	134399456	107215568	90794912	103659344	118265568	0	41251616	62645368		KRT75	O95678	-3.68121881786131
sp|O95684|CEP43_HUMAN	O95684	CEP43_HUMAN	CEP43	399	Homo sapiens	1:Experimental evidence at protein level	Centrosomal protein 43	1	0.999	5	13	13	13	2	1	1	1	2	2	2	2	2	1	1	1	2	2	2	2	2	1	1	1	2	2	2	2	42674848	0	80050152	0	0	54757228	62384624	80349648		CEP43	O95684	-0.564225407901915
sp|O95696|BRD1_HUMAN	O95696	BRD1_HUMAN	BRD1	1058	Homo sapiens	1:Experimental evidence at protein level	Bromodomain-containing protein 1	1	0.999	11	43	36	43	1	7	7	5	5	5	7	6	1	6	6	4	4	4	6	5	1	7	7	5	5	5	7	6	60923244	68896200	80229448	73275112	77808816	78399640	82760648	90368888		BRD1	O95696	-0.420324004170657
sp|O95707|RPP29_HUMAN	O95707	RPP29_HUMAN	POP4	220	Homo sapiens	1:Experimental evidence at protein level	Ribonuclease P protein subunit p29	1	0.999	2	4	4	4	0	0	0	0	0	1	1	2	0	0	0	0	0	1	1	2	0	0	0	0	0	1	1	2	0	0	0	0	39741224	42945644	39150876	40207320		POP4	O95707	0.110878197788932
sp|O95714|HERC2_HUMAN	O95714	HERC2_HUMAN	HERC2	4834	Homo sapiens	1:Experimental evidence at protein level	E3 ubiquitin-protein ligase HERC2	0.9957	0.9958	3	3	3	3	1	0	1	0	0	0	1	0	1	0	1	0	0	0	1	0	1	0	1	0	0	0	1	0	0	0	0	0	0	0	0	0		HERC2	O95714	-1.22094841982007
sp|O95716|RAB3D_HUMAN	O95716	RAB3D_HUMAN	RAB3D	219	Homo sapiens	1:Experimental evidence at protein level	Ras-related protein Rab-3D	0.9999	0.999	9	6	6	87	0	1	1	2	0	1	1	0	0	1	1	2	0	1	1	0	9	11	12	11	10	10	14	10	65020268	60100224	56723608	66962164	71157480	75272560	64055252	61049384		RAB3D	O95716	-0.308402533646263
sp|O95721|SNP29_HUMAN	O95721	SNP29_HUMAN	SNAP29	258	Homo sapiens	1:Experimental evidence at protein level	Synaptosomal-associated protein 29	1	0.999	7	52	52	52	4	6	10	6	8	5	6	7	4	6	10	6	8	5	6	7	4	6	10	6	8	5	6	7	172843440	153428656	175033344	187196432	158594144	182280608	158212704	170738784		SNAP29	O95721	-0.343866003457124
sp|O95747|OXSR1_HUMAN	O95747	OXSR1_HUMAN	OXSR1	527	Homo sapiens	1:Experimental evidence at protein level	Serine/threonine-protein kinase OSR1	1	0.999	17	153	141	153	20	17	21	19	19	21	18	18	19	16	20	18	17	18	17	16	20	17	21	19	19	21	18	18	539884670	417068384	478118272	536941760	508793184	573408130	557729150	474077408		OXSR1	O95747	-0.117439985959175
sp|O95749|GGPPS_HUMAN	O95749	GGPPS_HUMAN	GGPS1	300	Homo sapiens	1:Experimental evidence at protein level	Geranylgeranyl pyrophosphate synthase	1	0.999	8	42	42	42	6	6	4	5	5	6	6	4	6	6	4	5	5	6	6	4	6	6	4	5	5	6	6	4	145349616	132734408	124588432	145725456	139118432	144439232	133804408	132492336		GGPS1	O95749	-0.12609459455333
sp|O95755|RAB36_HUMAN	O95755	RAB36_HUMAN	RAB36	267	Homo sapiens	1:Experimental evidence at protein level	Ras-related protein Rab-36	0.9997	0.999	2	3	3	3	0	0	0	1	1	0	0	1	0	0	0	1	1	0	0	1	0	0	0	1	1	0	0	1	0	0	0	13336584	20531250	12256912	0	0		RAB36	O95755	-0.824007033401805
sp|O95757|HS74L_HUMAN	O95757	HS74L_HUMAN	HSPA4L	839	Homo sapiens	1:Experimental evidence at protein level	Heat shock 70 kDa protein 4L	1	0.999	41	265	265	331	40	43	34	41	23	31	30	23	40	43	34	41	23	31	30	23	52	51	45	48	30	37	38	30	1444599940	1460680580	1384884860	1453899010	864568130	942294720	817598910	955939650		HSPA4L	O95757	-0.60435373830072
sp|O95758|PTBP3_HUMAN	O95758	PTBP3_HUMAN	PTBP3	552	Homo sapiens	1:Experimental evidence at protein level	Polypyrimidine tract-binding protein 3	1	0.9989	7	6	6	53	0	0	1	1	1	1	1	1	0	0	1	1	1	1	1	1	6	7	6	9	7	6	6	6	0	0	0	0	77025256	64803616	60423992	87293056		PTBP3	O95758	2.2645641367866
sp|O95772|STR3N_HUMAN	O95772	STR3N_HUMAN	STARD3NL	234	Homo sapiens	1:Experimental evidence at protein level	STARD3 N-terminal-like protein	1	0.999	3	20	20	20	3	4	2	3	3	1	2	2	3	4	2	3	3	1	2	2	3	4	2	3	3	1	2	2	144202064	124375072	129750176	134229408	119648232	105332976	86039696	90406016		STARD3NL	O95772	-1.59908652501136
sp|O95777|LSM8_HUMAN	O95777	LSM8_HUMAN	LSM8	96	Homo sapiens	1:Experimental evidence at protein level	U6 snRNA-associated Sm-like protein LSm8	1	0.999	5	42	42	42	5	5	6	5	5	6	4	6	5	5	6	5	5	6	4	6	5	5	6	5	5	6	4	6	655056770	395516576	590264320	579644220	691476930	764308220	769317760	527513632		LSM8	O95777	-0.120167899034813
sp|O95782|AP2A1_HUMAN	O95782	AP2A1_HUMAN	AP2A1	977	Homo sapiens	1:Experimental evidence at protein level	AP-2 complex subunit alpha-1	1	0.999	39	248	248	359	38	37	27	34	29	29	30	24	38	37	27	34	29	29	30	24	56	52	42	50	43	41	42	33	336497568	294765024	318985536	325316640	322336160	311914368	313337440	297796288		AP2A1	O95782	-0.307963867156375
sp|O95785|WIZ_HUMAN	O95785	WIZ_HUMAN	WIZ	1651	Homo sapiens	1:Experimental evidence at protein level	Protein Wiz	1	0.999	19	82	82	82	10	8	11	9	9	15	10	10	10	8	11	9	9	15	10	10	10	8	11	9	9	15	10	10	164067568	124774472	148795712	136306032	169126304	182194096	178761392	197275744		WIZ	O95785	0.0313206770941907
sp|O95793|STAU1_HUMAN	O95793	STAU1_HUMAN	STAU1	577	Homo sapiens	1:Experimental evidence at protein level	Double-stranded RNA-binding protein Staufen homolog 1	1	0.999	22	144	130	144	19	14	17	15	20	24	16	19	16	13	15	12	19	23	15	17	19	14	17	15	20	24	16	19	295250848	213634384	251290016	279999456	290377344	272170208	248462384	269489856		STAU1	O95793	-0.249934055106113
sp|O95817|BAG3_HUMAN	O95817	BAG3_HUMAN	BAG3	575	Homo sapiens	1:Experimental evidence at protein level	BAG family molecular chaperone regulator 3	1	0.999	9	20	20	20	3	4	4	4	0	2	1	2	3	4	4	4	0	2	1	2	3	4	4	4	0	2	1	2	68977328	37756748	46235208	37769772	574372740	165988224	530704224	291022784		BAG3	O95817	-1.70276451620692
sp|O95819|M4K4_HUMAN	O95819	M4K4_HUMAN	MAP4K4	1239	Homo sapiens	1:Experimental evidence at protein level	Mitogen-activated protein kinase kinase kinase kinase 4	1	0.999	28	186	98	186	26	23	27	19	21	25	27	18	15	12	15	11	9	13	15	8	26	23	27	19	21	25	27	18	455823840	414752448	422223168	442444032	478960544	479549952	504776000	472509408		MAP4K4	O95819	-0.161730012298152
sp|O95822|DCMC_HUMAN	O95822	DCMC_HUMAN	MLYCD	493	Homo sapiens	1:Experimental evidence at protein level	Malonyl-CoA decarboxylase, mitochondrial	0.97	0.999	1	5	5	5	0	0	1	1	1	0	1	1	0	0	1	1	1	0	1	1	0	0	1	1	1	0	1	1	0	0	0	0	0	0	0	0		MLYCD	O95822	-0.656891800250165
sp|O95825|QORL1_HUMAN	O95825	QORL1_HUMAN	CRYZL1	349	Homo sapiens	1:Experimental evidence at protein level	Quinone oxidoreductase-like protein 1	1	0.999	11	58	58	58	8	11	6	8	5	9	5	6	8	11	6	8	5	9	5	6	8	11	6	8	5	9	5	6	143467136	139939376	158622496	153990032	129458768	144254992	129352248	129839072		CRYZL1	O95825	-1.4754666543558
sp|O95831|AIFM1_HUMAN	O95831	AIFM1_HUMAN	AIFM1	613	Homo sapiens	1:Experimental evidence at protein level	Apoptosis-inducing factor 1, mitochondrial	1	0.999	18	162	162	162	24	18	20	24	18	21	20	17	24	18	20	24	18	21	20	17	24	18	20	24	18	21	20	17	612818050	510952960	597837310	594428930	537232190	507228000	569936770	601053820		AIFM1	O95831	-0.312628171527285
sp|O95835|LATS1_HUMAN	O95835	LATS1_HUMAN	LATS1	1130	Homo sapiens	1:Experimental evidence at protein level	Serine/threonine-protein kinase LATS1	0.9993	0.999	2	5	1	5	1	0	0	1	1	0	1	1	1	0	0	0	0	0	0	0	1	0	0	1	1	0	1	1	0	0	0	0	0	0	0	0		LATS1	O95835	-1.51479575436341
sp|O95848|NUD14_HUMAN	O95848	NUD14_HUMAN	NUDT14	222	Homo sapiens	1:Experimental evidence at protein level	Uridine diphosphate glucose pyrophosphatase NUDT14	0.8981	0.9963	1	6	6	6	1	2	3	0	0	0	0	0	1	2	3	0	0	0	0	0	1	2	3	0	0	0	0	0	0	0	0	0	0	0	0	0		NUDT14	O95848	-0.920054078240457
sp|O95857|TSN13_HUMAN	O95857	TSN13_HUMAN	TSPAN13	204	Homo sapiens	1:Experimental evidence at protein level	Tetraspanin-13	0.7827	0.991	1	1	1	1	0	0	1	0	0	0	0	0	0	0	1	0	0	0	0	0	0	0	1	0	0	0	0	0	0	0	0	0	0	0	0	0		TSPAN13	O95857	-1.89116818889088
sp|O95861|BPNT1_HUMAN	O95861	BPNT1_HUMAN	BPNT1	308	Homo sapiens	1:Experimental evidence at protein level	3'(2'),5'-bisphosphate nucleotidase 1	1	0.999	11	83	83	83	11	12	9	8	12	9	9	13	11	12	9	8	12	9	9	13	11	12	9	8	12	9	9	13	256548400	261373312	250283552	233380512	231243840	226867984	238112928	262327680		BPNT1	O95861	-0.358101682162129
sp|O95864|FADS2_HUMAN	O95864	FADS2_HUMAN	FADS2	444	Homo sapiens	1:Experimental evidence at protein level	Acyl-CoA 6-desaturase	1	0.999	9	85	85	85	11	9	10	10	13	10	10	12	11	9	10	10	13	10	10	12	11	9	10	10	13	10	10	12	609021760	519173440	598918780	597965950	712394620	635086080	704514300	683890690		FADS2	O95864	0.0460559436731817
sp|O95865|DDAH2_HUMAN	O95865	DDAH2_HUMAN	DDAH2	285	Homo sapiens	1:Experimental evidence at protein level	Putative hydrolase DDAH2	1	0.999	20	340	334	340	42	40	46	44	44	45	41	38	42	39	46	43	43	44	40	37	42	40	46	44	44	45	41	38	6164004900	6370078700	6462014000	6474518000	5711684600	5676567600	5644678700	5617998300		DDAH2	O95865	-0.331204550834822
sp|O95870|ABHGA_HUMAN	O95870	ABHGA_HUMAN	ABHD16A	558	Homo sapiens	1:Experimental evidence at protein level	Phosphatidylserine lipase ABHD16A	1	0.999	8	72	72	72	7	6	9	10	9	12	9	10	7	6	9	10	9	12	9	10	7	6	9	10	9	12	9	10	252713024	236253456	251373168	293145888	269105600	277595072	212429008	232930784		ABHD16A	O95870	-0.471290736097132
sp|O95881|TXD12_HUMAN	O95881	TXD12_HUMAN	TXNDC12	172	Homo sapiens	1:Experimental evidence at protein level	Thioredoxin domain-containing protein 12	1	0.999	7	91	91	91	11	11	11	12	10	14	11	11	11	11	11	12	10	14	11	11	11	11	11	12	10	14	11	11	447683040	421437824	464721568	468214784	423850816	453085728	460118464	490068032		TXNDC12	O95881	-0.152736811773804
sp|O95905|ECD_HUMAN	O95905	ECD_HUMAN	ECD	644	Homo sapiens	1:Experimental evidence at protein level	Protein ecdysoneless homolog	0.9774	0.999	1	7	7	7	2	2	0	1	1	1	0	0	2	2	0	1	1	1	0	0	2	2	0	1	1	1	0	0	136457072	163612688	0	0	151250912	0	0	192042528		ECD	O95905	-2.18603845584548
sp|O95926|SYF2_HUMAN	O95926	SYF2_HUMAN	SYF2	243	Homo sapiens	1:Experimental evidence at protein level	Pre-mRNA-splicing factor SYF2	1	0.999	2	12	12	12	2	2	1	1	2	2	1	1	2	2	1	1	2	2	1	1	2	2	1	1	2	2	1	1	132280664	108522480	124234344	137664720	131524376	169170288	156454592	170296080		SYF2	O95926	-0.279616648796335
sp|O95948|ONEC2_HUMAN	O95948	ONEC2_HUMAN	ONECUT2	504	Homo sapiens	1:Experimental evidence at protein level	One cut domain family member 2	0.9789	0.9989	2	4	2	4	1	2	0	0	0	0	1	0	0	1	0	0	0	0	1	0	1	2	0	0	0	0	1	0	38384076	18690030	0	0	0	0	0	0		ONECUT2	O95948	-1.47789038744968
sp|O95983|MBD3_HUMAN	O95983	MBD3_HUMAN	MBD3	291	Homo sapiens	1:Experimental evidence at protein level	Methyl-CpG-binding domain protein 3	1	0.999	9	60	60	60	6	5	6	6	9	10	10	8	6	5	6	6	9	10	10	8	6	5	6	6	9	10	10	8	186855488	162231280	181489440	174069456	204488160	218171856	203593312	250253776		MBD3	O95983	0.185137729830157
sp|O95989|NUDT3_HUMAN	O95989	NUDT3_HUMAN	NUDT3	172	Homo sapiens	1:Experimental evidence at protein level	Diphosphoinositol polyphosphate phosphohydrolase 1	1	0.999	8	70	61	70	8	7	8	8	8	9	12	10	7	5	7	7	7	8	11	9	8	7	8	8	8	9	12	10	427935840	326655872	337812064	399034592	375971616	372847008	378107520	329840992		NUDT3	O95989	-0.4078694159101
sp|O95996|APCL_HUMAN	O95996	APCL_HUMAN	APC2	2303	Homo sapiens	1:Experimental evidence at protein level	Adenomatous polyposis coli protein 2	1	0.9984	7	9	9	11	4	2	0	0	0	3	0	0	4	2	0	0	0	3	0	0	6	2	0	0	0	3	0	0	30359096	0	11868153	0	25852858	43728296	0	0		APC2	O95996	-0.419161186550687
sp|O95999|BCL10_HUMAN	O95999	BCL10_HUMAN	BCL10	233	Homo sapiens	1:Experimental evidence at protein level	B-cell lymphoma/leukemia 10	1	0.999	3	12	12	12	1	1	2	1	2	3	1	1	1	1	2	1	2	3	1	1	1	1	2	1	2	3	1	1	0	37649068	45717972	59141292	50903864	70811712	67020416	46006216		BCL10	O95999	-0.0132251744189914
sp|O96000|NDUBA_HUMAN	O96000	NDUBA_HUMAN	NDUFB10	172	Homo sapiens	1:Experimental evidence at protein level	NADH dehydrogenase [ubiquinone] 1 beta subcomplex subunit 10	1	0.999	9	58	58	58	8	4	10	6	8	8	7	7	8	4	10	6	8	8	7	7	8	4	10	6	8	8	7	7	290900896	262366048	339343520	263744832	209939200	219486128	227947648	196535696		NDUFB10	O96000	-0.970145579949508
sp|O96005|CLPT1_HUMAN	O96005	CLPT1_HUMAN	CLPTM1	669	Homo sapiens	1:Experimental evidence at protein level	Putative lipid scramblase CLPTM1	1	0.999	6	30	30	30	2	4	4	4	5	4	4	3	2	4	4	4	5	4	4	3	2	4	4	4	5	4	4	3	144585856	100000400	121250888	115136232	121560992	120664304	120174448	135820944		CLPTM1	O96005	-0.325055155673641
sp|O96006|ZBED1_HUMAN	O96006	ZBED1_HUMAN	ZBED1	694	Homo sapiens	1:Experimental evidence at protein level	E3 SUMO-protein ligase ZBED1	0.9785	0.999	2	3	3	3	0	0	0	0	2	0	0	1	0	0	0	0	2	0	0	1	0	0	0	0	2	0	0	1	0	0	133601032	99986528	126410048	145877216	186236848	194959056		ZBED1	O96006	0.050799101352756
sp|O96008|TOM40_HUMAN	O96008	TOM40_HUMAN	TOMM40	361	Homo sapiens	1:Experimental evidence at protein level	Mitochondrial import receptor subunit TOM40 homolog	1	0.999	8	94	94	94	8	10	10	13	13	17	10	13	8	10	10	13	13	17	10	13	8	10	10	13	13	17	10	13	235710960	201876624	188055600	206063024	199727984	178999312	190016736	201254512		TOMM40	O96008	-0.281262650340407
sp|O96011|PX11B_HUMAN	O96011	PX11B_HUMAN	PEX11B	259	Homo sapiens	1:Experimental evidence at protein level	Peroxisomal membrane protein 11B	1	0.999	6	50	50	50	6	5	5	7	5	7	9	6	6	5	5	7	5	7	9	6	6	5	5	7	5	7	9	6	203954016	195636592	198157808	191467120	174462512	176900992	189379536	183012128		PEX11B	O96011	-0.349635534531032
sp|O96013|PAK4_HUMAN	O96013	PAK4_HUMAN	PAK4	591	Homo sapiens	1:Experimental evidence at protein level	Serine/threonine-protein kinase PAK 4	1	0.999	10	58	39	58	5	6	6	9	8	10	6	8	5	3	3	6	6	7	3	6	5	6	6	9	8	10	6	8	77406512	108995088	97273640	102963712	88583504	98184416	99822312	124113056		PAK4	O96013	-0.456702044043462
sp|O96015|DNAL4_HUMAN	O96015	DNAL4_HUMAN	DNAL4	105	Homo sapiens	1:Experimental evidence at protein level	Dynein axonemal light chain 4	0.9999	0.999	2	2	2	2	0	0	0	0	2	0	0	0	0	0	0	0	2	0	0	0	0	0	0	0	2	0	0	0	15813006	0	22472590	0	30448412	20737424	0	0		DNAL4	O96015	-1.10192439180191
sp|O96019|ACL6A_HUMAN	O96019	ACL6A_HUMAN	ACTL6A	429	Homo sapiens	1:Experimental evidence at protein level	Actin-like protein 6A	1	0.999	18	213	174	213	31	21	27	28	30	29	25	22	26	18	23	22	24	22	20	19	31	21	27	28	30	29	25	22	859115520	772488580	885342980	983767360	1012581250	1029288190	1004889340	1012563330		ACTL6A	O96019	-0.102950826927728
sp|O96028|NSD2_HUMAN	O96028	NSD2_HUMAN	NSD2	1365	Homo sapiens	1:Experimental evidence at protein level	Histone-lysine N-methyltransferase NSD2	1	0.999	24	134	131	134	23	11	16	16	16	23	10	19	22	11	16	16	15	22	10	19	23	11	16	16	16	23	10	19	188279920	169187424	190167136	182445504	192109104	188671776	199786944	223575968		NSD2	O96028	-0.495972696705289
sp|P00167|CYB5_HUMAN	P00167	CYB5_HUMAN	CYB5A	134	Homo sapiens	1:Experimental evidence at protein level	Cytochrome b5	1	0.999	5	48	48	48	6	6	8	7	6	4	8	3	6	6	8	7	6	4	8	3	6	6	8	7	6	4	8	3	384673504	365195584	446807872	364971360	381446944	335876992	407202176	439618592		CYB5A	P00167	-0.605712888489166
sp|P00338|LDHA_HUMAN	P00338	LDHA_HUMAN	LDHA	332	Homo sapiens	1:Experimental evidence at protein level	L-lactate dehydrogenase A chain	1	0.999	13	136	135	169	21	19	13	19	14	16	17	17	20	19	13	19	14	16	17	17	24	23	17	23	17	21	23	21	738116350	766862270	730687870	769766660	831765760	817915970	832512770	864844610		LDHA	P00338	-0.0313305693321795
sp|P00367|DHE3_HUMAN	P00367	DHE3_HUMAN	GLUD1	558	Homo sapiens	1:Experimental evidence at protein level	Glutamate dehydrogenase 1, mitochondrial	1	0.999	27	358	44	358	45	47	42	43	47	39	46	49	6	5	6	4	5	5	6	7	45	47	42	43	47	39	46	49	1118828930	874460100	967659260	989992380	983343300	1017214530	1023871810	996465860		GLUD1	P00367	-0.402085488424451
sp|P00374|DYR_HUMAN	P00374	DYR_HUMAN	DHFR	187	Homo sapiens	1:Experimental evidence at protein level	Dihydrofolate reductase	1	0.999	7	17	9	17	1	0	0	1	2	5	3	5	0	0	0	1	0	3	1	4	1	0	0	1	2	5	3	5	81767312	61491484	67432232	88973688	207934256	219660832	169951616	165127632		DHFR	P00374	1.13184125978026
sp|P00387|NB5R3_HUMAN	P00387	NB5R3_HUMAN	CYB5R3	301	Homo sapiens	1:Experimental evidence at protein level	NADH-cytochrome b5 reductase 3	1	0.999	18	236	236	236	29	32	33	26	29	30	28	29	29	32	33	26	29	30	28	29	29	32	33	26	29	30	28	29	2268226050	2280525820	2384594690	2397616380	1987619970	1956852860	2159442690	2201808130		CYB5R3	P00387	-0.3680324508276
sp|P00390|GSHR_HUMAN	P00390	GSHR_HUMAN	GSR	522	Homo sapiens	1:Experimental evidence at protein level	Glutathione reductase, mitochondrial	1	0.999	15	106	106	106	17	12	10	14	13	12	16	12	17	12	10	14	13	12	16	12	17	12	10	14	13	12	16	12	402834048	336047552	375579392	372692416	387468704	365575456	343151936	359206400		GSR	P00390	-0.30629700076089
sp|P00395|COX1_HUMAN	P00395	COX1_HUMAN	MT-CO1	513	Homo sapiens	1:Experimental evidence at protein level	Cytochrome c oxidase subunit 1	0.9995	0.9971	1	6	6	6	0	1	1	1	0	2	1	0	0	1	1	1	0	2	1	0	0	1	1	1	0	2	1	0	58192576	60928400	87366488	42214756	0	68919904	75713944	0		MT-CO1	P00395	-2.13655164183496
sp|P00403|COX2_HUMAN	P00403	COX2_HUMAN	MT-CO2	227	Homo sapiens	1:Experimental evidence at protein level	Cytochrome c oxidase subunit 2	1	0.999	3	28	28	28	3	4	3	4	5	3	3	3	3	4	3	4	5	3	3	3	3	4	3	4	5	3	3	3	714080770	544777980	593532670	723758590	717231490	707183810	544734270	528162880		MT-CO2	P00403	-0.442810033218503
sp|P00414|COX3_HUMAN	P00414	COX3_HUMAN	MT-CO3	261	Homo sapiens	1:Experimental evidence at protein level	Cytochrome c oxidase subunit 3	1	0.999	1	11	11	11	4	1	1	1	1	1	1	1	4	1	1	1	1	1	1	1	4	1	1	1	1	1	1	1	115924256	106481184	100066560	95563144	126520880	97540560	111241536	127661744		MT-CO3	P00414	-0.810561195556383
sp|P00441|SODC_HUMAN	P00441	SODC_HUMAN	SOD1	154	Homo sapiens	1:Experimental evidence at protein level	Superoxide dismutase [Cu-Zn]	1	0.999	8	314	314	314	36	42	40	38	39	43	39	37	36	42	40	38	39	43	39	37	36	42	40	38	39	43	39	37	5707534300	6508649500	6061631500	6218660900	6261282800	5673785900	6215880700	6947607000		SOD1	P00441	-0.133493601627731
sp|P00491|PNPH_HUMAN	P00491	PNPH_HUMAN	PNP	289	Homo sapiens	1:Experimental evidence at protein level	Purine nucleoside phosphorylase	1	0.999	11	82	82	82	12	11	11	11	10	7	11	9	12	11	11	11	10	7	11	9	12	11	11	11	10	7	11	9	185409184	181705600	190662960	203563008	187680160	185981904	194457648	217043616		PNP	P00491	-0.266988474995701
sp|P00492|HPRT_HUMAN	P00492	HPRT_HUMAN	HPRT1	218	Homo sapiens	1:Experimental evidence at protein level	Hypoxanthine-guanine phosphoribosyltransferase	1	0.999	9	70	64	70	8	7	9	11	9	10	8	8	7	7	9	10	8	9	7	7	8	7	9	11	9	10	8	8	231628960	236263232	242627392	255752896	222188352	271685728	225027744	235697776		HPRT1	P00492	-0.337976040567548
sp|P00505|AATM_HUMAN	P00505	AATM_HUMAN	GOT2	430	Homo sapiens	1:Experimental evidence at protein level	Aspartate aminotransferase, mitochondrial	1	0.999	25	384	384	384	51	55	52	51	45	40	46	44	51	55	52	51	45	40	46	44	51	55	52	51	45	40	46	44	1458466050	1256535040	1394688640	1496316540	1264115840	1125759490	1268764540	1137846910		GOT2	P00505	-0.513349258642099
sp|P00519|ABL1_HUMAN	P00519	ABL1_HUMAN	ABL1	1130	Homo sapiens	1:Experimental evidence at protein level	Tyrosine-protein kinase ABL1	1	0.999	5	13	4	13	1	2	1	0	3	3	1	2	0	0	0	0	2	2	0	0	1	2	1	0	3	3	1	2	86957880	90714024	93024296	78284056	85802896	74201600	71066536	77810856		ABL1	P00519	0.073581847565373
sp|P00558|PGK1_HUMAN	P00558	PGK1_HUMAN	PGK1	417	Homo sapiens	1:Experimental evidence at protein level	Phosphoglycerate kinase 1	1	0.999	29	724	578	724	84	93	88	90	92	90	94	93	66	76	73	72	72	75	71	73	84	93	88	90	92	90	94	93	8652809200	9332533200	8773704700	9088431100	8499853800	8769767400	8338967600	9030413300		PGK1	P00558	-0.220310171054224
sp|P00568|KAD1_HUMAN	P00568	KAD1_HUMAN	AK1	194	Homo sapiens	1:Experimental evidence at protein level	Adenylate kinase isoenzyme 1	1	0.999	17	239	221	239	34	31	34	26	28	32	28	26	32	29	31	24	25	30	26	24	34	31	34	26	28	32	28	26	1395315200	1431611010	1292787200	1414149760	1392935810	1463343740	1357152260	1505894400		AK1	P00568	-0.201549326199063
sp|P00748|FA12_HUMAN	P00748	FA12_HUMAN	F12	615	Homo sapiens	1:Experimental evidence at protein level	Coagulation factor XII	0.9134	0.9969	1	2	2	2	0	0	1	1	0	0	0	0	0	0	1	1	0	0	0	0	0	0	1	1	0	0	0	0	0	0	37450520	39000456	59629760	69119576	118242728	55694664		F12	P00748	0.570491584884697
sp|P00761|TRYP_PIG	P00761	TRYP_PIG		231	Sus scrofa	1:Experimental evidence at protein level	Trypsin	1	0.999	3	30	30	30	4	3	3	3	4	5	4	4	4	3	3	3	4	5	4	4	4	3	3	3	4	5	4	4	3061283840	2071261950	2752306940	3071766780	3114808060	3394291460	2609615620	2567666430		P00761	P00761	-0.655454596867366
sp|P00813|ADA_HUMAN	P00813	ADA_HUMAN	ADA	363	Homo sapiens	1:Experimental evidence at protein level	Adenosine deaminase	1	0.999	4	9	9	9	1	2	1	1	0	1	0	3	1	2	1	1	0	1	0	3	1	2	1	1	0	1	0	3	972456700	863449220	1079128060	913736830	939838210	1155786240	1361445380	1063955010		ADA	P00813	-0.0894212179832144
sp|P00846|ATP6_HUMAN	P00846	ATP6_HUMAN	MT-ATP6	226	Homo sapiens	1:Experimental evidence at protein level	ATP synthase subunit a	0.9678	0.9989	1	2	2	2	1	0	0	1	0	0	0	0	1	0	0	1	0	0	0	0	1	0	0	1	0	0	0	0	41082408	0	0	45176508	0	0	0	0		MT-ATP6	P00846	-2.0056667661129
sp|P00918|CAH2_HUMAN	P00918	CAH2_HUMAN	CA2	260	Homo sapiens	1:Experimental evidence at protein level	Carbonic anhydrase 2	1	0.999	12	68	52	68	6	7	7	8	11	10	12	7	5	5	5	7	10	7	8	5	6	7	7	8	11	10	12	7	250948320	248890976	325933824	293633984	295306784	290957888	374452096	304016064		CA2	P00918	-0.0921766182075291
sp|P00966|ASSY_HUMAN	P00966	ASSY_HUMAN	ASS1	412	Homo sapiens	1:Experimental evidence at protein level	Argininosuccinate synthase	1	0.999	13	66	66	66	13	14	11	13	7	3	3	2	13	14	11	13	7	3	3	2	13	14	11	13	7	3	3	2	336528000	323290432	309351296	352403840	92289680	95136904	97225456	104491272		ASS1	P00966	-2.76731598827325
sp|P01111|RASN_HUMAN	P01111	RASN_HUMAN	NRAS	189	Homo sapiens	1:Experimental evidence at protein level	GTPase NRas	1	0.999	8	18	18	67	3	3	2	2	1	3	2	2	3	3	2	2	1	3	2	2	10	9	7	11	7	10	6	7	214445072	176539392	208194992	215662576	185798944	173763520	145783216	148261312		NRAS	P01111	-0.753565764095323
sp|P01112|RASH_HUMAN	P01112	RASH_HUMAN	HRAS	189	Homo sapiens	1:Experimental evidence at protein level	GTPase HRas	1	0.999	9	28	13	60	5	1	1	7	4	6	2	2	2	0	0	3	2	3	2	1	9	5	5	11	8	9	6	7	129991352	164620832	121581616	138503488	118826312	113054360	105088560	126502968		HRAS	P01112	-0.581477420838374
sp|P01116|RASK_HUMAN	P01116	RASK_HUMAN	KRAS	189	Homo sapiens	1:Experimental evidence at protein level	GTPase KRas	1	0.999	9	89	46	89	8	9	9	15	12	13	11	12	3	3	4	9	7	8	6	6	8	9	9	15	12	13	11	12	745626050	648087100	728570110	761602180	657489020	662311870	688243260	593230400		KRAS	P01116	-0.385205083341101
sp|P01130|LDLR_HUMAN	P01130	LDLR_HUMAN	LDLR	860	Homo sapiens	1:Experimental evidence at protein level	Low-density lipoprotein receptor	1	0.999	2	12	12	12	1	2	1	0	2	3	2	1	1	2	1	0	2	3	2	1	1	2	1	0	2	3	2	1	38095572	43442948	47713660	39480220	57539600	55916568	63626964	73509000		LDLR	P01130	0.267596784999023
sp|P01210|PENK_HUMAN	P01210	PENK_HUMAN	PENK	267	Homo sapiens	1:Experimental evidence at protein level	Proenkephalin-A	0.9808	0.9891	2	2	2	2	0	0	0	0	0	1	1	0	0	0	0	0	0	1	1	0	0	0	0	0	0	1	1	0	0	0	0	0	0	0	0	0		PENK	P01210	-1.61298342015659
sp|P01889|HLAB_HUMAN	P01889	HLAB_HUMAN	HLA-B	362	Homo sapiens	1:Experimental evidence at protein level	HLA class I histocompatibility antigen, B alpha chain	1	0.999	4	15	0	15	1	2	2	0	2	2	2	4	0	0	0	0	0	0	0	0	1	2	2	0	2	2	2	4	80642096	51223052	61335856	73137688	53067056	74037872	70959296	113819264		HLA-B	P01889	-0.503469135237191
sp|P02452|CO1A1_HUMAN	P02452	CO1A1_HUMAN	COL1A1	1464	Homo sapiens	1:Experimental evidence at protein level	Collagen alpha-1(I) chain	0.9998	0.9971	3	3	3	3	0	1	1	1	0	0	0	0	0	1	1	1	0	0	0	0	0	1	1	1	0	0	0	0	0	0	0	0	0	0	0	0		COL1A1	P02452	-0.4990629092867
sp|P02458|CO2A1_HUMAN	P02458	CO2A1_HUMAN	COL2A1	1487	Homo sapiens	1:Experimental evidence at protein level	Collagen alpha-1(II) chain	1	0.9989	4	6	6	6	0	1	0	1	1	1	1	1	0	1	0	1	1	1	1	1	0	1	0	1	1	1	1	1	0	43136332	28668752	34434036	0	0	22406792	40817592		COL2A1	P02458	-1.18463741563291
sp|P02461|CO3A1_HUMAN	P02461	CO3A1_HUMAN	COL3A1	1466	Homo sapiens	1:Experimental evidence at protein level	Collagen alpha-1(III) chain	1	0.999	4	10	10	10	3	0	0	1	3	1	1	1	3	0	0	1	3	1	1	1	3	0	0	1	3	1	1	1	52902324	0	58109380	43302124	39452576	0	0	0		COL3A1	P02461	-2.87904669590404
sp|P02511|CRYAB_HUMAN	P02511	CRYAB_HUMAN	CRYAB	175	Homo sapiens	1:Experimental evidence at protein level	Alpha-crystallin B chain	0.9994	0.9985	2	7	7	7	0	0	0	0	0	2	2	3	0	0	0	0	0	2	2	3	0	0	0	0	0	2	2	3	0	0	0	10506412	17787182	22311020	35740224	27403934		CRYAB	P02511	1.13603937700715
sp|P02538|K2C6A_HUMAN	P02538	K2C6A_HUMAN	KRT6A	564	Homo sapiens	1:Experimental evidence at protein level	Keratin, type II cytoskeletal 6A	1	0.999	7	4	1	27	0	0	0	0	4	0	0	0	0	0	0	0	1	0	0	0	2	5	3	3	9	1	2	2	0	0	0	0	0	0	0	0		KRT6A	P02538	-0.52478323698624
sp|P02545|LMNA_HUMAN	P02545	LMNA_HUMAN	LMNA	664	Homo sapiens	1:Experimental evidence at protein level	Prelamin-A/C	1	0.999	44	372	372	393	57	61	54	56	35	41	32	36	57	61	54	56	35	41	32	36	60	63	57	58	38	43	35	39	768832260	665504700	649235520	701468420	297385984	313403392	279797504	264303216		LMNA	P02545	-1.74819652900237
sp|P02662|CASA1_BOVIN	P02662	CASA1_BOVIN	CSN1S1	214	Bos taurus	1:Experimental evidence at protein level	Alpha-S1-casein	0.9702	0.999	1	3	3	3	0	0	1	0	0	1	1	0	0	0	1	0	0	1	1	0	0	0	1	0	0	1	1	0	0	0	23219718	37576236	0	48659748	72946328	0		CSN1S1	P02662	-0.336843322612431
sp|P02663|CASA2_BOVIN	P02663	CASA2_BOVIN	CSN1S2	222	Bos taurus	1:Experimental evidence at protein level	Alpha-S2-casein	1	0.9989	4	11	11	11	0	0	1	2	1	1	5	1	0	0	1	2	1	1	5	1	0	0	1	2	1	1	5	1	0	0	79866184	96753336	46212544	125607336	179581168	23357608		CSN1S2	P02663	-1.50860391577067
sp|P02668|CASK_BOVIN	P02668	CASK_BOVIN	CSN3	190	Bos taurus	1:Experimental evidence at protein level	Kappa-casein	1	0.999	2	7	7	7	0	0	2	2	0	1	2	0	0	0	2	2	0	1	2	0	0	0	2	2	0	1	2	0	0	0	65597020	64692612	0	42524224	94410592	0		CSN3	P02668	-2.61302947246157
sp|P02751|FINC_HUMAN	P02751	FINC_HUMAN	FN1	2477	Homo sapiens	1:Experimental evidence at protein level	Fibronectin	0.9702	0.999	1	2	2	2	0	0	0	0	1	0	1	0	0	0	0	0	1	0	1	0	0	0	0	0	1	0	1	0	0	0	0	0	0	0	0	0		FN1	P02751	-0.379637699616448
sp|P02768|ALBU_HUMAN	P02768	ALBU_HUMAN	ALB	609	Homo sapiens	1:Experimental evidence at protein level	Albumin	0.988	0.9979	6	1	1	104	0	0	0	0	0	0	0	1	0	0	0	0	0	0	0	1	14	13	13	13	11	12	13	15	0	14253296	0	0	25922306	0	0	48370388		ALB	P02768	-0.140546048993774
sp|P02769|ALBU_BOVIN	P02769	ALBU_BOVIN	ALB	607	Bos taurus	1:Experimental evidence at protein level	Albumin	1	0.999	51	1101	998	1101	135	139	137	140	139	136	127	148	121	126	124	127	128	124	114	134	135	139	137	140	139	136	127	148	10464971800	8121977900	9058528300	9606621200	9579147300	8472765400	8195381800	12835749900		ALB.1	P02769	-0.298381850812183
sp|P02786|TFR1_HUMAN	P02786	TFR1_HUMAN	TFRC	760	Homo sapiens	1:Experimental evidence at protein level	Transferrin receptor protein 1	1	0.999	13	64	64	64	7	7	7	8	9	10	10	6	7	7	7	8	9	10	10	6	7	7	7	8	9	10	10	6	301301920	199067328	256256032	262913344	274289472	268088832	276049696	248025440		TFRC	P02786	-0.418038450371846
sp|P02787|TRFE_HUMAN	P02787	TRFE_HUMAN	TF	698	Homo sapiens	1:Experimental evidence at protein level	Serotransferrin	1	0.999	31	298	298	298	35	41	45	31	33	32	39	42	35	41	45	31	33	32	39	42	35	41	45	31	33	32	39	42	684352000	602032450	744187200	656881280	658643200	690385470	649848700	912982910		TF	P02787	-0.159867442249003
sp|P02792|FRIL_HUMAN	P02792	FRIL_HUMAN	FTL	175	Homo sapiens	1:Experimental evidence at protein level	Ferritin light chain	1	0.999	5	32	32	32	4	5	3	5	2	4	4	5	4	5	3	5	2	4	4	5	4	5	3	5	2	4	4	5	185655760	203094480	187522864	195667776	160560480	171345952	156065600	184366112		FTL	P02792	-0.517936923670958
sp|P02794|FRIH_HUMAN	P02794	FRIH_HUMAN	FTH1	183	Homo sapiens	1:Experimental evidence at protein level	Ferritin heavy chain	1	0.999	8	106	106	106	9	12	13	15	14	15	17	11	9	12	13	15	14	15	17	11	9	12	13	15	14	15	17	11	281856288	311216096	290634048	299858560	289526560	276130976	291391456	317557984		FTH1	P02794	-0.305311786530445
sp|P02795|MT2_HUMAN	P02795	MT2_HUMAN	MT2A	61	Homo sapiens	1:Experimental evidence at protein level	Metallothionein-2	0.9702	0.999	1	2	0	2	0	0	0	0	1	0	0	1	0	0	0	0	0	0	0	0	0	0	0	0	1	0	0	1	14322072	0	0	0	33397062	25714484	28248038	31116998	sp|P04732|MT1E_HUMAN, sp|P13640|MT1G_HUMAN, sp|P80297|MT1X_HUMAN, sp|Q8N339|MT1M_HUMAN	MT2A	P02795	0.0808152850800782
sp|P03886|NU1M_HUMAN	P03886	NU1M_HUMAN	MT-ND1	318	Homo sapiens	1:Experimental evidence at protein level	NADH-ubiquinone oxidoreductase chain 1	0.9484	0.9982	1	1	1	1	0	0	1	0	0	0	0	0	0	0	1	0	0	0	0	0	0	0	1	0	0	0	0	0	0	0	23093240	0	781248580	869018560	752387840	0		MT-ND1	P03886	1.13308699068001
sp|P03891|NU2M_HUMAN	P03891	NU2M_HUMAN	MT-ND2	347	Homo sapiens	1:Experimental evidence at protein level	NADH-ubiquinone oxidoreductase chain 2	0.9701	0.999	1	1	1	1	0	0	1	0	0	0	0	0	0	0	1	0	0	0	0	0	0	0	1	0	0	0	0	0	0	0	0	0	0	0	0	0		MT-ND2	P03891	-1.12195703639925
sp|P03905|NU4M_HUMAN	P03905	NU4M_HUMAN	MT-ND4	459	Homo sapiens	1:Experimental evidence at protein level	NADH-ubiquinone oxidoreductase chain 4	0.95	0.9983	1	3	3	3	0	0	0	0	1	0	1	1	0	0	0	0	1	0	1	1	0	0	0	0	1	0	1	1	0	0	0	70265552	70517736	0	78958248	79021080		MT-ND4	P03905	-0.968538462559098
sp|P03928|ATP8_HUMAN	P03928	ATP8_HUMAN	MT-ATP8	68	Homo sapiens	1:Experimental evidence at protein level	ATP synthase protein 8	1	0.999	2	51	51	51	8	3	8	9	5	5	5	8	8	3	8	9	5	5	5	8	8	3	8	9	5	5	5	8	974074820	572575490	1016862720	978949250	1041663680	653077630	1290918660	995313600		MT-ATP8	P03928	-0.689171960089506
sp|P04040|CATA_HUMAN	P04040	CATA_HUMAN	CAT	527	Homo sapiens	1:Experimental evidence at protein level	Catalase	1	0.999	19	162	162	162	18	19	17	19	24	21	21	23	18	19	17	19	24	21	21	23	18	19	17	19	24	21	21	23	648447680	652567170	673780290	692326270	793448000	824694340	856203330	993123260		CAT	P04040	-0.331964394975432
sp|P04049|RAF1_HUMAN	P04049	RAF1_HUMAN	RAF1	648	Homo sapiens	1:Experimental evidence at protein level	RAF proto-oncogene serine/threonine-protein kinase	1	0.999	14	65	44	65	7	8	8	9	6	11	10	6	5	6	6	7	5	5	5	5	7	8	8	9	6	11	10	6	944999620	1002079740	1064064640	971597120	1146573310	1058428930	1133941500	1400848510		RAF1	P04049	0.0396167805758862
sp|P04062|GBA1_HUMAN	P04062	GBA1_HUMAN	GBA1	536	Homo sapiens	1:Experimental evidence at protein level	Lysosomal acid glucosylceramidase	1	0.999	8	42	42	42	11	6	7	7	4	3	3	1	11	6	7	7	4	3	3	1	11	6	7	7	4	3	3	1	114341072	107893488	113671608	117808448	110179080	84366864	102292232	110808656		GBA1	P04062	-0.763098295799647
sp|P04066|FUCO_HUMAN	P04066	FUCO_HUMAN	FUCA1	466	Homo sapiens	1:Experimental evidence at protein level	Tissue alpha-L-fucosidase	0.9365	0.9971	1	2	2	2	0	0	1	0	0	1	0	0	0	0	1	0	0	1	0	0	0	0	1	0	0	1	0	0	0	0	56103008	64603864	0	82381376	0	0		FUCA1	P04066	-2.55069423864112
sp|P04075|ALDOA_HUMAN	P04075	ALDOA_HUMAN	ALDOA	364	Homo sapiens	1:Experimental evidence at protein level	Fructose-bisphosphate aldolase A	1	0.999	34	624	175	624	73	69	79	76	74	76	87	90	22	18	22	22	21	19	28	23	73	69	79	76	74	76	87	90	4862365200	4676615700	4787488300	4780850700	4807968300	5000610800	4696289800	4909733900		ALDOA	P04075	-0.19417331174854
sp|P04080|CYTB_HUMAN	P04080	CYTB_HUMAN	CSTB	98	Homo sapiens	1:Experimental evidence at protein level	Cystatin-B	1	0.999	7	137	137	137	21	18	18	18	18	15	15	14	21	18	18	18	18	15	15	14	21	18	18	18	18	15	15	14	951497790	961454850	1015059070	928363200	861892420	840106880	916232190	845804220		CSTB	P04080	-0.436594300728496
sp|P04083|ANXA1_HUMAN	P04083	ANXA1_HUMAN	ANXA1	346	Homo sapiens	1:Experimental evidence at protein level	Annexin A1	1	0.999	10	53	53	53	5	6	5	8	7	4	6	12	5	6	5	8	7	4	6	12	5	6	5	8	7	4	6	12	292921440	227900192	221417792	236425088	196052160	199470688	194712576	182788560		ANXA1	P04083	-0.611368940557478
sp|P04156|PRIO_HUMAN	P04156	PRIO_HUMAN	PRNP	253	Homo sapiens	1:Experimental evidence at protein level	Major prion protein	1	0.999	4	24	24	24	7	3	2	4	2	1	3	2	7	3	2	4	2	1	3	2	7	3	2	4	2	1	3	2	150545072	148828832	174926048	145810944	90063536	81951864	106753280	75254240		PRNP	P04156	-1.62044094132393
sp|P04179|SODM_HUMAN	P04179	SODM_HUMAN	SOD2	222	Homo sapiens	1:Experimental evidence at protein level	Superoxide dismutase [Mn], mitochondrial	1	0.999	12	212	212	212	26	25	30	28	25	29	25	24	26	25	30	28	25	29	25	24	26	25	30	28	25	29	25	24	1080438660	1122942720	1134241410	1158813820	843052350	879606910	936291070	1054488130		SOD2	P04179	-0.552039850244586
sp|P04181|OAT_HUMAN	P04181	OAT_HUMAN	OAT	439	Homo sapiens	1:Experimental evidence at protein level	Ornithine aminotransferase, mitochondrial	1	0.999	7	54	54	54	10	6	6	5	5	7	8	7	10	6	6	5	5	7	8	7	10	6	6	5	5	7	8	7	155639568	125764672	130138576	123919616	103686968	110463472	109601504	110127608		OAT	P04181	-0.607366380118713
sp|P04216|THY1_HUMAN	P04216	THY1_HUMAN	THY1	161	Homo sapiens	1:Experimental evidence at protein level	Thy-1 membrane glycoprotein	1	0.999	3	37	37	37	4	3	3	5	6	7	5	4	4	3	3	5	6	7	5	4	4	3	3	5	6	7	5	4	478326464	259336816	363745792	386126912	458787456	401751072	493923968	303479008		THY1	P04216	-0.215111248479147
sp|P04264|K2C1_HUMAN	P04264	K2C1_HUMAN	KRT1	644	Homo sapiens	1:Experimental evidence at protein level	Keratin, type II cytoskeletal 1	1	0.999	19	59	42	59	7	5	1	1	31	10	2	2	5	3	0	0	22	8	2	2	7	5	1	1	31	10	2	2	161589536	79310488	74285816	42058432	243847312	109639776	88725600	113470344		KRT1	P04264	-1.43307806292858
sp|P04271|S100B_HUMAN	P04271	S100B_HUMAN	S100B	92	Homo sapiens	1:Experimental evidence at protein level	Protein S100-B	1	0.999	3	18	18	18	0	1	0	0	4	3	6	4	0	1	0	0	4	3	6	4	0	1	0	0	4	3	6	4	46047472	60829320	49053304	52306872	144867600	111586152	184976048	143362480		S100B	P04271	1.25654601933131
sp|P04350|TBB4A_HUMAN	P04350	TBB4A_HUMAN	TUBB4A	444	Homo sapiens	1:Experimental evidence at protein level	Tubulin beta-4A chain	1	0.999	32	610	69	3490	72	84	77	72	75	75	76	79	10	7	9	7	10	9	9	8	410	453	439	439	442	429	440	438	21235796000	19035916300	19614449700	20636772400	20315451400	19471990800	20212084700	20079996900		TUBB4A	P04350	-0.224522376479276
sp|P04406|G3P_HUMAN	P04406	G3P_HUMAN	GAPDH	335	Homo sapiens	1:Experimental evidence at protein level	Glyceraldehyde-3-phosphate dehydrogenase	1	0.999	26	1813	1754	1813	203	229	226	210	221	221	244	259	199	222	219	203	213	211	236	251	203	229	226	210	221	221	244	259	33823338500	31512848400	31273320400	33443694600	34029631500	34265450500	36531012000	36985450000		GAPDH	P04406	-0.165855186878202
sp|P04424|ARLY_HUMAN	P04424	ARLY_HUMAN	ASL	464	Homo sapiens	1:Experimental evidence at protein level	Argininosuccinate lyase	1	0.999	4	16	16	16	3	2	2	2	3	1	2	1	3	2	2	2	3	1	2	1	3	2	2	2	3	1	2	1	74500656	70464664	63474448	65666200	78894744	78232032	91219992	70709360		ASL	P04424	-1.60626604278713
sp|P04439|HLAA_HUMAN	P04439	HLAA_HUMAN	HLA-A	365	Homo sapiens	1:Experimental evidence at protein level	HLA class I histocompatibility antigen, A alpha chain	1	0.999	3	3	3	13	0	0	0	0	1	1	1	0	0	0	0	0	1	1	1	0	0	1	1	0	3	2	3	3	0	44327428	0	0	39845368	60329848	66856124	90145200		HLA-A	P04439	0.17052261302962
sp|P04626|ERBB2_HUMAN	P04626	ERBB2_HUMAN	ERBB2	1255	Homo sapiens	1:Experimental evidence at protein level	Receptor tyrosine-protein kinase erbB-2	0.9942	0.999	3	3	3	13	0	0	0	0	0	1	1	1	0	0	0	0	0	1	1	1	0	1	1	1	2	2	3	3	673334590	813235970	0	797097020	0	712265150	838253760	850688130		ERBB2	P04626	-4.05272735989911
sp|P04628|WNT1_HUMAN	P04628	WNT1_HUMAN	WNT1	370	Homo sapiens	1:Experimental evidence at protein level	Proto-oncogene Wnt-1	1	0.999	2	9	9	9	3	3	1	1	1	0	0	0	3	3	1	1	1	0	0	0	3	3	1	1	1	0	0	0	74149448	96828400	72037856	71430216	116238280	0	0	0		WNT1	P04628	-3.40222134851834
sp|P04632|CPNS1_HUMAN	P04632	CPNS1_HUMAN	CAPNS1	268	Homo sapiens	1:Experimental evidence at protein level	Calpain small subunit 1	1	0.999	8	76	50	76	11	10	10	9	8	9	10	9	8	6	6	6	6	5	7	6	11	10	10	9	8	9	10	9	456166688	516805152	550552900	567317180	487216576	473794752	494148544	470611328		CAPNS1	P04632	-0.287282970844712
sp|P04792|HSPB1_HUMAN	P04792	HSPB1_HUMAN	HSPB1	205	Homo sapiens	1:Experimental evidence at protein level	Heat shock protein beta-1	1	0.999	10	176	176	176	25	23	30	22	19	19	19	19	25	23	30	22	19	19	19	19	25	23	30	22	19	19	19	19	1445371650	1692837380	1447119100	1919220480	1603066500	1534540930	1469711620	1494514430		HSPB1	P04792	-0.3163724181001
sp|P04818|TYSY_HUMAN	P04818	TYSY_HUMAN	TYMS	313	Homo sapiens	1:Experimental evidence at protein level	Thymidylate synthase	1	0.999	10	89	89	89	8	10	10	9	9	17	11	15	8	10	10	9	9	17	11	15	8	10	10	9	9	17	11	15	170221232	212390816	219703040	228988768	500770048	490156960	478471424	546985660		TYMS	P04818	1.09193698869467
sp|P04843|RPN1_HUMAN	P04843	RPN1_HUMAN	RPN1	607	Homo sapiens	1:Experimental evidence at protein level	Dolichyl-diphosphooligosaccharide--protein glycosyltransferase subunit 1	1	0.999	39	396	396	396	46	49	47	52	51	48	54	49	46	49	47	52	51	48	54	49	46	49	47	52	51	48	54	49	1380026500	1168785150	1271510140	1300942590	1273607040	1224742910	1296918780	1265014780		RPN1	P04843	-0.250627321851635
sp|P04844|RPN2_HUMAN	P04844	RPN2_HUMAN	RPN2	631	Homo sapiens	1:Experimental evidence at protein level	Dolichyl-diphosphooligosaccharide--protein glycosyltransferase subunit 2	1	0.999	17	187	187	187	27	22	19	25	25	24	24	21	27	22	19	25	25	24	24	21	27	22	19	25	25	24	24	21	886948350	668411520	677347900	784979580	697794690	750357760	744961860	684385730		RPN2	P04844	-0.188264523875137
sp|P04899|GNAI2_HUMAN	P04899	GNAI2_HUMAN	GNAI2	355	Homo sapiens	1:Experimental evidence at protein level	Guanine nucleotide-binding protein G(i) subunit alpha-2	1	0.999	20	326	198	341	39	42	39	41	42	39	41	43	26	27	22	24	27	21	25	26	40	44	42	43	43	41	42	46	2385018620	2323873790	2231158020	2353830400	2118545020	2070713340	2207332350	2173370370		GNAI2	P04899	-0.346931761622743
sp|P04920|B3A2_HUMAN	P04920	B3A2_HUMAN	SLC4A2	1241	Homo sapiens	1:Experimental evidence at protein level	Anion exchange protein 2	0.8465	0.9941	1	1	1	1	1	0	0	0	0	0	0	0	1	0	0	0	0	0	0	0	1	0	0	0	0	0	0	0	0	0	0	0	0	0	0	0		SLC4A2	P04920	-0.00751216096469642
sp|P04921|GLPC_HUMAN	P04921	GLPC_HUMAN	GYPC	128	Homo sapiens	1:Experimental evidence at protein level	Glycophorin-C	0.9942	0.999	2	1	1	7	0	0	0	1	0	0	0	0	0	0	0	1	0	0	0	0	1	1	1	3	1	0	0	0	0	0	34011252	31831432	37930512	0	0	30894898		GYPC	P04921	-0.667695361024099
sp|P05023|AT1A1_HUMAN	P05023	AT1A1_HUMAN	ATP1A1	1023	Homo sapiens	1:Experimental evidence at protein level	Sodium/potassium-transporting ATPase subunit alpha-1	1	0.999	42	258	231	567	31	33	34	32	25	35	31	37	28	29	28	29	23	33	28	33	72	67	75	67	63	78	66	79	639035390	592766530	661290110	608920190	617033790	583148540	568250110	622166530		ATP1A1	P05023	-0.167522914983495
sp|P05026|AT1B1_HUMAN	P05026	AT1B1_HUMAN	ATP1B1	303	Homo sapiens	1:Experimental evidence at protein level	Sodium/potassium-transporting ATPase subunit beta-1	1	0.999	13	150	150	150	18	17	20	23	17	17	19	19	18	17	20	23	17	17	19	19	18	17	20	23	17	17	19	19	1242359680	969453820	1017370180	1087810690	868399550	845156160	805751810	862246400		ATP1B1	P05026	-0.9965098367697
sp|P05060|SCG1_HUMAN	P05060	SCG1_HUMAN	CHGB	677	Homo sapiens	1:Experimental evidence at protein level	Secretogranin-1	0.9997	0.9945	3	6	6	6	2	2	1	1	0	0	0	0	2	2	1	1	0	0	0	0	2	2	1	1	0	0	0	0	43872508	54909508	53002508	44955620	0	0	0	0		CHGB	P05060	-2.61967761788816
sp|P05067|A4_HUMAN	P05067	A4_HUMAN	APP	770	Homo sapiens	1:Experimental evidence at protein level	Amyloid-beta precursor protein	1	0.999	14	109	106	109	15	14	12	12	16	14	12	14	15	14	12	11	16	13	11	14	15	14	12	12	16	14	12	14	358148096	404622240	401734816	363116576	329679456	316682272	368810144	379520896		APP	P05067	-0.247605537718944
sp|P05091|ALDH2_HUMAN	P05091	ALDH2_HUMAN	ALDH2	517	Homo sapiens	1:Experimental evidence at protein level	Aldehyde dehydrogenase, mitochondrial	1	0.999	20	219	217	228	32	24	26	24	32	30	25	26	32	24	26	23	32	29	25	26	33	25	27	25	33	31	26	28	681144960	397396960	506760384	606757570	560678340	551107330	499868608	424251712		ALDH2	P05091	-0.405012793147609
sp|P05114|HMGN1_HUMAN	P05114	HMGN1_HUMAN	HMGN1	100	Homo sapiens	1:Experimental evidence at protein level	Non-histone chromosomal protein HMG-14	1	0.999	7	91	91	91	12	12	12	11	11	9	10	14	12	12	12	11	11	9	10	14	12	12	12	11	11	9	10	14	1635032830	885596220	1075700740	1607693060	1642742400	1743600770	1275082370	1365723010		HMGN1	P05114	-0.225367862931815
sp|P05129|KPCG_HUMAN	P05129	KPCG_HUMAN	PRKCG	697	Homo sapiens	1:Experimental evidence at protein level	Protein kinase C gamma type	1	0.999	3	8	8	8	2	2	1	0	1	1	1	0	2	2	1	0	1	1	1	0	2	2	1	0	1	1	1	0	117469784	90825752	108713744	98717432	80627720	86342640	71155056	92932712		PRKCG	P05129	-1.32155601678922
sp|P05141|ADT2_HUMAN	P05141	ADT2_HUMAN	SLC25A5	298	Homo sapiens	1:Experimental evidence at protein level	ADP/ATP translocase 2	1	0.999	19	95	52	262	12	12	10	13	10	12	14	12	6	6	6	6	6	6	8	8	35	31	31	34	33	29	36	33	2630672640	2251019260	2182355710	2785453060	2408710910	2115790590	1985461760	2181887740		SLC25A5	P05141	-0.854301225175634
sp|P05161|ISG15_HUMAN	P05161	ISG15_HUMAN	ISG15	165	Homo sapiens	1:Experimental evidence at protein level	Ubiquitin-like protein ISG15	1	0.999	3	6	6	6	3	1	1	1	0	0	0	0	3	1	1	1	0	0	0	0	3	1	1	1	0	0	0	0	68633552	70655344	59558720	41513372	0	0	0	0		ISG15	P05161	-3.81668847206723
sp|P05165|PCCA_HUMAN	P05165	PCCA_HUMAN	PCCA	728	Homo sapiens	1:Experimental evidence at protein level	Propionyl-CoA carboxylase alpha chain, mitochondrial	1	0.999	15	88	88	88	13	10	12	14	11	8	9	11	13	10	12	14	11	8	9	11	13	10	12	14	11	8	9	11	201888480	188127744	194945392	208590192	121252984	128741424	143919360	148383408		PCCA	P05165	-1.07076153890955
sp|P05166|PCCB_HUMAN	P05166	PCCB_HUMAN	PCCB	539	Homo sapiens	1:Experimental evidence at protein level	Propionyl-CoA carboxylase beta chain, mitochondrial	1	0.999	16	93	93	93	12	17	13	15	9	10	7	10	12	17	13	15	9	10	7	10	12	17	13	15	9	10	7	10	262720544	232988480	268099168	264213744	149896480	160623936	147689360	145978656		PCCB	P05166	-2.09209744451545
sp|P05186|PPBT_HUMAN	P05186	PPBT_HUMAN	ALPL	524	Homo sapiens	1:Experimental evidence at protein level	Alkaline phosphatase, tissue-nonspecific isozyme	1	0.999	3	11	11	11	1	2	1	1	1	2	1	2	1	2	1	1	1	2	1	2	1	2	1	1	1	2	1	2	42443784	35509576	47169520	37163256	58984740	63383560	60367532	63347612		ALPL	P05186	-0.162321632026935
sp|P05198|IF2A_HUMAN	P05198	IF2A_HUMAN	EIF2S1	315	Homo sapiens	1:Experimental evidence at protein level	Eukaryotic translation initiation factor 2 subunit 1	1	0.999	20	208	208	208	27	25	28	30	24	23	29	22	27	25	28	30	24	23	29	22	27	25	28	30	24	23	29	22	540107330	374621120	462436608	536198560	600623680	633564930	574325180	481385568		EIF2S1	P05198	-0.198291941743126
sp|P05204|HMGN2_HUMAN	P05204	HMGN2_HUMAN	HMGN2	90	Homo sapiens	1:Experimental evidence at protein level	Non-histone chromosomal protein HMG-17	1	0.999	6	115	57	115	15	12	14	12	14	16	15	17	8	5	8	7	7	7	7	8	15	12	14	12	14	16	15	17	22594242600	23876194300	25280864300	24112857100	26984480800	26214088700	24459769900	28865429500		HMGN2	P05204	-0.315963161357887
sp|P05386|RLA1_HUMAN	P05386	RLA1_HUMAN	RPLP1	114	Homo sapiens	1:Experimental evidence at protein level	Large ribosomal subunit protein P1	1	0.999	4	40	40	43	7	6	4	4	5	5	5	4	7	6	4	4	5	5	5	4	7	6	4	4	6	6	5	5	750237250	781887360	629746110	862397700	921367300	788511100	720485120	888897730		RPLP1	P05386	-0.130180766690277
sp|P05387|RLA2_HUMAN	P05387	RLA2_HUMAN	RPLP2	115	Homo sapiens	1:Experimental evidence at protein level	Large ribosomal subunit protein P2	1	0.999	8	156	153	156	16	18	18	18	29	21	16	20	16	18	18	18	28	20	16	19	16	18	18	18	29	21	16	20	8082741200	4292018430	6409585200	7721360400	9357573100	10562017300	8164811800	7249039900		RPLP2	P05387	-0.0450797431487632
sp|P05388|RLA0_HUMAN	P05388	RLA0_HUMAN	RPLP0	317	Homo sapiens	1:Experimental evidence at protein level	Large ribosomal subunit protein uL10	1	0.999	14	248	55	248	38	23	27	29	29	38	28	36	8	4	6	6	8	8	7	8	38	23	27	29	29	38	28	36	1924354560	1486987780	1502484740	1913297020	2301333760	2502731010	2090679550	1972806910		RPLP0	P05388	0.103878849087733
sp|P05413|FABPH_HUMAN	P05413	FABPH_HUMAN	FABP3	133	Homo sapiens	1:Experimental evidence at protein level	Fatty acid-binding protein, heart	1	0.999	3	6	6	6	2	1	0	2	1	0	0	0	2	1	0	2	1	0	0	0	2	1	0	2	1	0	0	0	164085440	125399280	151253264	124523536	90522112	88758584	96970968	89265696		FABP3	P05413	-1.73337170352887
sp|P05455|LA_HUMAN	P05455	LA_HUMAN	SSB	408	Homo sapiens	1:Experimental evidence at protein level	Lupus La protein	1	0.999	28	404	404	404	40	46	43	44	51	58	59	63	40	46	43	44	51	58	59	63	40	46	43	44	51	58	59	63	853658050	899648000	889791230	929855420	1084658430	1077717500	1082327940	1159949180		SSB	P05455	0.0785742981449231
sp|P05496|AT5G1_HUMAN	P05496	AT5G1_HUMAN	ATP5MC1	136	Homo sapiens	1:Experimental evidence at protein level	ATP synthase F(0) complex subunit C1, mitochondrial	0.8582	0.9947	1	4	0	4	0	0	1	0	0	1	1	1	0	0	0	0	0	0	0	0	0	0	1	0	0	1	1	1	735423940	256195648	467073408	596699460	597103300	1032207870	495758976	283696128	sp|P48201|AT5G3_HUMAN, sp|Q06055|AT5G2_HUMAN	ATP5MC1	P05496	-0.898648883724678
sp|P05549|AP2A_HUMAN	P05549	AP2A_HUMAN	TFAP2A	437	Homo sapiens	1:Experimental evidence at protein level	Transcription factor AP-2-alpha	1	0.999	6	26	5	26	2	0	2	2	6	3	5	6	0	0	0	0	2	0	1	2	2	0	2	2	6	3	5	6	55913152	34867484	61811440	79124536	123565448	133612504	170390256	152752992		TFAP2A	P05549	1.11765591865106
sp|P05556|ITB1_HUMAN	P05556	ITB1_HUMAN	ITGB1	798	Homo sapiens	1:Experimental evidence at protein level	Integrin beta-1	1	0.999	13	99	92	99	12	13	12	11	13	14	13	11	11	12	11	10	12	14	12	10	12	13	12	11	13	14	13	11	346468320	279535264	303091360	360491680	361786688	354347648	341155712	319243584		ITGB1	P05556	-0.347246617779361
sp|P05783|K1C18_HUMAN	P05783	K1C18_HUMAN	KRT18	430	Homo sapiens	1:Experimental evidence at protein level	Keratin, type I cytoskeletal 18	1	0.999	14	42	37	42	8	8	10	11	1	1	2	1	6	7	9	10	1	1	2	1	8	8	10	11	1	1	2	1	155294048	212456400	161161264	155790752	59484524	56272208	0	52605488		KRT18	P05783	-5.16498682432939
sp|P05787|K2C8_HUMAN	P05787	K2C8_HUMAN	KRT8	483	Homo sapiens	1:Experimental evidence at protein level	Keratin, type II cytoskeletal 8	1	0.999	14	11	8	60	4	4	1	2	0	0	0	0	3	3	1	1	0	0	0	0	9	12	7	8	10	3	6	5	84819552	105888024	73838528	90027560	0	0	0	24367666		KRT8	P05787	-4.73209567801776
sp|P05937|CALB1_HUMAN	P05937	CALB1_HUMAN	CALB1	261	Homo sapiens	1:Experimental evidence at protein level	Calbindin	1	0.999	13	115	111	115	17	20	17	19	10	14	7	11	16	19	16	19	10	13	7	11	17	20	17	19	10	14	7	11	403514048	362739744	368966080	347959296	175561728	214295984	128183520	181457008		CALB1	P05937	-2.20330949431663
sp|P06132|DCUP_HUMAN	P06132	DCUP_HUMAN	UROD	367	Homo sapiens	1:Experimental evidence at protein level	Uroporphyrinogen decarboxylase	1	0.999	9	96	96	96	15	13	14	11	11	9	11	12	15	13	14	11	11	9	11	12	15	13	14	11	11	9	11	12	462651968	450390048	437465856	465953664	483117600	468056544	485811392	542078660		UROD	P06132	0.116637226893526
sp|P06213|INSR_HUMAN	P06213	INSR_HUMAN	INSR	1382	Homo sapiens	1:Experimental evidence at protein level	Insulin receptor	0.9992	0.9986	3	3	3	16	0	1	1	0	0	0	1	0	0	1	1	0	0	0	1	0	1	4	4	2	1	1	2	1	0	42176780	76891352	0	0	0	0	0		INSR	P06213	-2.59152870992393
sp|P06241|FYN_HUMAN	P06241	FYN_HUMAN	FYN	537	Homo sapiens	1:Experimental evidence at protein level	Tyrosine-protein kinase Fyn	1	0.999	17	42	42	88	9	5	9	7	4	3	2	3	9	5	9	7	4	3	2	3	15	10	16	12	10	10	7	8	292064128	325113952	308199648	318204800	258175328	232632320	252850768	187756512		FYN	P06241	-0.531516554313039
sp|P06307|CCKN_HUMAN	P06307	CCKN_HUMAN	CCK	115	Homo sapiens	1:Experimental evidence at protein level	Cholecystokinin	0.903	0.9965	1	5	5	5	1	2	0	0	0	1	1	0	1	2	0	0	0	1	1	0	1	2	0	0	0	1	1	0	0	0	0	0	0	0	0	0		CCK	P06307	0.632292821991464
sp|P06396|GELS_HUMAN	P06396	GELS_HUMAN	GSN	782	Homo sapiens	1:Experimental evidence at protein level	Gelsolin	1	0.999	26	239	239	239	30	43	29	35	27	27	26	22	30	43	29	35	27	27	26	22	30	43	29	35	27	27	26	22	539086850	574554370	527927776	558310460	330731136	250807584	362354656	291657280		GSN	P06396	-1.13377520702973
sp|P06400|RB_HUMAN	P06400	RB_HUMAN	RB1	928	Homo sapiens	1:Experimental evidence at protein level	Retinoblastoma-associated protein	1	0.999	11	58	58	58	3	5	7	8	6	10	11	8	3	5	7	8	6	10	11	8	3	5	7	8	6	10	11	8	108933400	94336888	103076416	115357280	179325680	148029712	159039168	165244560		RB1	P06400	0.633129332124363
sp|P06454|PTMA_HUMAN	P06454	PTMA_HUMAN	PTMA	111	Homo sapiens	1:Experimental evidence at protein level	Prothymosin alpha	1	0.999	8	128	128	128	14	16	12	18	13	20	19	16	14	16	12	18	13	20	19	16	14	16	12	18	13	20	19	16	4120654850	4380841500	4640883700	4246790140	5221412400	4945453600	4998037500	5217647100		PTMA	P06454	-0.431336257904871
sp|P06493|CDK1_HUMAN	P06493	CDK1_HUMAN	CDK1	297	Homo sapiens	1:Experimental evidence at protein level	Cyclin-dependent kinase 1	1	0.999	12	95	85	102	12	9	9	9	16	13	13	14	11	8	8	8	15	12	12	11	13	10	10	10	17	13	14	15	216419552	242237440	246719568	231430432	343453856	321995904	321565504	363743488		CDK1	P06493	0.561662722751543
sp|P06576|ATPB_HUMAN	P06576	ATPB_HUMAN	ATP5F1B	529	Homo sapiens	1:Experimental evidence at protein level	ATP synthase subunit beta, mitochondrial	1	0.999	28	793	793	793	107	93	96	103	96	110	98	90	107	93	96	103	96	110	98	90	107	93	96	103	96	110	98	90	6791612400	4523184600	5378797600	5859504100	4877764600	5204244000	5123307500	4636990500		ATP5F1B	P06576	-0.487468800892538
sp|P06703|S10A6_HUMAN	P06703	S10A6_HUMAN	S100A6	90	Homo sapiens	1:Experimental evidence at protein level	Protein S100-A6	1	0.999	4	8	8	8	2	4	0	1	1	0	0	0	2	4	0	1	1	0	0	0	2	4	0	1	1	0	0	0	0	0	0	0	0	0	0	0		S100A6	P06703	-2.19194916123705
sp|P06730|IF4E_HUMAN	P06730	IF4E_HUMAN	EIF4E	217	Homo sapiens	1:Experimental evidence at protein level	Eukaryotic translation initiation factor 4E	1	0.999	7	110	104	110	13	12	11	14	11	14	19	16	13	11	10	13	11	13	18	15	13	12	11	14	11	14	19	16	838285630	876274940	918294720	798611200	873719100	938207620	950178690	1017032060		EIF4E	P06730	-0.123874020176101
sp|P06732|KCRM_HUMAN	P06732	KCRM_HUMAN	CKM	381	Homo sapiens	1:Experimental evidence at protein level	Creatine kinase M-type	1	0.999	7	34	34	118	5	3	4	4	6	3	4	5	5	3	4	4	6	3	4	5	17	13	13	15	17	13	14	16	46006412	32621728	0	44275496	47814288	59541312	45385112	42020628		CKM	P06732	0.371873417210761
sp|P06733|ENOA_HUMAN	P06733	ENOA_HUMAN	ENO1	434	Homo sapiens	1:Experimental evidence at protein level	Alpha-enolase	1	0.999	29	1090	946	1090	132	129	130	125	137	143	142	152	109	114	110	110	121	122	123	137	132	129	130	125	137	143	142	152	12855325700	11426268200	12201529300	13121932300	15338885100	15786782700	14960095200	16367322100		ENO1	P06733	0.121701971922904
sp|P06737|PYGL_HUMAN	P06737	PYGL_HUMAN	PYGL	847	Homo sapiens	1:Experimental evidence at protein level	Glycogen phosphorylase, liver form	1	0.999	13	22	22	86	1	2	1	2	4	5	3	4	1	2	1	2	4	5	3	4	9	10	9	11	11	14	11	11	88700704	75357744	94476128	81790768	81485016	81875696	93365728	124016384		PYGL	P06737	-0.358005899418472
sp|P06744|G6PI_HUMAN	P06744	G6PI_HUMAN	GPI	558	Homo sapiens	1:Experimental evidence at protein level	Glucose-6-phosphate isomerase	1	0.999	27	539	528	539	63	69	76	63	59	63	69	77	62	67	74	63	58	61	67	76	63	69	76	63	59	63	69	77	1436006660	1375692160	1280928380	1478524030	1429116420	1356714880	1307364610	1353227520		GPI	P06744	-0.21915935676295
sp|P06746|DPOLB_HUMAN	P06746	DPOLB_HUMAN	POLB	335	Homo sapiens	1:Experimental evidence at protein level	DNA polymerase beta	1	0.999	13	98	98	98	13	14	12	14	14	11	10	10	13	14	12	14	14	11	10	10	13	14	12	14	14	11	10	10	113945520	117013312	121046648	104943696	104912896	103770976	104897000	124812096		POLB	P06746	-0.181179699554135
sp|P06748|NPM_HUMAN	P06748	NPM_HUMAN	NPM1	294	Homo sapiens	1:Experimental evidence at protein level	Nucleophosmin	1	0.999	17	377	365	377	47	47	49	49	47	44	43	51	45	46	47	47	46	42	42	50	47	47	49	49	47	44	43	51	9806308400	6538143700	8412822000	9758921700	11570121700	12199143400	10060071900	11313103900		NPM1	P06748	-0.0775992596409199
sp|P06753|TPM3_HUMAN	P06753	TPM3_HUMAN	TPM3	285	Homo sapiens	1:Experimental evidence at protein level	Tropomyosin alpha-3 chain	1	0.999	22	146	109	326	24	15	15	21	17	19	19	16	17	11	11	15	12	15	16	12	43	34	31	44	38	46	49	41	3231695100	2405564670	2492776700	3222907390	3093447170	2763817220	2832928510	2905671680		TPM3	P06753	-0.715760627222251
sp|P06756|ITAV_HUMAN	P06756	ITAV_HUMAN	ITGAV	1048	Homo sapiens	1:Experimental evidence at protein level	Integrin alpha-V	1	0.999	8	26	26	26	4	1	3	3	3	3	4	5	4	1	3	3	3	3	4	5	4	1	3	3	3	3	4	5	49037692	43472620	51114248	40616588	59212004	63969920	56242484	73699824		ITGAV	P06756	-0.680710004709765
sp|P06858|LIPL_HUMAN	P06858	LIPL_HUMAN	LPL	475	Homo sapiens	1:Experimental evidence at protein level	Lipoprotein lipase	1	0.999	3	8	8	8	0	1	0	0	1	2	1	3	0	1	0	0	1	2	1	3	0	1	0	0	1	2	1	3	47540352	45368908	37351396	43392552	59195936	79817976	60686860	61408212		LPL	P06858	0.520958877685524
sp|P06865|HEXA_HUMAN	P06865	HEXA_HUMAN	HEXA	529	Homo sapiens	1:Experimental evidence at protein level	Beta-hexosaminidase subunit alpha	1	0.999	8	22	22	33	3	3	4	4	3	2	1	2	3	3	4	4	3	2	1	2	4	4	5	4	5	4	3	4	78069688	50346504	58028148	67549800	70696584	87405456	62910684	62672472		HEXA	P06865	-0.521662264244499
sp|P07093|GDN_HUMAN	P07093	GDN_HUMAN	SERPINE2	398	Homo sapiens	1:Experimental evidence at protein level	Glia-derived nexin	0.9999	0.999	3	6	6	6	1	0	0	2	0	1	2	0	1	0	0	2	0	1	2	0	1	0	0	2	0	1	2	0	0	0	0	55527088	0	57011456	52901128	44574492		SERPINE2	P07093	-0.68709514893126
sp|P07099|HYEP_HUMAN	P07099	HYEP_HUMAN	EPHX1	455	Homo sapiens	1:Experimental evidence at protein level	Epoxide hydrolase 1	1	0.999	9	44	44	44	4	7	7	6	5	6	4	5	4	7	7	6	5	6	4	5	4	7	7	6	5	6	4	5	101888960	101111416	94620536	97951472	76934448	85149648	91293040	87455312		EPHX1	P07099	-0.661622750623805
sp|P07101|TY3H_HUMAN	P07101	TY3H_HUMAN	TH	528	Homo sapiens	1:Experimental evidence at protein level	Tyrosine 3-monooxygenase	1	0.999	5	13	13	13	1	3	2	2	1	2	1	1	1	3	2	2	1	2	1	1	1	3	2	2	1	2	1	1	38087216	52800564	41612268	41696024	42126936	41648948	41077736	43083124		TH	P07101	-1.3491128742736
sp|P07108|ACBP_HUMAN	P07108	ACBP_HUMAN	DBI	87	Homo sapiens	1:Experimental evidence at protein level	Acyl-CoA-binding protein	1	0.999	6	132	132	132	17	13	16	18	14	18	22	14	17	13	16	18	14	18	22	14	17	13	16	18	14	18	22	14	3426219010	3620370180	3528344060	3393596670	3261463810	3160802050	3439982340	3920743420		DBI	P07108	-0.258474087141792
sp|P07195|LDHB_HUMAN	P07195	LDHB_HUMAN	LDHB	334	Homo sapiens	1:Experimental evidence at protein level	L-lactate dehydrogenase B chain	1	0.999	19	699	666	699	82	84	87	82	85	90	93	96	79	80	83	78	82	85	87	92	82	84	87	82	85	90	93	96	7899475500	7612039700	7711992300	7615814700	8998970400	8920088600	9253538800	9378516000		LDHB	P07195	0.151364918142172
sp|P07196|NFL_HUMAN	P07196	NFL_HUMAN	NEFL	543	Homo sapiens	1:Experimental evidence at protein level	Neurofilament light polypeptide	1	0.999	37	303	291	381	42	37	35	41	30	38	41	39	41	36	33	39	29	35	40	38	54	48	45	52	37	48	48	49	4213270780	3222149890	3849526270	4088358910	3575305730	3906912510	3531434750	3171325180		NEFL	P07196	-0.323408653992923
sp|P07197|NFM_HUMAN	P07197	NFM_HUMAN	NEFM	916	Homo sapiens	1:Experimental evidence at protein level	Neurofilament medium polypeptide	1	0.999	58	927	837	940	136	117	127	114	100	110	110	113	121	105	114	100	93	99	103	102	137	118	129	116	101	113	112	114	9451522000	8896313300	9118175200	8898508800	8030578700	7892639200	7581001700	8260056100		NEFM	P07197	-0.500344567586151
sp|P07199|CENPB_HUMAN	P07199	CENPB_HUMAN	CENPB	599	Homo sapiens	1:Experimental evidence at protein level	Major centromere autoantigen B	1	0.9989	3	6	6	6	0	0	0	1	3	1	1	0	0	0	0	1	3	1	1	0	0	0	0	1	3	1	1	0	0	0	0	30081004	38841620	44715800	36825668	41773412		CENPB	P07199	-0.20914854715828
sp|P07203|GPX1_HUMAN	P07203	GPX1_HUMAN	GPX1	203	Homo sapiens	1:Experimental evidence at protein level	Glutathione peroxidase 1	1	0.999	9	89	89	89	10	10	8	11	15	11	14	10	10	10	8	11	15	11	14	10	10	10	8	11	15	11	14	10	383878784	255672096	348243072	370502336	387632128	360284416	344903104	290384256		GPX1	P07203	-0.379810540526846
sp|P07225|PROS_HUMAN	P07225	PROS_HUMAN	PROS1	676	Homo sapiens	1:Experimental evidence at protein level	Vitamin K-dependent protein S	0.9809	0.9989	2	10	10	10	0	1	1	2	1	1	1	3	0	1	1	2	1	1	1	3	0	1	1	2	1	1	1	3	0	38594876	0	115823048	198031456	794357120	42666528	514627936		PROS1	P07225	0.367459165598335
sp|P07237|PDIA1_HUMAN	P07237	PDIA1_HUMAN	P4HB	508	Homo sapiens	1:Experimental evidence at protein level	Protein disulfide-isomerase	1	0.999	39	532	532	532	70	53	63	65	70	75	69	67	70	53	63	65	70	75	69	67	70	53	63	65	70	75	69	67	1946451460	1657698560	1871993600	1904221180	1751254270	1782604290	1753560450	1793963390		P4HB	P07237	-0.269995884057606
sp|P07305|H10_HUMAN	P07305	H10_HUMAN	H1-0	194	Homo sapiens	1:Experimental evidence at protein level	Histone H1.0	1	0.999	7	133	133	133	20	15	19	17	11	16	19	16	20	15	19	17	11	16	19	16	20	15	19	17	11	16	19	16	3018166530	1847841920	2450180350	2573651970	1139369090	1113445630	886987010	920679100		H1-0	P07305	-1.76676390037287
sp|P07311|ACYP1_HUMAN	P07311	ACYP1_HUMAN	ACYP1	99	Homo sapiens	1:Experimental evidence at protein level	Acylphosphatase-1	1	0.999	6	49	49	49	8	6	5	6	6	6	7	5	8	6	5	6	6	6	7	5	8	6	5	6	6	6	7	5	214356160	225966240	237094016	261661856	186711888	190768512	183064832	189448704		ACYP1	P07311	-0.590336306942252
sp|P07339|CATD_HUMAN	P07339	CATD_HUMAN	CTSD	412	Homo sapiens	1:Experimental evidence at protein level	Cathepsin D	1	0.999	14	177	177	177	25	17	21	24	26	28	17	19	25	17	21	24	26	28	17	19	25	17	21	24	26	28	17	19	1278425600	890211580	983460160	1219872130	1078869760	1180242180	1022651330	842551810		CTSD	P07339	-0.451340467609491
sp|P07355|ANXA2_HUMAN	P07355	ANXA2_HUMAN	ANXA2	339	Homo sapiens	1:Experimental evidence at protein level	Annexin A2	1	0.999	27	258	84	258	38	28	31	39	31	38	24	29	14	9	12	12	9	13	7	8	38	28	31	39	31	38	24	29	1804491260	1380358910	1285595650	1510765700	918457470	1013689410	888854910	868057730		ANXA2	P07355	-1.0380951201787
sp|P07384|CAN1_HUMAN	P07384	CAN1_HUMAN	CAPN1	714	Homo sapiens	1:Experimental evidence at protein level	Calpain-1 catalytic subunit	1	0.999	17	102	102	102	12	15	11	13	11	12	15	13	12	15	11	13	11	12	15	13	12	15	11	13	11	12	15	13	267495104	232975072	244586992	249915280	236898256	209610576	223537664	219304816		CAPN1	P07384	-0.791038567898296
sp|P07437|TBB5_HUMAN	P07437	TBB5_HUMAN	TUBB	444	Homo sapiens	1:Experimental evidence at protein level	Tubulin beta chain	1	0.999	37	277	277	4011	41	35	38	34	33	37	28	31	41	35	38	34	33	37	28	31	480	500	511	506	497	497	505	515	39857021000	26853189600	32932579300	34355296300	34385228000	39980040000	37727093000	27547344900		TUBB	P07437	-0.0225997026494906
sp|P07602|SAP_HUMAN	P07602	SAP_HUMAN	PSAP	524	Homo sapiens	1:Experimental evidence at protein level	Prosaposin	1	0.999	12	110	110	110	17	11	10	13	13	15	15	16	17	11	10	13	13	15	15	16	17	11	10	13	13	15	15	16	500297536	294935488	252230448	534722912	705408380	621862080	518630688	543935100		PSAP	P07602	-0.00403463148360528
sp|P07686|HEXB_HUMAN	P07686	HEXB_HUMAN	HEXB	556	Homo sapiens	1:Experimental evidence at protein level	Beta-hexosaminidase subunit beta	1	0.999	12	53	42	53	8	3	5	7	6	7	9	8	7	2	4	7	4	5	7	6	8	3	5	7	6	7	9	8	244651088	211715136	219382464	242649152	177563936	221493984	195811472	163986176		HEXB	P07686	-0.728658446269299
sp|P07711|CATL1_HUMAN	P07711	CATL1_HUMAN	CTSL	333	Homo sapiens	1:Experimental evidence at protein level	Procathepsin L	0.9996	0.999	2	17	13	17	2	3	2	2	3	1	2	2	1	2	2	2	3	1	1	1	2	3	2	2	3	1	2	2	143237616	101276240	124485384	110827840	100193256	100478528	94091240	72506856		CTSL	P07711	-0.948706364255123
sp|P07737|PROF1_HUMAN	P07737	PROF1_HUMAN	PFN1	140	Homo sapiens	1:Experimental evidence at protein level	Profilin-1	1	0.999	9	226	226	226	26	25	26	30	30	28	28	33	26	25	26	30	30	28	28	33	26	25	26	30	30	28	28	33	2888447230	1815826180	2146655360	2858526720	3144397570	3190501890	3140304640	2521847810		PFN1	P07737	-0.180582357272961
sp|P07738|PMGE_HUMAN	P07738	PMGE_HUMAN	BPGM	259	Homo sapiens	1:Experimental evidence at protein level	Bisphosphoglycerate mutase	1	0.999	9	32	32	32	3	8	6	4	3	4	3	1	3	8	6	4	3	4	3	1	3	8	6	4	3	4	3	1	71638144	55734624	62769868	76718304	85435984	93659280	67425328	87034608		BPGM	P07738	-1.89181942864049
sp|P07741|APT_HUMAN	P07741	APT_HUMAN	APRT	180	Homo sapiens	1:Experimental evidence at protein level	Adenine phosphoribosyltransferase	1	0.999	7	49	49	49	7	7	5	6	9	6	4	5	7	7	5	6	9	6	4	5	7	7	5	6	9	6	4	5	235723120	176779712	217400304	233924832	247248000	298276480	248697856	212704432		APRT	P07741	-0.234366158318043
sp|P07814|SYEP_HUMAN	P07814	SYEP_HUMAN	EPRS1	1512	Homo sapiens	1:Experimental evidence at protein level	Bifunctional glutamate/proline--tRNA ligase	1	0.999	58	515	502	515	72	60	71	55	64	69	56	68	71	58	70	53	62	68	55	65	72	60	71	55	64	69	56	68	557583740	514596672	549328900	564461950	562617790	580112380	532883552	558314750		EPRS1	P07814	-0.230954091219714
sp|P07858|CATB_HUMAN	P07858	CATB_HUMAN	CTSB	339	Homo sapiens	1:Experimental evidence at protein level	Cathepsin B	1	0.999	9	134	134	134	21	15	16	20	17	12	17	16	21	15	16	20	17	12	17	16	21	15	16	20	17	12	17	16	1014544900	847927360	1031303300	974244670	862511740	858049790	929739460	856677440		CTSB	P07858	-0.423751178524012
sp|P07900|HS90A_HUMAN	P07900	HS90A_HUMAN	HSP90AA1	732	Homo sapiens	1:Experimental evidence at protein level	Heat shock protein HSP 90-alpha	1	0.999	50	1515	691	1515	170	189	176	191	194	190	203	202	75	81	79	94	84	91	93	94	170	189	176	191	194	190	203	202	23905380400	21988630500	22175127600	23862667300	23446673400	24153442300	24271175700	23769501700		HSP90AA1	P07900	-0.278634979185773
sp|P07902|GALT_HUMAN	P07902	GALT_HUMAN	GALT	379	Homo sapiens	1:Experimental evidence at protein level	Galactose-1-phosphate uridylyltransferase	1	0.999	4	23	23	23	2	4	4	1	3	2	4	3	2	4	4	1	3	2	4	3	2	4	4	1	3	2	4	3	41948484	58144204	57374328	52433544	53397860	46687844	64895516	65353068		GALT	P07902	-0.0945901929014428
sp|P07910|HNRPC_HUMAN	P07910	HNRPC_HUMAN	HNRNPC	306	Homo sapiens	1:Experimental evidence at protein level	Heterogeneous nuclear ribonucleoproteins C1/C2	1	0.999	23	402	265	402	59	54	54	47	43	48	53	44	38	34	34	30	26	32	37	34	59	54	54	47	43	48	53	44	8821919700	7112186900	7678874600	8952113200	10002013200	10637759500	9960014800	9191758800		HNRNPC	P07910	0.0150373540336357
sp|P07919|QCR6_HUMAN	P07919	QCR6_HUMAN	UQCRH	91	Homo sapiens	1:Experimental evidence at protein level	Cytochrome b-c1 complex subunit 6, mitochondrial	1	0.999	5	51	38	51	10	6	7	7	5	6	5	5	7	5	5	5	4	4	4	4	10	6	7	7	5	6	5	5	361118080	269577152	282144896	298041568	235594208	192821184	223170736	264884208		UQCRH	P07919	-0.638611284750301
sp|P07947|YES_HUMAN	P07947	YES_HUMAN	YES1	543	Homo sapiens	1:Experimental evidence at protein level	Tyrosine-protein kinase Yes	1	0.999	16	35	22	98	4	6	7	4	5	3	3	3	2	5	4	3	3	1	2	2	12	14	15	10	13	12	11	11	127580976	96571752	105005592	87924920	87461552	94115992	93532288	94444216		YES1	P07947	-0.613777955192975
sp|P07951|TPM2_HUMAN	P07951	TPM2_HUMAN	TPM2	284	Homo sapiens	1:Experimental evidence at protein level	Tropomyosin beta chain	1	0.9941	17	24	24	216	9	3	3	2	4	0	2	1	9	3	3	2	4	0	2	1	34	23	24	29	29	27	27	23	65469032	72521320	68362168	58042480	134476960	120908816	142014704	158711008		TPM2	P07951	0.824401890734465
sp|P07954|FUMH_HUMAN	P07954	FUMH_HUMAN	FH	510	Homo sapiens	1:Experimental evidence at protein level	Fumarate hydratase, mitochondrial	1	0.999	21	204	204	204	38	23	20	25	22	29	23	24	38	23	20	25	22	29	23	24	38	23	20	25	22	29	23	24	1132797570	952347710	1097500290	1084426370	874282050	863466110	872949890	824844990		FH	P07954	-0.738003115787645
sp|P07992|ERCC1_HUMAN	P07992	ERCC1_HUMAN	ERCC1	297	Homo sapiens	1:Experimental evidence at protein level	DNA excision repair protein ERCC-1	0.9798	0.999	2	6	6	6	1	1	0	2	1	0	0	1	1	1	0	2	1	0	0	1	1	1	0	2	1	0	0	1	38878832	37413272	41325892	33045550	36767780	37906224	33958948	45170112		ERCC1	P07992	-0.26538871567775
sp|P07996|TSP1_HUMAN	P07996	TSP1_HUMAN	THBS1	1170	Homo sapiens	1:Experimental evidence at protein level	Thrombospondin-1	0.9691	0.999	2	2	2	5	0	0	0	0	0	1	1	0	0	0	0	0	0	1	1	0	0	0	0	0	1	2	2	0	0	0	0	0	0	32457788	36995192	0		THBS1	P07996	-2.39046861126213
sp|P08047|SP1_HUMAN	P08047	SP1_HUMAN	SP1	785	Homo sapiens	1:Experimental evidence at protein level	Transcription factor Sp1	0.9684	0.9989	1	4	4	4	1	0	0	0	1	1	0	1	1	0	0	0	1	1	0	1	1	0	0	0	1	1	0	1	36463920	20927500	30604998	35093496	48208016	54252648	39887428	54636956		SP1	P08047	0.220790746136404
sp|P08048|ZFY_HUMAN	P08048	ZFY_HUMAN	ZFY	801	Homo sapiens	1:Experimental evidence at protein level	Zinc finger Y-chromosomal protein	1	0.999	7	32	1	32	2	5	4	5	4	4	3	5	0	0	0	0	0	1	0	0	2	5	4	5	4	4	3	5	108692160	88609912	99437368	91881880	91979408	99348376	120454168	142933856		ZFY	P08048	-0.769768484672335
sp|P08069|IGF1R_HUMAN	P08069	IGF1R_HUMAN	IGF1R	1367	Homo sapiens	1:Experimental evidence at protein level	Insulin-like growth factor 1 receptor	1	0.999	12	70	57	70	8	10	11	10	10	9	4	8	7	7	8	8	9	8	3	7	8	10	11	10	10	9	4	8	99223472	99361616	86061992	90884720	65979404	60943860	61637364	81313680		IGF1R	P08069	-0.796884381268308
sp|P08123|CO1A2_HUMAN	P08123	CO1A2_HUMAN	COL1A2	1366	Homo sapiens	1:Experimental evidence at protein level	Collagen alpha-2(I) chain	1	0.999	5	5	5	5	1	1	0	1	0	1	1	0	1	1	0	1	0	1	1	0	1	1	0	1	0	1	1	0	38661192	0	34109072	0	0	0	0	0		COL1A2	P08123	-2.08634481678312
sp|P08133|ANXA6_HUMAN	P08133	ANXA6_HUMAN	ANXA6	673	Homo sapiens	1:Experimental evidence at protein level	Annexin A6	1	0.999	44	511	511	511	65	72	67	82	58	59	56	52	65	72	67	82	58	59	56	52	65	72	67	82	58	59	56	52	2482140160	2099447940	2092742020	2223981820	1202187520	1161032450	1112731390	1111678980		ANXA6	P08133	-1.14730640854574
sp|P08134|RHOC_HUMAN	P08134	RHOC_HUMAN	RHOC	193	Homo sapiens	1:Experimental evidence at protein level	Rho-related GTP-binding protein RhoC	0.999	0.999	9	2	2	136	0	0	0	0	1	1	0	0	0	0	0	0	1	1	0	0	18	16	17	15	17	16	16	21	0	0	0	0	0	0	0	0		RHOC	P08134	-0.951336005987523
sp|P08195|4F2_HUMAN	P08195	4F2_HUMAN	SLC3A2	630	Homo sapiens	1:Experimental evidence at protein level	Amino acid transporter heavy chain SLC3A2	1	0.999	15	155	155	155	17	20	16	19	18	22	22	21	17	20	16	19	18	22	22	21	17	20	16	19	18	22	22	21	477595616	416134368	437808832	429274880	387239360	381491616	438790368	483513920		SLC3A2	P08195	-0.304767578245747
sp|P08236|BGLR_HUMAN	P08236	BGLR_HUMAN	GUSB	651	Homo sapiens	1:Experimental evidence at protein level	Beta-glucuronidase	0.9991	0.9967	2	12	12	12	2	1	2	2	1	0	2	2	2	1	2	2	1	0	2	2	2	1	2	2	1	0	2	2	42745456	33890832	37361300	43622012	37644660	0	46151220	45463484		GUSB	P08236	-1.90420428402196
sp|P08237|PFKAM_HUMAN	P08237	PFKAM_HUMAN	PFKM	780	Homo sapiens	1:Experimental evidence at protein level	ATP-dependent 6-phosphofructokinase, muscle type	1	0.999	29	453	411	453	55	60	55	62	54	56	58	53	50	55	48	58	49	50	52	49	55	60	55	62	54	56	58	53	1425319040	1469142140	1460867580	1488787460	1513277950	1365274620	1510153220	1408840960		PFKM	P08237	-0.151535427185871
sp|P08238|HS90B_HUMAN	P08238	HS90B_HUMAN	HSP90AB1	724	Homo sapiens	1:Experimental evidence at protein level	Heat shock protein HSP 90-beta	1	0.999	51	808	527	1429	100	90	89	98	98	103	109	121	64	61	59	65	59	68	68	83	169	171	160	171	181	179	193	205	18833805300	17786550300	17812625400	19210952700	20108959700	20836919300	20587010000	20666933200		HSP90AB1	P08238	-0.0908806552805495
sp|P08240|SRPRA_HUMAN	P08240	SRPRA_HUMAN	SRPRA	638	Homo sapiens	1:Experimental evidence at protein level	Signal recognition particle receptor subunit alpha	1	0.999	14	82	82	82	10	11	11	12	11	11	10	6	10	11	11	12	11	11	10	6	10	11	11	12	11	11	10	6	103988464	122059264	123669184	121144792	113710768	122766120	122682984	145026224		SRPRA	P08240	-0.13807220144002
sp|P08243|ASNS_HUMAN	P08243	ASNS_HUMAN	ASNS	561	Homo sapiens	1:Experimental evidence at protein level	Asparagine synthetase [glutamine-hydrolyzing]	1	0.999	18	153	153	153	15	16	17	19	23	22	22	19	15	16	17	19	23	22	22	19	15	16	17	19	23	22	22	19	240029680	253426240	267188608	273730720	345224800	343746432	354075520	375772480		ASNS	P08243	0.271177965436068
sp|P08247|SYPH_HUMAN	P08247	SYPH_HUMAN	SYP	313	Homo sapiens	1:Experimental evidence at protein level	Synaptophysin	1	0.999	3	34	34	34	5	4	4	5	4	3	4	5	5	4	4	5	4	3	4	5	5	4	4	5	4	3	4	5	596842560	302932384	365148960	326690976	329549120	314827936	287187232	321073024		SYP	P08247	-1.04424817188021
sp|P08397|HEM3_HUMAN	P08397	HEM3_HUMAN	HMBS	361	Homo sapiens	1:Experimental evidence at protein level	Porphobilinogen deaminase	1	0.999	12	78	78	78	7	12	8	10	11	9	9	12	7	12	8	10	11	9	9	12	7	12	8	10	11	9	9	12	102596560	114674008	126931152	106818840	131112424	120107320	135731440	151359248		HMBS	P08397	0.192768565779218
sp|P08559|ODPA_HUMAN	P08559	ODPA_HUMAN	PDHA1	390	Homo sapiens	1:Experimental evidence at protein level	Pyruvate dehydrogenase E1 component subunit alpha, somatic form, mitochondrial	1	0.999	23	253	201	253	34	34	34	38	27	28	35	23	28	25	25	28	24	23	30	18	34	34	34	38	27	28	35	23	575041340	521188384	562302400	579518530	439677856	434557312	416230432	432617632		PDHA1	P08559	-0.642342138409124
sp|P08574|CY1_HUMAN	P08574	CY1_HUMAN	CYC1	325	Homo sapiens	1:Experimental evidence at protein level	Cytochrome c1, heme protein, mitochondrial	1	0.999	9	94	94	94	14	10	16	11	11	8	15	9	14	10	16	11	11	8	15	9	14	10	16	11	11	8	15	9	720938560	726595710	786487550	797005120	653717500	561739900	693852100	662067580		CYC1	P08574	-0.430627251106682
sp|P08579|RU2B_HUMAN	P08579	RU2B_HUMAN	SNRPB2	225	Homo sapiens	1:Experimental evidence at protein level	U2 small nuclear ribonucleoprotein B''	1	0.999	11	116	116	138	16	7	11	14	13	17	17	21	16	7	11	14	13	17	17	21	18	9	14	17	15	19	20	26	767130370	641899390	752116670	700742140	827999100	831344450	791280580	864631360		SNRPB2	P08579	0.00770752724293072
sp|P08621|RU17_HUMAN	P08621	RU17_HUMAN	SNRNP70	437	Homo sapiens	1:Experimental evidence at protein level	U1 small nuclear ribonucleoprotein 70 kDa	1	0.999	20	228	228	228	24	30	30	28	26	28	32	30	24	30	30	28	26	28	32	30	24	30	30	28	26	28	32	30	1031768130	1195440900	1215813760	1130921470	1269947140	1199295360	1249965820	1460197760		SNRNP70	P08621	-0.0208044424803195
sp|P08648|ITA5_HUMAN	P08648	ITA5_HUMAN	ITGA5	1049	Homo sapiens	1:Experimental evidence at protein level	Integrin alpha-5	1	0.999	2	5	5	5	0	0	1	2	0	0	1	1	0	0	1	2	0	0	1	1	0	0	1	2	0	0	1	1	0	0	40713900	31358154	0	0	38721932	38542824		ITGA5	P08648	-2.04733546071789
sp|P08670|VIME_HUMAN	P08670	VIME_HUMAN	VIM	466	Homo sapiens	1:Experimental evidence at protein level	Vimentin	1	0.999	56	1649	1456	1661	166	190	179	187	206	238	246	237	146	167	154	168	181	213	215	212	167	191	181	189	207	241	247	238	14420588500	11120110600	13055455200	14202310700	17108749300	18168336400	18283780100	19258464300		VIM	P08670	0.0939109425375689
sp|P08708|RS17_HUMAN	P08708	RS17_HUMAN	RPS17	135	Homo sapiens	1:Experimental evidence at protein level	Small ribosomal subunit protein eS17	1	0.999	10	174	174	174	18	18	21	20	23	22	21	31	18	18	21	20	23	22	21	31	18	18	21	20	23	22	21	31	1716820860	1827085440	1847964290	1738501250	1907556610	1933728000	2122702720	2316286980		RPS17	P08708	-0.00670612914313407
sp|P08754|GNAI3_HUMAN	P08754	GNAI3_HUMAN	GNAI3	354	Homo sapiens	1:Experimental evidence at protein level	Guanine nucleotide-binding protein G(i) subunit alpha-3	1	0.999	14	72	72	202	6	11	8	10	8	9	10	10	6	11	8	10	8	9	10	10	19	26	26	28	23	27	25	28	608302460	477782272	465282368	521118912	485150080	485414816	438262112	412192832		GNAI3	P08754	-0.493779713214801
sp|P08758|ANXA5_HUMAN	P08758	ANXA5_HUMAN	ANXA5	320	Homo sapiens	1:Experimental evidence at protein level	Annexin A5	1	0.999	25	247	227	247	32	30	29	23	38	31	33	31	29	28	27	20	36	29	29	29	32	30	29	23	38	31	33	31	2025473660	1621493120	1886667390	1960419200	2802260220	3079598590	3005812220	2443002370		ANXA5	P08758	0.384743297712257
sp|P08865|RSSA_HUMAN	P08865	RSSA_HUMAN	RPSA	295	Homo sapiens	1:Experimental evidence at protein level	Small ribosomal subunit protein uS2	1	0.999	12	189	33	189	18	28	23	21	24	28	22	25	3	7	3	2	4	3	4	7	18	28	23	21	24	28	22	25	2804170750	2543220220	2719543040	2912041730	2991049980	3044777220	3185869820	2986355710		RPSA	P08865	-0.0670811338230267
sp|P08962|CD63_HUMAN	P08962	CD63_HUMAN	CD63	238	Homo sapiens	1:Experimental evidence at protein level	CD63 antigen	1	0.999	1	29	29	29	4	5	5	3	3	3	3	3	4	5	5	3	3	3	3	3	4	5	5	3	3	3	3	3	330174400	267068944	293362144	294072448	333155904	318202368	341803392	346199456		CD63	P08962	-0.0527414485981974
sp|P09001|RM03_HUMAN	P09001	RM03_HUMAN	MRPL3	348	Homo sapiens	1:Experimental evidence at protein level	Large ribosomal subunit protein uL3m	0.9087	0.9967	1	8	8	8	1	1	1	1	1	1	1	1	1	1	1	1	1	1	1	1	1	1	1	1	1	1	1	1	50167756	23023844	29230226	43040220	42300392	50829908	44801464	26310774		MRPL3	P09001	-0.516625782005658
sp|P09012|SNRPA_HUMAN	P09012	SNRPA_HUMAN	SNRPA	282	Homo sapiens	1:Experimental evidence at protein level	U1 small nuclear ribonucleoprotein A	1	0.999	13	264	242	264	28	26	25	26	37	39	37	46	26	24	22	23	35	37	34	41	28	26	25	26	37	39	37	46	1336452740	1004433600	1265580540	1380406910	1481611900	1537576580	1409991680	1389957380		SNRPA	P09012	-0.129158559417511
sp|P09038|FGF2_HUMAN	P09038	FGF2_HUMAN	FGF2	288	Homo sapiens	1:Experimental evidence at protein level	Fibroblast growth factor 2	0.9997	0.9969	2	11	11	11	0	1	2	2	2	2	1	1	0	1	2	2	2	2	1	1	0	1	2	2	2	2	1	1	0	50917764	60726052	17457322	49967384	54294412	62367428	43587572		FGF2	P09038	-0.358018298366477
sp|P09086|PO2F2_HUMAN	P09086	PO2F2_HUMAN	POU2F2	479	Homo sapiens	1:Experimental evidence at protein level	POU domain, class 2, transcription factor 2	0.9942	0.999	5	4	4	37	2	0	0	1	0	1	0	0	2	0	0	1	0	1	0	0	7	5	5	4	3	8	2	3	73100440	0	0	43897704	0	38260312	28294744	0		POU2F2	P09086	-2.66063295339779
sp|P09104|ENOG_HUMAN	P09104	ENOG_HUMAN	ENO2	434	Homo sapiens	1:Experimental evidence at protein level	Gamma-enolase	1	0.999	21	449	420	536	58	55	57	55	60	49	56	59	56	50	53	50	56	47	52	56	71	63	70	64	70	63	66	69	3254185220	2664136700	2888464640	3062783230	2597057790	2553119740	2529672700	2535412740		ENO2	P09104	-0.505249528056525
sp|P09110|THIK_HUMAN	P09110	THIK_HUMAN	ACAA1	424	Homo sapiens	1:Experimental evidence at protein level	3-ketoacyl-CoA thiolase, peroxisomal	1	0.999	4	20	20	20	3	4	3	2	2	3	2	1	3	4	3	2	2	3	2	1	3	4	3	2	2	3	2	1	298331552	312366944	326996672	305065760	260670896	225575552	250568016	267268112		ACAA1	P09110	-1.25773043710217
sp|P09132|SRP19_HUMAN	P09132	SRP19_HUMAN	SRP19	144	Homo sapiens	1:Experimental evidence at protein level	Signal recognition particle 19 kDa protein	1	0.999	4	21	21	21	3	4	2	3	3	2	2	2	3	4	2	3	3	2	2	2	3	4	2	3	3	2	2	2	112813248	71191120	91827504	101244008	93537680	91678432	74119728	112531552		SRP19	P09132	-0.743049203061163
sp|P09211|GSTP1_HUMAN	P09211	GSTP1_HUMAN	GSTP1	210	Homo sapiens	1:Experimental evidence at protein level	Glutathione S-transferase P	1	0.999	17	404	404	404	46	40	45	42	56	61	56	58	46	40	45	42	56	61	56	58	46	40	45	42	56	61	56	58	4314170400	3587195390	4057497340	4651369500	4569330200	4313148400	3906358530	3619892480		GSTP1	P09211	0.0602573161700471
sp|P09234|RU1C_HUMAN	P09234	RU1C_HUMAN	SNRPC	159	Homo sapiens	1:Experimental evidence at protein level	U1 small nuclear ribonucleoprotein C	1	0.999	3	45	45	45	5	5	5	6	6	6	6	6	5	5	5	6	6	6	6	6	5	5	5	6	6	6	6	6	1001181500	926395330	1088834560	1145771140	1014952700	1107610880	1006144770	1147381890		SNRPC	P09234	-0.238248642209855
sp|P09382|LEG1_HUMAN	P09382	LEG1_HUMAN	LGALS1	135	Homo sapiens	1:Experimental evidence at protein level	Galectin-1	1	0.999	7	52	52	52	7	5	5	6	8	8	7	6	7	5	5	6	8	8	7	6	7	5	5	6	8	8	7	6	159752256	217514128	182248800	180298192	159731552	132219912	186331504	163776160		LGALS1	P09382	-0.304989240938414
sp|P09417|DHPR_HUMAN	P09417	DHPR_HUMAN	QDPR	244	Homo sapiens	1:Experimental evidence at protein level	Dihydropteridine reductase	1	0.999	7	70	70	70	10	11	8	12	6	9	8	6	10	11	8	12	6	9	8	6	10	11	8	12	6	9	8	6	423503296	325842816	351639232	452328736	305425120	314267776	261891440	240882544		QDPR	P09417	-1.02514411677017
sp|P09429|HMGB1_HUMAN	P09429	HMGB1_HUMAN	HMGB1	215	Homo sapiens	1:Experimental evidence at protein level	High mobility group protein B1	1	0.999	18	473	170	473	52	57	56	50	69	60	58	71	18	22	17	18	25	22	22	26	52	57	56	50	69	60	58	71	14636762100	16538691600	15969618900	15859839000	17684574200	16296698900	17805535200	21873553400		HMGB1	P09429	0.0530085489390108
sp|P09455|RET1_HUMAN	P09455	RET1_HUMAN	RBP1	135	Homo sapiens	1:Experimental evidence at protein level	Retinol-binding protein 1	1	0.999	10	96	96	96	16	15	11	14	10	13	6	11	16	15	11	14	10	13	6	11	16	15	11	14	10	13	6	11	446328192	433016704	398885088	414183872	342904544	345271040	275975584	288120096		RBP1	P09455	-0.900854404123707
sp|P09471|GNAO_HUMAN	P09471	GNAO_HUMAN	GNAO1	354	Homo sapiens	1:Experimental evidence at protein level	Guanine nucleotide-binding protein G(o) subunit alpha	1	0.999	15	133	133	169	11	16	18	22	15	14	18	19	11	16	18	22	15	14	18	19	15	20	22	26	19	20	22	25	967026300	661815230	801995840	775035390	622724610	580775810	611946050	503722368		GNAO1	P09471	-0.896666981029253
sp|P09486|SPRC_HUMAN	P09486	SPRC_HUMAN	SPARC	303	Homo sapiens	1:Experimental evidence at protein level	SPARC	1	0.999	6	42	42	42	5	4	4	4	6	7	4	8	5	4	4	4	6	7	4	8	5	4	4	4	6	7	4	8	99894080	135733136	99126920	119623144	118252552	126111816	148731776	149093696		SPARC	P09486	0.0384959051399281
sp|P09488|GSTM1_HUMAN	P09488	GSTM1_HUMAN	GSTM1	218	Homo sapiens	1:Experimental evidence at protein level	Glutathione S-transferase Mu 1	1	0.999	9	9	1	52	2	1	3	0	1	0	1	1	1	0	0	0	0	0	0	0	6	8	8	8	7	4	5	6	114416528	66244512	90833304	103431400	93177248	102270080	96436704	81078800		GSTM1	P09488	-0.845201190371294
sp|P09493|TPM1_HUMAN	P09493	TPM1_HUMAN	TPM1	284	Homo sapiens	1:Experimental evidence at protein level	Tropomyosin alpha-1 chain	1	0.999	19	76	61	205	7	12	7	9	10	10	8	13	6	10	6	7	7	8	6	11	27	24	21	28	27	26	24	28	511268576	599328900	538616320	610333180	456822048	483510848	516953120	486973280		TPM1	P09493	-0.482059507040395
sp|P09496|CLCA_HUMAN	P09496	CLCA_HUMAN	CLTA	248	Homo sapiens	1:Experimental evidence at protein level	Clathrin light chain A	1	0.999	9	84	76	84	9	14	14	9	10	12	9	7	8	13	13	8	9	11	8	6	9	14	14	9	10	12	9	7	1458593790	1229174530	1636580990	1516037760	1506428800	1556913660	1533994880	1447128320		CLTA	P09496	-0.354745924587734
sp|P09497|CLCB_HUMAN	P09497	CLCB_HUMAN	CLTB	229	Homo sapiens	1:Experimental evidence at protein level	Clathrin light chain B	1	0.999	8	91	91	91	12	10	13	12	14	13	11	6	12	10	13	12	14	13	11	6	12	10	13	12	14	13	11	6	981571970	927799550	953337150	1030456960	776505860	864136640	777238400	839471230		CLTB	P09497	-1.63951398346669
sp|P09543|CN37_HUMAN	P09543	CN37_HUMAN	CNP	421	Homo sapiens	1:Experimental evidence at protein level	2',3'-cyclic-nucleotide 3'-phosphodiesterase	1	0.999	21	163	163	169	28	22	20	24	16	14	21	18	28	22	20	24	16	14	21	18	28	22	21	25	17	15	22	19	603719940	513869728	528504448	553011710	514526400	521544960	562693820	505488608		CNP	P09543	-0.715514901368133
sp|P09622|DLDH_HUMAN	P09622	DLDH_HUMAN	DLD	509	Homo sapiens	1:Experimental evidence at protein level	Dihydrolipoyl dehydrogenase, mitochondrial	1	0.999	18	226	226	226	32	26	30	29	30	27	27	25	32	26	30	29	30	27	27	25	32	26	30	29	30	27	27	25	957374080	805241920	827366590	840008770	743310590	731065220	785339580	818923900		DLD	P09622	-0.301940097205211
sp|P09651|ROA1_HUMAN	P09651	ROA1_HUMAN	HNRNPA1	372	Homo sapiens	1:Experimental evidence at protein level	Heterogeneous nuclear ribonucleoprotein A1	1	0.999	31	1024	10	1202	112	120	134	132	122	126	129	149	1	2	2	2	1	0	1	1	135	139	153	154	146	147	156	172	14348293100	15133646800	15345622000	15645829100	17377646600	16324050900	17258299400	20395894800		HNRNPA1	P09651	-0.304376852341213
sp|P09661|RU2A_HUMAN	P09661	RU2A_HUMAN	SNRPA1	255	Homo sapiens	1:Experimental evidence at protein level	U2 small nuclear ribonucleoprotein A'	1	0.999	14	157	157	157	21	22	16	23	17	19	20	19	21	22	16	23	17	19	20	19	21	22	16	23	17	19	20	19	780873470	662733380	719378300	767578880	809552260	844023420	815003840	876193540		SNRPA1	P09661	-0.00657938743107003
sp|P09669|COX6C_HUMAN	P09669	COX6C_HUMAN	COX6C	75	Homo sapiens	1:Experimental evidence at protein level	Cytochrome c oxidase subunit 6C	1	0.9989	5	32	32	32	7	3	3	3	5	4	4	3	7	3	3	3	5	4	4	3	7	3	3	3	5	4	4	3	807531390	542574460	589786690	637838910	609272700	618784900	661463870	535425952		COX6C	P09669	-0.875468282438402
sp|P09874|PARP1_HUMAN	P09874	PARP1_HUMAN	PARP1	1014	Homo sapiens	1:Experimental evidence at protein level	Poly [ADP-ribose] polymerase 1	1	0.999	66	1013	1013	1013	125	117	111	123	133	123	137	144	125	117	111	123	133	123	137	144	125	117	111	123	133	123	137	144	1751620740	1693502340	1807149310	1879457790	2082618370	2166010880	2019301120	2183794940		PARP1	P09874	0.113559734167724
sp|P09884|DPOLA_HUMAN	P09884	DPOLA_HUMAN	POLA1	1462	Homo sapiens	1:Experimental evidence at protein level	DNA polymerase alpha catalytic subunit	1	0.999	5	9	9	9	0	0	0	0	1	3	2	3	0	0	0	0	1	3	2	3	0	0	0	0	1	3	2	3	5159354400	2525699840	3595389180	4087842050	5212389900	5336668200	4493549600	3452281860		POLA1	P09884	-0.540714473184641
sp|P09936|UCHL1_HUMAN	P09936	UCHL1_HUMAN	UCHL1	223	Homo sapiens	1:Experimental evidence at protein level	Ubiquitin carboxyl-terminal hydrolase isozyme L1	1	0.999	15	630	630	630	87	80	74	69	73	71	84	92	87	80	74	69	73	71	84	92	87	80	74	69	73	71	84	92	12561470500	12137993200	12155779100	12253685800	12276258800	11187912700	11178009600	12033545200		UCHL1	P09936	-0.359294241993952
sp|P09960|LKHA4_HUMAN	P09960	LKHA4_HUMAN	LTA4H	611	Homo sapiens	1:Experimental evidence at protein level	Leukotriene A-4 hydrolase	1	0.999	27	280	280	280	31	34	36	33	37	34	36	39	31	34	36	33	37	34	36	39	31	34	36	33	37	34	36	39	3962791170	3816039680	3804967940	3953081860	3814133250	3942356220	3789152000	3858386180		LTA4H	P09960	-0.354279152563063
sp|P09972|ALDOC_HUMAN	P09972	ALDOC_HUMAN	ALDOC	364	Homo sapiens	1:Experimental evidence at protein level	Fructose-bisphosphate aldolase C	1	0.999	23	148	141	222	19	22	15	18	20	19	15	20	18	21	14	17	19	18	15	19	31	31	25	30	27	28	23	27	587571070	518534848	527782464	574304450	520450048	645784510	535434752	561340540		ALDOC	P09972	-0.189134390683786
sp|P0C0S5|H2AZ_HUMAN	P0C0S5	H2AZ_HUMAN	H2AZ1	128	Homo sapiens	1:Experimental evidence at protein level	Histone H2A.Z	1	0.999	7	163	0	332	17	20	21	21	21	19	22	22	0	0	0	0	0	0	0	0	38	39	42	41	42	41	42	47	24832809000	16053029900	18008629200	18426191900	18706034700	19585751000	21621205000	22928465900	sp|Q71UI9|H2AV_HUMAN	H2AZ1	P0C0S5	-0.170484490367669
sp|P0C7U0|ELFN1_HUMAN	P0C7U0	ELFN1_HUMAN	ELFN1	828	Homo sapiens	1:Experimental evidence at protein level	Protein ELFN1	0.9985	0.999	2	5	5	5	0	4	1	0	0	0	0	0	0	4	1	0	0	0	0	0	0	4	1	0	0	0	0	0	0	39317900	19790760	0	0	0	0	0		ELFN1	P0C7U0	-1.70771096740123
sp|P0C7X2|ZN688_HUMAN	P0C7X2	ZN688_HUMAN	ZNF688	276	Homo sapiens	1:Experimental evidence at protein level	Zinc finger protein 688	0.9977	0.999	2	2	2	2	1	1	0	0	0	0	0	0	1	1	0	0	0	0	0	0	1	1	0	0	0	0	0	0	0	0	0	0	0	0	0	0		ZNF688	P0C7X2	-1.07917804580842
sp|P0CAP2|GRL1A_HUMAN	P0CAP2	GRL1A_HUMAN	POLR2M	368	Homo sapiens	1:Experimental evidence at protein level	DNA-directed RNA polymerase II subunit GRINL1A	0.9996	0.9944	3	6	6	6	1	0	0	1	3	1	0	0	1	0	0	1	3	1	0	0	1	0	0	1	3	1	0	0	0	0	0	45358056	137701120	67384168	0	0		POLR2M	P0CAP2	-1.53801229794898
sp|P0CG12|DERPC_HUMAN	P0CG12	DERPC_HUMAN	DERPC	524	Homo sapiens	1:Experimental evidence at protein level	Decreased expression in renal and prostate cancer protein	1	0.999	3	13	13	13	2	1	1	2	1	3	1	2	2	1	1	2	1	3	1	2	2	1	1	2	1	3	1	2	59483364	68115848	71449248	74954168	70062672	83610496	72496000	91660280		DERPC	P0CG12	-0.988045023080601
sp|P0CG34|TB15A_HUMAN	P0CG34	TB15A_HUMAN	TMSB15A	45	Homo sapiens	1:Experimental evidence at protein level	Thymosin beta-15A	1	0.999	2	17	0	17	2	2	2	2	4	2	2	1	0	0	0	0	0	0	0	0	2	2	2	2	4	2	2	1	1988386180	922979900	1490756100	1619293440	2897803780	4423922700	1982647550	1362833790	sp|P0CG35|TB15B_HUMAN, sp|P0DX04|TB15C_HUMAN	TMSB15A	P0CG34	-0.399659711571281
sp|P0CG38|POTEI_HUMAN	P0CG38	POTEI_HUMAN	POTEI	1075	Homo sapiens	1:Experimental evidence at protein level	POTE ankyrin domain family member I	1	0.999	13	15	15	362	2	2	1	3	1	2	2	2	2	2	1	3	1	2	2	2	44	61	43	47	40	43	42	42	61253460	0	0	82900184	0	103140448	0	0		POTEI	P0CG38	-2.68643856991687
sp|P0CG39|POTEJ_HUMAN	P0CG39	POTEJ_HUMAN	POTEJ	1038	Homo sapiens	1:Experimental evidence at protein level	POTE ankyrin domain family member J	1	0.999	11	113	39	349	15	25	15	10	13	13	9	13	5	7	7	3	4	6	4	3	41	61	43	42	39	44	40	39	1367433340	1555197820	1466009220	1409482620	1282859140	1064278910	1139621630	1299217540		POTEJ	P0CG39	-1.41080088689196
sp|P0DJ93|SIM13_HUMAN	P0DJ93	SIM13_HUMAN	SMIM13	91	Homo sapiens	1:Experimental evidence at protein level	Small integral membrane protein 13	1	0.999	3	27	27	27	3	4	2	3	3	3	5	4	3	4	2	3	3	3	5	4	3	4	2	3	3	3	5	4	199717072	126500448	155067504	112920728	130219632	104589840	130062712	135624704		SMIM13	P0DJ93	-1.04035494860628
sp|P0DMV8|HS71A_HUMAN	P0DMV8	HS71A_HUMAN	HSPA1A	641	Homo sapiens	1:Experimental evidence at protein level	Heat shock 70 kDa protein 1A	1	0.999	35	596	0	705	70	68	78	63	75	81	80	81	0	0	0	0	0	0	0	0	86	81	89	74	92	93	94	96	3522096640	3082042370	3363937790	3411624960	3868267520	3622016260	3606989570	3620641790	sp|P0DMV9|HS71B_HUMAN	HSPA1A	P0DMV8	-0.0779647302840902
sp|P0DP23|CALM1_HUMAN	P0DP23	CALM1_HUMAN	CALM1	149	Homo sapiens	1:Experimental evidence at protein level	Calmodulin-1	1	0.999	15	363	0	363	48	47	48	44	41	45	45	45	0	0	0	0	0	0	0	0	48	47	48	44	41	45	45	45	7135078400	8560365600	7540665300	8434098200	8318305800	7740055000	5701724200	9291870200	sp|P0DP24|CALM2_HUMAN, sp|P0DP25|CALM3_HUMAN	CALM1	P0DP23	-0.416063373805672
sp|P0DPB6|RPAC2_HUMAN	P0DPB6	RPAC2_HUMAN	POLR1D	133	Homo sapiens	1:Experimental evidence at protein level	DNA-directed RNA polymerases I and III subunit RPAC2	1	0.999	5	23	23	23	2	1	2	2	3	5	4	4	2	1	2	2	3	5	4	4	2	1	2	2	3	5	4	4	63692976	78254504	82185008	86190784	88565216	97367520	94139488	109354376		POLR1D	P0DPB6	0.505172752379627
sp|P0DPI2|GAL3A_HUMAN	P0DPI2	GAL3A_HUMAN	GATD3	268	Homo sapiens	1:Experimental evidence at protein level	Glutamine amidotransferase-like class 1 domain-containing protein 3, mitochondrial	1	0.999	13	220	220	220	31	28	35	22	23	20	35	26	31	28	35	22	23	20	35	26	31	28	35	22	23	20	35	26	883332930	874821310	972903810	902430270	797966660	758378240	791586750	802611070		GATD3	P0DPI2	-0.480579156017752
sp|P0DTL6|ZTRF1_HUMAN	P0DTL6	ZTRF1_HUMAN	ZFTRAF1	404	Homo sapiens	1:Experimental evidence at protein level	Zinc finger TRAF-type-containing protein 1	0.9702	0.999	1	1	1	1	0	0	0	0	0	1	0	0	0	0	0	0	0	1	0	0	0	0	0	0	0	1	0	0	0	0	0	0	0	0	0	0		ZFTRAF1	P0DTL6	0.000983696773978249
sp|P10070|GLI2_HUMAN	P10070	GLI2_HUMAN	GLI2	1586	Homo sapiens	1:Experimental evidence at protein level	Zinc finger protein GLI2	0.9972	0.999	4	2	2	16	0	0	0	0	0	0	1	1	0	0	0	0	0	0	1	1	3	2	2	2	1	1	2	3	0	0	0	7933048.5	15559102	0	20907806	37166952		GLI2	P10070	-0.35751800952376
sp|P10071|GLI3_HUMAN	P10071	GLI3_HUMAN	GLI3	1580	Homo sapiens	1:Experimental evidence at protein level	Transcriptional activator GLI3	1	0.999	3	17	3	17	3	2	3	3	1	1	1	3	0	0	1	1	0	0	0	1	3	2	3	3	1	1	1	3	28967988	36899548	36695940	30424936	41198984	39731572	34993116	57000652		GLI3	P10071	-0.0457741692278849
sp|P10109|ADX_HUMAN	P10109	ADX_HUMAN	FDX1	184	Homo sapiens	1:Experimental evidence at protein level	Adrenodoxin, mitochondrial	0.9999	0.9989	2	2	2	2	0	1	0	1	0	0	0	0	0	1	0	1	0	0	0	0	0	1	0	1	0	0	0	0	35829328	31404746	37801492	33487472	29702902	20129348	40542904	46576408		FDX1	P10109	-0.688677847305646
sp|P10114|RAP2A_HUMAN	P10114	RAP2A_HUMAN	RAP2A	183	Homo sapiens	1:Experimental evidence at protein level	Ras-related protein Rap-2a	1	0.999	5	17	17	25	3	2	2	2	2	2	2	2	3	2	2	2	2	2	2	2	4	2	3	3	3	4	3	3	109950648	68592568	77286360	91769352	91212648	100500808	92748600	79910512		RAP2A	P10114	-2.44922281084159
sp|P10155|RO60_HUMAN	P10155	RO60_HUMAN	RO60	538	Homo sapiens	1:Experimental evidence at protein level	RNA-binding protein RO60	1	0.999	26	294	294	294	34	33	34	36	38	44	40	35	34	33	34	36	38	44	40	35	34	33	34	36	38	44	40	35	565929020	579932100	638119100	590671870	629146750	610285180	680421310	643193920		RO60	P10155	-0.135577256897618
sp|P10176|COX8A_HUMAN	P10176	COX8A_HUMAN	COX8A	69	Homo sapiens	1:Experimental evidence at protein level	Cytochrome c oxidase subunit 8A, mitochondrial	0.9999	0.9988	1	23	23	23	4	2	2	1	6	2	3	3	4	2	2	1	6	2	3	3	4	2	2	1	6	2	3	3	0	280330912	368774336	372688000	258232176	255701920	405214848	363764864		COX8A	P10176	-1.52474212751748
sp|P10253|LYAG_HUMAN	P10253	LYAG_HUMAN	GAA	952	Homo sapiens	1:Experimental evidence at protein level	Lysosomal alpha-glucosidase	1	0.999	12	94	94	94	10	13	13	8	10	14	11	15	10	13	13	8	10	14	11	15	10	13	13	8	10	14	11	15	124555752	129422360	113570632	150175712	142843504	125615800	160274336	140762768		GAA	P10253	-0.0761744400113357
sp|P10301|RRAS_HUMAN	P10301	RRAS_HUMAN	RRAS	218	Homo sapiens	1:Experimental evidence at protein level	Ras-related protein R-Ras	0.9941	0.999	3	2	2	7	0	0	1	0	0	0	0	1	0	0	1	0	0	0	0	1	1	0	1	1	1	1	1	1	28567208	38688956	21879238	0	0	0	0	35740672		RRAS	P10301	-1.68770959636206
sp|P10398|ARAF_HUMAN	P10398	ARAF_HUMAN	ARAF	606	Homo sapiens	1:Experimental evidence at protein level	Serine/threonine-protein kinase A-Raf	0.9919	0.9986	4	2	2	22	0	1	0	1	0	0	0	0	0	1	0	1	0	0	0	0	2	2	2	3	1	6	5	1	0	0	0	0	0	0	0	0		ARAF	P10398	-1.29447431078981
sp|P10412|H14_HUMAN	P10412	H14_HUMAN	H1-4	219	Homo sapiens	1:Experimental evidence at protein level	Histone H1.4	1	0.999	16	201	42	254	22	20	20	25	30	37	24	23	4	6	5	5	5	5	7	5	27	26	28	32	39	43	31	28	41310425000	40352092000	37157024000	37804761000	43438584000	36375388000	39780983000	66671219000		H1-4	P10412	-0.784311596258744
sp|P10515|ODP2_HUMAN	P10515	ODP2_HUMAN	DLAT	647	Homo sapiens	1:Experimental evidence at protein level	Dihydrolipoyllysine-residue acetyltransferase component of pyruvate dehydrogenase complex, mitochondrial	1	0.999	14	125	125	125	15	13	14	16	16	19	17	15	15	13	14	16	16	19	17	15	15	13	14	16	16	19	17	15	298200192	141373968	191774912	271196896	289263360	313814720	252366768	167327744		DLAT	P10515	-0.365978120457438
sp|P10586|PTPRF_HUMAN	P10586	PTPRF_HUMAN	PTPRF	1907	Homo sapiens	1:Experimental evidence at protein level	Receptor-type tyrosine-protein phosphatase F	1	0.999	15	60	47	74	9	7	10	9	5	6	7	7	7	5	9	8	3	4	5	6	10	9	12	11	6	8	8	10	109166576	138559424	136259184	119417040	116165864	120153248	114491912	143824128		PTPRF	P10586	-0.566143206842907
sp|P10589|COT1_HUMAN	P10589	COT1_HUMAN	NR2F1	423	Homo sapiens	1:Experimental evidence at protein level	COUP transcription factor 1	1	0.999	14	105	23	105	9	11	14	14	14	15	18	10	1	2	3	1	6	4	3	3	9	11	14	14	14	15	18	10	476856896	388536288	442359648	448746144	477359040	440127008	428777824	434371360		NR2F1	P10589	-0.535182789649281
sp|P10599|THIO_HUMAN	P10599	THIO_HUMAN	TXN	105	Homo sapiens	1:Experimental evidence at protein level	Thioredoxin	1	0.999	9	121	121	121	13	22	15	15	13	17	11	15	13	22	15	15	13	17	11	15	13	22	15	15	13	17	11	15	6390687200	7110583300	6966990800	7634946000	6412667400	6355142700	6110025700	6812619300		TXN	P10599	-0.296768396387597
sp|P10606|COX5B_HUMAN	P10606	COX5B_HUMAN	COX5B	129	Homo sapiens	1:Experimental evidence at protein level	Cytochrome c oxidase subunit 5B, mitochondrial	1	0.999	6	66	66	66	7	5	8	9	10	10	11	6	7	5	8	9	10	10	11	6	7	5	8	9	10	10	11	6	529636832	209843424	319592160	419950816	550722820	615308480	393462080	320240608		COX5B	P10606	-0.580165485956277
sp|P10619|PPGB_HUMAN	P10619	PPGB_HUMAN	CTSA	480	Homo sapiens	1:Experimental evidence at protein level	Lysosomal protective protein	1	0.999	4	13	13	13	3	2	1	3	1	1	1	1	3	2	1	3	1	1	1	1	3	2	1	3	1	1	1	1	72465264	69002808	59390668	69438848	61171160	50559396	64400036	63362468		CTSA	P10619	-1.4004257656849
sp|P10636|TAU_HUMAN	P10636	TAU_HUMAN	MAPT	758	Homo sapiens	1:Experimental evidence at protein level	Microtubule-associated protein tau	1	0.999	18	273	273	273	34	35	36	32	31	31	38	36	34	35	36	32	31	31	38	36	34	35	36	32	31	31	38	36	3499093500	3196692220	2922948100	3070851330	2302537220	1904051330	2126777470	2141388420		MAPT	P10636	-0.656738667499025
sp|P10644|KAP0_HUMAN	P10644	KAP0_HUMAN	PRKAR1A	381	Homo sapiens	1:Experimental evidence at protein level	cAMP-dependent protein kinase type I-alpha regulatory subunit	1	0.999	19	212	176	212	24	22	24	27	27	29	30	29	19	18	22	22	23	23	24	25	24	22	24	27	27	29	30	29	943214080	722120640	939884610	906497860	886395710	1003920130	864029700	806573440		PRKAR1A	P10644	-0.325764869224471
sp|P10721|KIT_HUMAN	P10721	KIT_HUMAN	KIT	976	Homo sapiens	1:Experimental evidence at protein level	Mast/stem cell growth factor receptor Kit	1	0.999	8	18	18	32	2	4	3	5	1	2	0	1	2	4	3	5	1	2	0	1	5	5	4	6	4	4	2	2	71955008	71229640	66458916	69008432	52109272	50203472	72089360	61372720		KIT	P10721	-2.35626914877981
sp|P10746|HEM4_HUMAN	P10746	HEM4_HUMAN	UROS	265	Homo sapiens	1:Experimental evidence at protein level	Uroporphyrinogen-III synthase	1	0.999	2	6	6	6	0	1	0	0	2	1	1	1	0	1	0	0	2	1	1	1	0	1	0	0	2	1	1	1	0	0	0	0	0	0	0	0		UROS	P10746	-1.1329576062923
sp|P10768|ESTD_HUMAN	P10768	ESTD_HUMAN	ESD	282	Homo sapiens	1:Experimental evidence at protein level	S-formylglutathione hydrolase	1	0.999	13	194	194	194	23	23	25	24	22	20	23	34	23	23	25	24	22	20	23	34	23	23	25	24	22	20	23	34	1472707710	1726399620	1646991360	1637340420	1676241410	1675434240	1670235010	1838183300		ESD	P10768	-0.105058250219582
sp|P10809|CH60_HUMAN	P10809	CH60_HUMAN	HSPD1	573	Homo sapiens	1:Experimental evidence at protein level	60 kDa heat shock protein, mitochondrial	1	0.999	48	925	925	925	120	100	114	100	109	137	121	124	120	100	114	100	109	137	121	124	120	100	114	100	109	137	121	124	3776652800	2755407360	3141798400	3436670720	3512678910	3783091200	3533029380	3111763200		HSPD1	P10809	-0.214677392077751
sp|P10909|CLUS_HUMAN	P10909	CLUS_HUMAN	CLU	449	Homo sapiens	1:Experimental evidence at protein level	Clusterin	1	0.999	5	32	32	32	3	2	2	5	5	4	6	5	3	2	2	5	5	4	6	5	3	2	2	5	5	4	6	5	284941248	266572800	251157232	249398176	325730048	317802816	427011360	471320864		CLU	P10909	-0.0135968762989571
sp|P11021|BIP_HUMAN	P11021	BIP_HUMAN	HSPA5	654	Homo sapiens	1:Experimental evidence at protein level	Endoplasmic reticulum chaperone BiP	1	0.999	45	934	924	1000	113	106	126	113	117	128	112	119	112	105	125	112	116	127	110	117	124	116	133	120	128	134	119	126	4605750300	4117893380	4638374900	4986440700	4561098800	4427181600	4497216500	4535564300		HSPA5	P11021	-0.137649408613141
sp|P11047|LAMC1_HUMAN	P11047	LAMC1_HUMAN	LAMC1	1609	Homo sapiens	1:Experimental evidence at protein level	Laminin subunit gamma-1	1	0.999	5	12	12	12	2	0	2	1	2	0	2	3	2	0	2	1	2	0	2	3	2	0	2	1	2	0	2	3	48067952	0	67154832	75370968	89618544	52522232	72270384	82746952		LAMC1	P11047	-0.850460463110592
sp|P11117|PPAL_HUMAN	P11117	PPAL_HUMAN	ACP2	423	Homo sapiens	1:Experimental evidence at protein level	Lysosomal acid phosphatase	1	0.999	9	65	65	65	10	8	8	7	10	8	6	8	10	8	8	7	10	8	6	8	10	8	8	7	10	8	6	8	284352960	297184608	310825760	347601504	308462304	303732608	319945408	261381600		ACP2	P11117	0.51517247782929
sp|P11137|MTAP2_HUMAN	P11137	MTAP2_HUMAN	MAP2	1827	Homo sapiens	1:Experimental evidence at protein level	Microtubule-associated protein 2	1	0.999	110	1946	1946	1946	264	240	241	242	241	233	240	245	264	240	241	242	241	233	240	245	264	240	241	242	241	233	240	245	6157807100	5832591400	5997142500	6105608200	5208574500	4740020700	5223133200	5384273900		MAP2	P11137	-0.28614441547035
sp|P11142|HSP7C_HUMAN	P11142	HSP7C_HUMAN	HSPA8	646	Homo sapiens	1:Experimental evidence at protein level	Heat shock cognate 71 kDa protein	1	0.999	46	1553	1191	1553	183	192	200	184	193	193	211	197	135	148	157	145	146	148	158	154	183	192	200	184	193	193	211	197	15117742100	12290616300	13714207700	14363101200	14991627300	14336217100	14062118900	13560650800		HSPA8	P11142	-0.092364117248222
sp|P11166|GTR1_HUMAN	P11166	GTR1_HUMAN	SLC2A1	492	Homo sapiens	1:Experimental evidence at protein level	Solute carrier family 2, facilitated glucose transporter member 1	1	0.999	6	86	86	86	16	14	7	10	6	12	9	12	16	14	7	10	6	12	9	12	16	14	7	10	6	12	9	12	673898880	587340860	592276030	628658820	306789248	349869120	341975616	338077248		SLC2A1	P11166	-1.42293936898795
sp|P11169|GTR3_HUMAN	P11169	GTR3_HUMAN	SLC2A3	496	Homo sapiens	1:Experimental evidence at protein level	Solute carrier family 2, facilitated glucose transporter member 3	1	0.9985	3	13	5	13	3	3	2	1	1	0	1	2	1	0	0	1	1	0	1	1	3	3	2	1	1	0	1	2	134417312	84642952	107156712	77595456	0	43367856	0	63552512		SLC2A3	P11169	-3.48903151714432
sp|P11171|EPB41_HUMAN	P11171	EPB41_HUMAN	EPB41	864	Homo sapiens	1:Experimental evidence at protein level	Protein 4.1	1	0.999	39	454	390	456	55	57	60	55	62	55	57	53	47	49	51	46	53	47	50	47	56	57	60	55	62	55	58	53	791053760	773279870	782428420	789324350	710602500	690344830	740172800	762047740		EPB41	P11171	-0.391695720130484
sp|P11172|UMPS_HUMAN	P11172	UMPS_HUMAN	UMPS	480	Homo sapiens	1:Experimental evidence at protein level	Uridine 5'-monophosphate synthase	1	0.999	19	163	163	163	17	19	19	16	24	23	24	21	17	19	19	16	24	23	24	21	17	19	19	16	24	23	24	21	180649312	191720944	195060208	184920432	233017120	232826384	214950208	237659696		UMPS	P11172	0.157027885126748
sp|P11177|ODPB_HUMAN	P11177	ODPB_HUMAN	PDHB	359	Homo sapiens	1:Experimental evidence at protein level	Pyruvate dehydrogenase E1 component subunit beta, mitochondrial	1	0.999	15	146	146	146	22	17	26	21	12	18	14	16	22	17	26	21	12	18	14	16	22	17	26	21	12	18	14	16	601106180	432272352	502996608	592958590	467873600	415579200	406782176	380455392		PDHB	P11177	-1.05229403013439
sp|P11182|ODB2_HUMAN	P11182	ODB2_HUMAN	DBT	482	Homo sapiens	1:Experimental evidence at protein level	Lipoamide acyltransferase component of branched-chain alpha-keto acid dehydrogenase complex, mitochondrial	1	0.999	10	41	41	41	6	4	6	7	4	6	5	3	6	4	6	7	4	6	5	3	6	4	6	7	4	6	5	3	118691720	115853504	129620112	111586408	91359856	92358112	100598840	113400432		DBT	P11182	-0.941657676967081
sp|P11216|PYGB_HUMAN	P11216	PYGB_HUMAN	PYGB	843	Homo sapiens	1:Experimental evidence at protein level	Glycogen phosphorylase, brain form	1	0.999	43	536	381	536	71	80	72	65	67	57	64	60	47	61	50	46	47	40	48	42	71	80	72	65	67	57	64	60	752890560	733921600	768429760	740252930	674538180	664580350	745882430	703385540		PYGB	P11216	-0.461215184627127
sp|P11217|PYGM_HUMAN	P11217	PYGM_HUMAN	PYGM	842	Homo sapiens	1:Experimental evidence at protein level	Glycogen phosphorylase, muscle form	1	0.999	14	3	3	158	0	0	0	2	0	1	0	0	0	0	0	2	0	1	0	0	24	19	22	21	20	18	16	18	0	0	0	0	0	0	0	0		PYGM	P11217	-1.23143248502452
sp|P11233|RALA_HUMAN	P11233	RALA_HUMAN	RALA	206	Homo sapiens	1:Experimental evidence at protein level	Ras-related protein Ral-A	1	0.999	8	83	51	83	11	8	12	10	9	11	13	9	6	5	6	7	4	8	10	5	11	8	12	10	9	11	13	9	876210180	761635390	860065340	839639740	839981820	817814780	866261890	901460290		RALA	P11233	-0.329525419050335
sp|P11234|RALB_HUMAN	P11234	RALB_HUMAN	RALB	206	Homo sapiens	1:Experimental evidence at protein level	Ras-related protein Ral-B	1	0.999	4	21	21	53	4	2	5	2	2	2	2	2	4	2	5	2	2	2	2	2	9	5	11	5	7	5	5	6	68547320	68092952	55771244	60526780	61107012	55882520	59355484	74438368		RALB	P11234	-0.654563360421749
sp|P11274|BCR_HUMAN	P11274	BCR_HUMAN	BCR	1271	Homo sapiens	1:Experimental evidence at protein level	Breakpoint cluster region protein	1	0.999	27	219	200	219	21	28	23	30	27	31	26	33	19	26	21	27	25	28	24	30	21	28	23	30	27	31	26	33	382795488	381048128	401206560	378108800	393220640	376058624	391532800	425218880		BCR	P11274	-0.182489116042702
sp|P11279|LAMP1_HUMAN	P11279	LAMP1_HUMAN	LAMP1	417	Homo sapiens	1:Experimental evidence at protein level	Lysosome-associated membrane glycoprotein 1	1	0.999	5	43	43	43	6	5	5	5	5	7	5	5	6	5	5	5	5	7	5	5	6	5	5	5	5	7	5	5	637667900	431379360	513917632	629717180	559709760	497617472	562355140	419533824		LAMP1	P11279	-1.00073903844405
sp|P11310|ACADM_HUMAN	P11310	ACADM_HUMAN	ACADM	421	Homo sapiens	1:Experimental evidence at protein level	Medium-chain specific acyl-CoA dehydrogenase, mitochondrial	1	0.999	13	89	89	89	15	13	12	14	6	7	11	11	15	13	12	14	6	7	11	11	15	13	12	14	6	7	11	11	782830460	560736260	631280260	674962690	533124864	566114500	452739360	498488448		ACADM	P11310	-1.08807106010158
sp|P11387|TOP1_HUMAN	P11387	TOP1_HUMAN	TOP1	765	Homo sapiens	1:Experimental evidence at protein level	DNA topoisomerase 1	1	0.999	39	432	366	432	50	47	54	47	53	57	61	63	38	40	46	41	47	48	51	55	50	47	54	47	53	57	61	63	970867010	866223810	997669250	960183230	1146045820	1145307520	1152581760	1214392190		TOP1	P11387	0.162370102773253
sp|P11388|TOP2A_HUMAN	P11388	TOP2A_HUMAN	TOP2A	1531	Homo sapiens	1:Experimental evidence at protein level	DNA topoisomerase 2-alpha	1	0.999	34	107	107	261	7	6	8	9	18	19	19	21	7	6	8	9	18	19	19	21	23	26	29	29	41	34	37	42	457897280	518239168	595535230	630847490	1105094270	1215799040	1076032900	1265178500		TOP2A	P11388	0.562570936423397
sp|P11413|G6PD_HUMAN	P11413	G6PD_HUMAN	G6PD	515	Homo sapiens	1:Experimental evidence at protein level	Glucose-6-phosphate 1-dehydrogenase	1	0.999	27	236	236	236	28	34	30	30	28	29	28	29	28	34	30	30	28	29	28	29	28	34	30	30	28	29	28	29	512864736	514073376	536722720	515148352	546486210	556545150	575021760	552470910		G6PD	P11413	-0.102642272258155
sp|P11441|UBL4A_HUMAN	P11441	UBL4A_HUMAN	UBL4A	157	Homo sapiens	1:Experimental evidence at protein level	Ubiquitin-like protein 4A	1	0.999	6	33	33	33	3	3	3	6	7	3	4	4	3	3	3	6	7	3	4	4	3	3	3	6	7	3	4	4	125401624	122501904	130297000	225338544	148810768	134071448	98081936	146406496		UBL4A	P11441	-2.66004781993584
sp|P11498|PYC_HUMAN	P11498	PYC_HUMAN	PC	1178	Homo sapiens	1:Experimental evidence at protein level	Pyruvate carboxylase, mitochondrial	1	0.999	28	183	183	183	27	21	21	30	21	23	20	20	27	21	21	30	21	23	20	20	27	21	21	30	21	23	20	20	251237984	227834208	250216720	234336576	185032272	172938720	187392000	197781264		PC	P11498	-0.61522635326252
sp|P11532|DMD_HUMAN	P11532	DMD_HUMAN	DMD	3685	Homo sapiens	1:Experimental evidence at protein level	Dystrophin	0.9998	0.999	2	11	11	11	2	2	1	1	1	1	2	1	2	2	1	1	1	1	2	1	2	2	1	1	1	1	2	1	51682152	64162900	56535656	50830148	39685116	29494502	41111992	46166816		DMD	P11532	-1.36977046974643
sp|P11586|C1TC_HUMAN	P11586	C1TC_HUMAN	MTHFD1	935	Homo sapiens	1:Experimental evidence at protein level	C-1-tetrahydrofolate synthase, cytoplasmic	1	0.999	46	472	468	472	52	54	49	51	74	71	64	57	52	54	49	51	73	70	63	56	52	54	49	51	74	71	64	57	807323780	733544830	767524670	823899200	996765180	1038649150	946369920	910409920		MTHFD1	P11586	0.263565856126403
sp|P11717|MPRI_HUMAN	P11717	MPRI_HUMAN	IGF2R	2491	Homo sapiens	1:Experimental evidence at protein level	Cation-independent mannose-6-phosphate receptor	1	0.999	21	87	87	87	9	13	11	9	10	15	11	9	9	13	11	9	10	15	11	9	9	13	11	9	10	15	11	9	167481440	178984320	172358208	164352672	187929952	179670368	181665856	219988624		IGF2R	P11717	0.592902367154118
sp|P11766|ADHX_HUMAN	P11766	ADHX_HUMAN	ADH5	374	Homo sapiens	1:Experimental evidence at protein level	Alcohol dehydrogenase class-3	1	0.999	18	369	369	369	47	43	49	47	43	44	52	44	47	43	49	47	43	44	52	44	47	43	49	47	43	44	52	44	2167600640	1917857150	1842813570	2067733380	2180979970	2228436220	2081139840	2004643840		ADH5	P11766	-0.0657063241559942
sp|P11908|PRPS2_HUMAN	P11908	PRPS2_HUMAN	PRPS2	318	Homo sapiens	1:Experimental evidence at protein level	Ribose-phosphate pyrophosphokinase 2	1	0.999	14	19	19	93	2	3	3	1	2	3	3	2	2	3	3	1	2	3	3	2	11	12	11	10	10	11	17	11	84989760	82664960	89922928	75179504	138498416	133081968	122405944	151231712		PRPS2	P11908	0.42137705351583
sp|P11940|PABP1_HUMAN	P11940	PABP1_HUMAN	PABPC1	636	Homo sapiens	1:Experimental evidence at protein level	Polyadenylate-binding protein 1	1	0.999	34	497	40	497	70	64	61	60	63	61	55	63	6	7	5	7	4	4	3	4	70	64	61	60	63	61	55	63	1568753540	1268423040	1386713090	1459216770	1566721540	1572403460	1618288770	1618610180		PABPC1	P11940	-0.0373238544331417
sp|P12004|PCNA_HUMAN	P12004	PCNA_HUMAN	PCNA	261	Homo sapiens	1:Experimental evidence at protein level	Proliferating cell nuclear antigen	1	0.999	15	220	220	220	30	25	26	27	28	31	27	26	30	25	26	27	28	31	27	26	30	25	26	27	28	31	27	26	1272985090	1068586110	1377722370	1430935170	1960663680	2111926400	1739250180	1872551420		PCNA	P12004	0.120867762925006
sp|P12074|CX6A1_HUMAN	P12074	CX6A1_HUMAN	COX6A1	109	Homo sapiens	1:Experimental evidence at protein level	Cytochrome c oxidase subunit 6A1, mitochondrial	1	0.999	2	57	57	57	8	5	11	9	7	5	5	7	8	5	11	9	7	5	5	7	8	5	11	9	7	5	5	7	986394940	861723780	1118907390	997776700	916206020	799813250	966085820	751349630		COX6A1	P12074	-0.96202771413752
sp|P12081|HARS1_HUMAN	P12081	HARS1_HUMAN	HARS1	509	Homo sapiens	1:Experimental evidence at protein level	Histidine--tRNA ligase, cytoplasmic	1	0.999	21	181	111	181	23	21	23	20	24	22	26	22	12	12	14	12	16	16	14	15	23	21	23	20	24	22	26	22	360955584	257871504	303936544	359546720	431376832	472044480	394376000	316462336		HARS1	P12081	0.00679912353851581
sp|P12109|CO6A1_HUMAN	P12109	CO6A1_HUMAN	COL6A1	1028	Homo sapiens	1:Experimental evidence at protein level	Collagen alpha-1(VI) chain	1	0.999	11	63	63	63	7	11	10	7	6	6	8	8	7	11	10	7	6	6	8	8	7	11	10	7	6	6	8	8	160719536	163330720	172468064	167017680	138182160	138858048	170920240	164838448		COL6A1	P12109	-0.711633200791781
sp|P12110|CO6A2_HUMAN	P12110	CO6A2_HUMAN	COL6A2	1019	Homo sapiens	1:Experimental evidence at protein level	Collagen alpha-2(VI) chain	1	0.999	2	3	3	3	1	0	0	0	1	0	0	1	1	0	0	0	1	0	0	1	1	0	0	0	1	0	0	1	0	0	0	0	106572264	0	0	90677968		COL6A2	P12110	-0.307621279833439
sp|P12111|CO6A3_HUMAN	P12111	CO6A3_HUMAN	COL6A3	3177	Homo sapiens	1:Experimental evidence at protein level	Collagen alpha-3(VI) chain	1	0.999	3	8	8	8	0	2	1	2	1	0	0	2	0	2	1	2	1	0	0	2	0	2	1	2	1	0	0	2	31066622	35651164	0	26428702	31041502	0	46863904	28515264		COL6A3	P12111	-1.11855820599163
sp|P12235|ADT1_HUMAN	P12235	ADT1_HUMAN	SLC25A4	298	Homo sapiens	1:Experimental evidence at protein level	ADP/ATP translocase 1	1	0.999	18	258	51	258	33	30	33	32	35	27	32	36	5	6	7	6	7	5	5	10	33	30	33	32	35	27	32	36	2405584900	2138511620	2223437820	2432140540	1974918140	1804106750	1950158850	1830872580		SLC25A4	P12235	-0.52477597858831
sp|P12236|ADT3_HUMAN	P12236	ADT3_HUMAN	SLC25A6	298	Homo sapiens	1:Experimental evidence at protein level	ADP/ATP translocase 3	1	0.999	17	23	23	267	4	2	3	1	2	4	4	3	4	2	3	1	2	4	4	3	38	31	33	33	33	31	36	32	851453950	863661440	843536000	884399100	877637500	814510460	998870460	1129935490		SLC25A6	P12236	-0.193681455418083
sp|P12268|IMDH2_HUMAN	P12268	IMDH2_HUMAN	IMPDH2	514	Homo sapiens	1:Experimental evidence at protein level	Inosine-5'-monophosphate dehydrogenase 2	1	0.999	24	326	309	326	39	40	39	39	41	48	36	44	38	38	37	37	39	46	33	41	39	40	39	39	41	48	36	44	880652100	868076670	920355900	886406980	974073220	976863300	1035445890	1095521410		IMPDH2	P12268	0.105861995557822
sp|P12270|TPR_HUMAN	P12270	TPR_HUMAN	TPR	2363	Homo sapiens	1:Experimental evidence at protein level	Nucleoprotein TPR	1	0.999	85	695	688	695	98	82	83	90	78	99	79	86	97	82	82	89	77	98	78	85	98	82	83	90	78	99	79	86	362298560	342231008	365238304	360960576	392448000	389740064	384714144	435842912		TPR	P12270	-0.180579875773907
sp|P12277|KCRB_HUMAN	P12277	KCRB_HUMAN	CKB	381	Homo sapiens	1:Experimental evidence at protein level	Creatine kinase B-type	1	0.999	26	1791	1707	1791	207	216	227	216	225	225	232	243	195	206	218	205	214	215	222	232	207	216	227	216	225	225	232	243	9469856800	9404279800	10573373400	10353970200	10075327500	10415325200	10744639500	10515266600		CKB	P12277	-0.0947048133180179
sp|P12429|ANXA3_HUMAN	P12429	ANXA3_HUMAN	ANXA3	323	Homo sapiens	1:Experimental evidence at protein level	Annexin A3	0.9673	0.9989	1	14	14	14	2	1	1	2	4	3	1	0	2	1	1	2	4	3	1	0	2	1	1	2	4	3	1	0	29484912	0	0	0	0	20695006	0	0		ANXA3	P12429	-1.34044345108901
sp|P12532|KCRU_HUMAN	P12532	KCRU_HUMAN	CKMT1A	417	Homo sapiens	1:Experimental evidence at protein level	Creatine kinase U-type, mitochondrial	1	0.999	14	76	54	76	8	11	11	12	11	9	9	5	6	8	8	10	7	6	6	3	8	11	11	12	11	9	9	5	225726560	186313536	212100704	190820944	180532320	156755424	174584560	171295344		CKMT1A	P12532	-0.850121102632864
sp|P12694|ODBA_HUMAN	P12694	ODBA_HUMAN	BCKDHA	445	Homo sapiens	1:Experimental evidence at protein level	2-oxoisovalerate dehydrogenase subunit alpha, mitochondrial	1	0.999	9	62	62	62	8	8	8	7	7	10	6	8	8	8	8	7	7	10	6	8	8	8	8	7	7	10	6	8	320850688	281212576	324281248	286552000	195648352	198790224	212399200	211099312		BCKDHA	P12694	-0.94149454084436
sp|P12755|SKI_HUMAN	P12755	SKI_HUMAN	SKI	728	Homo sapiens	1:Experimental evidence at protein level	Ski oncogene	0.9923	0.9921	3	6	6	6	0	1	0	1	1	2	0	1	0	1	0	1	1	2	0	1	0	1	0	1	1	2	0	1	0	0	0	0	0	0	0	0		SKI	P12755	-0.394562027806121
sp|P12814|ACTN1_HUMAN	P12814	ACTN1_HUMAN	ACTN1	892	Homo sapiens	1:Experimental evidence at protein level	Alpha-actinin-1	1	0.999	49	364	320	622	41	39	42	43	43	48	54	54	35	34	37	39	35	43	48	49	73	66	75	77	74	82	90	85	462088160	482138432	517834784	473880448	516155488	504852096	496756608	556265660		ACTN1	P12814	-0.066132460085472
sp|P12931|SRC_HUMAN	P12931	SRC_HUMAN	SRC	536	Homo sapiens	1:Experimental evidence at protein level	Proto-oncogene tyrosine-protein kinase Src	1	0.999	17	129	65	129	19	19	14	13	17	17	18	12	11	11	6	7	9	7	10	4	19	19	14	13	17	17	18	12	381773472	228967376	298879456	337673760	355969408	336266016	340836192	275287456		SRC	P12931	-0.520904505170871
sp|P12955|PEPD_HUMAN	P12955	PEPD_HUMAN	PEPD	493	Homo sapiens	1:Experimental evidence at protein level	Xaa-Pro dipeptidase	1	0.999	14	91	91	91	11	15	13	12	10	9	9	12	11	15	13	12	10	9	9	12	11	15	13	12	10	9	9	12	400300608	371181280	453225920	404089664	385808960	347785920	377689312	362358624		PEPD	P12955	-0.430949764756282
sp|P12956|XRCC6_HUMAN	P12956	XRCC6_HUMAN	XRCC6	609	Homo sapiens	1:Experimental evidence at protein level	X-ray repair cross-complementing protein 6	1	0.999	45	655	655	655	74	70	77	78	87	101	85	83	74	70	77	78	87	101	85	83	74	70	77	78	87	101	85	83	2803876100	2604094210	2671809020	2744280580	3187870980	3316905980	3400696060	3536146180		XRCC6	P12956	0.099390777638631
sp|P13010|XRCC5_HUMAN	P13010	XRCC5_HUMAN	XRCC5	732	Homo sapiens	1:Experimental evidence at protein level	X-ray repair cross-complementing protein 5	1	0.999	40	698	698	698	86	88	86	76	79	93	100	90	86	88	86	76	79	93	100	90	86	88	86	76	79	93	100	90	3439015170	2989576700	3099672320	3487607040	3569269500	3721226750	3995758850	3937764860		XRCC5	P13010	-0.00583868644004049
sp|P13051|UNG_HUMAN	P13051	UNG_HUMAN	UNG	313	Homo sapiens	1:Experimental evidence at protein level	Uracil-DNA glycosylase	0.9999	0.999	2	7	7	7	1	2	1	2	0	0	0	1	1	2	1	2	0	0	0	1	1	2	1	2	0	0	0	1	75553072	81729904	100621864	90297264	0	0	0	48834064		UNG	P13051	-2.92776481440482
sp|P13056|NR2C1_HUMAN	P13056	NR2C1_HUMAN	NR2C1	603	Homo sapiens	1:Experimental evidence at protein level	Nuclear receptor subfamily 2 group C member 1	0.9702	0.999	1	1	1	1	0	0	0	0	0	0	1	0	0	0	0	0	0	0	1	0	0	0	0	0	0	0	1	0	0	0	0	0	0	0	0	0		NR2C1	P13056	-1.59304842855905
sp|P13073|COX41_HUMAN	P13073	COX41_HUMAN	COX4I1	169	Homo sapiens	1:Experimental evidence at protein level	Cytochrome c oxidase subunit 4 isoform 1, mitochondrial	1	0.999	9	134	134	134	16	17	20	15	15	17	18	16	16	17	20	15	15	17	18	16	16	17	20	15	15	17	18	16	2705513980	2321468420	2716664830	2456248830	2399572480	2176942080	2504671490	2389365500		COX4I1	P13073	-0.282136242185522
sp|P13473|LAMP2_HUMAN	P13473	LAMP2_HUMAN	LAMP2	410	Homo sapiens	1:Experimental evidence at protein level	Lysosome-associated membrane glycoprotein 2	1	0.999	5	28	28	28	4	2	2	4	3	5	6	2	4	2	2	4	3	5	6	2	4	2	2	4	3	5	6	2	1702736000	1035549890	1153664130	1759204100	1969108610	2152778240	2132132740	1326491780		LAMP2	P13473	-0.130334306670392
sp|P13489|RINI_HUMAN	P13489	RINI_HUMAN	RNH1	461	Homo sapiens	1:Experimental evidence at protein level	Ribonuclease inhibitor	1	0.999	20	199	199	199	27	30	19	29	24	26	23	21	27	30	19	29	24	26	23	21	27	30	19	29	24	26	23	21	665603970	551036800	623770880	663173060	583751740	598031550	504881664	488726368		RNH1	P13489	-0.539113292110378
sp|P13521|SCG2_HUMAN	P13521	SCG2_HUMAN	SCG2	617	Homo sapiens	1:Experimental evidence at protein level	Secretogranin-2	1	0.999	17	63	63	63	16	10	11	13	5	3	1	4	16	10	11	13	5	3	1	4	16	10	11	13	5	3	1	4	155104128	119744832	139610480	137692288	69081728	73973872	69637688	51674160		SCG2	P13521	-4.11321061030443
sp|P13591|NCAM1_HUMAN	P13591	NCAM1_HUMAN	NCAM1	858	Homo sapiens	1:Experimental evidence at protein level	Neural cell adhesion molecule 1	1	0.999	40	654	654	654	88	84	86	91	74	74	78	79	88	84	86	91	74	74	78	79	88	84	86	91	74	74	78	79	8184422400	6654133200	7129434100	6959353300	5303230000	4539841500	4938766800	4546865700		NCAM1	P13591	-0.879397965067287
sp|P13611|CSPG2_HUMAN	P13611	CSPG2_HUMAN	VCAN	3396	Homo sapiens	1:Experimental evidence at protein level	Versican core protein	1	0.999	24	152	152	152	22	18	25	21	18	17	16	15	22	18	25	21	18	17	16	15	22	18	25	21	18	17	16	15	369769536	309657824	351624576	270599744	298194816	259332608	217180960	233114944		VCAN	P13611	-0.683348360169224
sp|P13637|AT1A3_HUMAN	P13637	AT1A3_HUMAN	ATP1A3	1013	Homo sapiens	1:Experimental evidence at protein level	Sodium/potassium-transporting ATPase subunit alpha-3	1	0.999	49	753	406	753	94	101	94	95	90	100	86	93	49	64	51	56	44	51	45	46	94	101	94	95	90	100	86	93	1538182400	1436108160	1487679870	1526649730	1244866940	1158890370	1196073220	1224369540		ATP1A3	P13637	-0.562296024762444
sp|P13639|EF2_HUMAN	P13639	EF2_HUMAN	EEF2	858	Homo sapiens	1:Experimental evidence at protein level	Elongation factor 2	1	0.999	60	1251	1238	1251	156	150	150	150	155	156	163	171	154	147	149	149	153	155	162	169	156	150	150	150	155	156	163	171	3159762690	2979814660	3223688700	3134382080	3533781250	3503746300	3713047550	3573214720		EEF2	P13639	0.0124208916132605
sp|P13645|K1C10_HUMAN	P13645	K1C10_HUMAN	KRT10	584	Homo sapiens	1:Experimental evidence at protein level	Keratin, type I cytoskeletal 10	1	0.999	5	6	3	6	0	0	0	0	5	1	0	0	0	0	0	0	3	0	0	0	0	0	0	0	5	1	0	0	0	0	0	0	61180840	35084452	0	0		KRT10	P13645	-0.632760435901971
sp|P13667|PDIA4_HUMAN	P13667	PDIA4_HUMAN	PDIA4	645	Homo sapiens	1:Experimental evidence at protein level	Protein disulfide-isomerase A4	1	0.999	44	533	533	533	70	66	70	66	64	64	59	74	70	66	70	66	64	64	59	74	70	66	70	66	64	64	59	74	3128732420	2843667460	2967550210	3079623680	2971987200	2936097540	3142774780	3318162430		PDIA4	P13667	-0.202249655500244
sp|P13674|P4HA1_HUMAN	P13674	P4HA1_HUMAN	P4HA1	534	Homo sapiens	1:Experimental evidence at protein level	Prolyl 4-hydroxylase subunit alpha-1	1	0.999	17	178	178	178	23	21	25	24	18	20	22	25	23	21	25	24	18	20	22	25	23	21	25	24	18	20	22	25	369765856	327201216	291576960	342552192	314386560	372651168	274252832	316617056		P4HA1	P13674	-0.523046156308546
sp|P13693|TCTP_HUMAN	P13693	TCTP_HUMAN	TPT1	172	Homo sapiens	1:Experimental evidence at protein level	Translationally-controlled tumor protein	1	0.999	12	239	186	239	29	31	30	29	33	30	29	28	20	24	23	23	26	25	22	23	29	31	30	29	33	30	29	28	2221982210	2276194050	2400762620	2104439300	2340135680	2286717700	2458116100	2567719940		TPT1	P13693	-0.114130980777674
sp|P13716|HEM2_HUMAN	P13716	HEM2_HUMAN	ALAD	330	Homo sapiens	1:Experimental evidence at protein level	Delta-aminolevulinic acid dehydratase	1	0.999	5	23	23	23	3	3	3	5	3	3	2	1	3	3	3	5	3	3	2	1	3	3	3	5	3	3	2	1	146172832	195481920	199429888	168843632	191086224	175054336	194425104	174335008		ALAD	P13716	-0.587205729870035
sp|P13797|PLST_HUMAN	P13797	PLST_HUMAN	PLS3	630	Homo sapiens	1:Experimental evidence at protein level	Plastin-3	1	0.999	5	20	7	20	3	3	2	1	4	2	3	2	0	1	1	0	2	1	1	1	3	3	2	1	4	2	3	2	59492828	68318968	64621056	54432360	73986640	74993568	86972232	91517224		PLS3	P13797	0.132639451464826
sp|P13798|ACPH_HUMAN	P13798	ACPH_HUMAN	APEH	732	Homo sapiens	1:Experimental evidence at protein level	Acylamino-acid-releasing enzyme	1	0.999	18	142	142	142	24	18	18	17	18	14	17	16	24	18	18	17	18	14	17	16	24	18	18	17	18	14	17	16	347530272	306834368	317584704	392957472	352965696	362598464	323769760	345063168		APEH	P13798	-0.831439659911134
sp|P13804|ETFA_HUMAN	P13804	ETFA_HUMAN	ETFA	333	Homo sapiens	1:Experimental evidence at protein level	Electron transfer flavoprotein subunit alpha, mitochondrial	1	0.999	13	156	156	156	19	18	19	21	19	21	21	18	19	18	19	21	19	21	21	18	19	18	19	21	19	21	21	18	4051227900	3216782850	4134510080	4193749500	3154750460	3598537470	3529464320	3387823870		ETFA	P13804	-0.360546513734355
sp|P13807|GYS1_HUMAN	P13807	GYS1_HUMAN	GYS1	737	Homo sapiens	1:Experimental evidence at protein level	Glycogen [starch] synthase, muscle	1	0.999	11	55	45	55	4	9	3	8	6	5	11	9	3	8	2	6	5	4	10	7	4	9	3	8	6	5	11	9	4630837800	4992406500	5248485900	5384955400	4300517400	5065783800	5482405400	5100640800		GYS1	P13807	0.0932754701625094
sp|P13861|KAP2_HUMAN	P13861	KAP2_HUMAN	PRKAR2A	404	Homo sapiens	1:Experimental evidence at protein level	cAMP-dependent protein kinase type II-alpha regulatory subunit	1	0.999	19	133	133	193	18	16	17	18	16	20	15	13	18	16	17	18	16	20	15	13	24	24	26	25	25	29	21	19	721018180	436439232	542014780	635269760	590140990	630084860	570164610	467218048		PRKAR2A	P13861	-0.534735139592545
sp|P13929|ENOB_HUMAN	P13929	ENOB_HUMAN	ENO3	434	Homo sapiens	1:Experimental evidence at protein level	Beta-enolase	1	0.999	10	10	10	183	2	2	2	2	1	0	0	1	2	2	2	2	1	0	0	1	27	22	26	22	21	23	23	19	81753184	51973808	59688912	40152632	27217396	0	0	0		ENO3	P13929	-3.00833573373482
sp|P13984|T2FB_HUMAN	P13984	T2FB_HUMAN	GTF2F2	249	Homo sapiens	1:Experimental evidence at protein level	General transcription factor IIF subunit 2	1	0.999	16	90	90	90	10	14	12	12	12	8	10	12	10	14	12	12	12	8	10	12	10	14	12	12	12	8	10	12	173758048	152006096	189692352	191320864	195805760	208364528	175785328	180696016		GTF2F2	P13984	-0.317292825864648
sp|P13987|CD59_HUMAN	P13987	CD59_HUMAN	CD59	128	Homo sapiens	1:Experimental evidence at protein level	CD59 glycoprotein	1	0.999	3	21	21	21	3	3	3	2	3	3	3	1	3	3	3	2	3	3	3	1	3	3	3	2	3	3	3	1	320321824	322326496	278941568	290023616	317667232	283517920	302492832	346555680		CD59	P13987	-0.309692097786824
sp|P13995|MTDC_HUMAN	P13995	MTDC_HUMAN	MTHFD2	350	Homo sapiens	1:Experimental evidence at protein level	Bifunctional methylenetetrahydrofolate dehydrogenase/cyclohydrolase, mitochondrial	0.9793	0.999	2	2	2	2	0	1	0	0	0	0	0	1	0	1	0	0	0	0	0	1	0	1	0	0	0	0	0	1	0	0	0	0	0	0	0	0		MTHFD2	P13995	-0.791753591207808
sp|P14174|MIF_HUMAN	P14174	MIF_HUMAN	MIF	115	Homo sapiens	1:Experimental evidence at protein level	Macrophage migration inhibitory factor	1	0.999	4	231	231	231	24	33	26	28	29	32	29	30	24	33	26	28	29	32	29	30	24	33	26	28	29	32	29	30	7598765600	8703115300	8635954200	8755591200	8759503900	8359993900	8273593300	9179918300		MIF	P14174	-0.248962551721438
sp|P14209|CD99_HUMAN	P14209	CD99_HUMAN	CD99	185	Homo sapiens	1:Experimental evidence at protein level	CD99 antigen	1	0.999	4	88	88	88	11	10	10	9	12	8	12	16	11	10	10	9	12	8	12	16	11	10	10	9	12	8	12	16	574642750	568152640	712657790	627585020	760304320	745118910	872112770	823768000		CD99	P14209	0.132655899080285
sp|P14314|GLU2B_HUMAN	P14314	GLU2B_HUMAN	PRKCSH	528	Homo sapiens	1:Experimental evidence at protein level	Glucosidase 2 subunit beta	1	0.999	22	387	387	387	49	48	45	53	55	50	46	41	49	48	45	53	55	50	46	41	49	48	45	53	55	50	46	41	1882024190	1840014850	1830694400	2119066110	1947039620	1931516540	1899370240	2093255810		PRKCSH	P14314	-0.164354253469794
sp|P14324|FPPS_HUMAN	P14324	FPPS_HUMAN	FDPS	419	Homo sapiens	1:Experimental evidence at protein level	Farnesyl pyrophosphate synthase	1	0.999	10	166	166	166	19	21	19	23	21	22	21	20	19	21	19	23	21	22	21	20	19	21	19	23	21	22	21	20	2032304000	1741978240	1781212800	1933973250	2089177600	1940991620	1901532030	1942386050		FDPS	P14324	-0.0928149150897672
sp|P14373|TRI27_HUMAN	P14373	TRI27_HUMAN	TRIM27	513	Homo sapiens	1:Experimental evidence at protein level	Zinc finger protein RFP	1	0.999	4	13	13	13	0	2	1	1	2	3	1	3	0	2	1	1	2	3	1	3	0	2	1	1	2	3	1	3	53306264	69679872	77168832	66417452	87110384	96615512	118261848	124136472		TRIM27	P14373	-0.267436074816965
sp|P14406|CX7A2_HUMAN	P14406	CX7A2_HUMAN	COX7A2	83	Homo sapiens	1:Experimental evidence at protein level	Cytochrome c oxidase subunit 7A2, mitochondrial	0.97	0.999	1	7	7	7	1	1	1	0	1	1	1	1	1	1	1	0	1	1	1	1	1	1	1	0	1	1	1	1	75805688	52661468	65003964	82046032	64535028	69437320	87366552	54569392		COX7A2	P14406	-0.453841489477845
sp|P14415|AT1B2_HUMAN	P14415	AT1B2_HUMAN	ATP1B2	290	Homo sapiens	1:Experimental evidence at protein level	Sodium/potassium-transporting ATPase subunit beta-2	1	0.999	3	26	26	26	2	4	3	4	4	3	3	3	2	4	3	4	4	3	3	3	2	4	3	4	4	3	3	3	161040576	170259120	173817824	206781312	147705280	151979744	175848976	148568768		ATP1B2	P14415	-0.508080058895171
sp|P14550|AK1A1_HUMAN	P14550	AK1A1_HUMAN	AKR1A1	325	Homo sapiens	1:Experimental evidence at protein level	Aldo-keto reductase family 1 member A1	1	0.999	23	229	222	250	25	24	26	24	30	36	35	29	23	23	25	23	29	35	35	29	27	27	28	26	33	38	38	33	521946560	465641408	493787008	562687620	719213950	741985920	697205310	647018500		AKR1A1	P14550	0.28869209873651
sp|P14618|KPYM_HUMAN	P14618	KPYM_HUMAN	PKM	531	Homo sapiens	1:Experimental evidence at protein level	Pyruvate kinase PKM	1	0.999	40	1519	1510	1519	191	172	182	172	199	191	209	203	190	171	181	171	197	190	208	202	191	172	182	172	199	191	209	203	8978558000	9387097100	9153608700	9308375000	10609045500	10221960200	9857628200	10571450400		PKM	P14618	-0.0338346184131932
sp|P14625|ENPL_HUMAN	P14625	ENPL_HUMAN	HSP90B1	803	Homo sapiens	1:Experimental evidence at protein level	Endoplasmin	1	0.999	51	797	729	816	105	99	101	93	100	101	91	107	94	90	94	84	90	93	84	100	109	100	102	95	104	104	93	109	3618049790	3014273790	3395493380	3856672000	3569345280	3536088580	3423712510	3454718720		HSP90B1	P14625	-0.218305380332112
sp|P14635|CCNB1_HUMAN	P14635	CCNB1_HUMAN	CCNB1	433	Homo sapiens	1:Experimental evidence at protein level	G2/mitotic-specific cyclin-B1	1	0.999	3	3	3	3	0	0	0	0	2	1	0	0	0	0	0	0	2	1	0	0	0	0	0	0	2	1	0	0	5396738600	0	0	1022535810	1023047620	1197933570	922481220	0		CCNB1	P14635	-1.82498586150495
sp|P14649|MYL6B_HUMAN	P14649	MYL6B_HUMAN	MYL6B	208	Homo sapiens	1:Experimental evidence at protein level	Myosin light chain 6B	1	0.999	11	62	62	122	5	7	7	10	8	10	6	9	5	7	7	10	8	10	6	9	14	13	16	18	15	18	13	15	489841120	443916480	503750112	498789376	445613408	457645632	488567008	525585408		MYL6B	P14649	-0.288841770205856
sp|P14678|RSMB_HUMAN	P14678	RSMB_HUMAN	SNRPB	240	Homo sapiens	1:Experimental evidence at protein level	Small nuclear ribonucleoprotein-associated proteins B and B'	1	0.999	6	100	0	100	14	12	10	10	14	11	17	12	0	0	0	0	0	0	0	0	14	12	10	10	14	11	17	12	450753728	405908896	443380672	445970400	500011040	538480260	562809410	479391584	sp|P63162|RSMN_HUMAN	SNRPB	P14678	0.181063655130137
sp|P14735|IDE_HUMAN	P14735	IDE_HUMAN	IDE	1019	Homo sapiens	1:Experimental evidence at protein level	Insulin-degrading enzyme	1	0.999	10	78	78	78	10	10	9	8	11	10	6	14	10	10	9	8	11	10	6	14	10	10	9	8	11	10	6	14	114896064	124814128	123210944	116272528	126356744	132512936	125361240	145902784		IDE	P14735	-0.360444113309647
sp|P14854|CX6B1_HUMAN	P14854	CX6B1_HUMAN	COX6B1	86	Homo sapiens	1:Experimental evidence at protein level	Cytochrome c oxidase subunit 6B1	1	0.999	6	81	81	81	12	9	9	9	13	7	11	11	12	9	9	9	13	7	11	11	12	9	9	9	13	7	11	11	985806850	909406850	842341310	929305470	947248260	848864060	565017790	913601150		COX6B1	P14854	-0.594955622453482
sp|P14859|PO2F1_HUMAN	P14859	PO2F1_HUMAN	POU2F1	743	Homo sapiens	1:Experimental evidence at protein level	POU domain, class 2, transcription factor 1	0.9977	0.999	5	37	0	37	5	5	6	4	3	7	3	4	0	0	0	0	0	0	0	0	5	5	6	4	3	7	3	4	127578424	71169672	95164368	114503384	93069320	107560552	89276880	72935400		POU2F1	P14859	-1.92240263678911
sp|P14866|HNRPL_HUMAN	P14866	HNRPL_HUMAN	HNRNPL	589	Homo sapiens	1:Experimental evidence at protein level	Heterogeneous nuclear ribonucleoprotein L	1	0.999	28	841	838	841	99	106	106	104	100	110	107	109	98	105	105	104	100	110	107	109	99	106	106	104	100	110	107	109	9502469100	8778571800	9053305900	9258595300	10028597200	9509604400	10271446000	11456835600		HNRNPL	P14866	0.0375170574984879
sp|P14868|SYDC_HUMAN	P14868	SYDC_HUMAN	DARS1	501	Homo sapiens	1:Experimental evidence at protein level	Aspartate--tRNA ligase, cytoplasmic	1	0.999	30	312	312	312	38	31	29	42	43	46	46	37	38	31	29	42	43	46	46	37	38	31	29	42	43	46	46	37	1427787140	1397589890	1489543810	1424798590	1598647810	1669793790	1632325250	1670940670		DARS1	P14868	0.116416163077181
sp|P14923|PLAK_HUMAN	P14923	PLAK_HUMAN	JUP	745	Homo sapiens	1:Experimental evidence at protein level	Junction plakoglobin	1	0.999	26	147	147	238	21	20	21	19	16	16	19	15	21	20	21	19	16	16	19	15	30	31	32	29	28	30	30	28	340516672	262283312	316578656	306038816	321532192	293531744	289930176	286001440		JUP	P14923	-0.532558336094615
sp|P14927|QCR7_HUMAN	P14927	QCR7_HUMAN	UQCRB	111	Homo sapiens	1:Experimental evidence at protein level	Cytochrome b-c1 complex subunit 7	1	0.999	9	51	51	51	6	4	7	9	5	8	5	7	6	4	7	9	5	8	5	7	6	4	7	9	5	8	5	7	311851200	237360352	287764768	265441424	221586256	273098912	234525248	229556464		UQCRB	P14927	-1.00206547493096
sp|P15056|BRAF_HUMAN	P15056	BRAF_HUMAN	BRAF	766	Homo sapiens	1:Experimental evidence at protein level	Serine/threonine-protein kinase B-raf	1	0.999	8	23	23	36	0	3	3	6	2	3	3	3	0	3	3	6	2	3	3	3	1	4	5	8	3	7	5	3	89355696	125150352	105234800	110698144	99404008	93814128	101857600	110499832		BRAF	P15056	-0.0316298800527176
sp|P15104|GLNA_HUMAN	P15104	GLNA_HUMAN	GLUL	373	Homo sapiens	1:Experimental evidence at protein level	Glutamine synthetase	1	0.999	8	40	40	40	7	2	6	3	7	8	4	3	7	2	6	3	7	8	4	3	7	2	6	3	7	8	4	3	391562976	193021728	235934976	302168768	351862624	482792160	254049088	249189968		GLUL	P15104	-0.269778565346715
sp|P15121|ALDR_HUMAN	P15121	ALDR_HUMAN	AKR1B1	316	Homo sapiens	1:Experimental evidence at protein level	Aldo-keto reductase family 1 member B1	1	0.999	19	250	221	250	28	35	29	29	34	31	32	32	25	31	26	26	30	29	28	26	28	35	29	29	34	31	32	32	778999680	745061060	746398850	789438980	784106500	696257540	717079810	694751230		AKR1B1	P15121	-0.210451669572195
sp|P15170|ERF3A_HUMAN	P15170	ERF3A_HUMAN	GSPT1	499	Homo sapiens	1:Experimental evidence at protein level	Eukaryotic peptide chain release factor GTP-binding subunit ERF3A	1	0.999	21	231	76	231	30	29	30	28	29	27	28	30	7	11	11	10	11	8	9	9	30	29	30	28	29	27	28	30	871698620	875602300	870093380	866821120	919652740	903791300	1055243330	993067140		GSPT1	P15170	-0.0783891128384685
sp|P15259|PGAM2_HUMAN	P15259	PGAM2_HUMAN	PGAM2	253	Homo sapiens	1:Experimental evidence at protein level	Phosphoglycerate mutase 2	1	0.999	9	5	5	142	2	0	2	0	0	0	0	1	2	0	2	0	0	0	0	1	15	18	19	17	18	16	19	20	0	0	143818960	0	0	0	0	52426240		PGAM2	P15259	-2.97141007106765
sp|P15289|ARSA_HUMAN	P15289	ARSA_HUMAN	ARSA	507	Homo sapiens	1:Experimental evidence at protein level	Arylsulfatase A	1	0.999	7	33	25	33	4	3	4	6	7	4	2	3	3	2	3	5	6	3	1	2	4	3	4	6	7	4	2	3	90467880	54652668	78673672	84658208	88899784	90603664	82407104	74117256		ARSA	P15289	-1.01212041522504
sp|P15311|EZRI_HUMAN	P15311	EZRI_HUMAN	EZR	586	Homo sapiens	1:Experimental evidence at protein level	Ezrin	1	0.999	49	410	359	624	51	46	47	57	50	56	55	48	46	40	40	48	45	50	49	41	76	75	74	80	75	89	86	69	1351723780	1388137220	1459157120	1534768640	1796004100	1609279360	1753169280	1647841660		EZR	P15311	0.137519427312969
sp|P15336|ATF2_HUMAN	P15336	ATF2_HUMAN	ATF2	505	Homo sapiens	1:Experimental evidence at protein level	Cyclic AMP-dependent transcription factor ATF-2	1	0.999	3	12	4	12	2	3	2	2	0	1	2	0	0	1	0	0	0	1	2	0	2	3	2	2	0	1	2	0	74425272	83699392	88192928	83092840	76227024	76864440	87534336	99016560		ATF2	P15336	-0.878176284313199
sp|P15374|UCHL3_HUMAN	P15374	UCHL3_HUMAN	UCHL3	230	Homo sapiens	1:Experimental evidence at protein level	Ubiquitin carboxyl-terminal hydrolase isozyme L3	1	0.999	9	113	113	113	15	13	16	15	10	14	13	17	15	13	16	15	10	14	13	17	15	13	16	15	10	14	13	17	157916336	213659056	200806832	182617616	193423728	193183952	221309776	233550640		UCHL3	P15374	-0.250218925429991
sp|P15502|ELN_HUMAN	P15502	ELN_HUMAN	ELN	786	Homo sapiens	1:Experimental evidence at protein level	Elastin	1	0.999	2	4	4	4	1	0	1	1	0	0	0	1	1	0	1	1	0	0	0	1	1	0	1	1	0	0	0	1	46377324	34773160	33639560	35389068	0	32902266	0	0		ELN	P15502	-3.64898092313694
sp|P15529|MCP_HUMAN	P15529	MCP_HUMAN	CD46	392	Homo sapiens	1:Experimental evidence at protein level	Membrane cofactor protein	0.9621	0.9987	1	2	2	2	0	0	0	1	0	0	0	1	0	0	0	1	0	0	0	1	0	0	0	1	0	0	0	1	0	0	0	36345516	27134968	30302272	0	34931440		CD46	P15529	-0.400291124367424
sp|P15531|NDKA_HUMAN	P15531	NDKA_HUMAN	NME1	152	Homo sapiens	1:Experimental evidence at protein level	Nucleoside diphosphate kinase A	1	0.999	11	230	109	230	30	29	28	24	29	29	29	32	14	15	13	12	12	16	12	15	30	29	28	24	29	29	29	32	4284737280	4210505980	4702675500	4015668220	4837837300	4661610000	4924617700	4946668000		NME1	P15531	-0.0429051129811028
sp|P15559|NQO1_HUMAN	P15559	NQO1_HUMAN	NQO1	274	Homo sapiens	1:Experimental evidence at protein level	NAD(P)H dehydrogenase [quinone] 1	1	0.999	2	13	13	13	2	3	1	1	1	2	2	1	2	3	1	1	1	2	2	1	2	3	1	1	1	2	2	1	0	175925808	0	0	534670208	503327104	512163456	446669952		NQO1	P15559	2.42396085538091
sp|P15586|GNS_HUMAN	P15586	GNS_HUMAN	GNS	552	Homo sapiens	1:Experimental evidence at protein level	N-acetylglucosamine-6-sulfatase	1	0.999	10	126	126	126	15	15	16	17	17	15	15	16	15	15	16	17	17	15	15	16	15	15	16	17	17	15	15	16	490070624	412378272	433477664	499393088	530522560	546341500	476223424	476884544		GNS	P15586	-0.0907676320841629
sp|P15735|PHKG2_HUMAN	P15735	PHKG2_HUMAN	PHKG2	406	Homo sapiens	1:Experimental evidence at protein level	Phosphorylase b kinase gamma catalytic chain, liver/testis isoform	0.9797	0.999	2	2	2	2	1	0	0	1	0	0	0	0	1	0	0	1	0	0	0	0	1	0	0	1	0	0	0	0	37289672	46374116	44769372	33041780	0	0	42676052	44452812		PHKG2	P15735	-1.61802737022225
sp|P15848|ARSB_HUMAN	P15848	ARSB_HUMAN	ARSB	533	Homo sapiens	1:Experimental evidence at protein level	Arylsulfatase B	1	0.999	10	53	51	53	8	8	6	9	6	5	6	5	8	7	5	9	6	5	6	5	8	8	6	9	6	5	6	5	570646340	598961340	604717760	657720640	554382530	552786430	534688320	583440450		ARSB	P15848	-0.525635757193461
sp|P15880|RS2_HUMAN	P15880	RS2_HUMAN	RPS2	293	Homo sapiens	1:Experimental evidence at protein level	Small ribosomal subunit protein uS5	1	0.999	18	267	267	267	22	33	29	33	37	34	41	38	22	33	29	33	37	34	41	38	22	33	29	33	37	34	41	38	4218225920	3501651710	3601090300	3924226050	4547303400	4545976800	4571647000	4475177000		RPS2	P15880	0.0678387799132284
sp|P15882|CHIN_HUMAN	P15882	CHIN_HUMAN	CHN1	459	Homo sapiens	1:Experimental evidence at protein level	N-chimaerin	1	0.999	6	33	33	33	4	5	4	1	4	5	5	5	4	5	4	1	4	5	5	5	4	5	4	1	4	5	5	5	162281472	189454416	197592016	195294016	172759872	160861984	143608448	133821952		CHN1	P15882	-0.5236019654871
sp|P15884|ITF2_HUMAN	P15884	ITF2_HUMAN	TCF4	667	Homo sapiens	1:Experimental evidence at protein level	Transcription factor 4	0.9925	0.9987	3	2	2	23	0	0	0	0	1	0	1	0	0	0	0	0	1	0	1	0	2	2	4	3	3	3	3	3	0	0	0	0	0	0	0	0		TCF4	P15884	0.329751993859365
sp|P15923|TFE2_HUMAN	P15923	TFE2_HUMAN	TCF3	654	Homo sapiens	1:Experimental evidence at protein level	Transcription factor E2-alpha	1	0.999	2	6	6	6	2	1	0	1	1	0	1	0	2	1	0	1	1	0	1	0	2	1	0	1	1	0	1	0	48265944	53896128	63212900	55551184	58613864	59261848	79233960	0		TCF3	P15923	-2.20559844640194
sp|P15927|RFA2_HUMAN	P15927	RFA2_HUMAN	RPA2	270	Homo sapiens	1:Experimental evidence at protein level	Replication protein A 32 kDa subunit	1	0.999	8	111	111	111	13	14	11	8	15	16	17	17	13	14	11	8	15	16	17	17	13	14	11	8	15	16	17	17	556639230	537885060	606185920	537654400	700396100	833579200	699198780	782688830		RPA2	P15927	0.307113689954947
sp|P15954|COX7C_HUMAN	P15954	COX7C_HUMAN	COX7C	63	Homo sapiens	1:Experimental evidence at protein level	Cytochrome c oxidase subunit 7C, mitochondrial	1	0.999	2	22	22	22	4	2	4	4	2	3	2	1	4	2	4	4	2	3	2	1	4	2	4	4	2	3	2	1	388046592	246289488	296988928	323205952	356012160	397248896	363281824	271707936		COX7C	P15954	-1.98701144088289
sp|P16070|CD44_HUMAN	P16070	CD44_HUMAN	CD44	742	Homo sapiens	1:Experimental evidence at protein level	CD44 antigen	1	0.999	3	15	15	15	2	2	2	3	1	1	2	2	2	2	2	3	1	1	2	2	2	2	2	3	1	1	2	2	129478928	99789968	115278816	89717264	0	0	60993000	53382240		CD44	P16070	-2.92286813909172
sp|P16083|NQO2_HUMAN	P16083	NQO2_HUMAN	NQO2	231	Homo sapiens	1:Experimental evidence at protein level	Ribosyldihydronicotinamide dehydrogenase [quinone]	1	0.999	6	51	51	51	4	8	5	7	7	6	7	7	4	8	5	7	7	6	7	7	4	8	5	7	7	6	7	7	159629312	155628768	172079872	172152144	223548592	231899552	215503552	227663936		NQO2	P16083	0.203754276005541
sp|P16104|H2AX_HUMAN	P16104	H2AX_HUMAN	H2AX	143	Homo sapiens	1:Experimental evidence at protein level	Histone H2AX	1	0.999	13	128	19	407	15	11	22	14	16	16	16	18	2	1	4	2	3	2	2	3	48	45	55	47	49	53	50	60	1845575940	1372517760	1865468420	1250030850	1853126020	2054021630	1518177790	1512696060		H2AX	P16104	-0.036906634310667
sp|P16152|CBR1_HUMAN	P16152	CBR1_HUMAN	CBR1	277	Homo sapiens	1:Experimental evidence at protein level	Carbonyl reductase [NADPH] 1	1	0.999	16	121	91	121	11	18	16	15	17	12	14	18	9	13	11	10	13	9	12	14	11	18	16	15	17	12	14	18	415851744	356132608	382706944	377048288	355395744	304306720	330614720	325888640		CBR1	P16152	-0.266433214376435
sp|P16220|CREB1_HUMAN	P16220	CREB1_HUMAN	CREB1	327	Homo sapiens	1:Experimental evidence at protein level	Cyclic AMP-responsive element-binding protein 1	1	0.999	3	39	15	39	4	4	5	4	6	5	4	7	2	2	1	2	2	2	1	3	4	4	5	4	6	5	4	7	227833120	139607808	186714480	228030928	250305168	306185760	260332368	193250176		CREB1	P16220	-0.596389737317531
sp|P16234|PGFRA_HUMAN	P16234	PGFRA_HUMAN	PDGFRA	1089	Homo sapiens	1:Experimental evidence at protein level	Platelet-derived growth factor receptor alpha	0.7995	0.9919	2	3	0	17	0	0	1	1	1	0	0	0	0	0	0	0	0	0	0	0	3	1	2	2	4	2	2	1	303063840	186209552	158301088	344390720	434784032	294677568	300783712	281949504	sp|P36888|FLT3_HUMAN	PDGFRA	P16234	-0.213647209581253
sp|P16278|BGAL_HUMAN	P16278	BGAL_HUMAN	GLB1	677	Homo sapiens	1:Experimental evidence at protein level	Beta-galactosidase	1	0.999	7	61	57	61	12	6	8	9	4	9	7	6	11	5	7	8	4	9	7	6	12	6	8	9	4	9	7	6	249488912	219365840	249653808	254385232	212888912	229431824	242455488	213133152		GLB1	P16278	-0.517723286084779
sp|P16298|PP2BB_HUMAN	P16298	PP2BB_HUMAN	PPP3CB	524	Homo sapiens	1:Experimental evidence at protein level	Serine/threonine-protein phosphatase 2B catalytic subunit beta isoform	1	0.999	15	44	44	129	7	9	9	6	3	4	3	3	7	9	9	6	3	4	3	3	19	23	19	17	13	16	13	9	322729024	302400992	308887680	336634112	250928320	260751376	226904000	255106240		PPP3CB	P16298	-1.48782152322392
sp|P16333|NCK1_HUMAN	P16333	NCK1_HUMAN	NCK1	377	Homo sapiens	1:Experimental evidence at protein level	SH2/SH3 adapter protein NCK1	1	0.999	4	7	7	9	1	2	0	1	1	1	0	1	1	2	0	1	1	1	0	1	2	2	0	2	1	1	0	1	62554800	111588824	99023840	37194936	0	106180360	0	140358672		NCK1	P16333	-3.59131726145196
sp|P16383|GCFC2_HUMAN	P16383	GCFC2_HUMAN	GCFC2	781	Homo sapiens	1:Experimental evidence at protein level	Intron Large complex component GCFC2	0.9999	0.999	2	2	2	2	0	0	0	0	0	0	1	1	0	0	0	0	0	0	1	1	0	0	0	0	0	0	1	1	163548096	86881728	140726400	138093856	162326768	174255680	152288112	147070160		GCFC2	P16383	-0.162471763573558
sp|P16401|H15_HUMAN	P16401	H15_HUMAN	H1-5	226	Homo sapiens	1:Experimental evidence at protein level	Histone H1.5	1	0.999	19	271	218	271	27	39	35	34	37	31	32	36	22	33	27	27	28	25	25	31	27	39	35	34	37	31	32	36	26334371800	27362975700	25702840300	26871369700	38645883000	29718192100	34761060000	41910612000		H1-5	P16401	-0.51346697203243
sp|P16402|H13_HUMAN	P16402	H13_HUMAN	H1-3	221	Homo sapiens	1:Experimental evidence at protein level	Histone H1.3	1	0.999	15	19	19	231	4	2	2	3	2	2	2	2	4	2	2	3	2	2	2	2	27	22	25	30	36	40	26	25	1889982460	2592050940	2189121790	2779403520	4292992260	4230453500	4322329600	6422026200		H1-3	P16402	0.357955050480186
sp|P16403|H12_HUMAN	P16403	H12_HUMAN	H1-2	213	Homo sapiens	1:Experimental evidence at protein level	Histone H1.2	1	0.999	16	29	29	239	3	3	3	2	3	3	3	9	3	3	3	2	3	3	3	9	26	23	26	29	36	41	26	32	6637507100	5494054400	4485485100	6616680400	7930232300	10113985500	8372996100	5884144600		H1-2	P16403	-2.61554009067247
sp|P16435|NCPR_HUMAN	P16435	NCPR_HUMAN	POR	677	Homo sapiens	1:Experimental evidence at protein level	NADPH--cytochrome P450 reductase	1	0.999	30	318	318	318	45	48	44	39	40	31	34	37	45	48	44	39	40	31	34	37	45	48	44	39	40	31	34	37	1258290430	1165794300	1206472580	1265907710	1197588220	1118251260	1231189120	1224973180		POR	P16435	-0.0888123130409186
sp|P16455|MGMT_HUMAN	P16455	MGMT_HUMAN	MGMT	207	Homo sapiens	1:Experimental evidence at protein level	Methylated-DNA--protein-cysteine methyltransferase	1	0.999	3	6	6	6	0	2	1	3	0	0	0	0	0	2	1	3	0	0	0	0	0	2	1	3	0	0	0	0	87334640	127032712	101652864	77751512	0	0	0	0		MGMT	P16455	-3.66640584162452
sp|P16591|FER_HUMAN	P16591	FER_HUMAN	FER	822	Homo sapiens	1:Experimental evidence at protein level	Tyrosine-protein kinase Fer	0.9702	0.999	1	1	1	1	0	0	0	1	0	0	0	0	0	0	0	1	0	0	0	0	0	0	0	1	0	0	0	0	0	0	0	0	0	0	0	0		FER	P16591	-1.57791416277203
sp|P16615|AT2A2_HUMAN	P16615	AT2A2_HUMAN	ATP2A2	1042	Homo sapiens	1:Experimental evidence at protein level	Sarcoplasmic/endoplasmic reticulum calcium ATPase 2	1	0.999	38	378	230	378	55	49	43	42	47	44	50	48	30	30	27	27	28	25	32	31	55	49	43	42	47	44	50	48	2681887230	2092708350	2275292930	2572189950	2374311940	2409522940	2235883010	2192829180		ATP2A2	P16615	-0.104991024398501
sp|P16870|CBPE_HUMAN	P16870	CBPE_HUMAN	CPE	476	Homo sapiens	1:Experimental evidence at protein level	Carboxypeptidase E	1	0.999	13	109	109	109	17	16	13	13	12	13	13	12	17	16	13	13	12	13	13	12	17	16	13	13	12	13	13	12	270696736	258541168	274026112	256279216	210750160	221312944	194936672	200318144		CPE	P16870	-0.810306591014104
sp|P16930|FAAA_HUMAN	P16930	FAAA_HUMAN	FAH	419	Homo sapiens	1:Experimental evidence at protein level	Fumarylacetoacetase	1	0.999	6	24	24	24	3	4	2	3	2	4	3	3	3	4	2	3	2	4	3	3	3	4	2	3	2	4	3	3	138162224	146839920	125003456	148291760	128976432	146956144	122502936	146847152		FAH	P16930	-0.360575413950815
sp|P16949|STMN1_HUMAN	P16949	STMN1_HUMAN	STMN1	149	Homo sapiens	1:Experimental evidence at protein level	Stathmin	1	0.999	17	341	201	341	40	38	39	40	34	47	50	53	22	20	23	25	18	28	31	34	40	38	39	40	34	47	50	53	21423816700	22495547400	23099365400	24250302500	24467085300	23378116600	24002195500	28044599300		STMN1	P16949	-0.0349370859580556
sp|P16989|YBOX3_HUMAN	P16989	YBOX3_HUMAN	YBX3	372	Homo sapiens	1:Experimental evidence at protein level	Y-box-binding protein 3	1	0.999	7	7	7	83	1	0	1	2	1	1	1	0	1	0	1	2	1	1	1	0	13	10	13	12	9	13	6	7	68521680	44290144	64681608	69351656	54949004	81395760	45578688	53276860		YBX3	P16989	-1.17757396925834
sp|P17026|ZNF22_HUMAN	P17026	ZNF22_HUMAN	ZNF22	224	Homo sapiens	1:Experimental evidence at protein level	Zinc finger protein 22	1	0.999	7	29	25	29	4	6	6	4	2	1	2	4	3	5	5	3	2	1	2	4	4	6	6	4	2	1	2	4	111313296	113491536	121828400	118589496	76626912	65192112	72204720	82237304		ZNF22	P17026	-1.71030668327506
sp|P17028|ZNF24_HUMAN	P17028	ZNF24_HUMAN	ZNF24	368	Homo sapiens	1:Experimental evidence at protein level	Zinc finger protein 24	1	0.999	5	23	20	23	3	3	3	3	2	3	2	4	2	3	2	2	2	3	2	4	3	3	3	3	2	3	2	4	46022732	60446328	58599204	49614516	58833472	52844580	65777976	72863608		ZNF24	P17028	0.00368057201844713
sp|P17029|ZKSC1_HUMAN	P17029	ZKSC1_HUMAN	ZKSCAN1	563	Homo sapiens	1:Experimental evidence at protein level	Zinc finger protein with KRAB and SCAN domains 1	1	0.999	12	62	46	62	7	6	6	6	10	8	10	9	6	4	4	4	10	6	6	6	7	6	6	6	10	8	10	9	1081840510	852519300	1100430080	1114853380	1121592190	1187932930	1137820800	1286954110		ZKSCAN1	P17029	0.267407965193299
sp|P17050|NAGAB_HUMAN	P17050	NAGAB_HUMAN	NAGA	411	Homo sapiens	1:Experimental evidence at protein level	Alpha-N-acetylgalactosaminidase	1	0.999	6	42	42	42	4	6	7	6	6	4	4	5	4	6	7	6	6	4	4	5	4	6	7	6	6	4	4	5	133133136	104421536	109506168	137807808	90620152	115568408	107170616	116156320		NAGA	P17050	-0.625791235929595
sp|P17066|HSP76_HUMAN	P17066	HSP76_HUMAN	HSPA6	643	Homo sapiens	1:Experimental evidence at protein level	Heat shock 70 kDa protein 6	0.9999	0.9989	12	7	7	220	1	1	0	1	2	1	0	1	1	1	0	1	2	1	0	1	26	25	31	27	28	24	28	31	85184864	103981008	88446040	90940208	122362280	68651632	0	138837184		HSPA6	P17066	-2.289835466556
sp|P17096|HMGA1_HUMAN	P17096	HMGA1_HUMAN	HMGA1	107	Homo sapiens	1:Experimental evidence at protein level	High mobility group protein HMG-I/HMG-Y	1	0.999	5	84	84	84	9	8	8	12	10	12	12	13	9	8	8	12	10	12	12	13	9	8	8	12	10	12	12	13	1527512700	804564420	1342449020	1340747260	2462020860	2368707070	2144829700	2213193470		HMGA1	P17096	0.496121214161245
sp|P17152|TMM11_HUMAN	P17152	TMM11_HUMAN	TMEM11	192	Homo sapiens	1:Experimental evidence at protein level	Transmembrane protein 11, mitochondrial	1	0.999	3	28	28	28	4	4	4	4	4	3	4	1	4	4	4	4	4	3	4	1	4	4	4	4	4	3	4	1	356216000	313746368	338821312	302021984	275177760	239734848	287156352	295787552		TMEM11	P17152	-0.750772613954693
sp|P17174|AATC_HUMAN	P17174	AATC_HUMAN	GOT1	413	Homo sapiens	1:Experimental evidence at protein level	Aspartate aminotransferase, cytoplasmic	1	0.999	19	167	167	167	29	25	20	25	17	19	16	16	29	25	20	25	17	19	16	16	29	25	20	25	17	19	16	16	973876030	815083710	880652220	871093570	758076670	695041410	717085310	727481220		GOT1	P17174	-0.570278353575044
sp|P17252|KPCA_HUMAN	P17252	KPCA_HUMAN	PRKCA	672	Homo sapiens	1:Experimental evidence at protein level	Protein kinase C alpha type	1	0.999	6	21	8	21	5	2	3	5	1	2	1	2	2	1	0	3	0	1	0	1	5	2	3	5	1	2	1	2	123894976	126429704	131346080	149409024	85243064	74960984	73318352	93127136		PRKCA	P17252	-2.59298088999828
sp|P17480|UBF1_HUMAN	P17480	UBF1_HUMAN	UBTF	764	Homo sapiens	1:Experimental evidence at protein level	Nucleolar transcription factor 1	1	0.999	34	312	312	312	44	46	41	35	40	35	34	37	44	46	41	35	40	35	34	37	44	46	41	35	40	35	34	37	521843872	482340576	497731104	552713280	565797440	555314820	531621408	616840380		UBTF	P17480	-0.144858898176992
sp|P17535|JUND_HUMAN	P17535	JUND_HUMAN	JUND	347	Homo sapiens	1:Experimental evidence at protein level	Transcription factor JunD	0.7948	0.9917	1	6	6	6	1	1	0	0	1	1	1	1	1	1	0	0	1	1	1	1	1	1	0	0	1	1	1	1	113439672	131041544	144222384	132175768	152304768	156657248	163203296	197914000		JUND	P17535	0.06711803542485
sp|P17568|NDUB7_HUMAN	P17568	NDUB7_HUMAN	NDUFB7	137	Homo sapiens	1:Experimental evidence at protein level	NADH dehydrogenase [ubiquinone] 1 beta subcomplex subunit 7	1	0.999	4	27	27	27	5	1	4	4	3	3	4	3	5	1	4	4	3	3	4	3	5	1	4	4	3	3	4	3	118371080	103297008	136245568	113808488	127343984	125161728	131765984	118118560		NDUFB7	P17568	-0.188854720145124
sp|P17600|SYN1_HUMAN	P17600	SYN1_HUMAN	SYN1	705	Homo sapiens	1:Experimental evidence at protein level	Synapsin-1	1	0.999	17	95	94	95	12	16	14	17	12	6	10	8	12	16	14	16	12	6	10	8	12	16	14	17	12	6	10	8	151358096	159959424	171206832	139682608	111659120	94027088	99904360	96067584		SYN1	P17600	-1.50910010413297
sp|P17612|KAPCA_HUMAN	P17612	KAPCA_HUMAN	PRKACA	351	Homo sapiens	1:Experimental evidence at protein level	cAMP-dependent protein kinase catalytic subunit alpha	1	0.999	20	168	57	168	24	23	22	23	20	18	20	18	8	10	8	8	6	6	8	3	24	23	22	23	20	18	20	18	1569897600	1703150720	1605842820	1585823870	1441276290	1410293500	1489476610	1446381700		PRKACA	P17612	-0.427995961445625
sp|P17655|CAN2_HUMAN	P17655	CAN2_HUMAN	CAPN2	700	Homo sapiens	1:Experimental evidence at protein level	Calpain-2 catalytic subunit	1	0.999	17	96	96	96	12	13	13	15	9	12	10	12	12	13	13	15	9	12	10	12	12	13	13	15	9	12	10	12	240748464	299217408	280963648	283559168	272530080	263620896	272062144	311194720		CAPN2	P17655	-0.269999006038366
sp|P17661|DESM_HUMAN	P17661	DESM_HUMAN	DES	470	Homo sapiens	1:Experimental evidence at protein level	Desmin	1	0.999	11	10	10	86	2	4	2	1	0	1	0	0	2	4	2	1	0	1	0	0	13	11	13	9	9	11	12	8	122703104	0	96350760	115613968	119500352	102811752	100209952	67641000		DES	P17661	-0.639439364991152
sp|P17677|NEUM_HUMAN	P17677	NEUM_HUMAN	GAP43	238	Homo sapiens	1:Experimental evidence at protein level	Neuromodulin	1	0.999	23	638	638	638	93	86	86	82	70	75	78	68	93	86	86	82	70	75	78	68	93	86	86	82	70	75	78	68	9957242900	9508836400	10091311100	9885039600	7178060800	6740549600	6225485800	6462123500		GAP43	P17677	-0.723752290660462
sp|P17706|PTN2_HUMAN	P17706	PTN2_HUMAN	PTPN2	415	Homo sapiens	1:Experimental evidence at protein level	Tyrosine-protein phosphatase non-receptor type 2	1	0.999	5	16	16	16	1	2	1	2	3	3	3	1	1	2	1	2	3	3	3	1	1	2	1	2	3	3	3	1	29575592	0	29473922	19888870	55911636	44183444	42892008	0		PTPN2	P17706	-0.439686213781018
sp|P17812|PYRG1_HUMAN	P17812	PYRG1_HUMAN	CTPS1	591	Homo sapiens	1:Experimental evidence at protein level	CTP synthase 1	1	0.999	27	282	242	282	35	26	31	32	38	36	45	39	32	23	27	27	33	33	36	31	35	26	31	32	38	36	45	39	426933728	423421024	432001536	455377024	460761024	466837376	460977568	474549536		CTPS1	P17812	-0.138318796413938
sp|P17844|DDX5_HUMAN	P17844	DDX5_HUMAN	DDX5	614	Homo sapiens	1:Experimental evidence at protein level	Probable ATP-dependent RNA helicase DDX5	1	0.999	39	410	410	563	57	44	52	51	55	50	49	52	57	44	52	51	55	50	49	52	77	62	72	67	73	69	72	71	1850003070	1524706940	1807676420	1848856960	2161139970	2205933570	2143082500	2180240640		DDX5	P17844	0.105445982069141
sp|P17858|PFKAL_HUMAN	P17858	PFKAL_HUMAN	PFKL	780	Homo sapiens	1:Experimental evidence at protein level	ATP-dependent 6-phosphofructokinase, liver type	1	0.999	30	338	326	380	29	44	45	37	44	49	47	43	28	43	44	34	42	48	45	42	34	49	52	41	49	55	53	47	638098430	692318720	647630530	709009920	721197180	729495810	773037950	769591620		PFKL	P17858	-0.0255082615972524
sp|P17900|SAP3_HUMAN	P17900	SAP3_HUMAN	GM2A	193	Homo sapiens	1:Experimental evidence at protein level	Ganglioside GM2 activator	1	0.999	4	18	18	18	4	2	1	2	2	3	2	2	4	2	1	2	2	3	2	2	4	2	1	2	2	3	2	2	193699408	191650928	161918608	176917152	208569344	208474320	226451952	209965200		GM2A	P17900	-0.0221587388275001
sp|P17931|LEG3_HUMAN	P17931	LEG3_HUMAN	LGALS3	250	Homo sapiens	1:Experimental evidence at protein level	Galectin-3	1	0.999	2	8	8	8	0	4	0	1	0	1	1	1	0	4	0	1	0	1	1	1	0	4	0	1	0	1	1	1	23431602	45548100	36837216	20763212	33557244	31534976	41155148	39263780		LGALS3	P17931	-0.79446329070176
sp|P17980|PRS6A_HUMAN	P17980	PRS6A_HUMAN	PSMC3	439	Homo sapiens	1:Experimental evidence at protein level	26S proteasome regulatory subunit 6A	1	0.999	25	357	357	357	47	42	48	39	41	41	48	51	47	42	48	39	41	41	48	51	47	42	48	39	41	41	48	51	1464344320	1200589440	1400016260	1372851710	1384613380	1465128190	1349821440	1413515010		PSMC3	P17980	-0.202173237248825
sp|P17987|TCPA_HUMAN	P17987	TCPA_HUMAN	TCP1	556	Homo sapiens	1:Experimental evidence at protein level	T-complex protein 1 subunit alpha	1	0.999	32	520	520	520	64	66	56	73	69	66	67	59	64	66	56	73	69	66	67	59	64	66	56	73	69	66	67	59	3770000900	2698436350	2971826180	3257395460	3417380100	3572897020	3208570370	2715693570		TCP1	P17987	-0.211688586948558
sp|P18031|PTN1_HUMAN	P18031	PTN1_HUMAN	PTPN1	435	Homo sapiens	1:Experimental evidence at protein level	Tyrosine-protein phosphatase non-receptor type 1	1	0.999	19	142	142	142	17	22	17	18	15	17	15	21	17	22	17	18	15	17	15	21	17	22	17	18	15	17	15	21	420571264	431712480	450041248	422919520	386149600	390860192	411721152	440404032		PTPN1	P18031	-0.306670931014338
sp|P18065|IBP2_HUMAN	P18065	IBP2_HUMAN	IGFBP2	325	Homo sapiens	1:Experimental evidence at protein level	Insulin-like growth factor-binding protein 2	1	0.999	4	13	13	13	0	1	2	0	2	2	2	4	0	1	2	0	2	2	2	4	0	1	2	0	2	2	2	4	39583256	0	0	32909484	41399280	50895224	46960296	52031540		IGFBP2	P18065	1.55494124092422
sp|P18074|ERCC2_HUMAN	P18074	ERCC2_HUMAN	ERCC2	760	Homo sapiens	1:Experimental evidence at protein level	General transcription and DNA repair factor IIH helicase subunit XPD	1	0.999	5	18	18	18	2	2	3	3	2	2	1	3	2	2	3	3	2	2	1	3	2	2	3	3	2	2	1	3	44538844	49006444	54387916	47831404	43217788	36349536	36008760	55114672		ERCC2	P18074	-2.11470691025491
sp|P18077|RL35A_HUMAN	P18077	RL35A_HUMAN	RPL35A	110	Homo sapiens	1:Experimental evidence at protein level	Large ribosomal subunit protein eL33	1	0.999	9	151	151	151	22	19	18	16	22	20	16	18	22	19	18	16	22	20	16	18	22	19	18	16	22	20	16	18	638004860	540844930	532222592	579997700	832290430	912352320	829385980	818056260		RPL35A	P18077	0.27114527559352
sp|P18085|ARF4_HUMAN	P18085	ARF4_HUMAN	ARF4	180	Homo sapiens	1:Experimental evidence at protein level	ADP-ribosylation factor 4	1	0.999	10	88	88	279	8	7	11	10	12	15	14	11	8	7	11	10	12	15	14	11	29	32	34	30	36	39	41	38	1424002050	921026940	1114037630	1217799810	1011282050	1399968770	1504882820	1005825470		ARF4	P18085	-0.465508304167277
sp|P18124|RL7_HUMAN	P18124	RL7_HUMAN	RPL7	248	Homo sapiens	1:Experimental evidence at protein level	Large ribosomal subunit protein uL30	1	0.999	17	211	211	211	28	26	25	25	27	27	25	28	28	26	25	25	27	27	25	28	28	26	25	25	27	27	25	28	2755333380	2307673860	2379795970	2506530560	3180023550	3012210430	2947876350	3297271040		RPL7	P18124	0.0318310253894133
sp|P18206|VINC_HUMAN	P18206	VINC_HUMAN	VCL	1134	Homo sapiens	1:Experimental evidence at protein level	Vinculin	1	0.999	62	536	536	536	68	62	64	72	70	73	63	64	68	62	64	72	70	73	63	64	68	62	64	72	70	73	63	64	1231132930	1055967740	1133591680	1244639740	1063160830	1117769730	1031469760	1067739200		VCL	P18206	-0.184431848618227
sp|P18433|PTPRA_HUMAN	P18433	PTPRA_HUMAN	PTPRA	802	Homo sapiens	1:Experimental evidence at protein level	Receptor-type tyrosine-protein phosphatase alpha	1	0.999	7	35	34	35	4	6	6	4	6	3	4	2	4	6	5	4	6	3	4	2	4	6	6	4	6	3	4	2	90928936	98117232	87089584	103748480	96929600	83675216	95801576	103467776		PTPRA	P18433	-0.368819191576139
sp|P18583|SON_HUMAN	P18583	SON_HUMAN	SON	2426	Homo sapiens	1:Experimental evidence at protein level	Protein SON	1	0.999	42	326	319	326	49	34	37	37	42	47	38	42	47	34	37	35	42	45	37	42	49	34	37	37	42	47	38	42	301096096	268244592	297688928	316132160	328697376	323917440	314430112	360478496		SON	P18583	-0.0576782839444546
sp|P18615|NELFE_HUMAN	P18615	NELFE_HUMAN	NELFE	380	Homo sapiens	1:Experimental evidence at protein level	Negative elongation factor E	1	0.999	9	51	51	51	9	3	7	4	7	7	7	7	9	3	7	4	7	7	7	7	9	3	7	4	7	7	7	7	157115056	183877744	186096880	175333168	191307184	204572304	191398864	211579984		NELFE	P18615	-0.429401745773057
sp|P18621|RL17_HUMAN	P18621	RL17_HUMAN	RPL17	184	Homo sapiens	1:Experimental evidence at protein level	Large ribosomal subunit protein uL22	1	0.999	9	237	235	237	22	29	30	32	27	34	33	30	22	28	30	32	27	33	33	30	22	29	30	32	27	34	33	30	2276071940	2470726660	2458897660	2497170180	2837797630	2734767100	2988798720	3276507900		RPL17	P18621	-0.185663429848054
sp|P18669|PGAM1_HUMAN	P18669	PGAM1_HUMAN	PGAM1	254	Homo sapiens	1:Experimental evidence at protein level	Phosphoglycerate mutase 1	1	0.999	18	370	181	370	40	50	48	42	46	44	49	51	19	25	23	19	23	23	23	26	40	50	48	42	46	44	49	51	3711978240	4272215300	4266406140	4090813700	4392704000	4303539200	4435242500	4666959400		PGAM1	P18669	-0.125340219374256
sp|P18754|RCC1_HUMAN	P18754	RCC1_HUMAN	RCC1	421	Homo sapiens	1:Experimental evidence at protein level	Regulator of chromosome condensation	1	0.999	16	154	154	154	25	20	22	27	17	14	14	15	25	20	22	27	17	14	14	15	25	20	22	27	17	14	14	15	526576896	495138304	517390208	541715580	572506300	557275900	548687620	583986750		RCC1	P18754	-0.193291159690721
sp|P18850|ATF6A_HUMAN	P18850	ATF6A_HUMAN	ATF6	670	Homo sapiens	1:Experimental evidence at protein level	Cyclic AMP-dependent transcription factor ATF-6 alpha	0.8121	0.9925	1	1	1	1	0	0	0	0	0	0	1	0	0	0	0	0	0	0	1	0	0	0	0	0	0	0	1	0	0	0	0	0	0	0	0	0		ATF6	P18850	-1.49249212660492
sp|P18858|DNLI1_HUMAN	P18858	DNLI1_HUMAN	LIG1	919	Homo sapiens	1:Experimental evidence at protein level	DNA ligase 1	1	0.999	8	40	40	40	3	4	5	5	7	5	5	6	3	4	5	5	7	5	5	6	3	4	5	5	7	5	5	6	106865712	134617248	137480576	131430488	185040352	197283936	189395344	231425840		LIG1	P18858	-0.430836606562935
sp|P18859|ATP5J_HUMAN	P18859	ATP5J_HUMAN	ATP5PF	108	Homo sapiens	1:Experimental evidence at protein level	ATP synthase-coupling factor 6, mitochondrial	1	0.999	5	35	35	35	5	3	4	5	6	5	3	4	5	3	4	5	6	5	3	4	5	3	4	5	6	5	3	4	842089280	645542140	538854080	794143300	636979650	687379650	479329056	429491520		ATP5PF	P18859	-0.698358574228552
sp|P18887|XRCC1_HUMAN	P18887	XRCC1_HUMAN	XRCC1	633	Homo sapiens	1:Experimental evidence at protein level	DNA repair protein XRCC1	1	0.999	13	106	106	106	13	12	9	14	16	14	12	16	13	12	9	14	16	14	12	16	13	12	9	14	16	14	12	16	141904368	157815984	159637232	157781696	162866448	150393520	158729056	179908736		XRCC1	P18887	-0.161320523191154
[truncated: 4,999 more rows]
[truncated: 4 more columns]
