# Supplementary material for: Frag’n’Flow: automated workflow for large-scale quantitative proteomics in high performance computing environments
Source: BMC Bioinformatics. 2026 Jan 4;27:18. doi: 10.1186/s12859-025-06305-y (PMC12828970; doi:10.1186/s12859-025-06305-y)
Supplement: Supplementary file 2 — Additional file 2: Data S2. Contains the results and output files from the DIA case study. Table S2. (CSV file) includes the identified protein intensities and differential expression analysis results, based on the data-independent acquisition workflow. Output S2. (PDF file) is the FP-Analyst generated report with all corresponding visualizations and outputs. [file 12859_2025_6305_MOESM2_ESM.zip]

Archive with 3 entries (2 files):
- Data S2/
- Data S2/Output S2.pdf
- Data S2/Table S2.csv
