# Supplementary material for: Frag’n’Flow: automated workflow for large-scale quantitative proteomics in high performance computing environments
Source: BMC Bioinformatics. 2026 Jan 4;27:18. doi: 10.1186/s12859-025-06305-y (PMC12828970; doi:10.1186/s12859-025-06305-y)
Supplement: Supplementary file 2 — Additional file 2: Data S2. Contains the results and output files from the DIA case study. Table S2. (CSV file) includes the identified protein intensities and differential expression analysis results, based on the data-independent acquisition workflow. Output S2. (PDF file) is the FP-Analyst generated report with all corresponding visualizations and outputs. [file 12859_2025_6305_MOESM2_ESM.zip › Data S2/Table S2.csv]

Protein.Group	Protein.Names	Genes	First.Protein.Description	name	ID	Index	POS_vs_NEG_CI.L	POS_vs_NEG_CI.R	POS_vs_NEG_diff	POS_vs_NEG_p.adj	POS_vs_NEG_p.val
A0A024R1R8	NA	TMA7B	NA	TMA7B	A0A024R1R8	A0A024R1R8	0.889030408451582	4.99311208835672	2.94107124840415	0.11839262779504	0.00708206612853223
A0A075B6H7	NA	IGKV3-7	NA	IGKV3-7	A0A075B6H7	A0A075B6H7	-1.86473279378741	0.265949138118348	-0.79939182783453	0.439651645318337	0.133762386510914
A0A075B6H9	NA	IGLV4-69	NA	IGLV4-69	A0A075B6H9	A0A075B6H9	-0.236947164646928	2.01863289593347	0.890842865643272	0.408988024316355	0.1154717682205
A0A075B6I0	NA	IGLV8-61	NA	IGLV8-61	A0A075B6I0	A0A075B6I0	-3.68794523066278	0.945785065096784	-1.371080082783	0.547209618003396	0.232359799740518
A0A075B6I9	NA	IGLV7-46	NA	IGLV7-46	A0A075B6I9	A0A075B6I9	-1.281448112581	0.738931011012348	-0.271258550784324	0.81166691188868	0.582834793287464
A0A075B6J9	NA	IGLV2-18	NA	IGLV2-18	A0A075B6J9	A0A075B6J9	-2.78855941521496	0.49779407655047	-1.14538266933225	0.473558693622039	0.162155899679701
A0A075B6K2	NA	IGLV3-12	NA	IGLV3-12	A0A075B6K2	A0A075B6K2	-0.869435289433209	0.763127806389715	-0.0531537415217471	0.955295221425154	0.893684663749686
A0A075B6K4	NA	IGLV3-10	NA	IGLV3-10	A0A075B6K4	A0A075B6K4	-3.42657157802143	1.35511807821748	-1.03572674990197	0.671751361860211	0.378263599137859
A0A075B6K5	NA	IGLV3-9	NA	IGLV3-9	A0A075B6K5	A0A075B6K5	-2.19406049124308	0.375474830540624	-0.909292830351227	0.466269770950732	0.156097493999662
A0A075B6P5	NA	IGKV2-28	NA	IGKV2-28	A0A075B6P5	A0A075B6P5	-1.86483100875308	0.271579697791627	-0.796625655480725	0.442757361023856	0.136039434486612
A0A075B6R2	NA	IGHV4-4	NA	IGHV4-4	A0A075B6R2	A0A075B6R2	-3.19609892260666	0.139464031167661	-1.5283174457195	0.321756961466556	0.0705121837768893
A0A075B6S2	NA	IGKV2D-29	NA	IGKV2D-29	A0A075B6S2	A0A075B6S2	-0.93278094422362	3.03387576176966	1.05054740877302	0.595654038177632	0.283481105928295
A0A075B6S5	NA	IGKV1-27	NA	IGKV1-27	A0A075B6S5	A0A075B6S5	-1.6052340559216	1.59816503315459	-0.00353451138350636	0.998476684733577	0.99638563408492
A0A075B7B8	NA	IGHV3OR16-12	NA	IGHV3OR16-12	A0A075B7B8	A0A075B7B8	-1.77441591571891	0.16454290223239	-0.80493650674326	0.38209836909007	0.0990142107384796
A0A075B7F0	NA	IGHV3OR16-10	NA	IGHV3OR16-10	A0A075B7F0	A0A075B7F0	-1.64460970503499	1.29913524797004	-0.172737228532476	0.925324732787066	0.809750621949413
A0A075B7F1	NA	IGHV3OR16-8	NA	IGHV3OR16-8	A0A075B7F1	A0A075B7F1	-2.18212977503853	0.705991481117507	-0.738069146960513	0.60778785046522	0.300265482117431
A0A087WSY6	NA	IGKV3D-15	NA	IGKV3D-15	A0A087WSY6	A0A087WSY6	-2.43295834217252	0.265522544676351	-1.08371789874808	0.399713809667086	0.109810400548091
A0A087WW87	NA	IGKV2-40	NA	IGKV2-40	A0A087WW87	A0A087WW87	-4.87029832811419	0.480806907179987	-2.1947457104671	0.388358068947015	0.102884388946173
A0A0A0MRZ8	NA	IGKV3D-11	NA	IGKV3D-11	A0A0A0MRZ8	A0A0A0MRZ8	-1.9830361692129	0.214860247836933	-0.884087960687982	0.39907099831555	0.109278473194412
A0A0A0MS14	NA	IGHV1-45	NA	IGHV1-45	A0A0A0MS14	A0A0A0MS14	-1.81871323846447	0.35844210364259	-0.73013556741094	0.495267798493211	0.177881523437876
A0A0A0MS15	NA	IGHV3-49	NA	IGHV3-49	A0A0A0MS15	A0A0A0MS15	-1.6176282949712	0.392145873888629	-0.612741210541284	0.536336385554739	0.218947194641568
A0A0A0MT36	NA	IGKV6D-21	NA	IGKV6D-21	A0A0A0MT36	A0A0A0MT36	-1.29853123199017	2.33660083725803	0.519034802633932	0.79805482087159	0.559329431440899
A0A0B4J1U3	NA	IGLV1-36	NA	IGLV1-36	A0A0B4J1U3	A0A0B4J1U3	-1.74439586536531	0.725581587691962	-0.509407138836671	0.690652603840521	0.401099318213749
A0A0B4J1U7	NA	IGHV6-1	NA	IGHV6-1	A0A0B4J1U7	A0A0B4J1U7	-1.22462575222006	0.749379673681715	-0.23762303926917	0.836111982348712	0.622160431262757
A0A0B4J1V0	NA	IGHV3-15	NA	IGHV3-15	A0A0B4J1V0	A0A0B4J1V0	-3.21244301252723	-0.2439905869875	-1.72821679975737	0.204353500532914	0.024550881095702
A0A0B4J1V2	NA	IGHV2-26	NA	IGHV2-26	A0A0B4J1V2	A0A0B4J1V2	-3.43520249266895	0.700284286400045	-1.36745910313445	0.501549840143291	0.183779091576643
A0A0B4J1V6	NA	IGHV3-73	NA	IGHV3-73	A0A0B4J1V6	A0A0B4J1V6	-2.61800144995489	0.565286534834015	-1.02635745756044	0.512857421992129	0.194502710277976
A0A0B4J1X5	NA	IGHV3-74	NA	IGHV3-74	A0A0B4J1X5	A0A0B4J1X5	-1.36203700459506	0.61531188021521	-0.373362562189925	0.719580393212979	0.441435930077252
A0A0B4J1X8	NA	IGHV3-43	NA	IGHV3-43	A0A0B4J1X8	A0A0B4J1X8	-2.8022582152631	1.19210600367105	-0.805076105796029	0.698374875793467	0.411712099551541
A0A0B4J1Y8	NA	IGLV9-49	NA	IGLV9-49	A0A0B4J1Y8	A0A0B4J1Y8	-3.37020192104208	1.16611231547569	-1.10204480278319	0.627596336806572	0.324172049512804
A0A0B4J1Y9	NA	IGHV3-72	NA	IGHV3-72	A0A0B4J1Y9	A0A0B4J1Y9	-1.82909686720878	0.196040860001517	-0.816528003603633	0.397617533189998	0.108489810103
A0A0B4J2A2	NA	PPIAL4C	NA	PPIAL4C	A0A0B4J2A2	A0A0B4J2A2	-2.02147029248428	2.2051254878475	0.0918275976816076	0.971180322443438	0.928930806674048
A0A0B4J2B5	NA	IGHV3OR16-9	NA	IGHV3OR16-9	A0A0B4J2B5	A0A0B4J2B5	-1.95473434263326	0.0867940032500587	-0.933970169691602	0.323143731618269	0.0709127680305161
A0A0B4J2D9	NA	IGKV1D-13	NA	IGKV1D-13	A0A0B4J2D9	A0A0B4J2D9	-3.98984206906971	0.775716760695671	-1.60706265418702	0.493667728886524	0.175585776319566
A0A0B4J2H0	NA	IGHV1-69D	NA	IGHV1-69D	A0A0B4J2H0	A0A0B4J2H0	-1.6476388747774	0.508474037397764	-0.569582418689819	0.596754390545197	0.284674607546542
A0A0C4DH24	NA	IGKV6-21	NA	IGKV6-21	A0A0C4DH24	A0A0C4DH24	-1.16817903757378	2.69357860939414	0.762699785910183	0.705227038350532	0.421031088545097
A0A0C4DH25	NA	IGKV3D-20	NA	IGKV3D-20	A0A0C4DH25	A0A0C4DH25	-1.41352998274415	0.652835623951502	-0.380347179396324	0.726681289191233	0.452863343806968
A0A0C4DH29	NA	IGHV1-3	NA	IGHV1-3	A0A0C4DH29	A0A0C4DH29	-2.56678710325962	-0.0514285806656751	-1.30910784196265	0.256794667889899	0.0420669602853914
A0A0C4DH30	NA	IGHV3-16	NA	IGHV3-16	A0A0C4DH30	A0A0C4DH30	-2.03235348756803	0.396152322842022	-0.818100582363005	0.493667728886524	0.176015862124414
A0A0C4DH31	NA	IGHV1-18	NA	IGHV1-18	A0A0C4DH31	A0A0C4DH31	-2.82137590604342	0.201747983455611	-1.30981396129391	0.353303408763907	0.0859872320207744
A0A0C4DH35	NA	IGHV3-35	NA	IGHV3-35	A0A0C4DH35	A0A0C4DH35	-2.36444548070849	0.0528337788486863	-1.1558058509299	0.30083386424256	0.0599417662185624
A0A0C4DH36	NA	IGHV3-38	NA	IGHV3-38	A0A0C4DH36	A0A0C4DH36	-1.97398164209326	0.454340077042427	-0.759820782525416	0.523221347938305	0.20749230896953
A0A0C4DH38	NA	IGHV5-51	NA	IGHV5-51	A0A0C4DH38	A0A0C4DH38	-2.18286048991438	0.0339304494017079	-1.07446502025634	0.293912675721853	0.0567918699018658
A0A0C4DH39	NA	IGHV1-58	NA	IGHV1-58	A0A0C4DH39	A0A0C4DH39	-2.22482284922891	0.729955069599423	-0.747433889814744	0.612448301151055	0.305078959286913
A0A0C4DH67	NA	IGKV1-8	NA	IGKV1-8	A0A0C4DH67	A0A0C4DH67	-2.1711868349026	0.150921550049763	-1.01013264242642	0.351259705305092	0.0848172926193178
A0A0C4DH68	NA	IGKV2-24	NA	IGKV2-24	A0A0C4DH68	A0A0C4DH68	-0.964465741455635	1.50728140743964	0.271407832992004	0.851478034604174	0.652906321380474
A0A0C4DH72	NA	IGKV1-6	NA	IGKV1-6	A0A0C4DH72	A0A0C4DH72	-1.15849319271115	-0.00576490304766819	-0.582129047879409	0.273674403258338	0.0479441955924248
A0A0G2JRQ6	NA		NA	A0A0G2JRQ6	A0A0G2JRQ6	A0A0G2JRQ6	-1.32386710892421	0.970008638304131	-0.176929235310038	0.901300525995305	0.751780363941633
A0A0G2JS06	NA	IGLV5-39	NA	IGLV5-39	A0A0G2JS06	A0A0G2JS06	-1.80679076069072	0.446552040548817	-0.680119360070954	0.540595257737966	0.22343525761107
A0A0J9YW62	NA		NA	A0A0J9YW62	A0A0J9YW62	A0A0J9YW62	-0.864922310820146	1.62581054786999	0.380444118524922	0.781291555859172	0.532492648133966
A0A0J9YX35	NA	IGHV3-64D	NA	IGHV3-64D	A0A0J9YX35	A0A0J9YX35	-2.89247096756716	0.832869186259565	-1.0298008906538	0.577577991500002	0.263517258649963
A0A0J9YY99	NA		NA	A0A0J9YY99	A0A0J9YY99	A0A0J9YY99	-2.55412033738666	0.101178498364136	-1.22647091951126	0.317468367161864	0.068432597917763
A0A0U1RQE8	NA	GLYATL1B	NA	GLYATL1B	A0A0U1RQE8	A0A0U1RQE8	-0.780303671777991	1.26181810075235	0.24075721448718	0.840719986634439	0.629313808993079
A0A0U1RRL7	NA	MMP24OS	NA	MMP24OS	A0A0U1RRL7	A0A0U1RRL7	-1.51469616944846	0.812837915903899	-0.350929126772282	0.784043160095374	0.537746879437141
A0A5B9	NA	TRBC2	NA	TRBC2	A0A5B9	A0A5B9	-2.00738699327645	0.190338288065758	-0.908524352605347	0.383611024412128	0.100353491283241
A0AAG2SXZ4	NA		NA	A0AAG2SXZ4	A0AAG2SXZ4	A0AAG2SXZ4	-1.4062288087896	0.448382322788032	-0.478923243000782	0.604855259508893	0.295352016613064
A0AAG2TVE0	NA		NA	A0AAG2TVE0	A0AAG2TVE0	A0AAG2TVE0	-2.25874001801908	0.7376380745972	-0.760550971710938	0.611913996636648	0.303467494540579
A0AV96	NA	RBM47	NA	RBM47	A0AV96	A0AV96	0.121428370530041	1.05209703503527	0.586762702782657	0.175597785802741	0.0158655291884601
A0AVT1	NA	UBA6	NA	UBA6	A0AVT1	A0AVT1	-0.197852580268822	0.482875317858422	0.1425113687948	0.685456983311712	0.394150582475725
A0FGR8	NA	ESYT2	NA	ESYT2	A0FGR8	A0FGR8	-0.483797148305974	0.209639705005024	-0.137078721650475	0.705132368641416	0.420615525446481
A0MZ66	NA	SHTN1	NA	SHTN1	A0MZ66	A0MZ66	-0.18302425686443	1.0822489081176	0.449612325626585	0.464646797997747	0.154460679024753
A0PJZ3	NA	GXYLT2	NA	GXYLT2	A0PJZ3	A0PJZ3	-0.673288150828526	1.74198617026465	0.534349009718063	0.663176200132821	0.368333453262985
A1A5D9	NA	BICDL2	NA	BICDL2	A1A5D9	A1A5D9	-0.764895733265068	1.13980465810099	0.187454462417961	0.870968891850186	0.686743011060932
A1IGU5	NA	ARHGEF37	NA	ARHGEF37	A1IGU5	A1IGU5	0.00582514489003971	1.7026785295821	0.85425183723607	0.275346030799668	0.0485805008141736
A1KZ92	NA	PXDNL	NA	PXDNL	A1KZ92	A1KZ92	-1.79267501727181	0.812306637439771	-0.490184189916018	0.720345597468396	0.442982909677274
A1L020	NA	MEX3A	NA	MEX3A	A1L020	A1L020	-0.60273521187655	1.22569640401584	0.311480596069647	0.751574786779227	0.486809098990883
A1L0T0	NA	ILVBL	NA	ILVBL	A1L0T0	A1L0T0	-0.583746397811073	0.71856546250513	0.0674095323470283	0.932249123432681	0.831797069962337
A1L188	NA	NDUFAF8	NA	NDUFAF8	A1L188	A1L188	-0.577117082170154	0.994818133157763	0.208850525493805	0.814444056714848	0.586740849235409
A1L4H1	NA	SSC5D	NA	SSC5D	A1L4H1	A1L4H1	-0.521046463100109	1.81641018468559	0.647681860792741	0.576233813829668	0.262417286912213
A1X283	NA	SH3PXD2B	NA	SH3PXD2B	A1X283	A1X283	-0.317813031310845	1.06754974007635	0.374868354382752	0.586387091728702	0.273444610766372
A2RRD8	NA	ZNF320	NA	ZNF320	A2RRD8	A2RRD8	-0.69541947616699	0.746368365170106	0.0254744445015582	0.976308323100159	0.942175629466549
A2RRP1	NA	NBAS	NA	NBAS	A2RRP1	A2RRP1	-0.251013618301835	0.502180669527201	0.125583525612683	0.757595554601321	0.496009830461908
A2RU48	NA	SMCO3	NA	SMCO3	A2RU48	A2RU48	-0.669487575428667	1.59119364793107	0.460853036251201	0.694702033104613	0.406475215459025
A3KMH1	NA	VWA8	NA	VWA8	A3KMH1	A3KMH1	-0.599951807191165	0.630185949789795	0.0151170712993149	0.983653863748268	0.959762410562249
A4D126	NA	CRPPA	NA	CRPPA	A4D126	A4D126	-1.47907743517565	0.889282545414881	-0.294897444880384	0.830769285730508	0.61030784775206
A4D1P6	NA	WDR91	NA	WDR91	A4D1P6	A4D1P6	-0.417474436722887	0.324039329658748	-0.0467175535320692	0.919739354885864	0.796052641341752
A4D1S5	NA	RAB19	NA	RAB19	A4D1S5	A4D1S5	-1.26242950139462	1.28577057633084	0.0116705374681096	0.994853097021169	0.98499813367044
A4D1U4	NA	DENND11	NA	DENND11	A4D1U4	A4D1U4	-1.16346901341051	0.351663838025135	-0.405902587692687	0.589410965722161	0.278114609428893
A5A3E0	NA	POTEF	NA	POTEF	A5A3E0	A5A3E0	-0.733582891516143	0.12118384694481	-0.306199522285667	0.46091672471057	0.151304422928048
A5D8V6	NA	VPS37C	NA	VPS37C	A5D8V6	A5D8V6	-0.436329731332237	1.82155201673054	0.692611142699153	0.533198270298489	0.216230442898908
A5PLN9	NA	TRAPPC13	NA	TRAPPC13	A5PLN9	A5PLN9	-0.78619895713792	0.874682219559609	0.0442416312108449	0.962985804672313	0.91292739505951
A5YKK6	NA	CNOT1	NA	CNOT1	A5YKK6	A5YKK6	-0.342544900200026	0.247561338172802	-0.047491781013612	0.895933571055978	0.741406808538769
A5YM69	NA	ARHGEF35	NA	ARHGEF35	A5YM69	A5YM69	-0.846129105899562	0.698645082556781	-0.0737420116713903	0.937376942432165	0.844690905192425
A6H8Y1	NA	BDP1	NA	BDP1	A6H8Y1	A6H8Y1	-2.01530291185154	0.0943948323674344	-0.960454039742054	0.327131081429798	0.0721962003477032
A6NC98	NA	CCDC88B	NA	CCDC88B	A6NC98	A6NC98	-2.22104433964089	-0.193512895860483	-1.20727861775069	0.196284703203809	0.0218063939481146
A6NCN2	NA	KRT87P	NA	KRT87P	A6NCN2	A6NCN2	-1.75730848872085	2.63225922776954	0.437475369524346	0.868702469270286	0.683006758187678
A6NDG6	NA	PGP	NA	PGP	A6NDG6	A6NDG6	-0.61935457440984	0.456460727183256	-0.0814469236132922	0.905154415718218	0.75620596263972
A6NDU8	NA	RIMOC1	NA	RIMOC1	A6NDU8	A6NDU8	0.0676314485234764	0.818739675303258	0.443185561913367	0.199070751444873	0.022888763538599
A6NED2	NA	RCCD1	NA	RCCD1	A6NED2	A6NED2	-2.61777025613589	3.16831556742617	0.275272655645139	0.937640824785609	0.845209216179219
A6NFN3	NA	RBFOX3	NA	RBFOX3	A6NFN3	A6NFN3	-1.12607003933336	2.06196707037845	0.467948515522544	0.791220764155006	0.548469262691742
A6NFQ2	NA	TCAF2	NA	TCAF2	A6NFQ2	A6NFQ2	-0.748937542399911	0.471128014697544	-0.138904763851183	0.848359088596345	0.641060312644525
A6NHL2	NA	TUBAL3	NA	TUBAL3	A6NHL2	A6NHL2	-0.280150043521072	0.802343393305545	0.261096674892237	0.630723240477243	0.327569258898307
A6NHR9	NA	SMCHD1	NA	SMCHD1	A6NHR9	A6NHR9	-1.15403196212662	-0.313989886085691	-0.734010924106155	0.0557979625603352	0.00152745357495009
A6NI72	NA	NCF1B	NA	NCF1B	A6NI72	A6NI72	-2.0464208002721	-0.715894945510518	-1.38115787289131	0.027615052738329	0.000295239442335282
A6NIH7	NA	UNC119B	NA	UNC119B	A6NIH7	A6NIH7	-0.0295203528520576	0.776348741828383	0.373414194488163	0.31656148225192	0.0676215103449128
A6NLP5	NA	TTC36	NA	TTC36	A6NLP5	A6NLP5	-1.31265319976918	0.645950404788543	-0.333351397490318	0.751661039113418	0.487202286085032
A6NMY6	NA	ANXA2P2	NA	ANXA2P2	A6NMY6	A6NMY6	-1.73660084738492	0.576870434719022	-0.579865206332947	0.616355335034836	0.309409497206228
A6NMZ7	NA	COL6A6	NA	COL6A6	A6NMZ7	A6NMZ7	-1.86077554751247	0.995230872842098	-0.432772337335187	0.783143068584296	0.535723747589527
A7E2V4	NA	ZSWIM8	NA	ZSWIM8	A7E2V4	A7E2V4	-0.602349554132375	1.36113390275302	0.379392174310322	0.711254620324063	0.431008596399817
A7KAX9	NA	ARHGAP32	NA	ARHGAP32	A7KAX9	A7KAX9	-0.900721851266257	0.677541842454319	-0.111590004405969	0.911959550601655	0.771821644206858
A8K2U0	NA	A2ML1	NA	A2ML1	A8K2U0	A8K2U0	-3.24625645722171	-0.363097963023885	-1.8046772101228	0.178764714899874	0.0165385925710791
A8MWD9	NA	SNRPGP15	NA	SNRPGP15	A8MWD9	A8MWD9	-0.474199675321944	0.403036913532641	-0.0355813808946515	0.946817626730925	0.867786327446578
A8MXV4	NA	NUDT19	NA	NUDT19	A8MXV4	A8MXV4	-0.897693366352754	0.430618287069449	-0.233537539641652	0.741914291351059	0.473114792464012
A8TX70	NA	COL6A5	NA	COL6A5	A8TX70	A8TX70	-3.7500312562669	-0.789576897486478	-2.26980407687669	0.0966260133010546	0.00437408376566235
A9UHW6	NA	MIF4GD	NA	MIF4GD	A9UHW6	A9UHW6	-1.04086510987126	1.04685558944152	0.0029952397851325	0.997912050087885	0.995300281122725
B0I1T2	NA	MYO1G	NA	MYO1G	B0I1T2	B0I1T2	-2.42942081713743	-1.14628556959586	-1.78785319336664	0.0122788853025512	8.79897050917807e-06
B1AK53	NA	ESPN	NA	ESPN	B1AK53	B1AK53	-0.0887362734441517	2.4651485039096	1.18820611523272	0.314206075711111	0.0665951044331116
B2RUZ4	NA	SMIM1	NA	SMIM1	B2RUZ4	B2RUZ4	-0.750206493057947	0.660617557219299	-0.0447944679193242	0.95563147656266	0.896306560665352
B3KNS4	NA	ERVK3-1	NA	ERVK3-1	B3KNS4	B3KNS4	-0.648886321595722	1.10335761930609	0.227235648855185	0.822108807628518	0.595664739265694
B7ZAQ6	NA	GPR89A	NA	GPR89A	B7ZAQ6	B7ZAQ6	-1.20192869364191	0.17965971686492	-0.511134488388496	0.446595801455306	0.138974202257873
B7ZW38	NA	HNRNPCL3	NA	HNRNPCL3	B7ZW38	B7ZW38	-0.238837241231793	0.822990348287804	0.292076553528005	0.580262838425567	0.265808219441297
B9A064	NA	IGLL5	NA	IGLL5	B9A064	B9A064	-1.2671024737647	0.449956247425019	-0.40857311316984	0.63572980359609	0.333984004521985
C4AMC7	NA	WASH3P	NA	WASH3P	C4AMC7	C4AMC7	-0.200135474476953	0.401473991914111	0.100669258718579	0.757595554601321	0.494481156959772
C9JI98	NA	TMEM238	NA	TMEM238	C9JI98	C9JI98	-0.52355332901398	2.75002440438144	1.11323553768373	0.489031864170565	0.172127160290539
C9JLW8	NA	MCRIP1	NA	MCRIP1	C9JLW8	C9JLW8	-1.49345743219034	0.549202089307451	-0.472127671441445	0.645691146498362	0.347716997366358
C9JRZ8	NA	AKR1B15	NA	AKR1B15	C9JRZ8	C9JRZ8	-2.64464234838371	0.8814980453229	-0.881572151530403	0.617765161605745	0.31061055123007
E9PAV3	NA	NACA	NA	NACA	E9PAV3	E9PAV3	-0.535809584452986	0.181093845771011	-0.177357869340987	0.622867203591216	0.315579838229387
E9PRG8	NA	C11orf98	NA	C11orf98	E9PRG8	E9PRG8	-1.24221850947168	1.908843987529	0.33331273902866	0.858554904484292	0.66478743390363
G9CGD6	NA	CNK3/IPCEF1	NA	CNK3/IPCEF1	G9CGD6	G9CGD6	-1.06555019375817	0.728772467815998	-0.168388862971085	0.87805010508229	0.700523360140123
H0Y944	NA	CAST	NA	CAST	H0Y944	H0Y944	-0.433373675163226	2.50568852249297	1.03615742366487	0.468409031059109	0.157584026066565
H7BZ55	NA	CROCC2	NA	CROCC2	H7BZ55	H7BZ55	-0.598391288982099	1.51375990674634	0.457684308882119	0.671751361860211	0.378072554412078
K7EJ46	NA	SMIM22	NA	SMIM22	K7EJ46	K7EJ46	-1.16627338604407	0.56568132715934	-0.300296029442364	0.745302979713006	0.479179088527524
O00115	NA	DNASE2	NA	DNASE2	O00115	O00115	-0.238259190557958	1.55242699911433	0.657083904278188	0.449737933504501	0.142061393884659
O00116	NA	AGPS	NA	AGPS	O00116	O00116	-0.860271077806327	0.590212592788855	-0.135029242508736	0.879144585814004	0.702802970280418
O00139	NA	KIF2A	NA	KIF2A	O00139	O00139	-0.957200617312439	-0.0994482626859031	-0.528324439999171	0.183068967069907	0.0181175613873844
O00142	NA	TK2	NA	TK2	O00142	O00142	-0.457348939338318	1.32299049746141	0.432820779061544	0.627126264715416	0.323835432430459
O00148	NA	DDX39A	NA	DDX39A	O00148	O00148	-1.79168665992146	-0.68613250701804	-1.23890958346975	0.0220011870920604	0.000129032667456729
O00151	NA	PDLIM1	NA	PDLIM1	O00151	O00151	-1.0277611485207	0.454396532562666	-0.286682307979017	0.711012591972714	0.430542853000082
O00154	NA	ACOT7	NA	ACOT7	O00154	O00154	-1.32722116940975	0.30121935274228	-0.513000908333737	0.522074010860494	0.204534305825525
O00159	NA	MYO1C	NA	MYO1C	O00159	O00159	-0.357691468281483	0.867372627652276	0.254840579685396	0.687044517718071	0.397109083638281
O00160	NA	MYO1F	NA	MYO1F	O00160	O00160	-1.57320258733971	-0.43364470430151	-1.00342364582061	0.0545594449508849	0.00142825772122735
O00161	NA	SNAP23	NA	SNAP23	O00161	O00161	-0.407730628863535	0.464117261819264	0.0281933164778643	0.955295221425154	0.894401879710769
O00165	NA	HAX1	NA	HAX1	O00165	O00165	-1.02299628922585	0.399356180219209	-0.311820054503322	0.666995400748198	0.37261633048949
O00170	NA	AIP	NA	AIP	O00170	O00170	-0.729072839964908	0.0157393956516866	-0.356666722156611	0.300036161675897	0.0595858233180788
O00178	NA	GTPBP1	NA	GTPBP1	O00178	O00178	-0.767661557052323	0.0489909494836615	-0.359335303784331	0.34624854980305	0.0815326408472054
O00182	NA	LGALS9	NA	LGALS9	O00182	O00182	-1.80870463851056	-0.473159100002177	-1.14093186925637	0.0628521399493314	0.0018531783068587
O00186	NA	STXBP3	NA	STXBP3	O00186	O00186	-0.190346398286695	0.517311114293324	0.163482358003314	0.645782901293089	0.347951498811022
O00192	NA	ARVCF	NA	ARVCF	O00192	O00192	-0.634490470024728	1.04985749092768	0.207683510451474	0.833030764298101	0.613771259510381
O00193	NA	SMAP	NA	SMAP	O00193	O00193	-2.58157115651498	0.250601350411814	-1.16548490305158	0.386049384229599	0.101810780014478
O00194	NA	RAB27B	NA	RAB27B	O00194	O00194	-0.365838524692906	1.66387851482404	0.649019995065569	0.516585020408609	0.198068139031321
O00203	NA	AP3B1	NA	AP3B1	O00203	O00203	-0.578518784492211	0.902425354571655	0.161953285039722	0.851857122666149	0.654217640168751
O00204	NA	SULT2B1	NA	SULT2B1	O00204	O00204	-1.27884427703174	2.43636629052505	0.578761006746653	0.775612004119872	0.524449509965243
O00214	NA	LGALS8	NA	LGALS8	O00214	O00214	0.0813811767679444	1.03530510417489	0.558343140471418	0.202823333557576	0.0238776310411088
O00217	NA	NDUFS8	NA	NDUFS8	O00217	O00217	-0.227830940796621	0.494364698025755	0.133266878614567	0.726261013255299	0.451739232934223
O00221	NA	NFKBIE	NA	NFKBIE	O00221	O00221	-2.68841325739571	-0.211787130103545	-1.45010019374963	0.202823333557576	0.0238345285242644
O00231	NA	PSMD11	NA	PSMD11	O00231	O00231	-0.141357537699967	0.354249300611094	0.106445881455564	0.674712203314447	0.382219164390697
O00232	NA	PSMD12	NA	PSMD12	O00232	O00232	-0.210577497983583	0.345523727006392	0.0674731145114045	0.835507035414218	0.619412545626457
O00233	NA	PSMD9	NA	PSMD9	O00233	O00233	0.0154632777033079	0.609390270334909	0.312426774019109	0.251273375040941	0.0401060121419124
O00244	NA	ATOX1	NA	ATOX1	O00244	O00244	0.132372668947754	2.13409180217269	1.13323223556022	0.218771377280069	0.0283077399173163
O00255	NA	MEN1	NA	MEN1	O00255	O00255	-0.990560096386284	3.68178860981802	1.34561425671587	0.558754257289172	0.24464827390956
O00264	NA	PGRMC1	NA	PGRMC1	O00264	O00264	-0.881177555122401	0.335450227712807	-0.272863663704797	0.65788997150936	0.361912621789757
O00267	NA	SUPT5H	NA	SUPT5H	O00267	O00267	-1.01465343076828	-0.0269000689611776	-0.52077674986473	0.250215142495006	0.0396967181945091
O00268	NA	TAF4	NA	TAF4	O00268	O00268	-0.940785292155495	0.895382285250362	-0.0227015034525664	0.983649797871707	0.959518374258998
O00273	NA	DFFA	NA	DFFA	O00273	O00273	-0.125160397965228	0.540552859485931	0.207696230760352	0.524270204124251	0.208766983302731
O00291	NA	HIP1	NA	HIP1	O00291	O00291	-0.229483060753897	0.765140148154079	0.267828543700091	0.587000505432961	0.275719010779282
O00299	NA	CLIC1	NA	CLIC1	O00299	O00299	-0.59244808681901	0.0533050231470736	-0.269571531835968	0.378184255897019	0.0972619749483065
O00303	NA	EIF3F	NA	EIF3F	O00303	O00303	-0.323211563091982	0.296653525994694	-0.0132790185486442	0.971180322443438	0.929921502462295
O00329	NA	PIK3CD	NA	PIK3CD	O00329	O00329	-1.78216516503908	-0.355271715739648	-1.06871844038936	0.103666044051295	0.00519211318632025
O00330	NA	PDHX	NA	PDHX	O00330	O00330	-0.156449130539057	0.81754225169844	0.330546560579691	0.490085028733742	0.172966187465754
O00339	NA	MATN2	NA	MATN2	O00339	O00339	-0.943274438019224	1.26036502065126	0.158545291316017	0.909960909471681	0.767933095477642
O00391	NA	QSOX1	NA	QSOX1	O00391	O00391	-0.267025287127749	1.81529094773244	0.774132830302346	0.444521364990754	0.137154521738276
O00399	NA	DCTN6	NA	DCTN6	O00399	O00399	-0.841874649455713	0.75582129355619	-0.0430266779497614	0.962985804672313	0.91197375394368
O00400	NA	SLC33A1	NA	SLC33A1	O00400	O00400	-0.462432342921152	1.1535106900112	0.345539173545024	0.677107446298079	0.384285063762889
O00401	NA	WASL	NA	WASL	O00401	O00401	0.15565329925239	0.977963999018353	0.566808649135371	0.13429960389122	0.00917832791068253
O00408	NA	PDE2A	NA	PDE2A	O00408	O00408	-1.77097963630978	1.20033328331613	-0.285323176496824	0.874946332490002	0.693936492873896
O00410	NA	IPO5	NA	IPO5	O00410	O00410	-0.301179870838157	0.421318829982193	0.060069479572018	0.892468213295707	0.733199016816758
O00411	NA	POLRMT	NA	POLRMT	O00411	O00411	-0.619664991471437	1.40815096609629	0.394242987312428	0.709390117546443	0.428209426637644
O00422	NA	SAP18	NA	SAP18	O00422	O00422	-0.386272049139517	0.30092648910222	-0.0426727800186484	0.92129881334691	0.798918357662235
O00423	NA	EML1	NA	EML1	O00423	O00423	-1.01654335060345	0.538045054841908	-0.23924914788077	0.778854311289643	0.529426907416707
O00425	NA	IGF2BP3	NA	IGF2BP3	O00425	O00425	-1.30611805479194	0.994052847995575	-0.156032603398184	0.915407742823602	0.780822330561889
O00429	NA	DNM1L	NA	DNM1L	O00429	O00429	-0.0697226844021011	0.569525428102288	0.249901371850093	0.414520215387418	0.119011110078205
O00442	NA	RTCA	NA	RTCA	O00442	O00442	0.0630260442504439	0.858312699043358	0.460669371646901	0.205539098738485	0.0252030279419835
O00459	NA	PIK3R2	NA	PIK3R2	O00459	O00459	-0.175186326392011	1.15463195082532	0.489722812216655	0.448982620305022	0.140705847350639
O00461	NA	GOLIM4	NA	GOLIM4	O00461	O00461	-1.0827819614705	0.449945755257901	-0.316418103106297	0.690645690801392	0.40064681958531
O00462	NA	MANBA	NA	MANBA	O00462	O00462	-0.0732079856187022	1.42425311143547	0.675522562908384	0.33201245112319	0.0746368467096775
O00468	NA	AGRN	NA	AGRN	O00468	O00468	-0.328526227743816	1.01708887530682	0.344281323781502	0.607525037419637	0.299711088433846
O00469	NA	PLOD2	NA	PLOD2	O00469	O00469	-1.71318088455568	1.05133999839488	-0.330920443080398	0.837771224896883	0.624098833206653
O00471	NA	EXOC5	NA	EXOC5	O00471	O00471	-0.115109289706808	0.402520425606482	0.143705567949837	0.575829861699588	0.26152556564947
O00478	NA	BTN3A3	NA	BTN3A3	O00478	O00478	-1.82464384421929	0.151725166132482	-0.836459339043405	0.370143986956136	0.0930033840884405
O00481	NA	BTN3A1	NA	BTN3A1	O00481	O00481	-1.97930839005553	-0.563348041275167	-1.27132821566535	0.0505924053736718	0.0012021597812884
O00483	NA	NDUFA4	NA	NDUFA4	O00483	O00483	-0.28661337186713	0.749754808511693	0.231570718322281	0.659749418266287	0.363666339561175
O00487	NA	PSMD14	NA	PSMD14	O00487	O00487	-0.0798362696382808	0.536551994724131	0.228357862542925	0.446263415014196	0.138451805944569
O00499	NA	BIN1	NA	BIN1	O00499	O00499	-1.39572624309594	-0.268626172412682	-0.832176207754312	0.109252562948268	0.00575271535643837
O00505	NA	KPNA3	NA	KPNA3	O00505	O00505	-0.666422288476719	0.17825423908054	-0.24408402469809	0.557271575202439	0.243109353429217
O00506	NA	STK25	NA	STK25	O00506	O00506	-0.966872932968808	1.08155018868061	0.0573386278558985	0.961752129479377	0.908521271153667
O00515	NA	LAD1	NA	LAD1	O00515	O00515	-2.70485963608091	0.00110151534869263	-1.35187906036611	0.279396170241472	0.0501707682171117
O00519	NA	FAAH	NA	FAAH	O00519	O00519	0.379223686363071	1.93780529784399	1.15851449210353	0.10750225766695	0.00548366041352728
O00534	NA	VWA5A	NA	VWA5A	O00534	O00534	-0.293167418012958	1.16799826121991	0.437415421603475	0.542775840205189	0.227111033449471
O00541	NA	PES1	NA	PES1	O00541	O00541	-0.716006710091601	0.487641962448865	-0.114182373821368	0.87698371713252	0.697444742528552
O00560	NA	SDCBP	NA	SDCBP	O00560	O00560	-0.969197222708035	0.30436887808091	-0.332414172313563	0.601061231021705	0.290323019405061
O00562	NA	PITPNM1	NA	PITPNM1	O00562	O00562	-1.39070242142423	0.313945548988503	-0.538378436217863	0.521592380459502	0.203424693838358
O00567	NA	NOP56	NA	NOP56	O00567	O00567	-0.401895366849531	0.638936157702035	0.118520395426252	0.848359088596345	0.64100016694137
O00571	NA	DDX3X	NA	DDX3X	O00571	O00571	-0.451466877872805	0.0958645440725059	-0.177801166900149	0.509474904471003	0.191291250594199
O00584	NA	RNASET2	NA	RNASET2	O00584	O00584	0.0932767929988295	1.48144000975798	0.787358401378405	0.2183806433432	0.0280431482782426
O00585	NA	CCL21	NA	CCL21	O00585	O00585	-1.50589580878102	1.26505233909216	-0.120421734844431	0.9430885758412	0.858443378308706
O00592	NA	PODXL	NA	PODXL	O00592	O00592	-0.212241365856877	1.93253401158108	0.860146322862104	0.39978782565949	0.110278047945565
O00602	NA	FCN1	NA	FCN1	O00602	O00602	-2.01354132792279	0.171974589060828	-0.920783369430982	0.372967494796504	0.094399551412967
O00625	NA	PIR	NA	PIR	O00625	O00625	-0.457410772915219	1.3970383238996	0.469813775492192	0.611922974061118	0.304358952387354
O00629	NA	KPNA4	NA	KPNA4	O00629	O00629	-0.60573650700954	0.146616262178655	-0.229560122415442	0.53586390984492	0.218593998825295
O00635	NA	TRIM38	NA	TRIM38	O00635	O00635	-1.15329846738045	0.981648641158741	-0.0858249131108551	0.947315057161072	0.868950774945654
O00712	NA	NFIB	NA	NFIB	O00712	O00712	-1.8381403638401	0.1252517195799	-0.856444322130098	0.350226193779467	0.0840193640028811
O00743	NA	PPP6C	NA	PPP6C	O00743	O00743	-0.522687675000117	0.00338886782948228	-0.259649403585318	0.286307054489146	0.0527644414555914
O00746	NA	NME4	NA	NME4	O00746	O00746	-0.234756968790361	3.56728692770163	1.66626497945564	0.348231285740567	0.0826719695721184
O00748	NA	CES2	NA	CES2	O00748	O00748	-0.525788095246334	1.49264107036656	0.483426487560113	0.633934679925445	0.330900233395827
O00754	NA	MAN2B1	NA	MAN2B1	O00754	O00754	-0.620650527983343	0.310464090817717	-0.155093218582813	0.757672304410086	0.49643751170587
O00757	NA	FBP2	NA	FBP2	O00757	O00757	-0.593646246031296	1.07790495450526	0.24212935423698	0.793693616783452	0.553694516006482
O00763	NA	ACACB	NA	ACACB	O00763	O00763	-0.27556311668165	0.379051864564918	0.0517443739416343	0.897484922797108	0.745844400262374
O00764	NA	PDXK	NA	PDXK	O00764	O00764	-0.517297231837674	0.266199021853482	-0.125549104992096	0.76856464161866	0.51276034089409
O00767	NA	SCD	NA	SCD	O00767	O00767	-0.816243989189952	2.44159172167139	0.812673866240718	0.618581613425441	0.311666617689569
O14495	NA	PLPP3	NA	PLPP3	O14495	O14495	-1.27955723943979	0.646653380415518	-0.316451929512134	0.761403113803977	0.502286870886393
O14497	NA	ARID1A	NA	ARID1A	O14497	O14497	-0.12072950512076	0.635606481810481	0.25743848834486	0.489003268453338	0.171754625927964
O14498	NA	ISLR	NA	ISLR	O14498	O14498	-0.417784799431449	1.71039554899223	0.64630537478039	0.537741131773293	0.220689902136893
O14520	NA	AQP7	NA	AQP7	O14520	O14520	-0.593584856427444	0.964955222972637	0.185685183272597	0.839053381917552	0.625719110180575
O14529	NA	CUX2	NA	CUX2	O14529	O14529	-0.0394554090678678	1.64564597246537	0.803095281698752	0.303020047708443	0.0607131856978193
O14530	NA	TXNDC9	NA	TXNDC9	O14530	O14530	0.0404184513094396	1.01017179655825	0.525295123933844	0.2408224661831	0.0350516469104198
O14545	NA	TRAFD1	NA	TRAFD1	O14545	O14545	-1.55532721764432	-0.298259932887116	-0.926793575265716	0.109755388422478	0.00581202804810129
O14548	NA	COX7A2L	NA	COX7A2L	O14548	O14548	-0.616172918406204	0.314704076177688	-0.150734421114258	0.765254799028248	0.508382373165613
O14556	NA	GAPDHS	NA	GAPDHS	O14556	O14556	-2.02711502901086	-0.308020418474156	-1.16756772374251	0.140298829554974	0.0100947998527962
O14558	NA	HSPB6	NA	HSPB6	O14558	O14558	-1.35731594061269	1.18440477628919	-0.0864555821617543	0.954039507718306	0.888962168074395
O14561	NA	NDUFAB1	NA	NDUFAB1	O14561	O14561	0.154508384526653	2.73732465121961	1.44591651787313	0.223501341943723	0.0299227675451955
O14562	NA	UBFD1	NA	UBFD1	O14562	O14562	0.393225959699514	1.92948293063483	1.16135444516717	0.101079942926141	0.00485365170969204
O14569	NA	CYB561D2	NA	CYB561D2	O14569	O14569	-1.12150115018258	0.636114400171665	-0.242693375005459	0.804840869900119	0.572237644672441
O14578	NA	CIT	NA	CIT	O14578	O14578	-0.969406608914223	0.643816741807182	-0.162794933553521	0.866416251856405	0.679265157214573
O14579	NA	COPE	NA	COPE	O14579	O14579	-0.0621888986414976	0.627742248834916	0.282776675096709	0.388444850529897	0.103109997012001
O14617	NA	AP3D1	NA	AP3D1	O14617	O14617	-0.995158027730904	1.05189610940325	0.028369040836175	0.981249225777784	0.954628853243348
O14618	NA	CCS	NA	CCS	O14618	O14618	-0.386849395563875	0.499022355706519	0.0560864800713219	0.919237540883391	0.795075409513608
O14639	NA	ABLIM1	NA	ABLIM1	O14639	O14639	-0.664077887885562	2.79754176347429	1.06673193779437	0.530553342713858	0.214205455794271
O14653	NA	GOSR2	NA	GOSR2	O14653	O14653	0.0757595455181502	1.00458892667146	0.540174236094806	0.204353500532914	0.0246890559323667
O14656	NA	TOR1A	NA	TOR1A	O14656	O14656	-1.15919702233915	0.406558733149365	-0.376319144594891	0.63230040957358	0.329250220751777
O14657	NA	TOR1B	NA	TOR1B	O14657	O14657	-0.869657372970951	1.08025388070505	0.105298253867051	0.929790782108242	0.824641667482388
O14662	NA	STX16	NA	STX16	O14662	O14662	-0.830340464227529	0.590819817231658	-0.119760323497935	0.890275349765266	0.729729503861622
O14672	NA	ADAM10	NA	ADAM10	O14672	O14672	-0.376215698962948	0.468067951388459	0.0459261262127555	0.92889912872772	0.82338156504486
O14678	NA	ABCD4	NA	ABCD4	O14678	O14678	-0.811386493645351	0.801836130225873	-0.00477518170973923	0.995785288016564	0.990303845665655
O14681	NA	EI24	NA	EI24	O14681	O14681	-0.406423760408753	1.41823015919188	0.505903199391561	0.576233813829668	0.262130641716803
O14683	NA	TP53I11	NA	TP53I11	O14683	O14683	-0.0104312573597085	2.48624872444317	1.23790873354173	0.283358396346753	0.0517777597685647
O14684	NA	PTGES	NA	PTGES	O14684	O14684	-1.45825763555699	2.5850388955694	0.563390630006204	0.803445516768856	0.56876812514683
O14727	NA	APAF1	NA	APAF1	O14727	O14727	-1.15161828484764	0.458976300871981	-0.346320991987827	0.674116243510627	0.381679877589787
O14732	NA	IMPA2	NA	IMPA2	O14732	O14732	-2.3317362589505	0.943874463680611	-0.693930897634946	0.68052648495041	0.388633010313097
O14733	NA	MAP2K7	NA	MAP2K7	O14733	O14733	-1.45768319630142	1.0381492362449	-0.20976698002826	0.890536782967322	0.730413340465195
O14734	NA	ACOT8	NA	ACOT8	O14734	O14734	-3.34930721577786	0.0477131852079382	-1.65079701528496	0.293277444031535	0.0562029367735605
O14735	NA	CDIPT	NA	CDIPT	O14735	O14735	-0.0161218683405677	1.33617209187238	0.660025111765904	0.291540981898133	0.0552229973383835
O14737	NA	PDCD5	NA	PDCD5	O14737	O14737	-0.0707348737790351	0.995823580046587	0.462544353133776	0.352865190089677	0.085707688128438
O14744	NA	PRMT5	NA	PRMT5	O14744	O14744	-0.154435695752478	0.498844883199768	0.172204593723645	0.597505161716813	0.285689567935548
O14745	NA	NHERF1	NA	NHERF1	O14745	O14745	-0.296805928454944	0.930727432926425	0.31696075223574	0.604855259508893	0.295396298787506
O14772	NA	FPGT	NA	FPGT	O14772	O14772	0.116881201342222	0.840943725951848	0.478912463647035	0.152630315995025	0.0119181787508456
O14773	NA	TPP1	NA	TPP1	O14773	O14773	-0.0679072587817966	0.816791671709548	0.374442206463875	0.370143986956136	0.092994580580958
O14776	NA	TCERG1	NA	TCERG1	O14776	O14776	-1.39601047518839	0.418667795476904	-0.488671339855742	0.587000505432961	0.275698630278714
O14786	NA	NRP1	NA	NRP1	O14786	O14786	-0.797874493445371	0.192384424569035	-0.302745034438168	0.534704961249367	0.217721302097349
O14787	NA	TNPO2	NA	TNPO2	O14787	O14787	0.140999905549228	1.52551805981753	0.833258982683379	0.191324472250116	0.0205858539783524
O14791	NA	APOL1	NA	APOL1	O14791	O14791	-1.80351826559834	-0.16339232760659	-0.983455296602465	0.192852172140641	0.0210017025158394
O14795	NA	UNC13B	NA	UNC13B	O14795	O14795	-1.03622928320798	0.622766635123396	-0.206731324042291	0.830769285730508	0.610031816102031
O14802	NA	POLR3A	NA	POLR3A	O14802	O14802	-0.725889222979015	0.639558676801635	-0.0431652730886896	0.955947344735439	0.896754648186498
O14807	NA	MRAS	NA	MRAS	O14807	O14807	-1.7501574844957	0.923030306467469	-0.413563589014114	0.777499108790295	0.527284221019069
O14818	NA	PSMA7	NA	PSMA7	O14818	O14818	-0.681728191868223	-0.0248175357955923	-0.353272863831908	0.24382227680497	0.0362542024149798
O14828	NA	SCAMP3	NA	SCAMP3	O14828	O14828	-1.04007470065265	0.173619682022075	-0.433227509315287	0.46332995294313	0.152697783779991
O14832	NA	PHYH	NA	PHYH	O14832	O14832	-0.271452904238122	1.52658888362045	0.627567989691165	0.472717488569215	0.161579575374818
O14841	NA	OPLAH	NA	OPLAH	O14841	O14841	0.192676227440843	1.3557414815697	0.774208854505272	0.149771858050431	0.0114563682078088
O14874	NA	BCKDK	NA	BCKDK	O14874	O14874	-0.156862850805532	1.34906598015327	0.596101564673869	0.407436893754338	0.114703999109299
O14879	NA	IFIT3	NA	IFIT3	O14879	O14879	-1.27787824312039	0.3384813697537	-0.469698436683345	0.554805741870142	0.240556742542452
O14880	NA	MGST3	NA	MGST3	O14880	O14880	-0.00649344900009996	1.46877333971966	0.731139945359779	0.283549120447699	0.0518744314596164
O14896	NA	IRF6	NA	IRF6	O14896	O14896	0.36350815526378	1.96853319972546	1.16602067749462	0.113089529351513	0.00644534191218045
O14907	NA	TAX1BP3	NA	TAX1BP3	O14907	O14907	-0.516714023674315	0.912651288009603	0.197968632167644	0.804564553988335	0.571078355822685
O14908	NA	GIPC1	NA	GIPC1	O14908	O14908	-0.754118215159894	0.0785338425032358	-0.337792186328329	0.394938453866011	0.106456237845488
O14910	NA	LIN7A	NA	LIN7A	O14910	O14910	-0.697950577700166	1.84994748322153	0.575998452760683	0.655536242616186	0.358170046465159
O14920	NA	IKBKB	NA	IKBKB	O14920	O14920	-0.267235295997742	0.983342345168764	0.358053524585511	0.561188694991761	0.247332423151263
O14924	NA	RGS12	NA	RGS12	O14924	O14924	-0.674138036085703	0.835536741344369	0.0806993526293329	0.930216948813738	0.826386742404589
O14925	NA	TIMM23	NA	TIMM23	O14925	O14925	-1.07992703880916	0.619176918919037	-0.230375059945061	0.809040725604267	0.579147828806479
O14929	NA	HAT1	NA	HAT1	O14929	O14929	-0.903312573201415	0.0628474553928804	-0.420232558904267	0.351259705305092	0.0848542775603969
O14933	NA	UBE2L6	NA	UBE2L6	O14933	O14933	-1.43083048295597	0.718216016553646	-0.356307233201164	0.759491541064763	0.498407190502982
O14936	NA	CASK	NA	CASK	O14936	O14936	-0.166979078759201	0.751029639889243	0.292025280565021	0.519412719500644	0.20030605697422
O14939	NA	PLD2	NA	PLD2	O14939	O14939	-0.601778280283256	0.966315091287651	0.182268405502198	0.844274943308158	0.634121838496673
O14949	NA	UQCRQ	NA	UQCRQ	O14949	O14949	0.193689828908825	1.34594813383982	0.769818981374321	0.148346733594337	0.0111989509761572
O14950	NA	MYL12B	NA	MYL12B	O14950	O14950	-0.563419802134332	0.815193892426967	0.125887045146317	0.881130307860117	0.708199423206045
O14964	NA	HGS	NA	HGS	O14964	O14964	-0.0519840527970478	0.506116098979158	0.227066023091055	0.39373964122728	0.105507959057506
O14965	NA	AURKA	NA	AURKA	O14965	O14965	-0.739638678005295	0.91248143018966	0.0864213760921828	0.932097483384227	0.830045428722576
O14966	NA	RAB29	NA	RAB29	O14966	O14966	-0.950146432586488	-0.105107821341439	-0.527627126963964	0.179358372967013	0.0167754457300464
O14972	NA	VPS26C	NA	VPS26C	O14972	O14972	-0.517081989954083	0.189691798461366	-0.163695095746359	0.644786228364411	0.346747418245334
O14974	NA	PPP1R12A	NA	PPP1R12A	O14974	O14974	-1.75598132752389	0.601836659599864	-0.577072333962015	0.626041973429146	0.320662262557237
O14975	NA	SLC27A2	NA	SLC27A2	O14975	O14975	-0.34798611776617	2.57727555160158	1.11464471691771	0.431645641915704	0.128105453038258
O14976	NA	GAK	NA	GAK	O14976	O14976	-0.212971977045292	0.566073891565011	0.17655095725986	0.654470210505775	0.357011445197478
O14979	NA	HNRNPDL	NA	HNRNPDL	O14979	O14979	-0.53066657844427	0.317707422951196	-0.106479577746537	0.830125678017037	0.60747566445166
O14980	NA	XPO1	NA	XPO1	O14980	O14980	-0.1240366797634	0.473856333615366	0.174909826925983	0.551497697361466	0.237511125011767
O14981	NA	BTAF1	NA	BTAF1	O14981	O14981	-0.706147001530216	0.193203023311501	-0.256471989109357	0.562321408438172	0.249154227643062
O15013	NA	ARHGEF10	NA	ARHGEF10	O15013	O15013	-1.28252026554983	1.14159454521621	-0.0704628601668098	0.960000055213959	0.905022762238726
O15020	NA	SPTBN2	NA	SPTBN2	O15020	O15020	-1.4814537696635	0.370934168932835	-0.555259800365334	0.542512609198566	0.226522332080487
O15027	NA	SEC16A	NA	SEC16A	O15027	O15027	0.0108826488236007	1.00014403250037	0.505513340661985	0.267060054611225	0.0455784304298102
O15031	NA	PLXNB2	NA	PLXNB2	O15031	O15031	-0.408641642083702	0.284768943351176	-0.0619363493662632	0.882897176271848	0.714265698040867
O15037	NA	KHNYN	NA	KHNYN	O15037	O15037	-1.1075249661154	0.591673009747805	-0.257925978183799	0.782884796999494	0.535024607631182
O15042	NA	U2SURP	NA	U2SURP	O15042	O15042	-1.58532795943101	1.65707884642431	0.03587544349665	0.984684862735406	0.963768594895701
O15061	NA	SYNM	NA	SYNM	O15061	O15061	-2.05722221889549	1.30567924568143	-0.375771486607032	0.850875915957496	0.647225734127729
O15066	NA	KIF3B	NA	KIF3B	O15066	O15066	-2.2569150405089	1.26353448881394	-0.496690275847481	0.800790500704782	0.563967341408842
O15067	NA	PFAS	NA	PFAS	O15067	O15067	-0.222759259781166	0.700121985381545	0.23868136280019	0.604743839546684	0.294637350097764
O15075	NA	DCLK1	NA	DCLK1	O15075	O15075	-0.931031890343669	1.77677894064754	0.422873525151935	0.77493618036634	0.523430754911298
O15084	NA	ANKRD28	NA	ANKRD28	O15084	O15084	-0.519626691241283	0.929851390015405	0.205112349387061	0.799834206527452	0.562815274121935
O15085	NA	ARHGEF11	NA	ARHGEF11	O15085	O15085	-0.532497500635424	0.428897873537439	-0.0517998135489925	0.929890960403374	0.825030128540258
O15091	NA	PRORP	NA	PRORP	O15091	O15091	-0.152325008531016	1.20628197900601	0.526978485237496	0.420420387858788	0.121755253686554
O15111	NA	CHUK	NA	CHUK	O15111	O15111	-0.249678535269078	1.55652832056548	0.6534248926482	0.456950222707812	0.147493697239123
O15116	NA	LSM1	NA	LSM1	O15116	O15116	-0.427635844658019	0.741383530271362	0.156873842806672	0.81166691188868	0.583025812492845
O15117	NA	FYB1	NA	FYB1	O15117	O15117	-2.42361211237558	-1.00361834361054	-1.71361522799306	0.0168815998810038	5.46703691683131e-05
O15118	NA	NPC1	NA	NPC1	O15118	O15118	-1.38652480770717	0.0840997011667063	-0.651212553270234	0.343438682724152	0.0797408694456778
O15119	NA	TBX3	NA	TBX3	O15119	O15119	-0.393154976104786	0.745262728200818	0.176053876048016	0.777499108790295	0.527443299680477
O15120	NA	AGPAT2	NA	AGPAT2	O15120	O15120	-0.697983844843306	0.839362979883872	0.070689567520283	0.939447261685623	0.850326825240513
O15121	NA	DEGS1	NA	DEGS1	O15121	O15121	-2.56261111596883	0.599497194240869	-0.98155696086398	0.526904519637842	0.210994621343087
O15126	NA	SCAMP1	NA	SCAMP1	O15126	O15126	-0.676964795607589	0.485424491155314	-0.0957701522261374	0.893208081886985	0.735510522348223
O15127	NA	SCAMP2	NA	SCAMP2	O15127	O15127	-0.325521498590224	0.471197311509745	0.0728379064597604	0.881130307860117	0.707870866924088
O15143	NA	ARPC1B	NA	ARPC1B	O15143	O15143	-1.01445150691755	-0.118499398240876	-0.566475452579212	0.174824291919709	0.0156076248567652
O15144	NA	ARPC2	NA	ARPC2	O15144	O15144	-0.732891276437132	0.00352256046852745	-0.364684357984302	0.284221614983861	0.0520399785699694
O15145	NA	ARPC3	NA	ARPC3	O15145	O15145	-0.475833256562809	0.475131369979495	-0.000350943291657302	0.999484016760525	0.998791107239585
O15156	NA	ZBTB7B	NA	ZBTB7B	O15156	O15156	-0.467888577416965	0.610282031343247	0.0711967269631408	0.916311909271589	0.78648688307852
O15160	NA	POLR1C	NA	POLR1C	O15160	O15160	-0.206669281128318	0.503927956032126	0.148629337451904	0.685553848001458	0.394573249637967
O15162	NA	PLSCR1	NA	PLSCR1	O15162	O15162	-2.76213075457307	0.0576996176888485	-1.35221556844211	0.299727876326799	0.0592584372675027
O15173	NA	PGRMC2	NA	PGRMC2	O15173	O15173	-0.189541268568188	0.56036652485086	0.185412628141336	0.623054154306606	0.315860961697096
O15194	NA	CTDSPL	NA	CTDSPL	O15194	O15194	-0.667752795937462	0.792602633903245	0.0624249189828916	0.944893695223531	0.860737897515354
O15204	NA	ADAMDEC1	NA	ADAMDEC1	O15204	O15204	-2.61247353550687	0.0848701835669416	-1.26380167596997	0.311095927054334	0.0648421649434531
O15211	NA	RGL2	NA	RGL2	O15211	O15211	0.263368995192029	2.30120603202573	1.28228751360888	0.176020486783268	0.0160461310767063
O15212	NA	PFDN6	NA	PFDN6	O15212	O15212	-0.189382227054411	0.866399886236559	0.338508829591074	0.516376769880465	0.196903995175574
O15213	NA	WDR46	NA	WDR46	O15213	O15213	-1.41848851297885	0.548848622120497	-0.434819945429176	0.663176200132821	0.368796307066387
O15226	NA	NKRF	NA	NKRF	O15226	O15226	-0.728511733776222	0.915839559876132	0.093663913049955	0.927045309508178	0.815212585283596
O15228	NA	GNPAT	NA	GNPAT	O15228	O15228	-1.79645490237463	1.41790487281516	-0.189275014779739	0.925157848829969	0.809100351465134
O15229	NA	KMO	NA	KMO	O15229	O15229	-3.50845333511137	-0.690640656419715	-2.09954699576554	0.10660817243724	0.00539021126159865
O15230	NA	LAMA5	NA	LAMA5	O15230	O15230	-1.5651862587557	0.285201570877221	-0.639992343939241	0.478250417832943	0.165236783049326
O15231	NA	ZNF185	NA	ZNF185	O15231	O15231	-0.34144798930817	0.981510329739647	0.320031170215739	0.629309038266342	0.326186360148523
O15232	NA	MATN3	NA	MATN3	O15232	O15232	1.20905698712897	3.45756294381836	2.33330996547366	0.027615052738329	0.000296244003717956
O15235	NA	MRPS12	NA	MRPS12	O15235	O15235	-1.69306953234543	1.71220080603967	0.00956563684712108	0.995785288016564	0.990798315192789
O15239	NA	NDUFA1	NA	NDUFA1	O15239	O15239	0.757813637948038	3.47335981371723	2.11558672583263	0.0900443315814819	0.00387924719453505
O15247	NA	CLIC2	NA	CLIC2	O15247	O15247	-1.86936306066996	-0.528981972818227	-1.1991725167441	0.0505924053736718	0.00124115998224116
O15254	NA	ACOX3	NA	ACOX3	O15254	O15254	0.199726554170076	1.57648470381924	0.888105628994659	0.163539885510698	0.0138709222265618
O15258	NA	RER1	NA	RER1	O15258	O15258	-0.67424659949606	0.394935078469617	-0.139655760513222	0.820456923856422	0.593028892454268
O15260	NA	SURF4	NA	SURF4	O15260	O15260	-0.563574755114066	0.487549582518474	-0.0380125862977962	0.952029726173936	0.881999819733909
O15264	NA	MAPK13	NA	MAPK13	O15264	O15264	-0.189748632782227	0.559695365634171	0.184973366425972	0.623952095021294	0.316689522574009
O15269	NA	SPTLC1	NA	SPTLC1	O15269	O15269	-0.87426025819031	0.12399195041032	-0.375134153889995	0.438307766340692	0.13316425930261
O15270	NA	SPTLC2	NA	SPTLC2	O15270	O15270	-1.04731863166586	0.312477192357292	-0.367420719654284	0.586888803404937	0.274116150851775
O15294	NA	OGT	NA	OGT	O15294	O15294	-0.740091517934696	0.0263205369558312	-0.356885490489432	0.314206075711111	0.0663775469477938
O15296	NA	ALOX15B	NA	ALOX15B	O15296	O15296	-1.49687827566875	2.49537743356008	0.499249578945662	0.830708873979011	0.608772292239817
O15305	NA	PMM2	NA	PMM2	O15305	O15305	-0.072325197779214	0.679110161380478	0.303392481800632	0.397617533189998	0.108033538159609
O15321	NA	TM9SF1	NA	TM9SF1	O15321	O15321	-0.68676513967714	0.744456777215999	0.0288458187694296	0.972457219394631	0.934058218283621
O15327	NA	INPP4B	NA	INPP4B	O15327	O15327	0.45454894054622	2.36587523893678	1.4102120897415	0.109483939273195	0.00578127607530857
O15335	NA	CHAD	NA	CHAD	O15335	O15335	0.916031348670291	3.84247009919476	2.37925072393253	0.0753348688245257	0.00278350225873715
O15347	NA	HMGB3	NA	HMGB3	O15347	O15347	-0.665574667212146	3.09631026973061	1.21536780125923	0.512439726699441	0.193634937271244
O15355	NA	PPM1G	NA	PPM1G	O15355	O15355	-1.47627864070961	0.445263072742755	-0.515507783983427	0.588803073717102	0.277453563584584
O15357	NA	INPPL1	NA	INPPL1	O15357	O15357	-0.447608710182731	0.403145547479507	-0.0222315813516119	0.963151282078099	0.914574012266929
O15371	NA	EIF3D	NA	EIF3D	O15371	O15371	-0.311622112329092	0.223452674745177	-0.0440847187919573	0.893208081886985	0.735513440476183
O15372	NA	EIF3H	NA	EIF3H	O15372	O15372	0.0427390288901629	0.743410558817954	0.393074793854058	0.223073559217414	0.0296154934561629
O15379	NA	HDAC3	NA	HDAC3	O15379	O15379	-0.333943528182195	2.03036219148122	0.848209331649514	0.460496902085626	0.150728512887299
O15381	NA	NVL	NA	NVL	O15381	O15381	-1.45905430699428	0.377767125863465	-0.540643590565406	0.549709819934748	0.234741613658931
O15382	NA	BCAT2	NA	BCAT2	O15382	O15382	0.511511582330191	1.76559122432247	1.13855140332633	0.0481613284223186	0.00108786246698132
O15391	NA	YY2	NA	YY2	O15391	O15391	-0.119335048752438	1.34419387822115	0.612429414734354	0.376620698396143	0.0965072933960498
O15397	NA	IPO8	NA	IPO8	O15397	O15397	-0.352553563773793	0.515959091408352	0.0817027638172796	0.877761396508531	0.699837487177002
O15400	NA	STX7	NA	STX7	O15400	O15400	-0.84104098132324	0.185358835000259	-0.32784107316149	0.516840348068525	0.198540914560953
O15427	NA	SLC16A3	NA	SLC16A3	O15427	O15427	-1.38919950166322	2.14310437612872	0.376952437232752	0.857729874928475	0.662011620232558
O15438	NA	ABCC3	NA	ABCC3	O15438	O15438	-1.55846522747064	0.367403694902664	-0.595530766283986	0.529717435450731	0.21267937124155
O15446	NA	POLR1G	NA	POLR1G	O15446	O15446	-0.513380167379818	0.696099484607704	0.0913596586139427	0.905154415718218	0.756737464980495
O15457	NA	MSH4	NA	MSH4	O15457	O15457	-2.33225752788855	0.838656235713682	-0.746800646087436	0.63825603171229	0.338843778092284
O15460	NA	P4HA2	NA	P4HA2	O15460	O15460	-1.02265623390367	0.173513343466545	-0.424571445218561	0.464798631837794	0.154909701082215
O15479	NA	MAGEB2	NA	MAGEB2	O15479	O15479	-1.29818053809471	0.410548846004601	-0.443815846045055	0.602690248793896	0.292626478638099
O15484	NA	CAPN5	NA	CAPN5	O15484	O15484	-1.78860839976039	0.838917202453545	-0.47484559865342	0.733953448882708	0.461012794593641
O15488	NA	GYG2	NA	GYG2	O15488	O15488	-0.818189431358115	0.536109776617622	-0.141039827370246	0.861010730946733	0.669640158965373
O15498	NA	YKT6	NA	YKT6	O15498	O15498	-0.814405999769349	0.114019498300621	-0.350193250734364	0.436201364676012	0.131799796937731
O15511	NA	ARPC5	NA	ARPC5	O15511	O15511	-0.547095418315108	0.43391543146	-0.0565899934275542	0.926879809478413	0.81290894883649
O15530	NA	PDPK1	NA	PDPK1	O15530	O15530	-0.33408880411816	0.740437886054799	0.20317454096832	0.719084175105627	0.440808818187414
O15533	NA	TAPBP	NA	TAPBP	O15533	O15533	-1.82401180029949	0.0201404436990972	-0.901935678300198	0.29039743380355	0.0547665939390013
O15540	NA	FABP7	NA	FABP7	O15540	O15540	-6.88434685395806	-0.535707938092986	-3.71002739602552	0.203480594914263	0.024076761492473
O15550	NA	KDM6A	NA	KDM6A	O15550	O15550	-0.329204781515671	0.550154558084969	0.110474888284649	0.829825408074022	0.607131798188488
O15551	NA	CLDN3	NA	CLDN3	O15551	O15551	-0.641545681324026	2.17779093963899	0.768122629157482	0.584103084333965	0.270260213065483
O15554	NA	KCNN4	NA	KCNN4	O15554	O15554	-0.99462052024342	0.547481941063485	-0.223569289589967	0.793693616783452	0.553358353709057
O43143	NA	DHX15	NA	DHX15	O43143	O43143	-0.234259096554498	0.269879791644281	0.0178103475448914	0.952069378673788	0.88470530745274
O43148	NA	RNMT	NA	RNMT	O43148	O43148	-0.537374782488651	0.167366527744252	-0.185004127372199	0.59918520564127	0.287626824966767
O43149	NA	ZZEF1	NA	ZZEF1	O43149	O43149	-1.04200188228705	0.248073869092274	-0.39696400659739	0.531576035165938	0.214856910548746
O43150	NA	ASAP2	NA	ASAP2	O43150	O43150	-1.35745935153735	0.495351851510432	-0.431053750013458	0.643421581466389	0.344632179089482
O43156	NA	TTI1	NA	TTI1	O43156	O43156	-0.469179233346469	0.840984047936	0.185902407294765	0.799292617336429	0.561762158586973
O43159	NA	RRP8	NA	RRP8	O43159	O43159	-0.156454895584947	1.82919579879709	0.836370451606072	0.373043058327131	0.0944760577245883
O43169	NA	CYB5B	NA	CYB5B	O43169	O43169	-0.64849300523098	0.396992904158464	-0.125750050536258	0.836215518600757	0.622439554309255
O43172	NA	PRPF4	NA	PRPF4	O43172	O43172	-0.487028007101343	0.117670582476534	-0.184678712312405	0.535639074780199	0.218181780198427
O43175	NA	PHGDH	NA	PHGDH	O43175	O43175	-2.1556655898428	-0.178705919947242	-1.16718575489502	0.199070751444873	0.0228166984091316
O43181	NA	NDUFS4	NA	NDUFS4	O43181	O43181	-0.565435691158296	1.32564450535144	0.380104407096574	0.699814156686203	0.412979334050422
O43189	NA	PHF1	NA	PHF1	O43189	O43189	-2.02034197103819	3.07527157478411	0.527464801872959	0.861684317050894	0.671509709537698
O43236	NA	SEPTIN4	NA	SEPTIN4	O43236	O43236	-0.590386717174946	1.16236720666585	0.285990244745452	0.763837204284533	0.50517727177091
O43237	NA	DYNC1LI2	NA	DYNC1LI2	O43237	O43237	-0.386531099368498	0.54148443207798	0.077476666354741	0.891508010226223	0.73213705119286
O43242	NA	PSMD3	NA	PSMD3	O43242	O43242	-0.239972813413131	0.30981640952197	0.0349217980544196	0.919200352126647	0.794423574200819
O43252	NA	PAPSS1	NA	PAPSS1	O43252	O43252	-0.533863629268551	0.43118515471071	-0.0513392372789205	0.930483553189523	0.827204750427126
O43264	NA	ZW10	NA	ZW10	O43264	O43264	-0.395132935145906	0.428568911843417	0.0167179883487556	0.972457219394631	0.933596450855258
O43272	NA	PRODH	NA	PRODH	O43272	O43272	-3.20123632090159	-0.479187862261902	-1.84021209158175	0.143527546476422	0.0103963690372394
O43278	NA	SPINT1	NA	SPINT1	O43278	O43278	-1.12795277276373	1.33553071130577	0.103788969271022	0.945500382778592	0.86272135384284
O43281	NA	EFS	NA	EFS	O43281	O43281	-1.33574263348612	1.74627620080639	0.205266783660136	0.916184830499836	0.784702781266367
O43290	NA	SART1	NA	SART1	O43290	O43290	-0.445754113235153	0.315275119084936	-0.0652394970751082	0.887816522320652	0.725260438054312
O43291	NA	SPINT2	NA	SPINT2	O43291	O43291	-1.61800516893755	1.40385406692741	-0.107075551005071	0.952064013900448	0.884363884316935
O43292	NA	GPAA1	NA	GPAA1	O43292	O43292	-0.936656731008025	0.186316872973589	-0.375169929017218	0.496995137785938	0.179468401288744
O43293	NA	DAPK3	NA	DAPK3	O43293	O43293	-1.41598375871671	0.681523610908639	-0.367230073904036	0.74286881306974	0.474947091557228
O43294	NA	TGFB1I1	NA	TGFB1I1	O43294	O43294	-0.354401063671361	1.37251352605873	0.509056231193682	0.54883014702953	0.234063537648645
O43299	NA	AP5Z1	NA	AP5Z1	O43299	O43299	-0.603824734718708	0.681796692684367	0.0389859789828293	0.958365977296844	0.900937232030756
O43301	NA	HSPA12A	NA	HSPA12A	O43301	O43301	-0.932086397802229	1.2365790419667	0.152246322082235	0.912483196319929	0.77339263879562
O43310	NA	CTIF	NA	CTIF	O43310	O43310	-0.365290210280824	1.61497036124822	0.6248400754837	0.521675578532833	0.203831953796224
O43314	NA	PPIP5K2	NA	PPIP5K2	O43314	O43314	-1.17839988240445	0.253341794486677	-0.462529043958888	0.512439726699441	0.19366242224749
O43324	NA	EEF1E1	NA	EEF1E1	O43324	O43324	0.0235764134546319	0.685519110262009	0.354547761858321	0.244479169394772	0.0369370173655527
O43353	NA	RIPK2	NA	RIPK2	O43353	O43353	-1.35927228207369	0.0485975405778126	-0.655337370747937	0.314206075711111	0.0664724399273197
O43390	NA	HNRNPR	NA	HNRNPR	O43390	O43390	-0.380376261428915	0.184214139263817	-0.0980810610825493	0.74484125718148	0.478339957662047
O43395	NA	PRPF3	NA	PRPF3	O43395	O43395	-0.028423364768079	0.851356435409569	0.411466535320745	0.311886947009223	0.06528859069809
O43396	NA	TXNL1	NA	TXNL1	O43396	O43396	-0.246177721425304	0.475721987651702	0.114772133113199	0.77002335193462	0.516036591872416
O43399	NA	TPD52L2	NA	TPD52L2	O43399	O43399	-0.342883953683257	0.58791964583199	0.122517846074366	0.81822987643961	0.590202612444548
O43402	NA	EMC8	NA	EMC8	O43402	O43402	-3.0442209389947	0.757515030298911	-1.14335295434789	0.542323826764855	0.225042078600704
O43405	NA	COCH	NA	COCH	O43405	O43405	-0.803528241758984	0.328105679739331	-0.237711281009826	0.683969136101493	0.392578844460946
O43414	NA	ERI3	NA	ERI3	O43414	O43414	0.39942846606284	1.35415584828278	0.876792157172812	0.0467044386092812	0.000979724800238857
O43427	NA	FIBP	NA	FIBP	O43427	O43427	-0.891189259630964	0.733947963933589	-0.0786206478486875	0.936336787804365	0.842633076354684
O43432	NA	EIF4G3	NA	EIF4G3	O43432	O43432	-0.454937750397445	0.614032227783366	0.0795472386929603	0.907044027226426	0.760229815394852
O43447	NA	PPIH	NA	PPIH	O43447	O43447	-0.327076874184874	0.237697582783169	-0.0446896457008528	0.897484922797108	0.745588029917018
O43451	NA	MGAM	NA	MGAM	O43451	O43451	-1.10740893537166	0.24504166930012	-0.431183633035772	0.517918864002654	0.199342593429892
O43464	NA	HTRA2	NA	HTRA2	O43464	O43464	-0.185722234160939	0.704709946362425	0.259493856100743	0.553472306452488	0.239252341333952
O43488	NA	AKR7A2	NA	AKR7A2	O43488	O43488	0.208901599226956	1.31335036887834	0.761125984052647	0.13429960389122	0.00919064042764671
O43490	NA	PROM1	NA	PROM1	O43490	O43490	-0.605426461600622	2.36782607554754	0.881199806973459	0.547209618003396	0.231621333114708
O43491	NA	EPB41L2	NA	EPB41L2	O43491	O43491	-0.93536570888812	0.35597649629917	-0.289694606294475	0.65788997150936	0.361792215241846
O43493	NA	TGOLN2	NA	TGOLN2	O43493	O43493	0.320720545390034	2.76632085793796	1.543520701664	0.174824291919709	0.0157687002128727
O43504	NA	LAMTOR5	NA	LAMTOR5	O43504	O43504	-0.648694180981751	1.83142202936835	0.591363924193299	0.63536517085897	0.333006133747595
O43505	NA	B4GAT1	NA	B4GAT1	O43505	O43505	-0.869073545507404	1.81989556165445	0.475411008073522	0.739290788035675	0.470668899608053
O43516	NA	WIPF1	NA	WIPF1	O43516	O43516	-1.83977813501219	0.510461697165233	-0.664658218923478	0.567348486098943	0.25298904057839
O43520	NA	ATP8B1	NA	ATP8B1	O43520	O43520	-0.418643736520657	1.96556711626607	0.773461689872708	0.5098001701948	0.191870939148858
O43521	NA	BCL2L11	NA	BCL2L11	O43521	O43521	-0.644155075192355	1.13861048269294	0.247227703750291	0.804052355674919	0.57059452136452
O43556	NA	SGCE	NA	SGCE	O43556	O43556	0.0953926656831297	3.13725359762118	1.61632313165216	0.24652632048744	0.0383157587115109
O43567	NA	RNF13	NA	RNF13	O43567	O43567	-1.15731410548352	1.49264480924131	0.167665351878899	0.919237540883391	0.795205788919768
O43570	NA	CA12	NA	CA12	O43570	O43570	1.34434097253508	4.19301374810137	2.76867736031823	0.0375728267083976	0.000573287707443014
O43572	NA	AKAP10	NA	AKAP10	O43572	O43572	-1.59623156644432	1.04750202551189	-0.274364770466214	0.861598382338129	0.670719219399794
O43583	NA	DENR	NA	DENR	O43583	O43583	-0.10528552553475	0.602804328839201	0.248759401652226	0.469894240665469	0.158978946005482
O43586	NA	PSTPIP1	NA	PSTPIP1	O43586	O43586	-2.34773315814171	-0.528812748852142	-1.43827295349692	0.0854081769763323	0.00346232101130681
O43592	NA	XPOT	NA	XPOT	O43592	O43592	-0.327582536358542	0.459224806875733	0.0658211352585951	0.891352073193593	0.731615381542744
O43598	NA	DNPH1	NA	DNPH1	O43598	O43598	-0.388318288789776	0.757616346174956	0.18464902869259	0.766808157763741	0.510440733290747
O43602	NA	DCX	NA	DCX	O43602	O43602	-1.14781930167347	1.03893595244476	-0.0544416746143526	0.965606516301223	0.918597578507203
O43615	NA	TIMM44	NA	TIMM44	O43615	O43615	-0.503153719768255	0.427055918514197	-0.0380489006270288	0.946413665825784	0.866680013781836
O43617	NA	TRAPPC3	NA	TRAPPC3	O43617	O43617	-0.160234117787075	0.483276799823981	0.161521341018453	0.615873569213257	0.308745234074633
O43633	NA	CHMP2A	NA	CHMP2A	O43633	O43633	-0.330097574745554	0.686680253883391	0.178291339568919	0.742511358314692	0.474274270755981
O43639	NA	NCK2	NA	NCK2	O43639	O43639	-0.604734531520945	0.0152865086871524	-0.294724011416896	0.303716352031663	0.0613338930804406
O43653	NA	PSCA	NA	PSCA	O43653	O43653	-1.62544515490066	1.22234208252122	-0.201551536189719	0.911959550601655	0.771600872028038
O43660	NA	PLRG1	NA	PLRG1	O43660	O43660	-0.765405266063683	0.021211506793558	-0.372096879635063	0.306026984057586	0.0625050352936108
O43665	NA	RGS10	NA	RGS10	O43665	O43665	-0.773597205080657	0.860483749254998	0.0434432720871705	0.962985804672313	0.913095649576996
O43670	NA	ZNF207	NA	ZNF207	O43670	O43670	-0.371492370051433	0.749734140013599	0.189120884981083	0.754699420983789	0.491069352490667
O43674	NA	NDUFB5	NA	NDUFB5	O43674	O43674	-1.03089965720113	1.10698389514905	0.0380421189739586	0.976228957005376	0.941765227184393
O43676	NA	NDUFB3	NA	NDUFB3	O43676	O43676	-0.031175766523552	0.764151888368416	0.366488060922432	0.319016410100411	0.0690408087542104
O43678	NA	NDUFA2	NA	NDUFA2	O43678	O43678	0.161877109309704	1.25306440621058	0.707470757760142	0.16179363166892	0.0134565832771757
O43681	NA	GET3	NA	GET3	O43681	O43681	-0.102277697439171	0.48924645566973	0.193484379115279	0.505471172319948	0.188363891850362
O43684	NA	BUB3	NA	BUB3	O43684	O43684	-0.595717548396034	0.0190123478578342	-0.2883526002691	0.310399276585388	0.0645595195895371
O43688	NA	PLPP2	NA	PLPP2	O43688	O43688	-1.15959660150133	1.42837893748802	0.134391167993346	0.932242175462852	0.831261082973349
O43707	NA	ACTN4	NA	ACTN4	O43707	O43707	-0.380403603792671	0.400976217252121	0.010286306729725	0.982459176324338	0.956899112285984
O43708	NA	GSTZ1	NA	GSTZ1	O43708	O43708	0.31752721024315	1.75818681424458	1.03785701224387	0.117645468585722	0.006830938732362
O43709	NA	BUD23	NA	BUD23	O43709	O43709	-1.20780813160503	0.0778951660018229	-0.564956482801602	0.347158766097705	0.0819178222326895
O43716	NA	GATC	NA	GATC	O43716	O43716	-0.114726977159418	1.20374364783922	0.544508335339899	0.383897284260848	0.100668951280369
O43719	NA	HTATSF1	NA	HTATSF1	O43719	O43719	-2.55375031652498	-0.105378907581569	-1.32956461205328	0.239474680852413	0.0346405409699751
O43731	NA	KDELR3	NA	KDELR3	O43731	O43731	-0.970417492653939	0.913896960560971	-0.0282602660464839	0.979947581717098	0.950904197563228
O43739	NA	CYTH3	NA	CYTH3	O43739	O43739	-0.452620000387193	0.287490048908013	-0.0825649757395901	0.850946507666732	0.647760406386936
O43747	NA	AP1G1	NA	AP1G1	O43747	O43747	-0.21301749025582	0.970268615870584	0.378625562807382	0.516585020408609	0.197772617681718
O43752	NA	STX6	NA	STX6	O43752	O43752	-0.378897897676986	1.33202580883853	0.476563955580772	0.574188615239663	0.259995353527369
O43759	NA	SYNGR1	NA	SYNGR1	O43759	O43759	-1.81679912020261	1.25866760530576	-0.279065757448425	0.881244007735382	0.709947393247424
O43760	NA	SYNGR2	NA	SYNGR2	O43760	O43760	-0.522565650792498	0.886133149464183	0.181783749335843	0.823008554316685	0.597466045489734
O43765	NA	SGTA	NA	SGTA	O43765	O43765	-0.714602412700926	0.236465103607293	-0.239068654546816	0.615644585404834	0.308052526279607
O43768	NA	ENSA	NA	ENSA	O43768	O43768	-0.318196678805859	3.43100385948668	1.55640359034041	0.38209836909007	0.0990211286556082
O43772	NA	SLC25A20	NA	SLC25A20	O43772	O43772	-0.0229592772496291	1.01560296423232	0.496321843491348	0.301226372303909	0.0600650342978476
O43776	NA	NARS1	NA	NARS1	O43776	O43776	-0.383237675603819	0.377489211198689	-0.002874232202565	0.995253832702899	0.987623729292495
O43790	NA	KRT86	NA	KRT86	O43790	O43790	-2.5627874690395	0.399005066137572	-1.08189120145096	0.451912499853279	0.143787268090939
O43795	NA	MYO1B	NA	MYO1B	O43795	O43795	-0.631890686289664	0.314682719513185	-0.15860398338824	0.757595554601321	0.493913214663705
O43805	NA	SSNA1	NA	SSNA1	O43805	O43805	-0.301571166355208	0.9125870765192	0.305507955081996	0.615617908099417	0.307578730449073
O43809	NA	NUDT21	NA	NUDT21	O43809	O43809	-0.171695833680877	0.38724738203779	0.107775774178457	0.711765947226348	0.431957284651802
O43813	NA	LANCL1	NA	LANCL1	O43813	O43813	-0.0358667467899238	0.928022714308415	0.446077983759245	0.316718143160417	0.0679392396846728
O43815	NA	STRN	NA	STRN	O43815	O43815	-0.908388359916649	-0.161731886330949	-0.535060123123799	0.11839262779504	0.00708293542346584
O43818	NA	RRP9	NA	RRP9	O43818	O43818	-0.883961374380438	0.304379802533628	-0.289790785923405	0.626838487124423	0.322378559700281
O43819	NA	SCO2	NA	SCO2	O43819	O43819	-1.83604048527839	1.53834489663437	-0.148847794322009	0.942174474609291	0.85634287325745
O43823	NA	AKAP8	NA	AKAP8	O43823	O43823	-1.21371493185217	0.255086137645337	-0.479314397103416	0.507152244294764	0.189357068326063
O43824	NA	GTPBP6	NA	GTPBP6	O43824	O43824	-0.850204564228019	0.197429128975931	-0.326387717626044	0.525611136727527	0.209390334522239
O43837	NA	IDH3B	NA	IDH3B	O43837	O43837	-0.551161857155654	0.600129638185733	0.0244838905150395	0.971256543400218	0.930430352121914
O43847	NA	NRDC	NA	NRDC	O43847	O43847	-0.658421404767543	0.615989219014351	-0.0212160928765961	0.977843083080206	0.945510939193704
O43852	NA	CALU	NA	CALU	O43852	O43852	-0.410385252397539	0.292950288736584	-0.0587174818304774	0.891508010226223	0.732143451928491
O43865	NA	AHCYL1	NA	AHCYL1	O43865	O43865	0.102440665235772	1.01243883799363	0.557439751614702	0.185557197599443	0.0186806273723897
O43866	NA	CD5L	NA	CD5L	O43866	O43866	-0.618191235034003	1.12677977062447	0.254294267795235	0.792618516120107	0.551317150765188
O43913	NA	ORC5	NA	ORC5	O43913	O43913	-0.872371438862285	0.441153458634095	-0.215608990114095	0.761784388678267	0.502652346815233
O43914	NA	TYROBP	NA	TYROBP	O43914	O43914	-2.34761121902833	0.439205159209348	-0.95420302990949	0.483956980708852	0.169330647401347
O43920	NA	NDUFS5	NA	NDUFS5	O43920	O43920	-0.206488535178578	0.989323234545373	0.391417349683397	0.505471172319948	0.188067224963131
O43924	NA	PDE6D	NA	PDE6D	O43924	O43924	-0.461731236285818	0.243409873613988	-0.109160681335915	0.777404095875161	0.527022860665979
O43927	NA	CXCL13	NA	CXCL13	O43927	O43927	-4.22505372411011	0.212208484840581	-2.00642261963477	0.330810498922687	0.0740035923963685
O43933	NA	PEX1	NA	PEX1	O43933	O43933	-0.00300770052559962	1.43046213384659	0.713727216660494	0.280438347541852	0.0508858213265918
O60216	NA	RAD21	NA	RAD21	O60216	O60216	-0.644915888812391	-0.0290399503541049	-0.336977919583248	0.234821213084583	0.0334254092300065
O60218	NA	AKR1B10	NA	AKR1B10	O60218	O60218	-1.65613685782907	-0.202135114912752	-0.929135986370913	0.168182025823069	0.0146671834038667
O60220	NA	TIMM8A	NA	TIMM8A	O60220	O60220	-0.408194716241716	0.640265396434763	0.116035340096523	0.851034788531775	0.650356712843494
O60231	NA	DHX16	NA	DHX16	O60231	O60231	-0.694816597383055	0.524253048107975	-0.0852817746375401	0.912588706002367	0.774164630028336
O60232	NA	ZNRD2	NA	ZNRD2	O60232	O60232	-0.305272444101035	1.31970234974588	0.507214952822423	0.524087687662898	0.208561015398377
O60234	NA	GMFG	NA	GMFG	O60234	O60234	-2.13417098902168	-0.7207773609592	-1.42747417499044	0.0311495024304576	0.000391407360382714
O60240	NA	PLIN1	NA	PLIN1	O60240	O60240	-2.16699051203389	2.56889549537284	0.200952491669476	0.945324678502561	0.861751472070996
O60244	NA	MED14	NA	MED14	O60244	O60244	-0.818467703873467	0.256716383675447	-0.28087566009901	0.601061231021705	0.289919297453303
O60245	NA	PCDH7	NA	PCDH7	O60245	O60245	-1.31614602214232	0.266340976740717	-0.524902522700799	0.500290674968027	0.182472772463576
O60256	NA	PRPSAP2	NA	PRPSAP2	O60256	O60256	-0.666236628789235	0.222105440183312	-0.222065594302961	0.617765161605745	0.31067276515809
O60264	NA	SMARCA5	NA	SMARCA5	O60264	O60264	-0.768446322653373	-0.0873812548475167	-0.427913788750445	0.176304330476618	0.0161846948458366
O60266	NA	ADCY3	NA	ADCY3	O60266	O60266	-1.01379709649751	0.706585697838584	-0.153605699329464	0.882897176271848	0.714374095206346
O60271	NA	SPAG9	NA	SPAG9	O60271	O60271	-0.672629352668431	0.197562610999768	-0.237533370834331	0.583321574026861	0.269375174435545
O60291	NA	MGRN1	NA	MGRN1	O60291	O60291	-0.380354802450617	0.822807475402063	0.221226336475723	0.72692511547433	0.453335947107327
O60306	NA	AQR	NA	AQR	O60306	O60306	-0.0679869902563329	1.09776202016125	0.514887514952459	0.344798058469913	0.0804614766212512
O60313	NA	OPA1	NA	OPA1	O60313	O60313	-0.630314595172194	0.101236429429235	-0.26453908287148	0.456950222707812	0.147656073160767
O60331	NA	PIP5K1C	NA	PIP5K1C	O60331	O60331	-0.52758946228119	0.817556681915034	0.144983609816922	0.855404063677292	0.658859465052263
O60341	NA	KDM1A	NA	KDM1A	O60341	O60341	-0.182394843062055	0.50061744422659	0.159111300582268	0.642914472019043	0.34400973319553
O60343	NA	TBC1D4	NA	TBC1D4	O60343	O60343	-0.928524885054145	0.878497782897221	-0.0250135510784624	0.981249225777784	0.954681370898834
O60353	NA	FZD6	NA	FZD6	O60353	O60353	-0.788063036098003	0.602534539988341	-0.0927642480548307	0.916184830499836	0.784366703177374
O60437	NA	PPL	NA	PPL	O60437	O60437	-0.54228019353006	0.851821379695116	0.154770593082528	0.850982518831676	0.649341724266596
O60443	NA	GSDME	NA	GSDME	O60443	O60443	-0.169728478324258	0.975640780928535	0.402956151302138	0.469251414494078	0.158410491862037
O60449	NA	LY75	NA	LY75	O60449	O60449	-2.31493447134281	0.0988518936852694	-1.10804128882877	0.320802588069145	0.0700258483144383
O60462	NA	NRP2	NA	NRP2	O60462	O60462	-0.64964653222781	0.628362009722491	-0.0106422612526593	0.989302198865608	0.972727502340111
O60476	NA	MAN1A2	NA	MAN1A2	O60476	O60476	-0.619057356905149	0.723599722886686	0.0522711829907685	0.948997185134113	0.873049018485384
O60486	NA	PLXNC1	NA	PLXNC1	O60486	O60486	-1.25918418842142	0.094935853191944	-0.58212416761474	0.357618457198666	0.0882934619124375
O60488	NA	ACSL4	NA	ACSL4	O60488	O60488	-1.41167329230378	-0.0948047099310289	-0.753239001117404	0.214026769430088	0.0268790508675475
O60493	NA	SNX3	NA	SNX3	O60493	O60493	-0.415483213069727	0.426325582671559	0.00542118480091602	0.992182411989135	0.978906826473223
O60496	NA	DOK2	NA	DOK2	O60496	O60496	-3.39233864058791	-1.53533637105031	-2.46383750581911	0.0122788853025512	1.67775649307011e-05
O60499	NA	STX10	NA	STX10	O60499	O60499	-1.01122560256293	0.4522348480902	-0.279495377236366	0.715100607134945	0.436296241378761
O60502	NA	OGA	NA	OGA	O60502	O60502	0.065476263537036	1.09545690425345	0.580466583895245	0.221201129989755	0.02895302748557
O60504	NA	SORBS3	NA	SORBS3	O60504	O60504	-0.38029836011975	0.867290593391017	0.243496116635633	0.707036042017594	0.426442680839931
O60506	NA	SYNCRIP	NA	SYNCRIP	O60506	O60506	-0.465940238964132	0.1607057101677	-0.152617264398216	0.626860955007414	0.322990413805386
O60507	NA	TPST1	NA	TPST1	O60507	O60507	-0.515309105323683	1.04132559704119	0.263008245858753	0.754068856058092	0.490342156661859
O60508	NA	CDC40	NA	CDC40	O60508	O60508	-0.707249990829116	0.422870031596137	-0.142189979616489	0.829436578945305	0.606599167459027
O60518	NA	RANBP6	NA	RANBP6	O60518	O60518	-0.192064851259087	1.02569050508775	0.416812826914331	0.484156495801516	0.169472879607412
O60524	NA	NEMF	NA	NEMF	O60524	O60524	-0.491577847586586	0.992658903460262	0.250540527936838	0.754514666471668	0.490744916951206
O60547	NA	GMDS	NA	GMDS	O60547	O60547	-1.10482865167345	0.25358352421541	-0.425622563729021	0.522754057056013	0.206899795650922
O60551	NA	NMT2	NA	NMT2	O60551	O60551	-1.68066350835281	0.328920323395804	-0.675871592478504	0.493667728886524	0.176692616218675
O60563	NA	CCNT1	NA	CCNT1	O60563	O60563	-0.765538464307479	2.83312373213998	1.03379263391625	0.55997715856938	0.24579887391292
O60565	NA	GREM1	NA	GREM1	O60565	O60565	-1.35313548941741	1.06387320936397	-0.144631140026721	0.923968289355024	0.806070764924233
O60568	NA	PLOD3	NA	PLOD3	O60568	O60568	-0.956962240972193	-0.00356340008254363	-0.480262820527368	0.275073720982791	0.0484562889937499
O60573	NA	EIF4E2	NA	EIF4E2	O60573	O60573	-0.616999996530282	1.05437021818708	0.2186851108284	0.820090636951248	0.592403543132023
O60603	NA	TLR2	NA	TLR2	O60603	O60603	-1.78949105276276	0.276263689104701	-0.75661368182903	0.450820543121532	0.142765458457484
O60610	NA	DIAPH1	NA	DIAPH1	O60610	O60610	-0.975983042959698	-0.144126549300551	-0.560054796130125	0.145581070978614	0.0106708638413644
O60613	NA	SELENOF	NA	SELENOF	O60613	O60613	-0.751336137214115	0.246110556354286	-0.252612790429914	0.611922974061118	0.304516641754285
O60635	NA	TSPAN1	NA	TSPAN1	O60635	O60635	-1.44449093965168	2.89734790598996	0.726428483169141	0.757595554601321	0.494543126382167
O60645	NA	EXOC3	NA	EXOC3	O60645	O60645	0.0768534920241288	0.645788380772877	0.361320936398503	0.172520049905831	0.0152082334032301
O60664	NA	PLIN3	NA	PLIN3	O60664	O60664	-0.0641460036305427	0.587419209734331	0.261636603051894	0.399713809667086	0.109853767064658
O60669	NA	SLC16A7	NA	SLC16A7	O60669	O60669	-0.996850864654658	0.378564572580793	-0.309143146036932	0.657023505730277	0.360896082728733
O60671	NA	RAD1	NA	RAD1	O60671	O60671	-1.65601384025292	0.565147439400834	-0.545433200426043	0.624637712005785	0.319093161780068
O60683	NA	PEX10	NA	PEX10	O60683	O60683	0.407735573764262	1.83583936854379	1.12178747115403	0.0876081421533939	0.00364324061610225
O60684	NA	KPNA6	NA	KPNA6	O60684	O60684	-0.24487514101336	0.400391047861455	0.0777579534240473	0.836013577610417	0.62178900641421
O60687	NA	SRPX2	NA	SRPX2	O60687	O60687	-0.474538794606919	2.10767514691343	0.816568176153254	0.521426608488934	0.202876680430773
O60701	NA	UGDH	NA	UGDH	O60701	O60701	0.187523422223797	1.98523442269234	1.08637892245807	0.19013018048851	0.0201315807493935
O60704	NA	TPST2	NA	TPST2	O60704	O60704	-0.215724015996123	2.14590353184403	0.965089757923952	0.390488866395698	0.104067474030594
O60711	NA	LPXN	NA	LPXN	O60711	O60711	-2.11033500166283	-0.891387913935817	-1.50086145779932	0.0151471390361019	4.28857416330013e-05
O60716	NA	CTNND1	NA	CTNND1	O60716	O60716	0.0484908998438285	0.957281426376559	0.502886163110194	0.229460389130606	0.0316653791732162
O60725	NA	ICMT	NA	ICMT	O60725	O60725	-1.36347402324545	0.640531819537969	-0.361471101853741	0.734440724434291	0.461859018760452
O60739	NA	EIF1B	NA	EIF1B	O60739	O60739	-0.978997240226942	0.626325373852371	-0.176335933187286	0.851478034604174	0.652787272951014
O60749	NA	SNX2	NA	SNX2	O60749	O60749	-0.549859518980796	0.119687504745819	-0.215086007117488	0.515240024345785	0.196076383236451
O60760	NA	HPGDS	NA	HPGDS	O60760	O60760	-0.248348543478283	1.97871673239967	0.865184094460695	0.418959312432796	0.121206777897536
O60762	NA	DPM1	NA	DPM1	O60762	O60762	-0.293158604628366	0.641161599719637	0.174001497545635	0.723757788395754	0.447631184418205
O60763	NA	USO1	NA	USO1	O60763	O60763	-0.275323719634645	0.498170872338388	0.111423576351871	0.795035938994071	0.555871051437291
O60783	NA	MRPS14	NA	MRPS14	O60783	O60783	-0.778389567441039	0.762746323665383	-0.0078216218878282	0.994046120628921	0.983375921089683
O60784	NA	TOM1	NA	TOM1	O60784	O60784	-0.240078244258784	0.388051019050183	0.0739863873956992	0.840822249394608	0.629623657109837
O60825	NA	PFKFB2	NA	PFKFB2	O60825	O60825	-0.838618506142368	0.420094456107372	-0.209262025017498	0.758417841228039	0.497247115645366
O60826	NA	CCDC22	NA	CCDC22	O60826	O60826	-0.450562330403048	0.153447386930782	-0.148557471736133	0.624512325847165	0.318343132892964
O60828	NA	PQBP1	NA	PQBP1	O60828	O60828	-2.30424490052055	0.495985935085403	-0.904129482717575	0.512439726699441	0.193896680939585
O60830	NA	TIMM17B	NA	TIMM17B	O60830	O60830	-1.01441632303655	1.34825896007604	0.166921318519744	0.911959550601655	0.77199388135449
O60831	NA	PRAF2	NA	PRAF2	O60831	O60831	-0.347891820026265	0.855707261270839	0.253907720622287	0.681992299831973	0.390595958918015
O60832	NA	DKC1	NA	DKC1	O60832	O60832	-0.281707977823018	0.952097171568028	0.335194596872505	0.585522189928524	0.271582481800681
O60841	NA	EIF5B	NA	EIF5B	O60841	O60841	-1.13508448792889	0.820638553348122	-0.157222967290384	0.896055722840458	0.741681326095301
O60861	NA	GAS7	NA	GAS7	O60861	O60861	-0.599924645848659	1.08841892169308	0.244247137922208	0.793693616783452	0.55420056516693
O60869	NA	EDF1	NA	EDF1	O60869	O60869	-0.36623905537645	0.865178494510832	0.249469719567191	0.697028573970646	0.409354402604152
O60879	NA	DIAPH2	NA	DIAPH2	O60879	O60879	-1.76019426124853	0.950390066113371	-0.404902097567579	0.785889448530402	0.541481944641889
O60880	NA	SH2D1A	NA	SH2D1A	O60880	O60880	-2.58990473580993	-0.0307900315386467	-1.31034738367429	0.266762911672127	0.0451827587253137
O60884	NA	DNAJA2	NA	DNAJA2	O60884	O60884	-0.617445212673212	1.35110197189054	0.366828379608663	0.723757788395754	0.447363119363039
O60888	NA	CUTA	NA	CUTA	O60888	O60888	-0.0181620677495963	0.899274566454867	0.440556249352635	0.299727876326799	0.058934780662494
O60906	NA	SMPD2	NA	SMPD2	O60906	O60906	-1.87412209449264	2.23336648504999	0.179622195278675	0.942791983092712	0.857568336036532
O60925	NA	PFDN1	NA	PFDN1	O60925	O60925	-0.167813008138977	0.907590078200541	0.369888535030782	0.4808457800383	0.167486963077202
O60934	NA	NBN	NA	NBN	O60934	O60934	-0.299158545070454	0.620832861049961	0.160837157989754	0.742989465652498	0.475581975073213
O60936	NA	NOL3	NA	NOL3	O60936	O60936	0.0755336221993474	1.73090017366394	0.903216897931646	0.23618753482109	0.0338707806071318
O60938	NA	KERA	NA	KERA	O60938	O60938	0.939103696612157	4.00783533428122	2.47346951544669	0.0784620181985993	0.00298120458076952
O60941	NA	DTNB	NA	DTNB	O60941	O60941	1.61823826640016	4.91502179739277	3.26663003189646	0.0356134111921381	0.000474135167703857
O60942	NA	RNGTT	NA	RNGTT	O60942	O60942	-1.83957914046036	-0.310248742548163	-1.07491394150426	0.125783939735344	0.00807199852602283
O75015	NA	FCGR3B	NA	FCGR3B	O75015	O75015	-1.09674664629787	0.584140959085313	-0.256302843606278	0.781384477775671	0.533192671503381
O75027	NA	ABCB7	NA	ABCB7	O75027	O75027	-0.83232828766132	-0.0288493735819907	-0.430588830621655	0.244479169394772	0.0368452116156899
O75044	NA	SRGAP2	NA	SRGAP2	O75044	O75044	-0.479084763842744	0.646178508734331	0.083546872445794	0.907173978690799	0.760754477148502
O75052	NA	NOS1AP	NA	NOS1AP	O75052	O75052	-0.999165591439977	1.76011850619295	0.380476457376488	0.805245881930601	0.57276651736425
O75054	NA	IGSF3	NA	IGSF3	O75054	O75054	-0.340073141891805	1.09729310339398	0.378609980751087	0.597603796640491	0.286035546044306
O75063	NA	FAM20B	NA	FAM20B	O75063	O75063	0.270834299454365	1.06884140710702	0.669837853280693	0.0670718496173366	0.00214710184264922
O75064	NA	DENND4B	NA	DENND4B	O75064	O75064	-1.55661898544512	-0.412531293195356	-0.984575139320238	0.0614467848604338	0.0017411719580089
O75083	NA	WDR1	NA	WDR1	O75083	O75083	-0.662106627781213	0.0561726149520465	-0.302967006414583	0.37222959861735	0.0940457430164105
O75084	NA	FZD7	NA	FZD7	O75084	O75084	-1.66657413567405	1.27318328210142	-0.196695426786317	0.916184830499836	0.783735687726809
O75095	NA	MEGF6	NA	MEGF6	O75095	O75095	-3.65550997429339	-1.02344437906218	-2.33947717667779	0.0523302625157459	0.00131510607369414
O75110	NA	ATP9A	NA	ATP9A	O75110	O75110	0.311438718249114	2.29742050927001	1.30442961375956	0.155733268640224	0.0124400247500194
O75113	NA	N4BP1	NA	N4BP1	O75113	O75113	-0.677082412096388	0.438928712764912	-0.119076849665738	0.857729874928475	0.662062252001635
O75116	NA	ROCK2	NA	ROCK2	O75116	O75116	-1.96782551997167	0.573020371724039	-0.697402574123814	0.581429907817698	0.266810679835456
O75122	NA	CLASP2	NA	CLASP2	O75122	O75122	-0.479233795561927	0.762018257634476	0.141392231036274	0.848359088596345	0.640883251890664
O75127	NA	PTCD1	NA	PTCD1	O75127	O75127	-0.304813277107675	0.765154820147926	0.230170771520125	0.673939185523029	0.381478814961727
O75131	NA	CPNE3	NA	CPNE3	O75131	O75131	-0.349996393161866	0.397104323639425	0.0235539652387793	0.955947344735439	0.897031816533344
O75144	NA	ICOSLG	NA	ICOSLG	O75144	O75144	-0.333522147447911	1.36892962992876	0.517703741240425	0.537741131773293	0.220098003743085
O75146	NA	HIP1R	NA	HIP1R	O75146	O75146	-1.31228448835383	0.659440849794972	-0.326421819279428	0.759926186334184	0.499039036351095
O75147	NA	OBSL1	NA	OBSL1	O75147	O75147	-1.54070604418439	0.0165829979397927	-0.762061523122298	0.290140857572263	0.0546428331613282
O75150	NA	RNF40	NA	RNF40	O75150	O75150	-0.479496041102703	1.11870797650157	0.319605967699435	0.701623986197189	0.415317955496925
O75151	NA	PHF2	NA	PHF2	O75151	O75151	-1.36163026445661	1.8857433085744	0.262056522058895	0.895878209704448	0.740733443666084
O75152	NA	ZC3H11A	NA	ZC3H11A	O75152	O75152	-0.836242864427243	-0.0827701304014547	-0.459506497414349	0.188543147825054	0.0191474031589992
O75153	NA	CLUH	NA	CLUH	O75153	O75153	-0.97872897795796	0.155183698360016	-0.411772639798972	0.454580685040414	0.146033198734881
O75155	NA	CAND2	NA	CAND2	O75155	O75155	-1.16725539036152	1.10564216044671	-0.0308066149574096	0.981701304174298	0.955624888434746
O75165	NA	DNAJC13	NA	DNAJC13	O75165	O75165	-0.55034600147433	0.133257356531806	-0.208544322471262	0.53586994474772	0.218676620683887
O75170	NA	PPP6R2	NA	PPP6R2	O75170	O75170	-0.247446322038488	0.58516918729298	0.168861432627246	0.696527676767142	0.408851847963241
O75175	NA	CNOT3	NA	CNOT3	O75175	O75175	-0.0796931183609982	0.744556865804929	0.332431873721966	0.397617533189998	0.108392463447705
O75177	NA	SS18L1	NA	SS18L1	O75177	O75177	-1.61672550822728	1.31358935704389	-0.151568075591694	0.932249123432681	0.831916265226664
O75179	NA	ANKRD17	NA	ANKRD17	O75179	O75179	-0.453650598465435	0.938087137213186	0.242218269373875	0.744660858518811	0.477540927519842
O75190	NA	DNAJB6	NA	DNAJB6	O75190	O75190	-0.49662389697179	2.00317089446015	0.753273498744178	0.541362452440733	0.224165949573178
O75191	NA	XYLB	NA	XYLB	O75191	O75191	-0.654409983059321	0.369299344847111	-0.142555319106105	0.803445516768856	0.569004126601741
O75208	NA	COQ9	NA	COQ9	O75208	O75208	0.00129388263473551	1.40641367818253	0.703853780408632	0.278379910514303	0.0496156278157528
O75223	NA	GGCT	NA	GGCT	O75223	O75223	-0.616326294945851	0.656554074155076	0.0201138896046125	0.979484034103061	0.948275343113689
O75251	NA	NDUFS7	NA	NDUFS7	O75251	O75251	-0.497378451879017	0.440010975960627	-0.0286837379591951	0.95782365240204	0.900043975399994
O75306	NA	NDUFS2	NA	NDUFS2	O75306	O75306	-0.370870324318694	0.308431574366253	-0.0312193749762208	0.939447261685623	0.850402379930532
O75312	NA	ZPR1	NA	ZPR1	O75312	O75312	-0.825456554077382	0.214527528996923	-0.30546451254023	0.550713672320779	0.23569062326249
O75317	NA	USP12	NA	USP12	O75317	O75317	0.139760018019518	1.84943611622056	0.994598067120041	0.204353500532914	0.0246490769598447
O75323	NA	NIPSNAP2	NA	NIPSNAP2	O75323	O75323	-0.050444098079701	0.749284412153002	0.349420157036651	0.349719800784721	0.0835456278015256
O75339	NA	CILP	NA	CILP	O75339	O75339	-1.07365648744257	2.52489423326303	0.725618872910232	0.698374875793467	0.411508975996041
O75340	NA	PDCD6	NA	PDCD6	O75340	O75340	-0.168263799549514	0.655075651348077	0.243405925899282	0.547489790411377	0.232754821892167
O75342	NA	ALOX12B	NA	ALOX12B	O75342	O75342	-0.709092009665342	0.92234665001184	0.106627320173249	0.916696663365198	0.788619672552469
O75347	NA	TBCA	NA	TBCA	O75347	O75347	0.150845035463483	1.13945563933157	0.645150337397528	0.158419758077082	0.012938995947657
O75348	NA	ATP6V1G1	NA	ATP6V1G1	O75348	O75348	-0.131134374840423	0.734442283166417	0.301653954162997	0.473558693622039	0.162186226009488
O75351	NA	VPS4B	NA	VPS4B	O75351	O75351	-0.222411818421109	0.432857607993889	0.10522289478639	0.768159884963194	0.511881965745177
O75352	NA	MPDU1	NA	MPDU1	O75352	O75352	-0.398063668384651	0.863029623379176	0.232482977497263	0.726261013255299	0.452174312193962
O75356	NA	ENTPD5	NA	ENTPD5	O75356	O75356	0.379733243555881	4.25851375168824	2.31912349762206	0.195263538418242	0.0213297891785991
O75362	NA	ZNF217	NA	ZNF217	O75362	O75362	-1.57546172631258	0.436915833518367	-0.569272946397106	0.567348486098943	0.252856735658299
O75363	NA	BCAS1	NA	BCAS1	O75363	O75363	-0.564735043526816	2.25429703467945	0.844780995576318	0.542512609198566	0.22664648655491
O75367	NA	MACROH2A1	NA	MACROH2A1	O75367	O75367	-0.305269035475361	0.534695864648426	0.114713414586532	0.807495128586939	0.576419858431843
O75368	NA	SH3BGRL	NA	SH3BGRL	O75368	O75368	-0.226399852534474	1.48564790283795	0.629624025151738	0.449737933504501	0.141221204888661
O75369	NA	FLNB	NA	FLNB	O75369	O75369	0.44984860146924	1.59513961439886	1.02249410793405	0.0509219407475641	0.00126447900734415
O75376	NA	NCOR1	NA	NCOR1	O75376	O75376	-0.588584785017711	0.89877299670601	0.15509410584415	0.861010730946733	0.669246127880674
O75380	NA	NDUFS6	NA	NDUFS6	O75380	O75380	-0.331193196939975	1.53832788434391	0.603567343701968	0.512439726699441	0.193937548025368
O75381	NA	PEX14	NA	PEX14	O75381	O75381	-1.12425015453847	0.96778257142146	-0.0782337915585032	0.950668595126366	0.878011965053253
O75382	NA	TRIM3	NA	TRIM3	O75382	O75382	-0.32535994883068	1.48373490001648	0.579187475592899	0.516585020408609	0.197536712482086
O75390	NA	CS	NA	CS	O75390	O75390	0.0366102223452385	0.730263417266095	0.383436819805667	0.229460389130606	0.031825865603182
O75391	NA	SPAG7	NA	SPAG7	O75391	O75391	-0.319901094961785	0.747506861894975	0.213802883466595	0.700896005528645	0.414577210985328
O75396	NA	SEC22B	NA	SEC22B	O75396	O75396	-0.440892499793409	0.446518689178819	0.00281309469270496	0.995785288016564	0.989616071477388
O75400	NA	PRPF40A	NA	PRPF40A	O75400	O75400	-2.19227387426637	0.704008269474076	-0.744132802396145	0.606517883448517	0.297740416381829
O75410	NA	TACC1	NA	TACC1	O75410	O75410	-1.85032553148352	0.0777576327718337	-0.886283949355843	0.320117552490745	0.0696740521875893
O75420	NA	GIGYF1	NA	GIGYF1	O75420	O75420	-0.495350807191838	0.937389639651504	0.221019416229833	0.778141034478276	0.528460777342015
O75427	NA	LRCH4	NA	LRCH4	O75427	O75427	-0.96260348834394	-0.0907213427938391	-0.526662415568889	0.19013018048851	0.0201789230924662
O75431	NA	MTX2	NA	MTX2	O75431	O75431	-0.230514447582472	0.542146657297565	0.155816104857546	0.698374875793467	0.411464089905556
O75436	NA	VPS26A	NA	VPS26A	O75436	O75436	-0.161803547816191	0.452456293758295	0.145326372971052	0.637807082323194	0.336697261558497
O75438	NA	NDUFB1	NA	NDUFB1	O75438	O75438	-0.117542713156831	1.53047554816622	0.706466417504696	0.3593965253389	0.0891367896801641
O75439	NA	PMPCB	NA	PMPCB	O75439	O75439	-0.274012394043263	0.457123434559984	0.0915555202583604	0.830708873979011	0.608290757224299
O75448	NA	MED24	NA	MED24	O75448	O75448	-1.43552438624836	0.233082771201689	-0.601220807523337	0.458109664738454	0.149048395034575
O75449	NA	KATNA1	NA	KATNA1	O75449	O75449	0.169163031875731	1.1496326834813	0.659397857678513	0.146276078649922	0.0107436880504281
O75452	NA	RDH16	NA	RDH16	O75452	O75452	-1.29613438523295	0.600903814093725	-0.347615285569612	0.727566485479071	0.454863821968237
O75475	NA	PSIP1	NA	PSIP1	O75475	O75475	-0.878487680411989	0.430283785336928	-0.22410194753753	0.750106633359978	0.484595181500238
O75477	NA	ERLIN1	NA	ERLIN1	O75477	O75477	0.0117997929874918	0.993213034097199	0.502506413542346	0.266762911672127	0.0451859134331829
O75487	NA	GPC4	NA	GPC4	O75487	O75487	0.209789119940243	3.58328180864986	1.89653546429505	0.221713730704237	0.0293073369814577
O75489	NA	NDUFS3	NA	NDUFS3	O75489	O75489	-0.234395717984697	0.461398703538521	0.113501492776912	0.763837204284533	0.505283641489424
O75494	NA	SRSF10	NA	SRSF10	O75494	O75494	-0.213351230762232	0.765358303807932	0.27600353652285	0.568533440944039	0.254287956383348
O75503	NA	CLN5	NA	CLN5	O75503	O75503	-0.547169623936181	0.595124923880196	0.0239776499720072	0.971740226324793	0.93132978759356
O75506	NA	HSBP1	NA	HSBP1	O75506	O75506	0.555947142504176	2.96964618126635	1.76279666188526	0.11263360010496	0.00621207472362307
O75521	NA	ECI2	NA	ECI2	O75521	O75521	0.36614270307029	1.18506798990696	0.775605346488625	0.0416449220310144	0.00073509361251454
O75525	NA	KHDRBS3	NA	KHDRBS3	O75525	O75525	-1.40923777631289	0.309492877648461	-0.549872449332213	0.516585020408609	0.197838175928979
O75531	NA	BANF1	NA	BANF1	O75531	O75531	0.0771498930532657	1.40871594556229	0.74293291930778	0.22570907710803	0.0304209242295191
O75533	NA	SF3B1	NA	SF3B1	O75533	O75533	-0.428033138598846	0.147744713519796	-0.140144212539525	0.626860955007414	0.32327480851747
O75534	NA	CSDE1	NA	CSDE1	O75534	O75534	-0.408468110547233	0.17064556701186	-0.118911271767686	0.692078671477325	0.403137985360317
O75558	NA	STX11	NA	STX11	O75558	O75558	-1.20245232610854	0.946889550444756	-0.127781387831892	0.924712784982463	0.807300057575365
O75563	NA	SKAP2	NA	SKAP2	O75563	O75563	-2.75208941038798	-0.552894402923276	-1.65249190665563	0.102827247880942	0.00507203386805537
O75569	NA	PRKRA	NA	PRKRA	O75569	O75569	-0.0627328135936508	0.632941298792925	0.285104242599637	0.388444850529897	0.103139806984378
O75582	NA	RPS6KA5	NA	RPS6KA5	O75582	O75582	-0.689947654017262	0.456948656405787	-0.116499498805737	0.865532905023922	0.677277879757687
O75594	NA	PGLYRP1	NA	PGLYRP1	O75594	O75594	-1.08122692103972	0.640582629333138	-0.220322145853292	0.824847447385459	0.600528425792824
O75596	NA	CLEC3A	NA	CLEC3A	O75596	O75596	-2.98178916132875	2.39743985224131	-0.292174654543722	0.92889912872772	0.823640628241094
O75607	NA	NPM3	NA	NPM3	O75607	O75607	-0.880957271342286	0.640805935615422	-0.120075667863432	0.897710584616924	0.746277617708451
O75608	NA	LYPLA1	NA	LYPLA1	O75608	O75608	0.10606154535807	1.07356144741491	0.589811496386488	0.188543147825054	0.0191868664722263
O75629	NA	CREG1	NA	CREG1	O75629	O75629	-1.67829712743202	0.31038788071087	-0.683954623360574	0.4808457800383	0.167522785595991
O75635	NA	SERPINB7	NA	SERPINB7	O75635	O75635	-1.41760565104995	1.79192100370571	0.187157676327878	0.925552241224322	0.810913908279859
O75636	NA	FCN3	NA	FCN3	O75636	O75636	-2.67945402276065	0.0457882510913588	-1.31683288583465	0.294990022039404	0.0574976811843445
O75638	NA	CTAG2	NA	CTAG2	O75638	O75638	-2.17849735284572	0.0501477971485067	-1.06417477784861	0.301525720251049	0.0602600392304266
O75643	NA	SNRNP200	NA	SNRNP200	O75643	O75643	-0.394502982781828	0.1716917361771	-0.111405623302364	0.705616988503662	0.422743938757536
O75663	NA	TIPRL	NA	TIPRL	O75663	O75663	-0.635036779651888	0.110406629845746	-0.262315074903071	0.469251414494078	0.15832243164754
O75674	NA	TOM1L1	NA	TOM1L1	O75674	O75674	-0.1763730967059	1.65497344908148	0.73930017618779	0.397617533189998	0.1080815991866
O75676	NA	RPS6KA4	NA	RPS6KA4	O75676	O75676	-1.15576726024853	0.353113572357829	-0.401326843945352	0.593659326396017	0.281483636801209
O75688	NA	PPM1B	NA	PPM1B	O75688	O75688	-0.41791467870869	0.253662780443761	-0.0821259491324646	0.834597995832924	0.616672226548972
O75694	NA	NUP155	NA	NUP155	O75694	O75694	-0.356918515186062	0.183401261929805	-0.0867586266281286	0.768159884963194	0.511909415367818
O75695	NA	RP2	NA	RP2	O75695	O75695	-0.364302378686721	0.755719371369613	0.195708496341446	0.742989465652498	0.475802229238346
O75716	NA	STK16	NA	STK16	O75716	O75716	-1.34064760422446	0.706754755547059	-0.316946424338703	0.777404095875161	0.527029971953064
O75718	NA	CRTAP	NA	CRTAP	O75718	O75718	-0.966902967291341	0.394084981795261	-0.28640899274804	0.683209452655916	0.391734006287229
O75746	NA	SLC25A12	NA	SLC25A12	O75746	O75746	-0.268495361895254	0.456431756989949	0.0939681975473476	0.822108807628518	0.59582904606734
O75764	NA	TCEA3	NA	TCEA3	O75764	O75764	-1.7964458062972	0.775985509923435	-0.510230148186881	0.704256598735345	0.419077449479312
O75781	NA	PALM	NA	PALM	O75781	O75781	0.0775071732489885	2.06267900224028	1.07009308774463	0.242638837014601	0.0358604161881782
O75787	NA	ATP6AP2	NA	ATP6AP2	O75787	O75787	-0.766051509045278	1.46903902325809	0.351493757106404	0.773485068037703	0.520554872266511
O75791	NA	GRAP2	NA	GRAP2	O75791	O75791	-3.1789507492711	-0.0196423207469079	-1.599296535009	0.272779541972995	0.0474558874068203
O75792	NA	RNASEH2A	NA	RNASEH2A	O75792	O75792	-0.860753456479598	0.296564450238618	-0.28209450312049	0.626838487124423	0.322597906647926
O75794	NA	CDC123	NA	CDC123	O75794	O75794	-1.18299895969938	1.4638082623309	0.140404651315762	0.93071560981562	0.827689498931019
O75817	NA	POP7	NA	POP7	O75817	O75817	-1.86961966242472	1.76171539929195	-0.0539521315663869	0.979947581717098	0.951362723312486
O75818	NA	RPP40	NA	RPP40	O75818	O75818	-1.12438111458687	0.9821860302711	-0.0710975421578866	0.954380706806451	0.889818580898907
O75821	NA	EIF3G	NA	EIF3G	O75821	O75821	-0.823657973985025	1.25724916002106	0.216795593018016	0.861010730946733	0.669518572633366
O75822	NA	EIF3J	NA	EIF3J	O75822	O75822	-0.0774301527404429	0.637455970512749	0.280012908886153	0.41368271506188	0.118336355528196
O75828	NA	CBR3	NA	CBR3	O75828	O75828	-0.601982834570977	0.906607798894791	0.152312482161907	0.866388652003646	0.679113917202558
O75832	NA	PSMD10	NA	PSMD10	O75832	O75832	-0.912782757821563	0.244202700578451	-0.334290028621556	0.557271575202439	0.243165472679957
O75843	NA	AP1G2	NA	AP1G2	O75843	O75843	-0.608112988049493	0.62457473633601	0.0082308741432584	0.991778953702711	0.978129938932232
O75844	NA	ZMPSTE24	NA	ZMPSTE24	O75844	O75844	-1.18768504132536	-0.0527046991182686	-0.620194870221816	0.235685075810057	0.033634040736394
O75864	NA	PPP1R37	NA	PPP1R37	O75864	O75864	-0.49210375938311	0.997073202343356	0.252484721480123	0.753116658167191	0.488853188441519
O75865	NA	TRAPPC6A	NA	TRAPPC6A	O75865	O75865	0.024633104517773	2.23321037791586	1.12892174121682	0.267060054611225	0.0455196551636989
O75874	NA	IDH1	NA	IDH1	O75874	O75874	-0.668549320155857	0.287189884792137	-0.19067971768186	0.701900117378597	0.416393399605313
O75879	NA	GATB	NA	GATB	O75879	O75879	-0.232561088455583	2.07063491991202	0.919036915728217	0.402013189522658	0.111974354359191
O75880	NA	SCO1	NA	SCO1	O75880	O75880	-2.58892462075879	0.969582322328454	-0.809671149215166	0.652567568538439	0.355129515982474
O75881	NA	CYP7B1	NA	CYP7B1	O75881	O75881	-1.75458840061473	-0.382927600238278	-1.0687580004265	0.0900443315814819	0.0038752522787346
O75882	NA	ATRN	NA	ATRN	O75882	O75882	-0.703898763394341	0.992343761418929	0.144222499012294	0.888982639874108	0.727409878849868
O75884	NA	RBBP9	NA	RBBP9	O75884	O75884	-0.183579801257255	1.30214192261649	0.559281060679616	0.437573720824906	0.132532665381051
O75886	NA	STAM2	NA	STAM2	O75886	O75886	-0.13618533572257	0.582323774874863	0.223069219576146	0.526904519637842	0.210925134287015
O75891	NA	ALDH1L1	NA	ALDH1L1	O75891	O75891	-1.34299361179407	2.90311608916693	0.780061238686429	0.727197988982339	0.453720859656369
O75896	NA	TUSC2	NA	TUSC2	O75896	O75896	-0.608529622143549	0.492141357923094	-0.0581941321102271	0.931031967848038	0.82824938112076
O75907	NA	DGAT1	NA	DGAT1	O75907	O75907	-2.37561425051719	0.156538469392884	-1.10953789056216	0.348231285740567	0.0827212089388213
O75909	NA	CCNK	NA	CCNK	O75909	O75909	-1.17062188503639	0.480766250043967	-0.344927817496213	0.685932509627708	0.395217311527157
O75915	NA	ARL6IP5	NA	ARL6IP5	O75915	O75915	-0.870870285601048	0.106624325565695	-0.382122980017677	0.414520215387418	0.119019457679678
O75923	NA	DYSF	NA	DYSF	O75923	O75923	-1.15697030642932	0.136173503706382	-0.510398401361467	0.408995793522774	0.115693499708536
O75934	NA	BCAS2	NA	BCAS2	O75934	O75934	-0.590240688683021	0.322601434044973	-0.133819627319024	0.791603941234145	0.548971708535751
O75935	NA	DCTN3	NA	DCTN3	O75935	O75935	-0.180506456883734	0.768957604910725	0.294225574013495	0.528168433537362	0.211741421373243
O75937	NA	DNAJC8	NA	DNAJC8	O75937	O75937	-0.773311899045889	0.425840287000294	-0.173735806022798	0.793693616783452	0.553615490402083
O75940	NA	SMNDC1	NA	SMNDC1	O75940	O75940	-1.86752935391981	0.517910938117182	-0.674809207901312	0.567348486098943	0.25285528434904
O75947	NA	ATP5PD	NA	ATP5PD	O75947	O75947	-0.140676954133243	0.876125643283865	0.367724344575311	0.456950222707812	0.1476201112613
O75954	NA	TSPAN9	NA	TSPAN9	O75954	O75954	-0.234485984088166	2.53314384808994	1.14932893200089	0.38209836909007	0.0989097430513706
O75955	NA	FLOT1	NA	FLOT1	O75955	O75955	-0.149722007996063	0.76307376670009	0.306675879352014	0.493982534943477	0.177124328535455
O75962	NA	TRIO	NA	TRIO	O75962	O75962	0.284868797194971	1.34241109341238	0.813639945303677	0.0953519347795975	0.00426261421170153
O75964	NA	ATP5MG	NA	ATP5MG	O75964	O75964	-0.360904731532933	1.08951516207774	0.364305215272402	0.615873569213257	0.308421695211415
O75976	NA	CPD	NA	CPD	O75976	O75976	-0.273573234998222	1.09180749724118	0.409117131121477	0.542512609198566	0.226698378906972
O75995	NA	SASH3	NA	SASH3	O75995	O75995	-3.32249061731688	-0.17937471391846	-1.75093266561767	0.226431353924417	0.030653758459476
O76003	NA	GLRX3	NA	GLRX3	O76003	O76003	-0.911813039637397	0.0948122804004565	-0.40850037961847	0.394938453866011	0.106351225722127
O76011	NA	KRT34	NA	KRT34	O76011	O76011	-2.23084298029541	0.7893253241024	-0.720758828096507	0.63536517085897	0.332596721375305
O76013	NA	KRT36	NA	KRT36	O76013	O76013	-0.0757184328000591	1.37525404270445	0.649767804952194	0.3370173835169	0.076629233050963
O76021	NA	RSL1D1	NA	RSL1D1	O76021	O76021	-0.492086540457102	0.677739125210302	0.0928262923765999	0.897484922797108	0.744900074190997
O76024	NA	WFS1	NA	WFS1	O76024	O76024	-0.0623944372539719	1.24736708575317	0.592486324249599	0.330810498922687	0.0738932571347738
O76027	NA	ANXA9	NA	ANXA9	O76027	O76027	1.17701807494591	4.05279117920597	2.61490462707594	0.0481613284223186	0.00107267498586586
O76031	NA	CLPX	NA	CLPX	O76031	O76031	-0.387408933481982	0.491370974347308	0.0519810204326632	0.924935585378207	0.808252280807628
O76038	NA	SCGN	NA	SCGN	O76038	O76038	-2.2899411113634	0.346182262635145	-0.971879424364129	0.448337641776635	0.140281570535815
O76041	NA	NEBL	NA	NEBL	O76041	O76041	-0.362129056839859	0.975734539375676	0.306802741267909	0.649159352874622	0.351429722969821
O76054	NA	SEC14L2	NA	SEC14L2	O76054	O76054	0.325740861147788	3.05572524780024	1.69073305447401	0.181244671265428	0.0175686682094236
O76061	NA	STC2	NA	STC2	O76061	O76061	2.50922516964795	6.16029926566852	4.33476221765824	0.0168815998810038	6.63705499551015e-05
O76062	NA	TM7SF2	NA	TM7SF2	O76062	O76062	-0.683537050239342	0.979458153385932	0.147960551573295	0.88323941760276	0.71533002136485
O76070	NA	SNCG	NA	SNCG	O76070	O76070	-0.864146200839679	2.96553535283781	1.05069457599907	0.581429907817698	0.267015417919019
O76071	NA	CIAO1	NA	CIAO1	O76071	O76071	-1.82654898883904	0.596216108079922	-0.615166440379561	0.611826846020053	0.303305036306725
O76074	NA	PDE5A	NA	PDE5A	O76074	O76074	-1.71768177484571	1.82771735074068	0.055017787947488	0.979692534273239	0.949202920356162
O76076	NA	CCN5	NA	CCN5	O76076	O76076	-1.34687401109066	1.11358658598204	-0.11664371255431	0.938082190416829	0.845747398899361
O76094	NA	SRP72	NA	SRP72	O76094	O76094	-0.564658981660131	0.189558820791867	-0.187550080434132	0.620209719407499	0.313153034889598
O76095	NA	JTB	NA	JTB	O76095	O76095	-0.234637845297963	3.2679410874825	1.51665162109227	0.353577631501825	0.0861597549314095
O94760	NA	DDAH1	NA	DDAH1	O94760	O94760	0.502872823873892	2.08509928240178	1.29398605313784	0.0736498428555637	0.00265514018372339
O94762	NA	RECQL5	NA	RECQL5	O94762	O94762	-0.966468184852737	0.525449007648696	-0.22050958860202	0.788612015033372	0.545717155055255
O94766	NA	B3GAT3	NA	B3GAT3	O94766	O94766	0.140485798749954	1.17803235401101	0.659259076380483	0.172397124018417	0.0151637260916723
O94768	NA	STK17B	NA	STK17B	O94768	O94768	-2.03347446131738	-0.640842460233581	-1.33715846077548	0.0402767471827249	0.000644942823421037
O94769	NA	ECM2	NA	ECM2	O94769	O94769	-0.286489720045593	1.32181914383918	0.517664711896792	0.514248239272677	0.195237401836059
O94776	NA	MTA2	NA	MTA2	O94776	O94776	-0.745776071121192	-0.0679139377390138	-0.406845004430103	0.192435835257292	0.0208947609591652
O94788	NA	ALDH1A2	NA	ALDH1A2	O94788	O94788	-0.288884651543682	1.01512788813647	0.363121618296393	0.57428162713045	0.260123375759312
O94804	NA	STK10	NA	STK10	O94804	O94804	-1.75949846558563	-0.315979195887092	-1.03773883073636	0.118182415420873	0.0069300683388156
O94808	NA	GFPT2	NA	GFPT2	O94808	O94808	-1.07850293377181	0.668250740572114	-0.205126096599848	0.841667827415887	0.630652826855075
O94822	NA	LTN1	NA	LTN1	O94822	O94822	-1.17137301522122	0.796902800738573	-0.187235107241325	0.87698371713252	0.696650630158298
O94826	NA	TOMM70	NA	TOMM70	O94826	O94826	-0.251937119834333	0.378283606008724	0.0631732430871956	0.867928510193233	0.681277970308449
O94829	NA	IPO13	NA	IPO13	O94829	O94829	-0.606736826881308	1.41797095260583	0.405617062862259	0.700896005528645	0.414502380476704
O94830	NA	DDHD2	NA	DDHD2	O94830	O94830	-0.0803405975702495	1.56113396888706	0.740396685658403	0.33201245112319	0.0746703646871769
O94832	NA	MYO1D	NA	MYO1D	O94832	O94832	-0.149666598168118	1.11980711167347	0.485070256752678	0.429570951307452	0.127101458059932
O94842	NA	TOX4	NA	TOX4	O94842	O94842	-0.906217618418831	0.72844439596859	-0.0888866112251208	0.92889912872772	0.82344669456325
O94851	NA	MICAL2	NA	MICAL2	O94851	O94851	-0.845908987271147	0.563059565492704	-0.141424710889222	0.867773011695539	0.680874678646975
O94855	NA	SEC24D	NA	SEC24D	O94855	O94855	-0.0560034163422083	0.898501232239362	0.421248907948577	0.345021085033372	0.0806864995665223
O94856	NA	NFASC	NA	NFASC	O94856	O94856	-0.916728500582527	1.19833099068832	0.140801245052895	0.916184830499836	0.78479904528334
O94874	NA	UFL1	NA	UFL1	O94874	O94874	-0.32006700620072	0.386728446202493	0.0333307200008868	0.938193188965376	0.846549187111316
O94875	NA	SORBS2	NA	SORBS2	O94875	O94875	-1.02949384621305	1.14062941600814	0.0555677848975442	0.964625526439724	0.916286027358601
O94880	NA	PHF14	NA	PHF14	O94880	O94880	-1.77045237900142	0.297716647647664	-0.736367865676876	0.46332995294313	0.153687864893957
O94885	NA	SASH1	NA	SASH1	O94885	O94885	-1.4739396441954	0.822539459962659	-0.325700092116371	0.799292617336429	0.561944626247634
O94886	NA	TMEM63A	NA	TMEM63A	O94886	O94886	-0.832559976552926	0.420120566178892	-0.206219705187017	0.761116345869643	0.501423823110897
O94887	NA	FARP2	NA	FARP2	O94887	O94887	-3.16425203448669	0.57442544662513	-1.29491329393078	0.477380241380663	0.164669092549034
O94888	NA	UBXN7	NA	UBXN7	O94888	O94888	-0.560530899151642	0.675412291775641	0.0574406963119998	0.939292806982699	0.848740589578426
O94901	NA	SUN1	NA	SUN1	O94901	O94901	-0.985986895049303	0.0378877863359807	-0.474049554356661	0.316631528656621	0.0678259310450682
O94903	NA	PLPBP	NA	PLPBP	O94903	O94903	-0.217845943414963	0.76835585191837	0.275254954251704	0.572879469799625	0.259059781182388
O94905	NA	ERLIN2	NA	ERLIN2	O94905	O94905	0.24288162296348	1.38662017683837	0.814750899900925	0.119963898961226	0.00737570929334823
O94906	NA	PRPF6	NA	PRPF6	O94906	O94906	-0.451132502436494	0.0894403239329059	-0.180846089251794	0.496232624577538	0.178896129428851
O94911	NA	ABCA8	NA	ABCA8	O94911	O94911	-2.4049786101116	1.31968663201649	-0.542645989047557	0.792618516120107	0.551425304046907
O94915	NA	FRYL	NA	FRYL	O94915	O94915	-0.129375522026886	1.07615049985175	0.473387488912429	0.411751588975561	0.117458531066028
O94919	NA	ENDOD1	NA	ENDOD1	O94919	O94919	-0.315433876524807	1.15173949802366	0.418152810749426	0.562555724432146	0.249426352612847
O94923	NA	GLCE	NA	GLCE	O94923	O94923	-1.12145824036567	2.33755482272093	0.608048291177628	0.741914291351059	0.473186107247698
O94925	NA	GLS	NA	GLS	O94925	O94925	-1.35194422406443	-0.0676246976501139	-0.709784460857271	0.229460389130606	0.0318605552271275
O94929	NA	ABLIM3	NA	ABLIM3	O94929	O94929	-0.522762532588923	0.839219100677211	0.158228284044144	0.84434103317877	0.634297781394732
O94952	NA	FBXO21	NA	FBXO21	O94952	O94952	-0.111125799390609	1.16040050033349	0.524637350471442	0.384130534831238	0.100963660151579
O94953	NA	KDM4B	NA	KDM4B	O94953	O94953	-0.884421584928323	0.650152032274144	-0.11713477632709	0.903508510145628	0.754267599209321
O94956	NA	SLCO2B1	NA	SLCO2B1	O94956	O94956	-1.65022514659811	0.865612954918089	-0.392306095840009	0.775474581962531	0.524045967426438
O94964	NA	MTCL2	NA	MTCL2	O94964	O94964	-1.02640944943431	0.116447344028073	-0.45498105270312	0.403081670852494	0.112754334254923
O94966	NA	USP19	NA	USP19	O94966	O94966	-0.741452696046881	0.243770740403579	-0.248840977821651	0.613520848172663	0.305796778775066
O94967	NA	WDR47	NA	WDR47	O94967	O94967	-0.327096737624026	0.847209491657112	0.260056377016543	0.663176200132821	0.367870833080721
O94973	NA	AP2A2	NA	AP2A2	O94973	O94973	-0.0674033156718586	0.510934826782877	0.221765755555509	0.427225893052839	0.125835120930597
O94979	NA	SEC31A	NA	SEC31A	O94979	O94979	-0.133311130491819	0.423653204101335	0.145171036804758	0.601480582849378	0.290978041127134
O94985	NA	CLSTN1	NA	CLSTN1	O94985	O94985	0.176648613437738	2.16609143767592	1.17137002555683	0.199140303132202	0.023146150416413
O94992	NA	HEXIM1	NA	HEXIM1	O94992	O94992	-2.05906718117839	1.64468752451247	-0.207189828332957	0.927986988921152	0.818460925456861
O95049	NA	TJP3	NA	TJP3	O95049	O95049	-0.602700935294902	2.14297633006913	0.770137697387113	0.570530362932448	0.256773998491933
O95070	NA	YIF1A	NA	YIF1A	O95070	O95070	-0.54679420634484	2.80644777575812	1.12982678470664	0.493667728886524	0.175940170093651
O95071	NA	UBR5	NA	UBR5	O95071	O95071	-0.919411537640669	0.576266447489337	-0.171572545075666	0.847208717685773	0.638549178251709
O95081	NA	AGFG2	NA	AGFG2	O95081	O95081	-2.0806570116925	0.769928801110292	-0.655364105291103	0.648023569431702	0.350233232065331
O95084	NA	PRSS23	NA	PRSS23	O95084	O95084	-0.00817053363555398	3.07285446295528	1.53234196465986	0.281275722018539	0.0511219150714324
O95104	NA	SCAF4	NA	SCAF4	O95104	O95104	-1.43838816353399	0.864987434302622	-0.286700364615683	0.830777874664512	0.610438432363812
O95139	NA	NDUFB6	NA	NDUFB6	O95139	O95139	-1.601533352608	1.58716797086659	-0.00718269087070311	0.997201239383338	0.992621262264434
O95140	NA	MFN2	NA	MFN2	O95140	O95140	-0.576891284178797	0.446601977469666	-0.0651446533545652	0.919200352126647	0.794010426111666
O95149	NA	SNUPN	NA	SNUPN	O95149	O95149	-1.39530750659417	0.101882583266292	-0.64671246166394	0.355005018044809	0.0868793133165756
O95154	NA	AKR7A3	NA	AKR7A3	O95154	O95154	0.841143498638815	4.40155870210771	2.62135110037326	0.11021105652386	0.00586913031002157
O95155	NA	UBE4B	NA	UBE4B	O95155	O95155	-0.582471376050558	0.579327784645964	-0.00157179570229715	0.997956749530203	0.995568221782636
O95159	NA	ZFPL1	NA	ZFPL1	O95159	O95159	-0.0574409782048244	0.999652783849649	0.471105902822412	0.339959468609438	0.0779560088965035
O95163	NA	ELP1	NA	ELP1	O95163	O95163	-0.266900173160296	0.382770638891224	0.0579352328654643	0.883146482024408	0.71470792337353
O95166	NA	GABARAP	NA	GABARAP	O95166	O95166	-0.728570108735299	0.437148141980808	-0.145710983377246	0.830763728030516	0.608936764001425
O95167	NA	NDUFA3	NA	NDUFA3	O95167	O95167	-0.594796010501377	1.57306947755483	0.489136733526728	0.65622412576902	0.359082700383407
O95168	NA	NDUFB4	NA	NDUFB4	O95168	O95168	-0.208200665004462	0.813657755773448	0.302728545384493	0.547209618003396	0.231808304020109
O95169	NA	NDUFB8	NA	NDUFB8	O95169	O95169	-0.068392324836075	0.780637332911929	0.356122504037927	0.375204739689848	0.0957740063717118
O95171	NA	SCEL	NA	SCEL	O95171	O95171	-1.27735623653123	1.27489716737916	-0.00122953457603714	0.999468472917731	0.998421909071744
O95182	NA	NDUFA7	NA	NDUFA7	O95182	O95182	0.510684854084215	5.54536120904281	3.02802303156351	0.191324472250116	0.0206615450776307
O95183	NA	VAMP5	NA	VAMP5	O95183	O95183	-2.54313823314427	-0.545167682730545	-1.54415295793741	0.0930590511548599	0.00412049052233934
O95197	NA	RTN3	NA	RTN3	O95197	O95197	-0.162209232236958	0.817527984724781	0.327659376243911	0.496404185990448	0.1790322352166
O95202	NA	LETM1	NA	LETM1	O95202	O95202	-0.195619935389491	0.742511648712448	0.273445856661478	0.553472306452488	0.239167166425714
O95208	NA	EPN2	NA	EPN2	O95208	O95208	-0.859802594824891	0.657509155680294	-0.101146719572299	0.916184830499836	0.78451272561699
O95210	NA	STBD1	NA	STBD1	O95210	O95210	-0.426452098428454	1.97447899915566	0.774013450363601	0.512857421992129	0.194555934505914
O95219	NA	SNX4	NA	SNX4	O95219	O95219	0.039552379031683	0.843225445394218	0.44138891221295	0.233100221255944	0.0328307877516762
O95232	NA	LUC7L3	NA	LUC7L3	O95232	O95232	-1.30556478972059	0.805150212188689	-0.250207288765953	0.839786316046083	0.627447581209623
O95248	NA	SBF1	NA	SBF1	O95248	O95248	-0.993144975206322	-0.0930788436962167	-0.54311190945127	0.19013018048851	0.0202956978656304
O95249	NA	GOSR1	NA	GOSR1	O95249	O95249	0.0561457974116616	0.745506255657785	0.400826026534723	0.204353500532914	0.0247150898598239
O95251	NA	KAT7	NA	KAT7	O95251	O95251	-1.13641734885088	0.781684169905217	-0.177366589472832	0.880056988630384	0.704690772299145
O95260	NA	ATE1	NA	ATE1	O95260	O95260	-0.853864817050352	0.856344533182517	0.00123985806608218	0.99911971296065	0.997625143457343
O95273	NA	CCNDBP1	NA	CCNDBP1	O95273	O95273	-0.904269674983192	0.610575075929683	-0.146847299526755	0.873356050580092	0.691186270045736
O95274	NA	LYPD3	NA	LYPD3	O95274	O95274	-1.04216215688924	2.65418478880422	0.806011315957488	0.670013984849863	0.375130516156016
O95292	NA	VAPB	NA	VAPB	O95292	O95292	0.0595263982770002	1.23073870777159	0.645132553024293	0.2312131141985	0.0323732946731183
O95294	NA	RASAL1	NA	RASAL1	O95294	O95294	-1.12707237928631	1.59552833223045	0.23422797647207	0.887157066268445	0.724323600253279
O95295	NA	SNAPIN	NA	SNAPIN	O95295	O95295	-0.137741902226183	0.822251607169534	0.342254852471676	0.46332995294313	0.15317122505674
O95297	NA	MPZL1	NA	MPZL1	O95297	O95297	-2.45478343714956	1.21075189444997	-0.622015771349798	0.752766561411983	0.488481876350812
O95299	NA	NDUFA10	NA	NDUFA10	O95299	O95299	-0.350176251653485	0.539219834985187	0.0945217916658514	0.858095781129413	0.663311426716708
O95302	NA	FKBP9	NA	FKBP9	O95302	O95302	-0.393294021586569	0.984510185702049	0.29560808205774	0.675056569232419	0.382717187343436
O95319	NA	CELF2	NA	CELF2	O95319	O95319	-1.39658969397313	-0.270134643886621	-0.833362168929874	0.108248887651963	0.00567168294423564
O95336	NA	PGLS	NA	PGLS	O95336	O95336	0.0398360009672084	0.701923365969142	0.370879683468175	0.223073559217414	0.0298321259447072
O95340	NA	PAPSS2	NA	PAPSS2	O95340	O95340	-1.1221873523133	0.559368468541156	-0.281409441886073	0.757595554601321	0.494436757803839
O95347	NA	SMC2	NA	SMC2	O95347	O95347	-3.51840821503825	1.20868776121622	-1.15486022691101	0.626629669456304	0.321516793752449
O95352	NA	ATG7	NA	ATG7	O95352	O95352	-0.56313770652349	0.033440746923679	-0.264848479799905	0.341235261596695	0.0790270750552682
O95361	NA	TRIM16	NA	TRIM16	O95361	O95361	-1.47748588957643	0.117564066573342	-0.679960911501542	0.363731824580451	0.0908105333170938
O95363	NA	FARS2	NA	FARS2	O95363	O95363	-0.358981108267805	1.66673416438216	0.653876528057175	0.512440554757309	0.194014516692707
O95365	NA	ZBTB7A	NA	ZBTB7A	O95365	O95365	-0.945523394048236	0.820547340342812	-0.0624880268527122	0.952064013900448	0.884529554425114
O95372	NA	LYPLA2	NA	LYPLA2	O95372	O95372	0.114926071977073	0.983007228742892	0.548966650359983	0.174824291919709	0.0155890031068699
O95373	NA	IPO7	NA	IPO7	O95373	O95373	0.0119013481837556	0.989845805101815	0.500873576642785	0.266762911672127	0.0451299276695994
O95376	NA	ARIH2	NA	ARIH2	O95376	O95376	-0.812099554179623	0.130891104113109	-0.340604225033257	0.457554326676823	0.148102490281589
O95377	NA	GJB5	NA	GJB5	O95377	O95377	-1.3567193674886	1.2567674014004	-0.0499759830441029	0.973518432544752	0.937428184084476
O95379	NA	TNFAIP8	NA	TNFAIP8	O95379	O95379	-2.3067255018142	0.143914001519345	-1.08140575014743	0.345021085033372	0.0807199666405676
O95382	NA	MAP3K6	NA	MAP3K6	O95382	O95382	0.169631350984814	2.89929203146302	1.53446169122392	0.221713730704237	0.0293186145015027
O95394	NA	PGM3	NA	PGM3	O95394	O95394	0.174219482960461	1.25996927052628	0.717094376743368	0.153266292855374	0.0120256698629118
O95396	NA	MOCS3	NA	MOCS3	O95396	O95396	-0.641919711816643	1.23033449313613	0.294207390659743	0.773612605615946	0.520872152262883
O95400	NA	CD2BP2	NA	CD2BP2	O95400	O95400	-0.190940692063979	0.493622270576456	0.151340789256238	0.663176200132821	0.368675235699799
O95415	NA	BRI3	NA	BRI3	O95415	O95415	-2.57576890369061	-0.150896258259776	-1.36333258097519	0.221713730704237	0.0292967708418717
O95425	NA	SVIL	NA	SVIL	O95425	O95425	-0.479332928572133	0.830998076295479	0.175832573861673	0.81166691188868	0.583034864890404
O95428	NA	PAPLN	NA	PAPLN	O95428	O95428	-1.67675982070713	0.818757468609908	-0.429001176048612	0.748463054893956	0.482887373894047
O95429	NA	BAG4	NA	BAG4	O95429	O95429	-0.680689029295365	0.711541847755143	0.0154264092298888	0.984684862735406	0.963716553998341
O95433	NA	AHSA1	NA	AHSA1	O95433	O95433	-0.904381649418383	0.285595855425214	-0.309392896996584	0.602623746185523	0.292147927207708
O95445	NA	APOM	NA	APOM	O95445	O95445	-1.43961044323391	1.75412495904097	0.157257257903527	0.934354945491208	0.839871184361506
O95453	NA	PARN	NA	PARN	O95453	O95453	-0.620885858844907	1.19212732129013	0.285620731222611	0.773485068037703	0.51982586313443
O95456	NA	PSMG1	NA	PSMG1	O95456	O95456	-0.813324391030509	0.34977634221885	-0.23177402440583	0.701900117378597	0.416940219313449
O95466	NA	FMNL1	NA	FMNL1	O95466	O95466	-2.41846307640751	-0.610143220147384	-1.51430314827745	0.067761715320973	0.00218945856534483
O95470	NA	SGPL1	NA	SGPL1	O95470	O95470	-0.651872933239795	0.258007779614211	-0.196932576812792	0.671751361860211	0.378620075494454
O95471	NA	CLDN7	NA	CLDN7	O95471	O95471	-0.736011391902566	0.657653003196999	-0.0391791943527835	0.961520945650984	0.908128468543556
O95476	NA	CTDNEP1	NA	CTDNEP1	O95476	O95476	-0.866530726929361	1.28686240493385	0.210165839002244	0.872435647558556	0.689204585603102
O95478	NA	NSA2	NA	NSA2	O95478	O95478	-0.678537407584438	0.991088075599345	0.156275334007454	0.87823216179493	0.701268969458264
O95479	NA	H6PD	NA	H6PD	O95479	O95479	-0.745625071953898	0.202655468701908	-0.271484801625995	0.561188694991761	0.247362596968272
O95486	NA	SEC24A	NA	SEC24A	O95486	O95486	-0.682847418974463	0.0904426921150635	-0.2962023634297	0.4283158273952	0.126220221386469
O95487	NA	SEC24B	NA	SEC24B	O95487	O95487	-0.0938496835421059	0.612289511069494	0.259219913763694	0.449737933504501	0.141907233360422
O95528	NA	SLC2A10	NA	SLC2A10	O95528	O95528	-0.477212797466552	1.55902354776026	0.540905375146856	0.59466511492031	0.282076750847016
O95544	NA	NADK	NA	NADK	O95544	O95544	-1.28879133212217	0.318430019573173	-0.485180656274498	0.540595257737966	0.223363295177768
O95563	NA	MPC2	NA	MPC2	O95563	O95563	-0.59015968174661	0.954957840017091	0.182399079135241	0.840296779949909	0.628871322376873
O95571	NA	ETHE1	NA	ETHE1	O95571	O95571	-0.69265009135248	0.118432847774639	-0.287108621788921	0.466120273533299	0.155977719056693
O95573	NA	ACSL3	NA	ACSL3	O95573	O95573	-0.564887550916258	0.353495390798718	-0.10569608005877	0.84702173564348	0.63745195991359
O95602	NA	POLR1A	NA	POLR1A	O95602	O95602	-1.0882536915434	0.282590239212818	-0.402831726165289	0.550607211139899	0.235480331585486
O95613	NA	PCNT	NA	PCNT	O95613	O95613	-0.369090882477779	1.11901948127592	0.374964299399069	0.61465695955831	0.306918497080444
O95619	NA	YEATS4	NA	YEATS4	O95619	O95619	0.420098348011448	2.25752739781207	1.33881287291176	0.11263360010496	0.00631385971143774
O95628	NA	CNOT4	NA	CNOT4	O95628	O95628	-2.00808888995545	0.497157990726409	-0.755465449614519	0.541184506672976	0.223840712184111
O95630	NA	STAMBP	NA	STAMBP	O95630	O95630	-0.549740490616494	0.200216704215244	-0.174761893200625	0.642876008515639	0.343859886221221
O95639	NA	CPSF4	NA	CPSF4	O95639	O95639	-0.0798478569481449	1.46645307706467	0.693302610058261	0.335992498778958	0.0762956788551173
O95671	NA	ASMTL	NA	ASMTL	O95671	O95671	-0.696405005969208	0.283145921804024	-0.206629542082592	0.681992299831973	0.390626695110261
O95674	NA	CDS2	NA	CDS2	O95674	O95674	-1.615831150788	-0.225803381962153	-0.920817266375078	0.151643116525688	0.0118053343300471
O95678	NA	KRT75	NA	KRT75	O95678	O95678	-1.68062604358037	1.85590046952163	0.0876372129706304	0.965763505025792	0.918973859502551
O95685	NA	PPP1R3D	NA	PPP1R3D	O95685	O95685	-0.901862857052594	1.92220235108094	0.510169747014171	0.734047044015678	0.461181388910374
O95696	NA	BRD1	NA	BRD1	O95696	O95696	-0.552040913911788	0.396244213489061	-0.0778983502113633	0.89337155368621	0.736263253934933
O95714	NA	HERC2	NA	HERC2	O95714	O95714	-1.09775601063995	0.400563952144283	-0.348596029247831	0.643421581466389	0.344613024709875
O95716	NA	RAB3D	NA	RAB3D	O95716	O95716	-0.52529261633128	0.570108897372935	0.0224081405208274	0.972457219394631	0.933073014529324
O95721	NA	SNAP29	NA	SNAP29	O95721	O95721	-0.189032204544799	0.398938691394979	0.10495324342509	0.737718286269299	0.466465164675773
O95747	NA	OXSR1	NA	OXSR1	O95747	O95747	-0.266897849368382	0.533828399668279	0.133465275149948	0.757595554601321	0.496148592078472
O95749	NA	GGPS1	NA	GGPS1	O95749	O95749	-0.223525568606049	0.923911592752403	0.350193012073177	0.53586390984492	0.218487955557304
O95757	NA	HSPA4L	NA	HSPA4L	O95757	O95757	-1.06078954535851	0.990222153125563	-0.0352836961164726	0.976473759439947	0.943696591611256
O95758	NA	PTBP3	NA	PTBP3	O95758	O95758	-0.629356591270753	0.287599271654952	-0.170878659807901	0.723757788395754	0.447340112648793
O95777	NA	LSM8	NA	LSM8	O95777	O95777	-0.606465691688035	0.286415784831154	-0.16002495342844	0.736993242560808	0.464686090859208
O95782	NA	AP2A1	NA	AP2A1	O95782	O95782	-0.265458547577675	0.415593672030719	0.075067562226522	0.851368211869438	0.651675563221528
O95786	NA	RIGI	NA	RIGI	O95786	O95786	-0.566113492857158	0.74617280672044	0.090029656931641	0.914402304627523	0.778403658799204
O95793	NA	STAU1	NA	STAU1	O95793	O95793	-0.280554262572188	0.658843343539487	0.18914454048365	0.698997143834919	0.412183506506694
O95801	NA	TTC4	NA	TTC4	O95801	O95801	-2.28110327606514	-0.29638053386289	-1.28874190496402	0.1612000552078	0.0133348736768756
O95807	NA	TMEM50A	NA	TMEM50A	O95807	O95807	-0.624940264116621	1.16080851860851	0.267934127245944	0.785188959333236	0.539707295158746
O95810	NA	CAVIN2	NA	CAVIN2	O95810	O95810	-2.29660904174049	0.692841926685295	-0.801883557527599	0.588803073717102	0.277524076875318
O95816	NA	BAG2	NA	BAG2	O95816	O95816	-0.289047099865164	0.956304822886074	0.333628861510455	0.589410965722161	0.278114165375606
O95817	NA	BAG3	NA	BAG3	O95817	O95817	0.0918420627279178	1.24683684570951	0.669339454218715	0.205539098738485	0.0251430640118533
O95822	NA	MLYCD	NA	MLYCD	O95822	O95822	-0.378271427566166	1.22644045396297	0.424084513198402	0.59655619397598	0.284490822198268
O95825	NA	CRYZL1	NA	CRYZL1	O95825	O95825	-0.146370995750769	0.429420632442547	0.141524818345889	0.624512325847165	0.318651491980035
O95831	NA	AIFM1	NA	AIFM1	O95831	O95831	-0.34722671275622	0.341247736517043	-0.00298948811958866	0.994853097021169	0.985776720799846
O95833	NA	CLIC3	NA	CLIC3	O95833	O95833	-1.87154708809239	1.48925840524303	-0.191144341424682	0.927045309508178	0.815487622201646
O95834	NA	EML2	NA	EML2	O95834	O95834	-0.0188909760926035	1.10866349001062	0.54488625695901	0.294990022039404	0.0574750962990048
O95835	NA	LATS1	NA	LATS1	O95835	O95835	-0.46171657309403	0.859641896606397	0.198962661756184	0.78431163243412	0.538277866773888
O95848	NA	NUDT14	NA	NUDT14	O95848	O95848	-0.972660795041163	0.282784164139377	-0.344938315450893	0.580911583182787	0.266341660801083
O95857	NA	TSPAN13	NA	TSPAN13	O95857	O95857	-0.962306436843252	1.76831145912215	0.403002511139448	0.78911306051635	0.546299961715732
O95858	NA	TSPAN15	NA	TSPAN15	O95858	O95858	-0.670241617985811	1.19867804661662	0.264218214315402	0.800120700848189	0.563179182014947
O95861	NA	BPNT1	NA	BPNT1	O95861	O95861	-0.0950672562376779	0.94533397651307	0.425133360137696	0.390488866395698	0.104091422575488
O95864	NA	FADS2	NA	FADS2	O95864	O95864	-2.48890916478802	0.877157253780035	-0.805875955503993	0.633934679925445	0.331086873440562
O95865	NA	DDAH2	NA	DDAH2	O95865	O95865	-0.18298012202932	1.0815857459951	0.449302811982889	0.464646797997747	0.154511567980403
O95870	NA	ABHD16A	NA	ABHD16A	O95870	O95870	-0.379940575145177	0.441139638442116	0.0305995316484697	0.950670581008785	0.878428149422777
O95881	NA	TXNDC12	NA	TXNDC12	O95881	O95881	-0.494584913336619	0.57344088562107	0.0394279861422255	0.950760155821044	0.879562826422518
O95926	NA	SYF2	NA	SYF2	O95926	O95926	-0.852401797264751	0.233066579487741	-0.309667608888505	0.562112115775935	0.248977408348922
O95931	NA	CBX7	NA	CBX7	O95931	O95931	-0.839673501394666	1.00601645098171	0.0831714747935219	0.940645591130632	0.853281507931638
O95965	NA	ITGBL1	NA	ITGBL1	O95965	O95965	-0.105254057797732	2.33789060757721	1.11631827488974	0.323520424626057	0.07123740688849
O95967	NA	EFEMP2	NA	EFEMP2	O95967	O95967	-0.599214279093807	1.08119274390792	0.240989232407056	0.796777172227389	0.557616074859596
O95969	NA	SCGB1D2	NA	SCGB1D2	O95969	O95969	-0.995479110949685	6.07178206014971	2.53815147460001	0.460112463470856	0.150310532085242
O95980	NA	RECK	NA	RECK	O95980	O95980	-1.21587293648397	0.0400761505398277	-0.587898392972072	0.311634612565073	0.0650773252267528
O95989	NA	NUDT3	NA	NUDT3	O95989	O95989	-0.490829697618617	0.673316342302494	0.0912433223419384	0.898597436325715	0.747912660540954
O95994	NA	AGR2	NA	AGR2	O95994	O95994	-0.0951798940907378	3.42737606503384	1.66609808547155	0.306026984057586	0.0625329633840931
O96000	NA	NDUFB10	NA	NDUFB10	O96000	O96000	-0.00159539479886212	0.816649300660131	0.407526952930635	0.280438347541852	0.0508227020863482
O96005	NA	CLPTM1	NA	CLPTM1	O96005	O96005	-1.5332648027553	0.411318259358785	-0.560973271698259	0.557952896898678	0.243880084478375
O96006	NA	ZBED1	NA	ZBED1	O96006	O96006	-0.129561695021662	1.49419876851692	0.68231853674763	0.374840908320567	0.0952101514328083
O96007	NA	MOCS2	NA	MOCS2	O96007	O96007	0.0908732546358491	1.98177791180067	1.03632558321826	0.233889252343355	0.0331630254734136
O96008	NA	TOMM40	NA	TOMM40	O96008	O96008	-0.386580410014519	0.404919090683523	0.0091693403345019	0.984299342510402	0.96206610380897
O96011	NA	PEX11B	NA	PEX11B	O96011	O96011	0.0059892172729028	1.98812927956448	0.997059248418694	0.275805898503298	0.0487486490280842
O96013	NA	PAK4	NA	PAK4	O96013	O96013	-0.469226245299717	0.951718601835226	0.241246178267755	0.752605587235418	0.488264836475693
O96014	NA	WNT11	NA	WNT11	O96014	O96014	-0.402582305663023	1.64162376190778	0.619520728122378	0.538754366122	0.221611892094982
O96019	NA	ACTL6A	NA	ACTL6A	O96019	O96019	-0.226806138964368	0.513614468621595	0.143404164828613	0.710632389517882	0.429939428091182
P00156	NA	MT-CYB	NA	MT-CYB	P00156	P00156	-1.6702046392246	0.946329841332327	-0.361937398946136	0.804570143083789	0.571558613238356
P00167	NA	CYB5A	NA	CYB5A	P00167	P00167	-0.0507633450057895	1.22682403149109	0.58803034324265	0.319021071473969	0.06933995764423
P00325	NA	ADH1B	NA	ADH1B	P00325	P00325	-2.130505231096	3.39990547267259	0.634700120788292	0.847208717685773	0.638394232805684
P00326	NA	ADH1C	NA	ADH1C	P00326	P00326	-0.754422378336804	0.758017373403574	0.00179749753338498	0.998346946914865	0.996106826615131
P00330	NA	ADH1	NA	ADH1	P00330	P00330	-1.61535979452305	0.842111755725179	-0.386624019398937	0.773485068037703	0.520385748013376
P00338	NA	LDHA	NA	LDHA	P00338	P00338	-0.216744129237737	0.762205831296588	0.272730851029426	0.574182570286848	0.259906725159013
P00352	NA	ALDH1A1	NA	ALDH1A1	P00352	P00352	-1.12080842109855	0.806983910191362	-0.156912255453594	0.894622289675814	0.738581962112314
P00366	NA	GLUD1	NA	GLUD1	P00366	P00366	-0.422113131145723	1.01548671423321	0.296686791543742	0.690652603840521	0.400792004264996
P00367	NA	GLUD1	NA	GLUD1.1	P00367	P00367	-0.0892384374594108	0.743776811195676	0.327269186868133	0.411751588975561	0.1172895893156
P00387	NA	CYB5R3	NA	CYB5R3	P00387	P00387	-0.412619872449199	0.494197635930227	0.0407888817405144	0.940645591130632	0.853546171398416
P00390	NA	GSR	NA	GSR	P00390	P00390	-0.769220381116991	0.288216844627304	-0.240501768244844	0.652727215188856	0.355321857145471
P00403	NA	MT-CO2	NA	MT-CO2	P00403	P00403	-0.149210510721854	0.923528481159206	0.387158985218676	0.458109664738454	0.148411378865329
P00441	NA	SOD1	NA	SOD1	P00441	P00441	0.315156082926166	1.19110950865324	0.753132795789703	0.0614467848604338	0.00175485938020679
P00450	NA	CP	NA	CP	P00450	P00450	-1.01961352469108	0.648245242855044	-0.185684140918017	0.850946507666732	0.648425057599751
P00488	NA	F13A1	NA	F13A1	P00488	P00488	-1.24998771840937	0.40028989455972	-0.424848911924826	0.605734664379245	0.296799457124735
P00491	NA	PNP	NA	PNP	P00491	P00491	-1.38555002545662	-0.191483300803498	-0.788516663130061	0.153266292855374	0.0120366198577519
P00492	NA	HPRT1	NA	HPRT1	P00492	P00492	-0.404789278326485	0.522825865571046	0.0590182936222803	0.919200352126647	0.794091401243119
P00505	NA	GOT2	NA	GOT2	P00505	P00505	-0.104746556432362	0.982595366696026	0.438924405131832	0.397617533189998	0.108101984449322
P00533	NA	EGFR	NA	EGFR	P00533	P00533	-1.4312506539603	0.7759371534763	-0.327656750241999	0.787501823803137	0.543975482646105
P00558	NA	PGK1	NA	PGK1	P00558	P00558	-0.840864980384473	-0.062056043670084	-0.451460512027278	0.205539098738485	0.0251065440142698
P00568	NA	AK1	NA	AK1	P00568	P00568	0.49256280479049	1.39316291976375	0.942862862277121	0.027615052738329	0.000270083729688468
P00734	NA	F2	NA	F2	P00734	P00734	-1.03350899812652	0.72978453992244	-0.15186222910204	0.887132247442951	0.724037927008039
P00736	NA	C1R	NA	C1R	P00736	P00736	-1.16544845802361	0.287138869795261	-0.439154794114174	0.539785902086525	0.222697010913184
P00738	NA	HP	NA	HP	P00738	P00738	-1.25000825009264	0.496465165709894	-0.376771542191374	0.672431428344411	0.38014692897574
P00739	NA	HPR	NA	HPR	P00739	P00739	-1.22966533882538	0.694061622740094	-0.267801858042642	0.803445516768856	0.569124723549877
P00740	NA	F9	NA	F9	P00740	P00740	-0.640639929755302	0.939706053392036	0.149533061818367	0.877541787824402	0.698179254972519
P00742	NA	F10	NA	F10	P00742	P00742	-1.8893432410376	0.493661455495173	-0.697840892771215	0.551497697361466	0.237050519009608
P00746	NA	CFD	NA	CFD	P00746	P00746	-0.146373133400241	1.61288263939719	0.733254752998477	0.379495702977522	0.097754914065414
P00747	NA	PLG	NA	PLG	P00747	P00747	-0.988533821814152	0.801747098985708	-0.0933933614142219	0.932142640650017	0.830500891242278
P00748	NA	F12	NA	F12	P00748	P00748	-0.679880523494283	0.944931307682487	0.132525392094102	0.89456669428055	0.738061278913887
P00750	NA	PLAT	NA	PLAT	P00750	P00750	0.204244077942408	4.06322662257334	2.13373535025788	0.229460389130606	0.0317847366282769
P00751	NA	CFB	NA	CFB	P00751	P00751	-1.08378512776262	0.722597064997203	-0.180594031382707	0.868250940511158	0.682069246499755
P00761	NA		NA	P00761	P00761	P00761	-1.07210560036012	0.71517038043735	-0.178467609961388	0.868321818648249	0.682431597424518
P00813	NA	ADA	NA	ADA	P00813	P00813	-1.73171622524722	-0.0165903287742438	-0.874153277010731	0.268639988030825	0.0460927548648251
P00846	NA	MT-ATP6	NA	MT-ATP6	P00846	P00846	-1.27929267926239	0.943336716502567	-0.167977981379909	0.905154415718218	0.756613280477238
P00915	NA	CA1	NA	CA1	P00915	P00915	-1.32135215271556	1.38454864945307	0.0315982483687591	0.984290110225989	0.96176260284161
P00918	NA	CA2	NA	CA2	P00918	P00918	-0.698466820795747	1.93119750678996	0.616365342997106	0.639694044734686	0.341109915500945
P00966	NA	ASS1	NA	ASS1	P00966	P00966	-2.26777596923805	0.69755175061677	-0.785112109310639	0.595654038177632	0.283623588441462
P00973	NA	OAS1	NA	OAS1	P00973	P00973	-1.53647376666249	1.67679237725097	0.0701593052942435	0.971142786876477	0.928578114242998
P01008	NA	SERPINC1	NA	SERPINC1	P01008	P01008	-0.603981493374941	1.35890327422973	0.377460890427397	0.712911532217883	0.433185735806887
P01009	NA	SERPINA1	NA	SERPINA1	P01009	P01009	-0.511647667264873	1.4295674311845	0.458959881959814	0.637973964215288	0.337014295550957
P01011	NA	SERPINA3	NA	SERPINA3	P01011	P01011	-0.507138939952447	1.40698001971228	0.449920539879916	0.638565991073753	0.339772510134531
P01019	NA	AGT	NA	AGT	P01019	P01019	-0.511354971781702	1.05560522799798	0.272125128108136	0.74484125718148	0.478481083602734
P01023	NA	A2M	NA	A2M	P01023	P01023	-1.43054457728316	0.556865931234842	-0.436839323024159	0.66596701118113	0.371387437200187
P01024	NA	C3	NA	C3	P01024	P01024	-1.21797275461283	0.544004497375534	-0.336984128618649	0.714606835798343	0.435655156143206
P01031	NA	C5	NA	C5	P01031	P01031	-1.24911872848101	0.447390410134394	-0.40086415917331	0.637973964215288	0.337297353623505
P01033	NA	TIMP1	NA	TIMP1	P01033	P01033	-0.595958845003627	1.20993551377311	0.306988334384741	0.751944957289867	0.487723759881655
P01034	NA	CST3	NA	CST3	P01034	P01034	0.105217206310747	2.00008728597457	1.05265224614266	0.227497274359546	0.0310703083755072
P01042	NA	KNG1	NA	KNG1	P01042	P01042	-0.955140639254369	0.715734148273088	-0.119703245490641	0.910222906360616	0.768889865702079
P01111	NA	NRAS	NA	NRAS	P01111	P01111	-0.350470338523935	0.21937555883843	-0.0655473898427523	0.847042745330643	0.637634660706966
P01116	NA	KRAS	NA	KRAS	P01116	P01116	-1.0461015266279	0.420882009741895	-0.312609758443003	0.677924159365242	0.385890982670709
P01130	NA	LDLR	NA	LDLR	P01130	P01130	-2.110336317984	1.81808287152021	-0.146126723231891	0.950760155821044	0.878654842612177
P01137	NA	TGFB1	NA	TGFB1	P01137	P01137	-0.191285512667775	1.17074963993254	0.489732063632385	0.459759057604703	0.14986013261341
P01344	NA	IGF2	NA	IGF2	P01344	P01344	-0.41104688053504	1.73360915278787	0.661281136126416	0.5303100448559	0.213948570078738
P01591	NA	JCHAIN	NA	JCHAIN	P01591	P01591	-0.874382455663743	1.91602106897803	0.520819306657142	0.723757788395754	0.44663762518947
P01593	NA	IGKV1D-33	NA	IGKV1D-33	P01593	P01593	-2.47120426799567	0.607355742641936	-0.931924262676866	0.539570170050771	0.222123725950594
P01597	NA	IGKV1-39	NA	IGKV1-39	P01597	P01597	-2.80348085047278	-0.0417629848188719	-1.42262191764582	0.263419403042411	0.044014880059592
P01599	NA	IGKV1-17	NA	IGKV1-17	P01599	P01599	-1.70456997602493	0.487101746898672	-0.608734114563131	0.575581318315877	0.261314779519624
P01601	NA	IGKV1D-16	NA	IGKV1D-16	P01601	P01601	-2.59394537989477	0.622955581161276	-0.985494899366749	0.533775072281418	0.216813765976828
P01602	NA	IGKV1-5	NA	IGKV1-5	P01602	P01602	-2.48047118602546	2.85328956519723	0.186409189585881	0.953084940623936	0.885934154231434
P01619	NA	IGKV3-20	NA	IGKV3-20	P01619	P01619	-2.1947625089984	-0.0187036508108618	-1.10673307990463	0.270153308444151	0.0465140550514911
P01699	NA	IGLV1-44	NA	IGLV1-44	P01699	P01699	-1.96411929781169	1.18089991685641	-0.391609690477644	0.830769285730508	0.610302265130526
P01700	NA	IGLV1-47	NA	IGLV1-47	P01700	P01700	-1.46401826091513	0.34171955425006	-0.561149353332535	0.526432292372302	0.210503507111106
P01701	NA	IGLV1-51	NA	IGLV1-51	P01701	P01701	-2.03973578799915	0.753422064075158	-0.643156861961995	0.647028647098522	0.349501936375881
P01703	NA	IGLV1-40	NA	IGLV1-40	P01703	P01703	-3.363510688542	0.762474543201317	-1.30051807267034	0.521851540631708	0.204291021964574
P01704	NA	IGLV2-14	NA	IGLV2-14	P01704	P01704	-0.596599798132978	3.51275853621028	1.45807936903865	0.464819959077929	0.155046429719324
P01705	NA	IGLV2-23	NA	IGLV2-23	P01705	P01705	-2.79726679965076	0.883528048561294	-0.956869375544731	0.602623746185523	0.292213463425542
P01706	NA	IGLV2-11	NA	IGLV2-11	P01706	P01706	-4.94918778858597	-0.431822533425477	-2.69050516100572	0.196284703203809	0.0217772041050272
P01709	NA	IGLV2-8	NA	IGLV2-8	P01709	P01709	-3.53751847879147	2.11006179505722	-0.713728341867121	0.828450786472402	0.605010731422329
P01714	NA	IGLV3-19	NA	IGLV3-19	P01714	P01714	-3.51618177648896	-0.660367259641468	-2.08827451806522	0.11263360010496	0.0061583491255926
P01715	NA	IGLV3-1	NA	IGLV3-1	P01715	P01715	-3.71870772056648	-0.867293934366767	-2.29300082746663	0.0789728168165441	0.00303605294268539
P01718	NA	IGLV3-27	NA	IGLV3-27	P01718	P01718	-0.396597924210763	1.96438428541761	0.783893180603423	0.499623669614141	0.1820618188751
P01730	NA	CD4	NA	CD4	P01730	P01730	-2.20056356208609	-0.533631238887743	-1.36709740048692	0.0735824196065079	0.00259574450424805
P01732	NA	CD8A	NA	CD8A	P01732	P01732	-2.15415077044758	0.232603758037446	-0.960773506205069	0.398718837828078	0.109028875923669
P01742	NA	IGHV1-69	NA	IGHV1-69	P01742	P01742	-3.97317454212814	1.11824110761027	-1.42746671725893	0.570677263807615	0.256977437924601
P01743	NA	IGHV1-46	NA	IGHV1-46	P01743	P01743	-2.40196921203714	-0.108044643959374	-1.25500692799826	0.234821213084583	0.0334405078319406
P01762	NA	IGHV3-11	NA	IGHV3-11	P01762	P01762	0.0318081367676628	1.72316934104566	0.877488738906663	0.258776200871861	0.0426583954167227
P01763	NA	IGHV3-48	NA	IGHV3-48	P01763	P01763	-1.21755723585299	0.842655484543272	-0.187450875654861	0.881244007735382	0.709196643891324
P01764	NA	IGHV3-23	NA	IGHV3-23	P01764	P01764	-3.3425328130722	1.50574496361093	-0.918393924730637	0.718815630387876	0.439989527062362
P01766	NA	IGHV3-13	NA	IGHV3-13	P01766	P01766	-2.10433985398588	0.445855323706296	-0.82924226513979	0.508975410392538	0.190875296014075
P01780	NA	IGHV3-7	NA	IGHV3-7	P01780	P01780	-1.61953945290813	0.442710362110351	-0.588414545398891	0.562112115775935	0.248910325996268
P01817	NA	IGHV2-5	NA	IGHV2-5	P01817	P01817	-2.66990685425153	0.673555141165675	-0.998175856542925	0.544067758619419	0.228335821417646
P01833	NA	PIGR	NA	PIGR	P01833	P01833	-2.53120098312262	1.59266113161883	-0.469269925751895	0.848359088596345	0.641224917545296
P01834	NA	IGKC	NA	IGKC	P01834	P01834	-1.62179023865267	0.394187712499801	-0.613801263076436	0.537023903279178	0.21954918887988
P01848	NA	TRAC	NA	TRAC	P01848	P01848	-0.676095905159121	0.75266873098988	0.0382864129153795	0.962985804672313	0.912408523834245
P01857	NA	IGHG1	NA	IGHG1	P01857	P01857	-1.77552522179453	0.3173010973001	-0.729112062247214	0.473558693622039	0.162317722903688
P01859	NA	IGHG2	NA	IGHG2	P01859	P01859	-1.61280812209451	0.611488625958871	-0.500659748067822	0.656506484507491	0.360219264797827
P01860	NA	IGHG3	NA	IGHG3	P01860	P01860	-1.56363475783759	0.455586843153801	-0.554023957341894	0.581429907817698	0.266982539180653
P01861	NA	IGHG4	NA	IGHG4	P01861	P01861	-2.06846403621402	1.01507199394503	-0.526696021134498	0.750839860053246	0.485659170511628
P01871	NA	IGHM	NA	IGHM	P01871	P01871	-0.674434684614548	1.33127454086042	0.328419928122933	0.762320364506738	0.503690209428012
P01876	NA	IGHA1	NA	IGHA1	P01876	P01876	-1.49619350238423	0.50379987610965	-0.496196813137292	0.621130782462763	0.314235498322971
P01877	NA	IGHA2	NA	IGHA2	P01877	P01877	-1.74518911727512	1.19245774366993	-0.276365686802592	0.877761396508531	0.699821802241913
P01880	NA	IGHD	NA	IGHD	P01880	P01880	-2.48193833555143	1.17788034091007	-0.652028997320677	0.737870895805996	0.467308727027128
P01889	NA	HLA-B	NA	HLA-B	P01889	P01889	-2.04425506510764	-0.302889637206681	-1.17357235115716	0.144953672799873	0.010603193118794
P01893	NA	HLA-H	NA	HLA-H	P01893	P01893	-1.35755170050039	3.21820345574317	0.930325877621389	0.695543173760912	0.407698191272242
P01903	NA	HLA-DRA	NA	HLA-DRA	P01903	P01903	-2.07519531294062	-0.446795896687508	-1.26099560481406	0.0923213760755141	0.00406020711536292
P01906	NA	HLA-DQA2	NA	HLA-DQA2	P01906	P01906	-2.99089989570299	-0.901439756087967	-1.94616982589548	0.0458916412192765	0.000859929663101196
P01909	NA	HLA-DQA1	NA	HLA-DQA1	P01909	P01909	-2.94138228151944	0.673872641067512	-1.13375482022596	0.522186277689223	0.206510051454424
P01911	NA	HLA-DRB1	NA	HLA-DRB1	P01911	P01911	-2.07414018587682	-0.56678117313762	-1.32046067950722	0.0553151218872613	0.00149398781138148
P01920	NA	HLA-DQB1	NA	HLA-DQB1	P01920	P01920	-1.84828222720474	-0.290588516086112	-1.06943537164543	0.136127165346296	0.00941825534206264
P02008	NA	HBZ	NA	HBZ	P02008	P02008	-1.39246216879141	1.2379770904174	-0.0772425391870044	0.959955476475221	0.90405594745768
P02042	NA	HBD	NA	HBD	P02042	P02042	-1.1924393811093	1.50989272911322	0.158726674001958	0.925279887525501	0.809567997327847
P02144	NA	MB	NA	MB	P02144	P02144	1.32927442883674	4.44527237575236	2.88727340229455	0.0461219447269321	0.000902423981460199
P02452	NA	COL1A1	NA	COL1A1	P02452	P02452	-0.581674495558218	1.80735358124569	0.612839542843734	0.606908666592118	0.2984822146188
P02458	NA	COL2A1	NA	COL2A1	P02458	P02458	-0.350814962182578	3.39506011864226	1.52212257822984	0.394465456795554	0.105918548234558
P02461	NA	COL3A1	NA	COL3A1	P02461	P02461	-0.748359192713917	1.12263346421777	0.187137135751925	0.868250940511158	0.68193540245733
P02462	NA	COL4A1	NA	COL4A1	P02462	P02462	-0.502461909224874	2.00600203738224	0.751770064078681	0.542512609198566	0.226612342282823
P02511	NA	CRYAB	NA	CRYAB	P02511	P02511	-0.431951491560045	2.87242433487939	1.22023642165967	0.447593506959448	0.139667921543367
P02533	NA	KRT14	NA	KRT14	P02533	P02533	-0.99384746967828	0.762478845868736	-0.115684311904772	0.916584095244335	0.78701461581189
P02534	NA		NA	P02534	P02534	P02534	-1.11983834772603	2.18272530156976	0.531443476921865	0.767476981784676	0.511000754812804
P02538	NA	KRT6A	NA	KRT6A	P02538	P02538	-1.23940919165237	0.398048156152668	-0.420680517749851	0.606517883448517	0.297769886832914
P02539	NA		NA	P02539	P02539	P02539	-0.921260565572617	3.07666834998915	1.07770389220827	0.587000505432961	0.27521801144852
P02545	NA	LMNA	NA	LMNA	P02545	P02545	-0.694954722694331	0.492863329115562	-0.101045696789384	0.888982639874108	0.72727594564764
P02549	NA	SPTA1	NA	SPTA1	P02549	P02549	-2.51898763229161	0.569252196989646	-0.97486771765098	0.521592380459502	0.203643397606477
P02647	NA	APOA1	NA	APOA1	P02647	P02647	-0.940196403005781	0.986622959842779	0.0232132784184991	0.983653863748268	0.960552344435107
P02649	NA	APOE	NA	APOE	P02649	P02649	-0.958717889088521	0.379899731653086	-0.289409078717718	0.671751361860211	0.379134691734239
P02652	NA	APOA2	NA	APOA2	P02652	P02652	-0.68169343812854	1.24499606092723	0.281651311399344	0.792528957400925	0.550087413962646
P02654	NA	APOC1	NA	APOC1	P02654	P02654	-0.587583091474141	1.90084192901591	0.656629418770887	0.59731672157325	0.285202821864245
P02655	NA	APOC2	NA	APOC2	P02655	P02655	-1.0996280512581	1.68245385815344	0.291412903447672	0.860601376612972	0.667846245714149
P02656	NA	APOC3	NA	APOC3	P02656	P02656	-1.30533812944434	0.936047575938858	-0.184645276752743	0.893208081886985	0.735543828090928
P02662	NA	CSN1S1	NA	CSN1S1	P02662	P02662	-1.15521717112197	1.86684416797479	0.355813498426411	0.840822249394608	0.629767689262348
P02663	NA	CSN1S2	NA	CSN1S2	P02663	P02663	-1.30237234441656	2.68217078916391	0.689899222373679	0.745724771835906	0.47978492799794
P02666	NA	CSN2	NA	CSN2	P02666	P02666	-0.727905466891284	2.3192695456905	0.795682039399608	0.601061231021705	0.290123858190805
P02668	NA	CSN3	NA	CSN3	P02668	P02668	-1.25220863162385	1.79815599123527	0.272973679805709	0.882784788056963	0.713754940829901
P02671	NA	FGA	NA	FGA	P02671	P02671	-1.49528434466567	0.506565165163616	-0.494359589751028	0.623618064549018	0.316426697823526
P02675	NA	FGB	NA	FGB	P02675	P02675	-1.62409839080065	0.357157413697782	-0.633470488551435	0.516585020408609	0.198104637653631
P02679	NA	FGG	NA	FGG	P02679	P02679	-1.56446887054906	0.326265227682149	-0.619101821433453	0.505471172319948	0.187916546087804
P02686	NA	MBP	NA	MBP	P02686	P02686	-0.349093384728417	3.39783497858732	1.52437079692945	0.39373964122728	0.105526657012744
P02689	NA	PMP2	NA	PMP2	P02689	P02689	-0.257481312318629	1.23124598829366	0.486882337987517	0.505471172319948	0.18842695010042
P02730	NA	SLC4A1	NA	SLC4A1	P02730	P02730	-1.49452882010408	1.14789835765755	-0.173315231223263	0.916696663365198	0.787889883362756
P02741	NA	CRP	NA	CRP	P02741	P02741	-2.45987764127253	0.0591159352020656	-1.20038085303523	0.303020047708443	0.0607399946042355
P02743	NA	APCS	NA	APCS	P02743	P02743	-1.32213411141648	1.83071357465844	0.254289731620979	0.895878209704448	0.740869389305412
P02745	NA	C1QA	NA	C1QA	P02745	P02745	-1.55977531818184	-0.0652424717093276	-0.812508894945584	0.238944772760669	0.034456658330783
P02746	NA	C1QB	NA	C1QB	P02746	P02746	-1.23766280846136	0.405444072714048	-0.416109367873656	0.611922974061118	0.304542667868562
P02747	NA	C1QC	NA	C1QC	P02747	P02747	-1.48928627192641	-0.124254097664501	-0.806770184795454	0.199070751444873	0.0226878386794644
P02748	NA	C9	NA	C9	P02748	P02748	-1.04249834233013	1.04458863295905	0.00104514531445687	0.999468472917731	0.998359594659627
P02749	NA	APOH	NA	APOH	P02749	P02749	-0.797929843451571	1.01651482599094	0.109292491269684	0.923493850878685	0.804815728501348
P02750	NA	LRG1	NA	LRG1	P02750	P02750	-0.66139834465952	1.37526001047184	0.356930832906158	0.742685406909614	0.474513828439328
P02751	NA	FN1	NA	FN1	P02751	P02751	-0.828437513828665	1.22621455817106	0.198888522171199	0.873356050580092	0.691606918248315
P02753	NA	RBP4	NA	RBP4	P02753	P02753	-0.737773447783916	0.810007704008299	0.0361171281121919	0.968298030673837	0.923685346538079
P02760	NA	AMBP	NA	AMBP	P02760	P02760	-1.02133072168488	0.84010931413713	-0.0906107037738764	0.935734722504202	0.841671336786502
P02763	NA	ORM1	NA	ORM1	P02763	P02763	-0.901930089886902	1.58393354351865	0.341001726815872	0.806438497418629	0.574738562743399
P02765	NA	AHSG	NA	AHSG	P02765	P02765	-0.642667941661289	1.34803486613058	0.352683462234648	0.739086642868172	0.46976501803244
P02766	NA	TTR	NA	TTR	P02766	P02766	-0.537464776735475	1.47986320624863	0.471199214756577	0.641461842321893	0.342752685231683
P02768	NA	ALB	NA	ALB	P02768	P02768	-1.10382602366843	0.881989112178339	-0.110918455745043	0.928136882176548	0.818731966222154
P02769	NA	ALB	NA	ALB.1	P02769	P02769	-2.0917238761358	0.904506705018269	-0.593608585558766	0.704429615090923	0.419601903858198
P02774	NA	GC	NA	GC	P02774	P02774	-0.782635150741832	0.870923537932867	0.0441441935955176	0.962985804672313	0.912735252396118
P02775	NA	PPBP	NA	PPBP	P02775	P02775	-2.6983118595491	1.38063864919303	-0.658836605178031	0.766212762519487	0.509435756918969
P02786	NA	TFRC	NA	TFRC	P02786	P02786	-1.33718720753275	-0.0760901584377905	-0.706638682985268	0.223073559217414	0.029787845360215
P02787	NA	TF	NA	TF	P02787	P02787	-0.947425132238521	0.925356720240557	-0.0110342059989819	0.99248654666246	0.980701484644527
P02788	NA	LTF	NA	LTF	P02788	P02788	-2.78820783826825	1.00643938849167	-0.890884224888289	0.638956671221759	0.340335171707265
P02790	NA	HPX	NA	HPX	P02790	P02790	-0.865411065966715	1.111637948468	0.123113441250641	0.920979630657349	0.798366037346199
P02792	NA	FTL	NA	FTL	P02792	P02792	-1.43206747915313	0.571944881071162	-0.430061299040982	0.675056569232419	0.382608321196594
P02794	NA	FTH1	NA	FTH1	P02794	P02794	-0.724008473742753	0.615616243045689	-0.0541961153485317	0.94703129687011	0.868123827557223
P02795	NA	MT2A	NA	MT2A	P02795	P02795	-0.729636668912032	0.858502230723317	0.0644327809056424	0.946817626730925	0.86775246290747
P03372	NA	ESR1	NA	ESR1	P03372	P03372	-0.778176013955606	0.738737776939293	-0.0197191185081564	0.982484555179511	0.957438084473283
P03886	NA	MT-ND1	NA	MT-ND1	P03886	P03886	0.3135471464838	2.84698765047345	1.58026739847863	0.179358372967013	0.0168705796757471
P03897	NA	MT-ND3	NA	MT-ND3	P03897	P03897	-0.415178185761153	2.09993464138629	0.842378227812571	0.495740078466258	0.178421933999973
P03915	NA	MT-ND5	NA	MT-ND5	P03915	P03915	0.166151148784268	3.00441521552532	1.5852831821548	0.224773416402512	0.0302611929337712
P03928	NA	MT-ATP8	NA	MT-ATP8	P03928	P03928	0.138910719591684	4.30370181804853	2.22130626882011	0.246149470509761	0.0376643477493971
P03950	NA	ANG	NA	ANG	P03950	P03950	-0.121828257052347	2.8759064692814	1.37703910611453	0.320702061261157	0.0698492447563568
P03951	NA	F11	NA	F11	P03951	P03951	-1.22887095553144	0.857727494127079	-0.185571730702183	0.88323941760276	0.715443746644569
P03952	NA	KLKB1	NA	KLKB1	P03952	P03952	-1.04757236454682	0.546945905675059	-0.250313229435882	0.773767599512617	0.521284987459461
P03956	NA	MMP1	NA	MMP1	P03956	P03956	-0.611044645593566	1.95728116369684	0.673118259051638	0.599663606722822	0.288394688947475
P03973	NA	SLPI	NA	SLPI	P03973	P03973	-1.28832618457239	1.77612425796327	0.243899036695439	0.897484922797108	0.744159586186358
P04003	NA	C4BPA	NA	C4BPA	P04003	P04003	-1.38585026430114	0.0925189077952911	-0.646665678252926	0.348793804588481	0.0832200625757109
P04004	NA	VTN	NA	VTN	P04004	P04004	-1.20584872941993	0.782129925962223	-0.211859401728852	0.857856043257817	0.662441892789539
P04040	NA	CAT	NA	CAT	P04040	P04040	-0.744859331926092	0.475264596847863	-0.134797367539115	0.851034788531775	0.650925317868051
P04049	NA	RAF1	NA	RAF1	P04049	P04049	-0.691850122224462	0.522943852494283	-0.0844531348650897	0.913433574374174	0.775531322239083
P04062	NA	GBA1	NA	GBA1	P04062	P04062	-0.146642864115971	0.636666009073035	0.245011572478532	0.523221347938305	0.207644911904312
P04066	NA	FUCA1	NA	FUCA1	P04066	P04066	0.598426470127512	2.1709658548928	1.38469616251016	0.0545594449508849	0.00142811335199076
P04075	NA	ALDOA	NA	ALDOA	P04075	P04075	-0.550471213178736	0.479691957906458	-0.035389627636139	0.953626281110142	0.887863870400826
P04080	NA	CSTB	NA	CSTB	P04080	P04080	-0.246822622041777	0.923105978795271	0.338141678376747	0.557271575202439	0.243014354067082
P04083	NA	ANXA1	NA	ANXA1	P04083	P04083	-1.12614849873906	0.122700519168951	-0.501723989785056	0.399713809667086	0.109688694090432
P04114	NA	APOB	NA	APOB	P04114	P04114	-1.49370185943247	0.236265888918325	-0.628717985257072	0.454395978364866	0.145732980944543
P04150	NA	NR3C1	NA	NR3C1	P04150	P04150	-1.46990083086034	0.384482299259196	-0.542709265800571	0.551497697361466	0.237326101877991
P04155	NA	TFF1	NA	TFF1	P04155	P04155	-0.464278825911522	3.43452456755155	1.48512287082001	0.431707835307756	0.128222514170488
P04156	NA	PRNP	NA	PRNP	P04156	P04156	-3.07956596958779	-0.418977585786019	-1.7492717776869	0.155517119622395	0.0123642785041608
P04179	NA	SOD2	NA	SOD2	P04179	P04179	-2.1587855095105	-0.672541269896399	-1.41566338970345	0.0404787388583692	0.000696343301228491
P04181	NA	OAT	NA	OAT	P04181	P04181	-0.742809196264222	0.946917938759501	0.10205437124764	0.923493850878685	0.804301301373609
P04183	NA	TK1	NA	TK1	P04183	P04183	-1.99229014760113	0.642687293629947	-0.674801426985592	0.607168692411252	0.299270133357528
P04196	NA	HRG	NA	HRG	P04196	P04196	-1.31883523792182	0.581866619513632	-0.368484309204096	0.710348205001016	0.429498041323371
P04216	NA	THY1	NA	THY1	P04216	P04216	-1.03135764929536	0.623478020671361	-0.203939814312001	0.833030764298101	0.613952219469826
P04217	NA	A1BG	NA	A1BG	P04217	P04217	-0.80981907066032	1.01956247906863	0.104871704204157	0.927045309508178	0.814050645846158
P04233	NA	CD74	NA	CD74	P04233	P04233	-1.92165181389317	-0.478767456655418	-1.20020963527429	0.0690490920464858	0.00231368685391366
P04259	NA	KRT6B	NA	KRT6B	P04259	P04259	-1.71756095384838	2.03116837512663	0.156803710639124	0.945500382778592	0.863696590838321
P04264	NA	KRT1	NA	KRT1	P04264	P04264	-0.726428959309194	0.801038125755488	0.0373045832231469	0.966355870587418	0.920140455003651
P04271	NA	S100B	NA	S100B	P04271	P04271	-0.986952350247473	1.23123670816099	0.122142178956757	0.928564995235464	0.821253703939702
P04275	NA	VWF	NA	VWF	P04275	P04275	-1.27113549301975	0.588354946173556	-0.341390273423094	0.727230149683563	0.454008373563868
P04278	NA	SHBG	NA	SHBG	P04278	P04278	-0.709997158344691	0.900292865910316	0.0951478537828123	0.924935585378207	0.808455272483082
P04279	NA	SEMG1	NA	SEMG1	P04279	P04279	-2.47208473213417	-0.0161957380599633	-1.24414023509707	0.272617088264528	0.0473052838275023
P04350	NA	TUBB4A	NA	TUBB4A	P04350	P04350	-0.556459770396288	0.615722539703157	0.0296313846534346	0.965138690147777	0.917350970411216
P04406	NA	GAPDH	NA	GAPDH	P04406	P04406	-0.740880242904716	-0.0482593040481376	-0.394569773476427	0.216534818393091	0.0274353015974493
P04424	NA	ASL	NA	ASL	P04424	P04424	-0.102341520217762	1.18759257647112	0.542625528126681	0.373806024630332	0.0948767772510265
P04430	NA	IGKV1-16	NA	IGKV1-16	P04430	P04430	-2.7462734478747	1.05189077083174	-0.84719133852148	0.660012350513814	0.364491538187676
P04439	NA	HLA-A	NA	HLA-A	P04439	P04439	-1.90706568715726	-0.748945113202893	-1.32800540018008	0.0190280520351134	9.94380662662539e-05
P04440	NA	HLA-DPB1	NA	HLA-DPB1	P04440	P04440	-1.73995872136776	-0.26945987959689	-1.00470930048233	0.137616432768254	0.0097160797826851
P04626	NA	ERBB2	NA	ERBB2	P04626	P04626	-1.76437186603834	0.86355402014503	-0.450408922946654	0.74977517672933	0.484185405825059
P04632	NA	CAPNS1	NA	CAPNS1	P04632	P04632	-0.247487285439024	0.368195007145057	0.0603538608530165	0.871624520827147	0.687911888090355
P04792	NA	HSPB1	NA	HSPB1	P04792	P04792	-0.326711823161606	1.48333359080514	0.578310883821768	0.516717875555518	0.198416572408529
P04839	NA	CYBB	NA	CYBB	P04839	P04839	-1.76287457546472	-0.389143933578775	-1.07600925452175	0.0879539750595844	0.00372340687238031
P04843	NA	RPN1	NA	RPN1	P04843	P04843	-0.851552778330928	-0.0979377122690918	-0.47474524530001	0.176020486783268	0.0159409258331995
P04844	NA	RPN2	NA	RPN2	P04844	P04844	-0.758642427999424	-0.0241619577018947	-0.391402192850659	0.246149470509761	0.0378127490764942
P04899	NA	GNAI2	NA	GNAI2	P04899	P04899	-0.726934849109834	-0.037750023889541	-0.382342436499687	0.227752513617782	0.031275513463145
P04908	NA	H2AC4	NA	H2AC4	P04908	P04908	-3.42191171094442	0.633494643789365	-1.39420853357753	0.480883743210216	0.167679881140316
P04920	NA	SLC4A2	NA	SLC4A2	P04920	P04920	-3.89248255637836	-0.932668451363923	-2.41257550387114	0.0745552018747604	0.00272692771926499
P04921	NA	GYPC	NA	GYPC	P04921	P04921	-3.44772272918932	0.0444637303129554	-1.70162949943818	0.291540981898133	0.0555951590785331
P05023	NA	ATP1A1	NA	ATP1A1	P05023	P05023	-0.783473787806383	0.200536334898719	-0.291468726453832	0.547209618003396	0.231881303968196
P05026	NA	ATP1B1	NA	ATP1B1	P05026	P05026	-0.491824118457896	0.956512879966493	0.232344380754299	0.768210223099903	0.512293369420998
P05062	NA	ALDOB	NA	ALDOB	P05062	P05062	-1.17032133435168	0.914420385719695	-0.127950474315991	0.922048954446164	0.801203565959162
P05067	NA	APP	NA	APP	P05067	P05067	-1.51980446283808	1.61683656355399	0.0485160503579571	0.979692534273239	0.94936819395273
P05089	NA	ARG1	NA	ARG1	P05089	P05089	-2.09534192065432	0.628792058598595	-0.733274931027861	0.587179463871245	0.275890904415794
P05090	NA	APOD	NA	APOD	P05090	P05090	-1.02608169170718	3.4943229688151	1.23412063855396	0.583321574026861	0.2692993960295
P05091	NA	ALDH2	NA	ALDH2	P05091	P05091	-1.2325961752716	0.357486922608171	-0.437554626331714	0.580109377680524	0.265626747207193
P05107	NA	ITGB2	NA	ITGB2	P05107	P05107	-1.67706332770082	-0.640315269558079	-1.15868929862945	0.0220011870920604	0.000132969949433935
P05109	NA	S100A8	NA	S100A8	P05109	P05109	-3.01363023802295	-0.611683752514788	-1.81265699526887	0.101726089174457	0.00491511246123406
P05111	NA	INHA	NA	INHA	P05111	P05111	-0.734441091457214	2.17802009828961	0.721789503416199	0.621784551135124	0.314752269415297
P05120	NA	SERPINB2	NA	SERPINB2	P05120	P05120	-3.92996982150838	1.93502565651488	-0.997472082496749	0.751807418106421	0.487522087882025
P05141	NA	SLC25A5	NA	SLC25A5	P05141	P05141	-1.09910464863401	-0.0503821030231859	-0.5747433758286	0.233889252343355	0.0331678401228871
P05154	NA	SERPINA5	NA	SERPINA5	P05154	P05154	-0.312796534364752	1.44896744987124	0.568085457753245	0.512857421992129	0.194460024499807
P05155	NA	SERPING1	NA	SERPING1	P05155	P05155	-0.883923195895389	1.07991088979223	0.0979938469484196	0.933556157035637	0.83775667704664
P05156	NA	CFI	NA	CFI	P05156	P05156	-1.00563237473075	0.658473237324692	-0.17357956870303	0.861010730946733	0.669147770048846
P05160	NA	F13B	NA	F13B	P05160	P05160	-0.745209176148144	1.07265676234692	0.163723793099386	0.881760611105037	0.712003557029917
P05161	NA	ISG15	NA	ISG15	P05161	P05161	-1.89851641285363	1.8927052470832	-0.00290558288521581	0.99911971296065	0.997489451034078
P05164	NA	MPO	NA	MPO	P05164	P05164	-3.88644508351118	-0.642127781984615	-2.2642864327479	0.129106226061017	0.00845901675612944
P05165	NA	PCCA	NA	PCCA	P05165	P05165	-0.588973388617432	0.407010705723627	-0.0909813414469021	0.881130307860117	0.708096223933729
P05166	NA	PCCB	NA	PCCB	P05166	P05166	-0.653231260060543	0.498472493708668	-0.0773793831759377	0.916184830499836	0.782860690696007
P05186	NA	ALPL	NA	ALPL	P05186	P05186	-1.05422720713566	0.804058184255856	-0.125084511439901	0.916076650611787	0.782467864621287
P05198	NA	EIF2S1	NA	EIF2S1	P05198	P05198	-0.519678973559416	0.123127839689127	-0.198275566935145	0.5303100448559	0.213785611980011
P05230	NA	FGF1	NA	FGF1	P05230	P05230	-1.12727860518682	0.199557505047373	-0.463860550069723	0.472253034851529	0.160926314643498
P05362	NA	ICAM1	NA	ICAM1	P05362	P05362	-2.03929161999596	-0.657118604846275	-1.34820511242112	0.0373597038379029	0.000553487487038881
P05386	NA	RPLP1	NA	RPLP1	P05386	P05386	-0.359652042491899	0.537879543054278	0.0891137502811894	0.869792971730431	0.684130367245519
P05387	NA	RPLP2	NA	RPLP2	P05387	P05387	-0.243606445621681	0.533248211854813	0.144820883116566	0.723757788395754	0.447183255987794
P05388	NA	RPLP0	NA	RPLP0	P05388	P05388	-0.344641846956565	0.28375915717343	-0.0304413448915675	0.936261849248286	0.842425583130657
P05412	NA	JUN	NA	JUN	P05412	P05412	-0.97367751889716	0.883099564731508	-0.0452889770828264	0.966355870587418	0.920242553800973
P05413	NA	FABP3	NA	FABP3	P05413	P05413	-0.801111913479504	0.885791475197445	0.0423397808589705	0.96534785727605	0.917936283555985
P05423	NA	POLR3D	NA	POLR3D	P05423	P05423	-0.512510700373352	0.726574781881464	0.107032040754056	0.886687535569009	0.72325463121184
P05452	NA	CLEC3B	NA	CLEC3B	P05452	P05452	-0.518518082626867	1.52154274400319	0.501512330688161	0.624512325847165	0.318573954764342
P05455	NA	SSB	NA	SSB	P05455	P05455	-0.329927271087379	0.403249244874567	0.0366609868935939	0.933497260593503	0.837424543272885
P05543	NA	SERPINA7	NA	SERPINA7	P05543	P05543	-0.969911680243753	1.42046881663404	0.225278568195144	0.877672135279617	0.69931795970494
P05546	NA	SERPIND1	NA	SERPIND1	P05546	P05546	-0.956691540491282	1.20530808830984	0.124308273909278	0.926977854319281	0.813508214144977
P05556	NA	ITGB1	NA	ITGB1	P05556	P05556	-0.264005056315787	0.524709742002364	0.130352342843288	0.760498580215184	0.499756209855692
P05771	NA	PRKCB	NA	PRKCB	P05771	P05771	-3.21008711946069	-0.838069389840323	-2.0240782546505	0.0628521399493314	0.00187099115182004
P05783	NA	KRT18	NA	KRT18	P05783	P05783	-0.518599970654076	1.79637020347196	0.638885116408943	0.578291420331166	0.264275286329351
P05787	NA	KRT8	NA	KRT8	P05787	P05787	-0.218375281042745	2.12121155284572	0.951418135901488	0.39373964122728	0.105664759366004
P05997	NA	COL5A2	NA	COL5A2	P05997	P05997	-0.317738487715244	1.59041596394968	0.636338738117217	0.497769048974552	0.180221300868004
P06127	NA	CD5	NA	CD5	P06127	P06127	-3.59495726530009	-0.224947276507286	-1.90995227090369	0.218771377280069	0.0281533526618781
P06132	NA	UROD	NA	UROD	P06132	P06132	-0.406824505643879	0.292023570447601	-0.0574004675981392	0.89337155368621	0.736296292286959
P06213	NA	INSR	NA	INSR	P06213	P06213	-1.34231939699847	0.341891751970578	-0.500213822513945	0.546736126148874	0.230669594023407
P06239	NA	LCK	NA	LCK	P06239	P06239	-2.95124708290595	-0.571584833468374	-1.76141595818716	0.108248887651963	0.00565065399531181
P06276	NA	BCHE	NA	BCHE	P06276	P06276	-1.55156625855412	1.31146426965312	-0.120050994450501	0.945500382778592	0.863364661426004
P06280	NA	GLA	NA	GLA	P06280	P06280	-0.406281034599409	1.77319670995232	0.683457837676457	0.522186277689223	0.206531117159358
P06310	NA	IGKV2-30	NA	IGKV2-30	P06310	P06310	-5.14904535518592	0.0547193566608715	-2.54716299926253	0.290140857572263	0.0545824129805944
P06312	NA	IGKV4-1	NA	IGKV4-1	P06312	P06312	-1.07684246336492	1.12193365690191	0.0225455967684951	0.985888763023772	0.966421699939383
P06331	NA	IGHV4-34	NA	IGHV4-34	P06331	P06331	-2.57423901022645	-0.0462848020688298	-1.31026190614764	0.259167286894386	0.0428391700850107
P06340	NA	HLA-DOA	NA	HLA-DOA	P06340	P06340	-3.30887075671677	-1.3286388521009	-2.31875480440883	0.0168815998810038	7.8066626491516e-05
P06396	NA	GSN	NA	GSN	P06396	P06396	-0.731209253238927	0.23378140184266	-0.248713925698134	0.60529932242364	0.296258045252253
P06401	NA	PGR	NA	PGR	P06401	P06401	-0.0672629866136009	1.79867125765952	0.865704135522957	0.31595226761738	0.0673023229748915
P06454	NA	PTMA	NA	PTMA	P06454	P06454	-1.24902498915396	-0.0481333279989048	-0.648579158576432	0.241938804335901	0.0355398512876371
P06493	NA	CDK1	NA	CDK1	P06493	P06493	-3.21211576307386	-0.0598401184603419	-1.6359779407671	0.258621571934073	0.042594218504026
P06576	NA	ATP5F1B	NA	ATP5F1B	P06576	P06576	-0.115578028791997	0.494001203148965	0.189211587178484	0.526904519637842	0.211016095312219
P06681	NA	C2	NA	C2	P06681	P06681	-1.00800612984782	0.525285747856781	-0.241360190995518	0.773485068037703	0.520156992964764
P06702	NA	S100A9	NA	S100A9	P06702	P06702	-2.50211404230225	-0.235310987924904	-1.36871251511358	0.19013018048851	0.0202236014577993
P06703	NA	S100A6	NA	S100A6	P06703	P06703	-0.0642748369959729	1.1213467272834	0.528535945143716	0.339959468609438	0.0778774455514368
P06727	NA	APOA4	NA	APOA4	P06727	P06727	-0.747971507144504	1.23022733354259	0.241127913199044	0.83488363570809	0.617805488976621
P06730	NA	EIF4E	NA	EIF4E	P06730	P06730	-0.283091400179296	0.415980874797087	0.0664447373088954	0.87698371713252	0.696890522563662
P06732	NA	CKM	NA	CKM	P06732	P06732	-1.73518640748201	1.70591171570369	-0.0146373458891595	0.994853097021169	0.986066603246297
P06733	NA	ENO1	NA	ENO1	P06733	P06733	-1.25079057471721	-0.407601367277146	-0.82919597099718	0.0363351748694127	0.000510920933092714
P06737	NA	PYGL	NA	PYGL	P06737	P06737	0.407039396737772	1.49291782381973	0.949978610278752	0.0555119612543235	0.00151132041111247
P06744	NA	GPI	NA	GPI	P06744	P06744	-0.563184031175587	0.284983384692317	-0.139100323241635	0.761829598371343	0.503024060914152
P06746	NA	POLB	NA	POLB	P06746	P06746	0.258812214321845	1.50054102926121	0.879676621791528	0.121371123115026	0.00765661816133577
P06748	NA	NPM1	NA	NPM1	P06748	P06748	-0.0929680151984476	0.534069030844254	0.220550507822903	0.469251414494078	0.158499580243475
P06753	NA	TPM3	NA	TPM3	P06753	P06753	-1.58410564645487	1.10138474961329	-0.241360448420789	0.881917550000604	0.712576106193475
P06756	NA	ITGAV	NA	ITGAV	P06756	P06756	-0.049280414088112	0.972763975858416	0.461741780885152	0.331147626250704	0.0742371447123268
P06858	NA	LPL	NA	LPL	P06858	P06858	-0.923502925313198	1.81246380447713	0.444480439581966	0.764842303984137	0.507007377001736
P06865	NA	HEXA	NA	HEXA	P06865	P06865	-0.142350200690568	0.692092394854124	0.274871097081778	0.503368569471335	0.185384206138882
P07093	NA	SERPINE2	NA	SERPINE2	P07093	P07093	-1.48406502826281	0.997090957378689	-0.243487035442062	0.871568335847023	0.687590705207171
P07099	NA	EPHX1	NA	EPHX1	P07099	P07099	-0.632440110471246	0.550915040438002	-0.0407625350166221	0.953626281110142	0.88756194612009
P07108	NA	DBI	NA	DBI	P07108	P07108	0.345668255146629	1.93861589902062	1.14214207708362	0.11839262779504	0.00705657327571699
P07148	NA	FABP1	NA	FABP1	P07148	P07148	-0.932667802493581	2.07677564522878	0.572053921367598	0.717290401914242	0.438421627856633
P07195	NA	LDHB	NA	LDHB	P07195	P07195	-1.11000502038935	-0.0213588231869232	-0.565681921788137	0.257692188771284	0.0423640561644938
P07196	NA	NEFL	NA	NEFL	P07196	P07196	-0.839862922655156	2.37705081225106	0.768593944797953	0.634948256234078	0.332053717845077
P07197	NA	NEFM	NA	NEFM	P07197	P07197	-1.12485452934418	1.10597746649438	-0.00943853142489992	0.994853097021169	0.986141075193176
P07199	NA	CENPB	NA	CENPB	P07199	P07199	-1.40444559161621	0.531495917172494	-0.436474837221859	0.656506484507491	0.359441673144661
P07203	NA	GPX1	NA	GPX1	P07203	P07203	-0.267171750808034	0.344756438117843	0.0387923436549045	0.919237540883391	0.794818134964483
P07205	NA	PGK2	NA	PGK2	P07205	P07205	-0.547137261297301	2.29419826811002	0.873530503406361	0.532140665741339	0.215244332111381
P07225	NA	PROS1	NA	PROS1	P07225	P07225	-1.58745378624267	0.310242606888466	-0.638605589677102	0.493667728886524	0.176456026857526
P07237	NA	P4HB	NA	P4HB	P07237	P07237	-0.482091483401101	0.32907731601472	-0.0765070836931905	0.877644901777744	0.699096350331561
P07305	NA	H1-0	NA	H1-0	P07305	P07305	0.697619118023274	2.59878949488238	1.64820430645283	0.0584379844474019	0.00163469006606794
P07311	NA	ACYP1	NA	ACYP1	P07311	P07311	-0.412049875092613	0.846261542611586	0.217105833759486	0.747221373849391	0.481306691966414
P07333	NA	CSF1R	NA	CSF1R	P07333	P07333	-1.01111153652781	0.782549115746672	-0.114281210390569	0.919200352126647	0.793806311780136
P07339	NA	CTSD	NA	CTSD	P07339	P07339	-0.353094942403588	0.735817079203558	0.191361068399985	0.741914291351059	0.473311994630444
P07355	NA	ANXA2	NA	ANXA2	P07355	P07355	-0.663282225901323	0.331006175699603	-0.16613802510086	0.757595554601321	0.495095824848584
P07357	NA	C8A	NA	C8A	P07357	P07357	-0.98343650104853	0.629501437349525	-0.176967531849503	0.851478034604174	0.653160712258819
P07358	NA	C8B	NA	C8B	P07358	P07358	-0.751209198477592	1.08950768846797	0.169149244995189	0.880745582013341	0.706440958976145
P07360	NA	C8G	NA	C8G	P07360	P07360	-0.958434832942689	0.769626338775342	-0.0944042470836735	0.92889912872772	0.822636595629154
P07384	NA	CAPN1	NA	CAPN1	P07384	P07384	-0.223306811299378	0.443511079006019	0.110102133853321	0.760799444543688	0.500156936813521
P07437	NA	TUBB	NA	TUBB	P07437	P07437	-0.401876585684168	0.243082496829413	-0.0793970444273775	0.833368875004751	0.614337329831082
P07451	NA	CA3	NA	CA3	P07451	P07451	-0.902810634667446	2.10023139559606	0.598710380464308	0.701900117378597	0.416720587208046
P07476	NA	IVL	NA	IVL	P07476	P07476	-2.0791232965255	2.14536393099674	0.0331203172356176	0.989713938791062	0.974322334825365
P07477	NA	PRSS1	NA	PRSS1	P07477	P07477	-2.33109725055803	0.170003288005104	-1.08054698127646	0.355005018044809	0.0868262804492268
P07585	NA	DCN	NA	DCN	P07585	P07585	-0.659173189405749	2.47150365967682	0.906165235135536	0.556191682449078	0.2423528457099
P07602	NA	PSAP	NA	PSAP	P07602	P07602	0.105822271935339	1.37318925729173	0.739505764613533	0.203802890160846	0.0242673299279033
P07686	NA	HEXB	NA	HEXB	P07686	P07686	-0.057099725748682	0.796294991520906	0.369597632886112	0.353569465315749	0.0861048750237905
P07711	NA	CTSL	NA	CTSL	P07711	P07711	-2.83476006770398	1.08998483932737	-0.872387614188305	0.660965245209958	0.366126298132008
P07737	NA	PFN1	NA	PFN1	P07737	P07737	-0.907101601773873	-0.101267048450425	-0.504184325112149	0.178764714899874	0.0165795247925089
P07738	NA	BPGM	NA	BPGM	P07738	P07738	-0.65030917589466	0.524706675975399	-0.0628012499596302	0.930216948813738	0.826411138220612
P07741	NA	APRT	NA	APRT	P07741	P07741	-0.582818016777366	0.396755536588684	-0.0930312400943407	0.87698371713252	0.697119635709604
P07766	NA	CD3E	NA	CD3E	P07766	P07766	-4.35998425250802	-0.966329489168521	-2.66315687083827	0.0878444117072618	0.00367041975457833
P07814	NA	EPRS1	NA	EPRS1	P07814	P07814	-0.471841582226118	0.283379241093477	-0.0942311705663208	0.830769285730508	0.609573977542694
P07858	NA	CTSB	NA	CTSB	P07858	P07858	-0.52323006848038	0.307285034370885	-0.107972517054748	0.821618661104448	0.594752222336539
P07900	NA	HSP90AA1	NA	HSP90AA1	P07900	P07900	-1.22246003812725	0.591638264232978	-0.315410886947138	0.744816983767007	0.477975296987354
P07902	NA	GALT	NA	GALT	P07902	P07902	-0.786214102594851	0.315661787803808	-0.235276157395521	0.677410568396224	0.384958124954081
P07910	NA	HNRNPC	NA	HNRNPC	P07910	P07910	-0.30454445474794	0.340247477345308	0.0178515112986837	0.962196046341306	0.90951635255508
P07919	NA	UQCRH	NA	UQCRH	P07919	P07919	-0.407155471276842	0.732962263172394	0.162903395947776	0.79799989967114	0.559056466283894
P07942	NA	LAMB1	NA	LAMB1	P07942	P07942	-0.751434890633339	0.306674163722567	-0.222380363455386	0.683732680154791	0.392340846832278
P07947	NA	YES1	NA	YES1	P07947	P07947	-1.03620053521869	0.366478193570453	-0.334861170824119	0.63536517085897	0.332435846824604
P07948	NA	LYN	NA	LYN	P07948	P07948	-2.6464074475364	-0.324200047045546	-1.48530374729097	0.168137560175535	0.0145878511446238
P07949	NA	RET	NA	RET	P07949	P07949	-1.17732297316502	1.19542035398378	0.00904869040937939	0.995253832702899	0.987508018462246
P07951	NA	TPM2	NA	TPM2	P07951	P07951	-2.60097824897942	1.81235473928101	-0.394311754849205	0.882897176271848	0.714191765474944
P07954	NA	FH	NA	FH	P07954	P07954	-0.752632738543515	0.258281325676638	-0.247175706433438	0.626421081545514	0.321128653172248
P07996	NA	THBS1	NA	THBS1	P07996	P07996	-0.33382574810484	2.33392917614456	1.00005171401986	0.439780032148338	0.134072057669157
P07998	NA	RNASE1	NA	RNASE1	P07998	P07998	-1.27121194718215	1.80211253129809	0.26545029205797	0.886687535569009	0.723277625453298
P08047	NA	SP1	NA	SP1	P08047	P08047	-1.56330579549732	0.705630666600658	-0.42883756444833	0.719215979441075	0.440997202652052
P08069	NA	IGF1R	NA	IGF1R	P08069	P08069	-0.0133889253011688	1.57189153099257	0.779251302845701	0.287861751544628	0.0536519194952184
P08123	NA	COL1A2	NA	COL1A2	P08123	P08123	-0.645789531587423	1.64350031533102	0.4988553918718	0.670013984849863	0.375448375055735
P08133	NA	ANXA6	NA	ANXA6	P08133	P08133	-0.62365774452625	0.255047788863232	-0.184304977831509	0.684825279984102	0.393275130868955
P08134	NA	RHOC	NA	RHOC	P08134	P08134	-0.219485822400738	0.806148596821654	0.293331387210458	0.561226638121618	0.247829623894543
P08174	NA	CD55	NA	CD55	P08174	P08174	-2.48166979365703	1.36134048276203	-0.560164655447501	0.792618516120107	0.55123007119033
P08185	NA	SERPINA6	NA	SERPINA6	P08185	P08185	-0.157641372870513	1.58901782561462	0.715688226372055	0.388456635793111	0.103201044901805
P08195	NA	SLC3A2	NA	SLC3A2	P08195	P08195	-1.30386257797569	-0.0624607549453011	-0.683161666460496	0.231501363041064	0.0325175437390514
P08236	NA	GUSB	NA	GUSB	P08236	P08236	0.0386650730544673	2.39368939615031	1.21617723460239	0.262416737203898	0.0435333076378643
P08237	NA	PFKM	NA	PFKM	P08237	P08237	-0.463743673208982	0.732116672457722	0.13418649962437	0.85020429442783	0.645853300992325
P08238	NA	HSP90AB1	NA	HSP90AB1	P08238	P08238	-0.92029136542739	0.483956581847836	-0.218167391789777	0.776256228277591	0.525555076916137
P08240	NA	SRPRA	NA	SRPRA	P08240	P08240	-0.392939111111037	0.447244309000933	0.0271525989449479	0.955295221425154	0.894466650649083
P08243	NA	ASNS	NA	ASNS	P08243	P08243	-1.28647561797542	0.589469030744974	-0.348503293615224	0.724296977720702	0.448734729111607
P08246	NA	ELANE	NA	ELANE	P08246	P08246	-2.31165964504439	1.67163570798587	-0.320011968529261	0.896055722840458	0.741844281748899
P08253	NA	MMP2	NA	MMP2	P08253	P08253	-0.640106234801222	1.30965103332532	0.33477239926205	0.748754030933825	0.483413971205743
P08254	NA	MMP3	NA	MMP3	P08254	P08254	-0.9691570837551	2.58056866299258	0.805705789618742	0.653602329657806	0.356279265411076
P08294	NA	SOD3	NA	SOD3	P08294	P08294	-1.49618674906525	1.96879121084389	0.236302230889319	0.915061706197733	0.779684589155166
P08311	NA	CTSG	NA	CTSG	P08311	P08311	-2.29989293010454	1.13704651928635	-0.581423205409099	0.753873894147528	0.489810757286613
P08319	NA	ADH4	NA	ADH4	P08319	P08319	-1.94356672595388	1.86223319750067	-0.0406667642266072	0.985048601380619	0.965008719587385
P08397	NA	HMBS	NA	HMBS	P08397	P08397	-0.907034077461781	0.659402995010681	-0.12381554122555	0.897484922797108	0.745852848003428
P08473	NA	MME	NA	MME	P08473	P08473	-0.982060146457931	1.12846444552127	0.0732021495316708	0.953616919695874	0.886791444271243
P08493	NA	MGP	NA	MGP	P08493	P08493	-1.00019267027224	2.99443615055874	0.99712174014325	0.618550377768433	0.311357071232727
P08519	NA	LPA	NA	LPA	P08519	P08519	-0.945190660423529	3.77610906066526	1.41545920012087	0.542512609198566	0.226448474255533
P08559	NA	PDHA1	NA	PDHA1	P08559	P08559	-0.178717745356773	0.503782161596415	0.162532208119821	0.635647709399343	0.33360054875685
P08567	NA	PLEK	NA	PLEK	P08567	P08567	-2.03256360933468	-0.565894101864056	-1.29922885559937	0.053597085735692	0.00135495998344532
P08571	NA	CD14	NA	CD14	P08571	P08571	-1.36104332676635	0.133826681501072	-0.61360832263264	0.387903752958129	0.102626174013192
P08572	NA	COL4A2	NA	COL4A2	P08572	P08572	-1.00775579080308	0.691045400950416	-0.158355194926333	0.878952100275206	0.702429443145453
P08574	NA	CYC1	NA	CYC1	P08574	P08574	-0.366297316748161	0.612281392117653	0.122992037684746	0.829788133577492	0.606980399879422
P08575	NA	PTPRC	NA	PTPRC	P08575	P08575	-2.28373219270573	-1.02083072218036	-1.65228145744305	0.0122788853025512	2.00929519337617e-05
P08579	NA	SNRPB2	NA	SNRPB2	P08579	P08579	-1.17349941474889	1.59140879728796	0.208954691269533	0.905154415718218	0.756620804868581
P08582	NA	MELTF	NA	MELTF	P08582	P08582	-1.88183417005814	1.18643012992278	-0.347702020067675	0.848930126129011	0.642601230113701
P08603	NA	CFH	NA	CFH	P08603	P08603	-1.21761037024294	0.474915989377922	-0.371347190432509	0.666850777631811	0.372240489688786
P08621	NA	SNRNP70	NA	SNRNP70	P08621	P08621	-2.60037805514644	0.757774524247733	-0.921301765449353	0.581429907817698	0.267028628382013
P08631	NA	HCK	NA	HCK	P08631	P08631	-1.99268977948611	0.041035488032886	-0.975827145726612	0.299727876326799	0.0591198489368819
P08637	NA	FCGR3A	NA	FCGR3A	P08637	P08637	-2.18939916475454	-0.0785735428606305	-1.13398635380759	0.244087309727679	0.0364283917159571
P08648	NA	ITGA5	NA	ITGA5	P08648	P08648	-0.84258021980034	0.0183017095851247	-0.412139255107608	0.300036161675897	0.059648176345141
P08651	NA	NFIC	NA	NFIC	P08651	P08651	-0.812697823451932	0.722199318054107	-0.0452492526989126	0.959955476475221	0.903680754348835
P08670	NA	VIM	NA	VIM	P08670	P08670	-1.02479616757955	0.195106009715192	-0.414845078932181	0.489031864170565	0.172130437755174
P08697	NA	SERPINF2	NA	SERPINF2	P08697	P08697	-0.541275166169851	1.16961430661861	0.314169570224379	0.727230149683563	0.453921222816806
P08708	NA	RPS17	NA	RPS17	P08708	P08708	-0.110558440432828	0.536139925634603	0.212790742600887	0.503820826779665	0.185852230192768
P08727	NA	KRT19	NA	KRT19	P08727	P08727	-0.573240751467102	1.54375448808829	0.485256868310596	0.649241371969536	0.351642222670418
P08729	NA	KRT7	NA	KRT7	P08729	P08729	-2.55428259201655	0.754764146660646	-0.899759222677954	0.585169391178072	0.271182464303615
P08754	NA	GNAI3	NA	GNAI3	P08754	P08754	-0.545693761319906	0.259130830987171	-0.143281465166368	0.737870895805996	0.467631262224647
P08758	NA	ANXA5	NA	ANXA5	P08758	P08758	-0.236695430650451	0.682650322721586	0.222977446035568	0.628737334236479	0.324949512309205
P08779	NA	KRT16	NA	KRT16	P08779	P08779	-1.17120947222629	0.466127574030549	-0.352540949097872	0.673727417541344	0.381056599210744
P08842	NA	STS	NA	STS	P08842	P08842	-1.31589095103689	0.395176487049155	-0.460357231993868	0.587287255964176	0.27611725437478
P08865	NA	RPSA	NA	RPSA	P08865	P08865	-0.314745832221789	0.235695070223252	-0.0395253809992688	0.910092917321195	0.768371641789204
P08962	NA	CD63	NA	CD63	P08962	P08962	-1.21726914415216	1.17071805362127	-0.0232755452654452	0.986677338176953	0.968080278399796
P09001	NA	MRPL3	NA	MRPL3	P09001	P09001	0.143117644083776	1.932910386547	1.03801401531539	0.205539098738485	0.025043513123694
P09012	NA	SNRPA	NA	SNRPA	P09012	P09012	-0.137966789531952	0.553576348804662	0.207804779636355	0.542441810285085	0.22541560941989
P09104	NA	ENO2	NA	ENO2	P09104	P09104	-0.784383516570632	0.778725615649311	-0.00282895046066045	0.997653170212359	0.99407146847936
P09105	NA	HBQ1	NA	HBQ1	P09105	P09105	-1.79225781901555	0.848792182892737	-0.471732818061405	0.737718286269299	0.466181925840234
P09110	NA	ACAA1	NA	ACAA1	P09110	P09110	-0.0429351158385792	0.842683061709747	0.399873972935584	0.331326701631521	0.0743936244052226
P09132	NA	SRP19	NA	SRP19	P09132	P09132	-1.56303735671177	2.03179866379376	0.234380653540992	0.916905473352141	0.789119595133534
P09211	NA	GSTP1	NA	GSTP1	P09211	P09211	-1.25736325294912	0.51280444788988	-0.372279402529621	0.683371996961262	0.392031654202908
P09234	NA	SNRPC	NA	SNRPC	P09234	P09234	-0.341659542890511	1.34802580736688	0.503183132238185	0.545289315505415	0.229465344751075
P09237	NA	MMP7	NA	MMP7	P09237	P09237	-1.46464404078924	1.55490566688934	0.0451308130500472	0.979947581717098	0.951072335963832
P09238	NA	MMP10	NA	MMP10	P09238	P09238	-0.380047286392764	2.94199809802803	1.28097540581763	0.424130305290059	0.12384478024326
P09326	NA	CD48	NA	CD48	P09326	P09326	-3.86104514778287	-1.30506432672612	-2.5830547372545	0.0311495024304576	0.00038893975048981
P09382	NA	LGALS1	NA	LGALS1	P09382	P09382	0.0115001323649238	0.981914677378589	0.496707404871756	0.266762911672127	0.0452519284721305
P09417	NA	QDPR	NA	QDPR	P09417	P09417	0.708540909045303	2.40305872838428	1.55579981871479	0.0467044386092812	0.000981996499649941
P09429	NA	HMGB1	NA	HMGB1	P09429	P09429	-1.08534512676846	2.74406779287203	0.829361333051786	0.671751361860211	0.378319894109176
P09455	NA	RBP1	NA	RBP1	P09455	P09455	-0.734116628277249	2.30937522259589	0.78762929715932	0.604430723619769	0.294337255531029
P09467	NA	FBP1	NA	FBP1	P09467	P09467	-0.281664865815301	1.3356790276928	0.527007080938748	0.508228534602624	0.189987001940457
P09471	NA	GNAO1	NA	GNAO1	P09471	P09471	-2.01162388568507	2.34241324032024	0.165394677317583	0.950099598757616	0.876102427108482
P09486	NA	SPARC	NA	SPARC	P09486	P09486	-0.186933854194682	1.42600251799444	0.619534331899878	0.426685726587898	0.125229228955192
P09488	NA	GSTM1	NA	GSTM1	P09488	P09488	-0.120049910865951	5.67040951950344	2.77517980431874	0.300036161675897	0.0593903219790796
P09493	NA	TPM1	NA	TPM1	P09493	P09493	-1.1396769928155	2.63065100999353	0.745487008589013	0.705132368641416	0.420512469749236
P09496	NA	CLTA	NA	CLTA	P09496	P09496	-0.955210984529452	0.211949085509397	-0.371630949510028	0.518761309947413	0.199899646136804
P09497	NA	CLTB	NA	CLTB	P09497	P09497	-0.0994782823386989	0.97506174523203	0.437791731446666	0.393262886548072	0.105052087841435
P09525	NA	ANXA4	NA	ANXA4	P09525	P09525	-0.463912676042495	0.198561662693881	-0.132675506674307	0.700896005528645	0.414642185717847
P09543	NA	CNP	NA	CNP	P09543	P09543	-0.661127939597091	0.136633589330661	-0.262247175133215	0.503996660414388	0.18625411207532
P09601	NA	HMOX1	NA	HMOX1	P09601	P09601	-1.0767512280796	0.286506732299537	-0.395122247890033	0.555723624557884	0.241739508614825
P09603	NA	CSF1	NA	CSF1	P09603	P09603	-0.791943939810254	1.20581317613024	0.206934618159991	0.861684317050894	0.671301563726376
P09619	NA	PDGFRB	NA	PDGFRB	P09619	P09619	-0.684498211820021	0.867785751337849	0.0916437697589139	0.924935585378207	0.808612032478815
P09622	NA	DLD	NA	DLD	P09622	P09622	0.0602853950388346	0.770733790356798	0.415509592697816	0.203087370776981	0.0239751561417319
P09651	NA	HNRNPA1	NA	HNRNPA1	P09651	P09651	-0.517432625396458	0.318112552316477	-0.0996600365399907	0.838918320983314	0.625329841953606
P09661	NA	SNRPA1	NA	SNRPA1	P09661	P09661	-0.39311656493612	0.202730975113758	-0.0951927949111813	0.768570016138166	0.514015873574422
P09668	NA	CTSH	NA	CTSH	P09668	P09668	-0.76614434940106	0.223713159521708	-0.271215594939676	0.582002409334193	0.267627290690116
P09669	NA	COX6C	NA	COX6C	P09669	P09669	-0.540764665921875	0.981063392309116	0.22014936319362	0.793693616783452	0.554215773041416
P09758	NA	TACSTD2	NA	TACSTD2	P09758	P09758	-0.384463515504838	1.49743553751673	0.556486011005948	0.547423794681759	0.232644876692727
P09871	NA	C1S	NA	C1S	P09871	P09871	-1.18548087423723	0.334863034511094	-0.425308919863067	0.571677319485599	0.258003062511302
P09874	NA	PARP1	NA	PARP1	P09874	P09874	-0.936330295986754	-0.00694146528560935	-0.471635880636182	0.271552415137194	0.0469580541359156
P09913	NA	IFIT2	NA	IFIT2	P09913	P09913	-1.9127244715041	0.82975569167117	-0.541484389916466	0.705227038350532	0.421163956542191
P09914	NA	IFIT1	NA	IFIT1	P09914	P09914	-1.13904222526826	0.62219044966786	-0.2584258878002	0.791254689700287	0.5486111423726
P09917	NA	ALOX5	NA	ALOX5	P09917	P09917	-1.7890446959243	-0.293686174900415	-1.04136543541236	0.129892582521066	0.00858201642922407
P09936	NA	UCHL1	NA	UCHL1	P09936	P09936	-0.317284255082186	1.40747415465277	0.545094949785295	0.521484704497173	0.203133308976909
P09960	NA	LTA4H	NA	LTA4H	P09960	P09960	-0.458369000904117	0.316781532320146	-0.0707937342919855	0.881130307860117	0.708154487333827
P09972	NA	ALDOC	NA	ALDOC	P09972	P09972	-0.80633456987934	0.15412513034358	-0.32610471976788	0.489826378739537	0.172776454909174
P0C0L4	NA	C4A	NA	C4A	P0C0L4	P0C0L4	-0.774786633093593	1.00708158800802	0.116147477457215	0.916905473352141	0.789170930983218
P0C0L5	NA	C4B	NA	C4B	P0C0L5	P0C0L5	-0.444008327068026	1.67515623270278	0.615573952817375	0.554805741870142	0.240730320036994
P0C0S5	NA	H2AZ1	NA	H2AZ1	P0C0S5	P0C0S5	-0.568920631223016	1.06206768954984	0.246573529163413	0.783370026231015	0.536658221140587
P0C7P0	NA	CISD3	NA	CISD3	P0C7P0	P0C7P0	-1.86329797229126	2.80673798273705	0.471720005222892	0.866376681432421	0.678974934035072
P0C7T5	NA	ATXN1L	NA	ATXN1L	P0C7T5	P0C7T5	-0.538624162025153	1.57897539127188	0.520175614623362	0.624512325847165	0.318935688921798
P0C7V7	NA	SEC11B	NA	SEC11B	P0C7V7	P0C7V7	-1.44171440098287	1.61989325129913	0.0890894251581287	0.960000055213959	0.904920543712234
P0C870	NA	JMJD7	NA	JMJD7	P0C870	P0C870	-0.207384379597809	1.49483191117936	0.643723765790774	0.434122330805067	0.13085362701155
P0CAP2	NA	POLR2M	NA	POLR2M	P0CAP2	P0CAP2	-0.982906750100808	0.0747411865000398	-0.454082781800384	0.358637528416981	0.0886803043340716
P0CB38	NA	PABPC4L	NA	PABPC4L	P0CB38	P0CB38	-0.576681296028903	1.67160796902238	0.547463336496737	0.626860955007414	0.323075960889376
P0CG29	NA	GSTT2	NA	GSTT2	P0CG29	P0CG29	0.0912612401726434	3.39193565179764	1.74159844598514	0.250215142495006	0.039555582815537
P0CG38	NA	POTEI	NA	POTEI	P0CG38	P0CG38	-1.53546607999635	0.328639392681765	-0.603413343657291	0.511266411307893	0.192805179193298
P0CJ79	NA	ZNF888	NA	ZNF888	P0CJ79	P0CJ79	-0.284101017499038	0.846353592878967	0.281126287689965	0.620209719407499	0.313122737867455
P0DI81	NA	TRAPPC2	NA	TRAPPC2	P0DI81	P0DI81	-0.466528479655041	0.885273264892122	0.20937239261854	0.777404095875161	0.526819067483752
P0DJI8	NA	SAA1	NA	SAA1	P0DJI8	P0DJI8	-1.6742333873092	1.67443583713298	0.000101224911890796	0.999900978265906	0.999900978265906
P0DMM9	NA	SULT1A3	NA	SULT1A3	P0DMM9	P0DMM9	-2.13969251182225	0.298268046871939	-0.920712232475157	0.435545627098439	0.131347791208744
P0DMV8	NA	HSPA1A	NA	HSPA1A	P0DMV8	P0DMV8	-0.440989064230123	0.67087268197428	0.114941808872079	0.861684317050894	0.671913502475938
P0DOY2	NA	IGLC2	NA	IGLC2	P0DOY2	P0DOY2	-1.99942625062569	-0.0109113401253188	-1.0051687953755	0.27346434258737	0.0477484892487806
P0DP08	NA	IGHV4-38-2	NA	IGHV4-38-2	P0DP08	P0DP08	-0.990484965280939	0.852922744295281	-0.0687811104928286	0.950668595126366	0.878284105235667
P0DP23	NA	CALM1	NA	CALM1	P0DP23	P0DP23	-0.349448616543381	0.739275749000872	0.194913566228745	0.737371461764746	0.465162922641902
P0DPB6	NA	POLR1D	NA	POLR1D	P0DPB6	P0DPB6	0.177563797058812	2.42165170294658	1.2996077500027	0.205539098738485	0.025230905883094
P0DPI2	NA	GATD3	NA	GATD3	P0DPI2	P0DPI2	0.215508011355779	0.998383162112391	0.606945586734085	0.092143748777955	0.00402482791969527
P0DTL6	NA	ZFTRAF1	NA	ZFTRAF1	P0DTL6	P0DTL6	-1.45616684145471	0.886742000402953	-0.284712420525878	0.835114456496566	0.618871655569781
P10109	NA	FDX1	NA	FDX1	P10109	P10109	-1.49016254504657	-0.0269068596545554	-0.758534702350561	0.259167286894386	0.042810333868165
P10153	NA	RNASE2	NA	RNASE2	P10153	P10153	-3.44967407689828	1.07264720809745	-1.18851343440042	0.598569489666869	0.287096270101116
P10155	NA	RO60	NA	RO60	P10155	P10155	0.0652019664387327	0.677871791345924	0.371536878892329	0.188893598209702	0.0197511780326973
P10253	NA	GAA	NA	GAA	P10253	P10253	0.564930293681515	1.80529741621424	1.18511385494788	0.040329746430299	0.000676116086797506
P10301	NA	RRAS	NA	RRAS	P10301	P10301	-0.504344178235764	0.556414577250211	0.0260351995072234	0.966136734550809	0.919744828523762
P10321	NA	HLA-C	NA	HLA-C	P10321	P10321	-1.97882291037376	-0.216298381316385	-1.09756064584507	0.179358372967013	0.0170319897161941
P10398	NA	ARAF	NA	ARAF	P10398	P10398	-0.22953253193526	0.320581179030253	0.0455243235474967	0.893208081886985	0.734390319848885
P10412	NA	H1-4	NA	H1-4	P10412	P10412	-0.524039518479092	0.735307375601991	0.105633928561449	0.890837696256149	0.730926666262525
P10415	NA	BCL2	NA	BCL2	P10415	P10415	0.664079148629081	2.33789226425515	1.50098570644212	0.0505924053736718	0.00121552042186185
P10451	NA	SPP1	NA	SPP1	P10451	P10451	-1.87457091023352	2.63912251800416	0.382275803885321	0.889416218255595	0.728429887053012
P10515	NA	DLAT	NA	DLAT	P10515	P10515	-0.163443758049764	0.662835632937492	0.249695937443864	0.540065823853135	0.222893284668781
P10586	NA	PTPRF	NA	PTPRF	P10586	P10586	0.0450220055428766	1.21213694459151	0.628579475067191	0.242638837014601	0.0360056434283447
P10588	NA	NR2F6	NA	NR2F6	P10588	P10588	-0.43565442094566	1.56364324467402	0.563994411864179	0.568465806784454	0.254143184458575
P10599	NA	TXN	NA	TXN	P10599	P10599	0.335480038583933	1.50867848403554	0.922079261309737	0.0876081421533939	0.00362746717153037
P10606	NA	COX5B	NA	COX5B	P10606	P10606	0.157457904490032	1.30764242622066	0.732550165355345	0.170752585076187	0.014956512649599
P10619	NA	CTSA	NA	CTSA	P10619	P10619	-0.213971907151774	1.29690651922276	0.541467306035493	0.46091672471057	0.151137766096384
P10620	NA	MGST1	NA	MGST1	P10620	P10620	-1.27704833886632	2.25851564525353	0.490733653193605	0.803889166913771	0.570256115853192
P10636	NA	MAPT	NA	MAPT	P10636	P10636	1.9198612412961	5.49470823489662	3.70728473809636	0.027615052738329	0.000298238715357552
P10643	NA	C7	NA	C7	P10643	P10643	-1.18808853346072	0.428990381497234	-0.379549075981743	0.638956671221759	0.340458289138655
P10644	NA	PRKAR1A	NA	PRKAR1A	P10644	P10644	-1.14302352651339	-0.368709430491514	-0.755866478502451	0.0373597038379029	0.000549334014851509
P10746	NA	UROS	NA	UROS	P10746	P10746	-0.309211269762808	0.447668535450975	0.0692286328440836	0.881130307860117	0.707738788385321
P10768	NA	ESD	NA	ESD	P10768	P10768	-0.589566744431266	0.450845976070482	-0.069360384180392	0.916184830499836	0.784498785749885
P10809	NA	HSPD1	NA	HSPD1	P10809	P10809	-0.767726629037166	0.276433481309244	-0.245646573863961	0.638513509497331	0.339362527934782
P10909	NA	CLU	NA	CLU	P10909	P10909	-1.15485151020123	1.06341703848811	-0.0457172358565607	0.972457219394631	0.932574150115565
P10915	NA	HAPLN1	NA	HAPLN1	P10915	P10915	-1.46282283086026	1.91543612435128	0.22630664674551	0.916184830499836	0.78348271469278
P11021	NA	HSPA5	NA	HSPA5	P11021	P11021	-0.68883263203187	-0.0471842483184999	-0.368008440175185	0.212018318618744	0.026514183151125
P11047	NA	LAMC1	NA	LAMC1	P11047	P11047	-1.33731444678051	0.335759597370317	-0.500777424705095	0.542775840205189	0.227178279864491
P11086	NA	PNMT	NA	PNMT	P11086	P11086	-5.77098360968534	0.842302511636922	-2.46434054902421	0.443338687555625	0.13628436842585
P11117	NA	ACP2	NA	ACP2	P11117	P11117	-0.0621822880380152	1.01072994634732	0.474273829154651	0.34424590523446	0.0802296365527732
P11142	NA	HSPA8	NA	HSPA8	P11142	P11142	-0.434672593398026	0.174312179425079	-0.130180206986473	0.677180417231775	0.384427776124844
P11166	NA	SLC2A1	NA	SLC2A1	P11166	P11166	-1.2511123525277	0.721922650243782	-0.264594851141958	0.811815995206308	0.583268844424218
P11171	NA	EPB41	NA	EPB41	P11171	P11171	-2.602742522104	0.737779005089331	-0.932481758507336	0.572879469799625	0.258999424517099
P11172	NA	UMPS	NA	UMPS	P11172	P11172	-0.288217942518653	0.450494454429641	0.0811382559554943	0.851478034604174	0.652808248346569
P11177	NA	PDHB	NA	PDHB	P11177	P11177	-0.154195133593075	0.471400357939946	0.158602612173436	0.611922974061118	0.304026736828604
P11182	NA	DBT	NA	DBT	P11182	P11182	-0.0179401827636423	0.828492056807644	0.405275937022001	0.300036161675897	0.0596167067946965
P11215	NA	ITGAM	NA	ITGAM	P11215	P11215	-1.15851553219491	-0.175080599998903	-0.666798066096906	0.141522738915247	0.0102040329330066
P11216	NA	PYGB	NA	PYGB	P11216	P11216	-0.187112116032852	0.884622132394699	0.348755008180923	0.50893650389118	0.1905561808885
P11217	NA	PYGM	NA	PYGM	P11217	P11217	-0.570473644736043	0.596829689200081	0.0131780222320188	0.984460082654325	0.963032903237129
P11233	NA	RALA	NA	RALA	P11233	P11233	-0.141540345167419	0.64330476686087	0.250882210846726	0.516585020408609	0.198203906885005
P11234	NA	RALB	NA	RALB	P11234	P11234	-0.746598879536185	0.400030391407631	-0.173284244064277	0.783370026231015	0.536806496992138
P11274	NA	BCR	NA	BCR	P11274	P11274	-0.325293795619391	0.827236534675531	0.25097136952807	0.670237853290753	0.37577434168044
P11277	NA	SPTB	NA	SPTB	P11277	P11277	-0.238868054609251	0.726274148067954	0.243703046729351	0.613592838112962	0.305924447184817
P11279	NA	LAMP1	NA	LAMP1	P11279	P11279	-0.651213819447216	0.423209469111898	-0.114002175167659	0.858375796017017	0.663817350348566
P11310	NA	ACADM	NA	ACADM	P11310	P11310	-0.42823655529625	0.610987702692069	0.0913755736979098	0.88434991342792	0.71852235096112
P11362	NA	FGFR1	NA	FGFR1	P11362	P11362	-0.79583958080702	1.08699928041943	0.145579849806207	0.900923194312892	0.751196093507863
P11387	NA	TOP1	NA	TOP1	P11387	P11387	-2.24688014623577	1.05112868204797	-0.597875732093904	0.732104882459378	0.459632638995065
P11388	NA	TOP2A	NA	TOP2A	P11388	P11388	-2.2250641194812	0.54358651051095	-0.840738804485124	0.537741131773293	0.220727249900661
P11413	NA	G6PD	NA	G6PD	P11413	P11413	-1.06027800055249	0.146900532677327	-0.456688733937582	0.434122330805067	0.130715858688192
P11441	NA	UBL4A	NA	UBL4A	P11441	P11441	-0.214481256993723	0.659846379092338	0.222682561049307	0.610201612443144	0.301860393769555
P11498	NA	PC	NA	PC	P11498	P11498	-0.26065227004233	1.24743023419184	0.493388982074755	0.505471172319948	0.188275096585375
P11532	NA	DMD	NA	DMD	P11532	P11532	-1.96379434907855	0.527642875257669	-0.718075736910439	0.558140101497124	0.244295876885652
P11586	NA	MTHFD1	NA	MTHFD1	P11586	P11586	-0.784240246048097	0.0795587996577791	-0.352340723195159	0.392227412147884	0.104672206921739
P11678	NA	EPX	NA	EPX	P11678	P11678	-3.73899641226157	-0.251083119902579	-1.99503976608208	0.214026769430088	0.0268804563538359
P11717	NA	IGF2R	NA	IGF2R	P11717	P11717	-0.472940260736686	0.312750190172836	-0.080095035281925	0.864657371923738	0.676190983818591
P11766	NA	ADH5	NA	ADH5	P11766	P11766	-0.39152355085881	0.612482026290518	0.110479237715854	0.851478034604174	0.65221739129765
P11802	NA	CDK4	NA	CDK4	P11802	P11802	-0.760940442561837	2.1347015077032	0.686880532570683	0.637308814194067	0.335451864966943
P11836	NA	MS4A1	NA	MS4A1	P11836	P11836	-3.22515871512583	-0.303322095464863	-1.76424040529535	0.19013018048851	0.0202227413544605
P11908	NA	PRPS2	NA	PRPS2	P11908	P11908	-0.657531914921361	0.193750074106308	-0.231890920407526	0.584103084333965	0.270338809712683
P11940	NA	PABPC1	NA	PABPC1	P11940	P11940	-0.510723472446095	0.0790753022758247	-0.215824085085135	0.451497612909683	0.143114950150429
P12004	NA	PCNA	NA	PCNA	P12004	P12004	-1.11702133457959	0.0084898323672602	-0.554265751106165	0.287312143561804	0.0532505229428684
P12081	NA	HARS1	NA	HARS1	P12081	P12081	-0.590054323969563	0.0037906072221523	-0.293131858373705	0.286307054489146	0.0527386815129672
P12107	NA	COL11A1	NA	COL11A1	P12107	P12107	-0.542189475032835	2.18780417460737	0.822807349787265	0.541359587624497	0.224075090345098
P12109	NA	COL6A1	NA	COL6A1	P12109	P12109	-1.35064531931359	1.13256755002586	-0.109038884643866	0.942419895786101	0.856988862600405
P12110	NA	COL6A2	NA	COL6A2	P12110	P12110	-1.53192075220037	0.865097082053565	-0.333411835073402	0.803445516768856	0.569442761174396
P12111	NA	COL6A3	NA	COL6A3	P12111	P12111	-1.20181570631977	1.12179883514951	-0.0400084355851327	0.976473759439947	0.943647192803615
P12235	NA	SLC25A4	NA	SLC25A4	P12235	P12235	-0.128751210605409	1.24035454301257	0.555801666203578	0.394938453866011	0.106231381764256
P12236	NA	SLC25A6	NA	SLC25A6	P12236	P12236	-0.55173408567025	0.254157396585934	-0.148788344542158	0.726261013255299	0.451507986998432
P12268	NA	IMPDH2	NA	IMPDH2	P12268	P12268	-0.0656086707891957	0.697281826482545	0.315836577846675	0.383537498799281	0.099886130951316
P12270	NA	TPR	NA	TPR	P12270	P12270	-1.14498625202887	0.648987095942369	-0.247999578043249	0.804699499323854	0.571797688432156
P12273	NA	PIP	NA	PIP	P12273	P12273	-2.24644728697008	4.07844066305	0.915996688039961	0.793693616783452	0.55377300891986
P12277	NA	CKB	NA	CKB	P12277	P12277	-1.18034038590265	1.24875765273659	0.03420863341697	0.981117338549009	0.953895116975279
P12314	NA	FCGR1A	NA	FCGR1A	P12314	P12314	-1.69254253162341	0.566097462467579	-0.563222534577918	0.618581613425441	0.311834214238869
P12429	NA	ANXA3	NA	ANXA3	P12429	P12429	-1.3663701020577	1.10746453637952	-0.129452782839088	0.932097483384227	0.829983379012557
P12532	NA	CKMT1A	NA	CKMT1A	P12532	P12532	-2.17886174407858	1.15903387265915	-0.509913935709715	0.781291555859172	0.53243615958663
P12544	NA	GZMA	NA	GZMA	P12544	P12544	-4.40073970099971	0.317818097535479	-2.04146080173211	0.354375001592943	0.0864070684512336
P12694	NA	BCKDHA	NA	BCKDHA	P12694	P12694	-0.0382784328868756	1.04175935395492	0.501740460534023	0.315066901522177	0.0669723361350805
P12724	NA	RNASE3	NA	RNASE3	P12724	P12724	-3.20250810007803	1.10001967103499	-1.05124421452152	0.626629669456304	0.321467879057999
P12757	NA	SKIL	NA	SKIL	P12757	P12757	-1.21399046474873	0.484946465364218	-0.364521999692256	0.675056569232419	0.382698151729998
P12814	NA	ACTN1	NA	ACTN1	P12814	P12814	-0.330661141832037	0.719756945400788	0.194547901784375	0.725413990761329	0.450096735428034
P12821	NA	ACE	NA	ACE	P12821	P12821	-1.46773487258661	0.317378586530477	-0.575178143028069	0.513259736690098	0.194785333131306
P12830	NA	CDH1	NA	CDH1	P12830	P12830	-1.37275890290197	1.6358147541742	0.131527925636117	0.942791983092712	0.857609281852922
P12931	NA	SRC	NA	SRC	P12931	P12931	-0.659191760929073	0.086173872964448	-0.286508943982312	0.426221624241761	0.12496550239549
P12955	NA	PEPD	NA	PEPD	P12955	P12955	-0.953395787602073	0.0176082156358571	-0.467893785983108	0.297050015338194	0.0581331609925391
P12956	NA	XRCC6	NA	XRCC6	P12956	P12956	-0.500995813130369	0.0961834940275948	-0.202406159551387	0.490201507222873	0.173495402556368
P13010	NA	XRCC5	NA	XRCC5	P13010	P13010	-0.398724295685218	0.20406702299219	-0.0973286363465142	0.766212762519487	0.5095859300167
P13051	NA	UNG	NA	UNG	P13051	P13051	-1.43702879449667	0.786746173887201	-0.325141310304733	0.792528957400925	0.55001340345611
P13073	NA	COX4I1	NA	COX4I1	P13073	P13073	-0.302506698967952	0.537383884522789	0.117438592777418	0.802692675500993	0.567429320680245
P13284	NA	IFI30	NA	IFI30	P13284	P13284	-0.442581372097627	2.44299038454998	1.00020450622618	0.476882791099557	0.164358706162061
P13473	NA	LAMP2	NA	LAMP2	P13473	P13473	-0.146774101642124	0.803075938791765	0.328150918574821	0.478685451578703	0.165696056088724
P13489	NA	RNH1	NA	RNH1	P13489	P13489	-0.65166903633487	0.146296451284653	-0.252686292525109	0.521024956593607	0.202279060197778
P13611	NA	VCAN	NA	VCAN	P13611	P13611	-0.618792085822599	2.20560084778131	0.793404380979354	0.570127497570394	0.25608292200328
P13639	NA	EEF2	NA	EEF2	P13639	P13639	-0.489236450159725	0.0891597658447856	-0.20003834215747	0.478250417832943	0.165259306685729
P13645	NA	KRT10	NA	KRT10	P13645	P13645	-0.647214548899494	1.03384811158944	0.193316781344972	0.847042745330643	0.637721187322233
P13646	NA	KRT13	NA	KRT13	P13646	P13646	-1.59525616060039	1.15837364829557	-0.21844125615241	0.897484922797108	0.744968352394646
P13647	NA	KRT5	NA	KRT5	P13647	P13647	-0.771487126479749	1.00201513207388	0.115264002797066	0.91717151179594	0.789772130997691
P13667	NA	PDIA4	NA	PDIA4	P13667	P13667	-0.816494099777965	-0.0183231816692432	-0.417408640723604	0.255579932192776	0.0411757048573852
P13671	NA	C6	NA	C6	P13671	P13671	-0.997970194187012	0.72715948945357	-0.135405352366721	0.898503152330026	0.747565375207121
P13674	NA	P4HA1	NA	P4HA1	P13674	P13674	-0.605043749741148	0.528352108294618	-0.038345820723265	0.954365983106916	0.889551898390306
P13686	NA	ACP5	NA	ACP5	P13686	P13686	-2.41871026141555	0.342131645619836	-1.03828930789786	0.437817665200107	0.132884374374124
P13688	NA	CEACAM1	NA	CEACAM1	P13688	P13688	-0.72818517128214	2.67987717061334	0.975845999665598	0.561188694991761	0.247293969430681
P13693	NA	TPT1	NA	TPT1	P13693	P13693	-0.801588862366382	-0.088848736276963	-0.445218799321673	0.179358372967013	0.0167332291269816
P13716	NA	ALAD	NA	ALAD	P13716	P13716	0.0498121983446246	1.07295395080819	0.561383074576405	0.233319816303451	0.0329823824093883
P13727	NA	PRG2	NA	PRG2	P13727	P13727	-3.15941250425913	0.121225683688738	-1.5190934102852	0.316631528656621	0.0677971187369429
P13747	NA	HLA-E	NA	HLA-E	P13747	P13747	-2.3066695147047	-0.950470841295233	-1.62857017799997	0.0168815998810038	5.79923800966739e-05
P13762	NA	HLA-DRB4	NA	HLA-DRB4	P13762	P13762	-2.51091066399458	0.957888491036817	-0.77651108647888	0.658876058923034	0.362800713970933
P13765	NA	HLA-DOB	NA	HLA-DOB	P13765	P13765	-0.931232750512274	0.262151056870382	-0.334540846820946	0.570677263807615	0.257039527498089
P13796	NA	LCP1	NA	LCP1	P13796	P13796	-1.92814072679514	-0.68795716428873	-1.30804894554193	0.027615052738329	0.000249762715531809
P13797	NA	PLS3	NA	PLS3	P13797	P13797	-0.553505566667453	1.14894359480321	0.297719014067876	0.742989465652498	0.475451643047747
P13798	NA	APEH	NA	APEH	P13798	P13798	-0.356069683555063	0.624500099897666	0.134215208171302	0.806816951143745	0.575573678385119
P13804	NA	ETFA	NA	ETFA	P13804	P13804	-1.21747405447424	-0.141387516683617	-0.679430785578926	0.174824291919709	0.0157327778863343
P13807	NA	GYS1	NA	GYS1	P13807	P13807	-1.12201950087245	0.544598410424044	-0.288710545224205	0.745700253059473	0.479565529516652
P13861	NA	PRKAR2A	NA	PRKAR2A	P13861	P13861	-0.0694564193684647	0.5908995489823	0.260721564806918	0.408995793522774	0.115585630590404
P13928	NA	ANXA8	NA	ANXA8	P13928	P13928	-2.09602494377019	0.548538588301137	-0.773743177734527	0.551497697361466	0.237456675064737
P13929	NA	ENO3	NA	ENO3	P13929	P13929	-1.47941760416696	0.464997313769745	-0.507210145198609	0.601077608356592	0.29060326555101
P13942	NA	COL11A2	NA	COL11A2	P13942	P13942	-0.0630455910405464	1.48149412622612	0.709224267592788	0.320796359488071	0.0699497980804291
P13984	NA	GTF2F2	NA	GTF2F2	P13984	P13984	-2.50509234709983	-0.209401004344001	-1.35724667572192	0.199070751444873	0.0226495892068589
P13987	NA	CD59	NA	CD59	P13987	P13987	-0.851159328208243	0.614283570192103	-0.11843787900807	0.895878209704448	0.74035491094616
P13995	NA	MTHFD2	NA	MTHFD2	P13995	P13995	-2.55873785596044	-0.523224485634807	-1.54098117079762	0.101000891489365	0.00480303629440692
P14061	NA	HSD17B1	NA	HSD17B1	P14061	P14061	-1.54850376415149	0.630353422151699	-0.459075170999895	0.682588623441484	0.391173824443429
P14091	NA	CTSE	NA	CTSE	P14091	P14091	-2.07300447914812	0.519528540995898	-0.776737969076112	0.542512609198566	0.226743489917845
P14151	NA	SELL	NA	SELL	P14151	P14151	-1.96829333799491	0.219157675652105	-0.874567831171404	0.401172305359816	0.111311515746739
P14174	NA	MIF	NA	MIF	P14174	P14174	0.072098033404451	1.22469998221399	0.648399007809221	0.221713730704237	0.0292134588888347
P14207	NA	FOLR2	NA	FOLR2	P14207	P14207	-2.41709948006545	-0.166338719213611	-1.29171909963953	0.211777249231974	0.0264280214879392
P14222	NA	PRF1	NA	PRF1	P14222	P14222	-0.885679510492491	0.959650305717386	0.0369853976124475	0.972457219394631	0.934423693218391
P14314	NA	PRKCSH	NA	PRKCSH	P14314	P14314	-0.544197017174845	0.27140047083958	-0.136398273167632	0.757595554601321	0.494726096332668
P14317	NA	HCLS1	NA	HCLS1	P14317	P14317	-1.76252110797449	-0.622932189607715	-1.1927266487911	0.027615052738329	0.000270893917027503
P14324	NA	FDPS	NA	FDPS	P14324	P14324	-0.628051264116837	0.319506540912658	-0.154272361602089	0.764075976379872	0.506096382443937
P14373	NA	TRIM27	NA	TRIM27	P14373	P14373	-0.590376042588533	0.447434795520296	-0.0714706235341183	0.914402304627523	0.777582680025871
P14384	NA	CPM	NA	CPM	P14384	P14384	-1.46910846929417	0.690507454914229	-0.389300507189969	0.734664096802532	0.462129945074861
P14406	NA	COX7A2	NA	COX7A2	P14406	P14406	-0.286443122516401	0.840056030890649	0.276806454187124	0.624512325847165	0.318784189577629
P14543	NA	NID1	NA	NID1	P14543	P14543	-0.944056539297923	0.798350098597856	-0.0728532203500336	0.945500382778592	0.863750312285544
P14550	NA	AKR1A1	NA	AKR1A1	P14550	P14550	-0.0967668795001095	0.611025088077285	0.257129104288587	0.454446237358417	0.145885059890974
P14555	NA	PLA2G2A	NA	PLA2G2A	P14555	P14555	-3.27881450278549	0.653524534931949	-1.31264498392677	0.497546062982305	0.179816198678422
P14618	NA	PKM	NA	PKM	P14618	P14618	-0.619640920056627	0.146979494595941	-0.236330712730343	0.530337028878478	0.214038788917597
P14621	NA	ACYP2	NA	ACYP2	P14621	P14621	-0.181824796910267	0.788031132036917	0.303103167563325	0.523570199458146	0.208018317092122
P14625	NA	HSP90B1	NA	HSP90B1	P14625	P14625	-0.678327981555582	0.00844306539153766	-0.334942458082022	0.291540981898133	0.0553935336758717
P14649	NA	MYL6B	NA	MYL6B	P14649	P14649	-0.0923420836675126	1.23045379063356	0.569055853483025	0.357448237375411	0.0880858267686903
P14672	NA	SLC2A4	NA	SLC2A4	P14672	P14672	-0.670388305534628	0.523789120147575	-0.0732995926935267	0.922048954446164	0.801184295824039
P14735	NA	IDE	NA	IDE	P14735	P14735	-0.451962960268843	0.5757646944134	0.0619008670722785	0.923493850878685	0.804827999284849
P14780	NA	MMP9	NA	MMP9	P14780	P14780	-3.04605195327316	-0.308756003659376	-1.67740397846627	0.18545647027411	0.0186427446558268
P14854	NA	COX6B1	NA	COX6B1	P14854	P14854	-0.291578639985867	0.789651679895217	0.249036519954675	0.646959524848948	0.349367821197412
P14859	NA	POU2F1	NA	POU2F1	P14859	P14859	-0.314296804744569	0.685588839258653	0.185646017257042	0.724480916195173	0.448993932056335
P14866	NA	HNRNPL	NA	HNRNPL	P14866	P14866	-0.475580667023952	0.108496163802141	-0.183542251610906	0.522186277689223	0.205619087924534
P14868	NA	DARS1	NA	DARS1	P14868	P14868	-0.350954281676089	0.18356701074486	-0.0836936354656146	0.774266324394304	0.522354693046868
P14902	NA	IDO1	NA	IDO1	P14902	P14902	-4.16679481740565	-0.313070614034135	-2.23993271571989	0.204353500532914	0.0247608579553718
P14923	NA	JUP	NA	JUP	P14923	P14923	-0.223256262625511	0.884543748204179	0.330643742789334	0.544067758619419	0.228451488174227
P14927	NA	UQCRB	NA	UQCRB	P14927	P14927	0.193365203863848	1.36154932086121	0.777457262362528	0.149771858050431	0.0114709336307884
P15086	NA	CPB1	NA	CPB1	P15086	P15086	0.465448616736232	6.49920347943245	3.48232604808434	0.208084078539457	0.0256797853096563
P15088	NA	CPA3	NA	CPA3	P15088	P15088	-0.831159227085748	3.00810373594967	1.08847225443196	0.565713187204863	0.251841801813264
P15090	NA	FABP4	NA	FABP4	P15090	P15090	-1.91503814812574	2.98682277429149	0.535892313082876	0.851857122666149	0.654317300035788
P15104	NA	GLUL	NA	GLUL	P15104	P15104	-0.827685965441126	1.15460377491447	0.163458904736672	0.893208081886985	0.735298305774695
P15121	NA	AKR1B1	NA	AKR1B1	P15121	P15121	-1.5540685210985	0.0556402481846122	-0.749214136456942	0.314206075711111	0.0664977664245586
P15144	NA	ANPEP	NA	ANPEP	P15144	P15144	-0.865708340441424	1.24904345222539	0.191667555891982	0.881244007735382	0.710269021684185
P15153	NA	RAC2	NA	RAC2	P15153	P15153	-2.18510423571422	-0.626549450623063	-1.40582684316864	0.0497590958860341	0.00115344920110084
P15169	NA	CPN1	NA	CPN1	P15169	P15169	-2.72767974227952	0.927677063441599	-0.90000133941896	0.624512325847165	0.317839432589994
P15170	NA	GSPT1	NA	GSPT1	P15170	P15170	-0.179987335580366	0.73558943191882	0.277801048169227	0.538233416175863	0.221090345672239
P15241	NA		NA	P15241	P15241	P15241	-3.56306079772414	2.46481544060513	-0.549122678559502	0.881244007735382	0.708859073157646
P15289	NA	ARSA	NA	ARSA	P15289	P15289	0.422963217886474	1.82827818892245	1.12562070340446	0.0808485338301585	0.00313235157247734
P15291	NA	B4GALT1	NA	B4GALT1	P15291	P15291	-0.0778424631326791	1.0437870253989	0.482972281133108	0.357188739425149	0.0878053682301475
P15311	NA	EZR	NA	EZR	P15311	P15311	-1.12445878730031	0.181887121225913	-0.4712858330372	0.458109664738454	0.14856183240687
P15313	NA	ATP6V1B1	NA	ATP6V1B1	P15313	P15313	0.347903258801722	2.57104817475281	1.45947571677727	0.155915324217994	0.0124778905694281
P15374	NA	UCHL3	NA	UCHL3	P15374	P15374	-0.528058585074466	0.53358831976171	0.0027648673436218	0.996237812157769	0.991468984934276
P15428	NA	HPGD	NA	HPGD	P15428	P15428	-1.71701349944713	3.04218980165514	0.662588151104007	0.803445516768856	0.569090073845909
P15498	NA	VAV1	NA	VAV1	P15498	P15498	-2.31218553664952	-0.432480632123814	-1.37233308438667	0.11263360010496	0.00622703267332575
P15502	NA	ELN	NA	ELN	P15502	P15502	-0.901442703133565	2.22457473823626	0.661566017551348	0.680581762535939	0.389107478894893
P15529	NA	CD46	NA	CD46	P15529	P15529	-0.831688547565165	0.706063130599667	-0.062812708482749	0.946427236409801	0.866862224164131
P15531	NA	NME1	NA	NME1	P15531	P15531	0.0681422900320819	0.809050670069855	0.438596480050968	0.198927574505443	0.0224965215147516
P15559	NA	NQO1	NA	NQO1	P15559	P15559	-2.99690388847963	1.60997141764432	-0.693466235417652	0.78431163243412	0.53840031132987
P15586	NA	GNS	NA	GNS	P15586	P15586	0.0436085598049333	0.654682734125001	0.349145646964967	0.214850130476964	0.0270290141706995
P15735	NA	PHKG2	NA	PHKG2	P15735	P15735	-0.122016352657421	0.994762404503372	0.436373025922975	0.414520215387418	0.119178437393361
P15814	NA	IGLL1	NA	IGLL1	P15814	P15814	-3.10762316855765	-0.577666913312527	-1.84264504093509	0.11263360010496	0.00633221005262401
P15880	NA	RPS2	NA	RPS2	P15880	P15880	-0.223309770713992	0.496578130232225	0.136634179759117	0.717879194274513	0.439103668719295
P15924	NA	DSP	NA	DSP	P15924	P15924	-0.457247659923957	1.46012330944504	0.50143782476054	0.600820686245181	0.289400539971501
P15927	NA	RPA2	NA	RPA2	P15927	P15927	-0.394311107752186	0.503307540984428	0.0544982166161212	0.92300316375513	0.803295797565796
P15941	NA	MUC1	NA	MUC1	P15941	P15941	-0.758227853923081	4.05297223767591	1.64737219187641	0.483956980708852	0.169325129784124
P15954	NA	COX7C	NA	COX7C	P15954	P15954	-2.23029061504133	3.64697408098821	0.708341732973441	0.836013577610417	0.621739802042126
P16035	NA	TIMP2	NA	TIMP2	P16035	P16035	-0.610539117135633	1.47873439495668	0.434097638910522	0.687628526850159	0.397662211638402
P16066	NA	NPR1	NA	NPR1	P16066	P16066	-1.83871974190715	0.145540692940445	-0.846589524483353	0.36293481189839	0.0905572574789102
P16070	NA	CD44	NA	CD44	P16070	P16070	-1.05337836490983	0.324332342390204	-0.364523011259813	0.595959310220944	0.283938728953434
P16083	NA	NQO2	NA	NQO2	P16083	P16083	-0.826107970996219	0.523553886010483	-0.151277042492868	0.850217522457711	0.646216190218045
P16104	NA	H2AX	NA	H2AX	P16104	P16104	-0.7542196955298	2.34065940606967	0.793219855269935	0.606949313777351	0.298889624675398
P16112	NA	ACAN	NA	ACAN	P16112	P16112	-0.64373389607268	1.45305451793332	0.404660310930321	0.711765947226348	0.431557536110805
P16144	NA	ITGB4	NA	ITGB4	P16144	P16144	-1.04257083982096	1.18632100437999	0.0718750822795116	0.955295221425154	0.894695310582175
P16150	NA	SPN	NA	SPN	P16150	P16150	-4.12772751621597	-1.12740319096779	-2.62756535359188	0.0553151218872613	0.00149768692020857
P16152	NA	CBR1	NA	CBR1	P16152	P16152	-0.654240760216168	0.36069805504703	-0.146771352584569	0.793712153083178	0.554351838854952
P16157	NA	ANK1	NA	ANK1	P16157	P16157	-1.77299718529073	1.21333985955322	-0.279828662868756	0.87823216179493	0.700954319843548
P16219	NA	ACADS	NA	ACADS	P16219	P16219	-0.0847550836970105	1.28929543134214	0.602270173822564	0.348231285740567	0.0826312995627417
P16220	NA	CREB1	NA	CREB1	P16220	P16220	-0.586710126337265	0.227542969036057	-0.179583578650604	0.664358969973969	0.369795022778331
P16278	NA	GLB1	NA	GLB1	P16278	P16278	-0.00957154699811524	0.901940642345535	0.44618454767371	0.290140857572263	0.0545757956690641
P16284	NA	PECAM1	NA	PECAM1	P16284	P16284	-1.54733012994893	-0.45322062293556	-1.00027537644225	0.0471880934904069	0.00102098533838339
P16298	NA	PPP3CB	NA	PPP3CB	P16298	P16298	-0.362123272877119	0.62307934686413	0.130478036993505	0.815752955113844	0.587927859048392
P16333	NA	NCK1	NA	NCK1	P16333	P16333	-0.808983864881819	-0.086397484218429	-0.447690674550124	0.181116112170333	0.0175291136236657
P16401	NA	H1-5	NA	H1-5	P16401	P16401	-0.742396569905744	0.528721027435559	-0.106837771235092	0.890536782967322	0.730402997256885
P16402	NA	H1-3	NA	H1-3	P16402	P16402	-1.20971236968089	0.182352733831042	-0.513679817924924	0.447943261152994	0.139946547967135
P16403	NA	H1-2	NA	H1-2	P16403	P16403	-0.696794539035275	0.519966215074	-0.0884141619806371	0.909015012863078	0.765693872465519
P16422	NA	EPCAM	NA	EPCAM	P16422	P16422	-0.56256707125086	1.52740461870756	0.482418773728348	0.646143418865114	0.348347177500354
P16435	NA	POR	NA	POR	P16435	P16435	-1.06038299758042	0.113519211363589	-0.473431893108415	0.397617533189998	0.10840632798414
P16444	NA	DPEP1	NA	DPEP1	P16444	P16444	-0.461817994915443	1.43020841789468	0.484195211489618	0.607525037419637	0.299601860188522
P16452	NA	EPB42	NA	EPB42	P16452	P16452	-2.77243383556473	0.831296795124689	-0.97056852022002	0.587000505432961	0.275637733901161
P16455	NA	MGMT	NA	MGMT	P16455	P16455	-0.88385559497796	0.902282525189677	0.00921346510585863	0.993957808511121	0.983103818979137
P16615	NA	ATP2A2	NA	ATP2A2	P16615	P16615	-1.01308507720303	-0.162053524581953	-0.58756930089249	0.13429960389122	0.00908078366008596
P16671	NA	CD36	NA	CD36	P16671	P16671	-1.76817644695235	2.08108977596238	0.156456664505011	0.946817626730925	0.867511727066874
P16885	NA	PLCG2	NA	PLCG2	P16885	P16885	-1.61563106736557	-0.744622704345911	-1.18012688585574	0.0122788853025512	1.27622964792621e-05
P16930	NA	FAH	NA	FAH	P16930	P16930	0.0858969947683237	1.2105178287999	0.64820741178411	0.208576021667918	0.0258541496519971
P16949	NA	STMN1	NA	STMN1	P16949	P16949	-1.32436563954558	0.0322527122800285	-0.646056463632775	0.303138496765715	0.0608927738144234
P16989	NA	YBX3	NA	YBX3	P16989	P16989	-1.07188822750575	0.221566330201111	-0.425160948652319	0.503996660414388	0.186288687450413
P17028	NA	ZNF24	NA	ZNF24	P17028	P17028	-2.08464349966907	0.234934038410207	-0.924854730629431	0.402347198050873	0.112237085126549
P17029	NA	ZKSCAN1	NA	ZKSCAN1	P17029	P17029	-0.425601766796173	1.49015716823037	0.532277700717099	0.575429858765204	0.261159938892091
P17050	NA	NAGA	NA	NAGA	P17050	P17050	-0.238452289968743	0.84071296936074	0.301130339695998	0.572931883996929	0.259169187315888
P17066	NA	HSPA6	NA	HSPA6	P17066	P17066	-1.33896757347105	0.635847752953242	-0.351559910258903	0.737870895805996	0.467647377614867
P17096	NA	HMGA1	NA	HMGA1	P17096	P17096	-2.9644274336728	3.49951446315612	0.267543514741661	0.946369194502227	0.865110268900989
P17152	NA	TMEM11	NA	TMEM11	P17152	P17152	-0.0970306689036586	0.789798091429023	0.346383711262682	0.41478793587349	0.119317457095695
P17174	NA	GOT1	NA	GOT1	P17174	P17174	-0.364498564942384	0.436232916837309	0.0358671759474625	0.940844062338879	0.854148483819694
P17252	NA	PRKCA	NA	PRKCA	P17252	P17252	-2.72210990016834	-0.706917647003843	-1.71451377358609	0.0628923646391567	0.00191824381662406
P17301	NA	ITGA2	NA	ITGA2	P17301	P17301	-0.238168891825746	1.1275679117468	0.444699509960525	0.508641050708382	0.190295112671206
P17302	NA	GJA1	NA	GJA1	P17302	P17302	-1.2029709376889	2.79423783891662	0.79563345061386	0.702329751634501	0.41745893040783
P17405	NA	SMPD1	NA	SMPD1	P17405	P17405	0.2697942520053	1.10773676473339	0.688765508369347	0.0728231888195278	0.00254908394671197
P17480	NA	UBTF	NA	UBTF	P17480	P17480	-0.907701681471148	1.08126659241919	0.0867824554740189	0.942795393106273	0.857885569665283
P17568	NA	NDUFB7	NA	NDUFB7	P17568	P17568	0.0148117255011945	0.977276974287153	0.496044349894174	0.263058227862334	0.0439151805975116
P17612	NA	PRKACA	NA	PRKACA	P17612	P17612	-0.0617661668619013	0.589092613804035	0.263663223471067	0.395815899199534	0.106929211820901
P17655	NA	CAPN2	NA	CAPN2	P17655	P17655	-0.524407901046177	0.336195176307316	-0.0941063623694305	0.851857122666149	0.654243562791435
P17661	NA	DES	NA	DES	P17661	P17661	-1.3640910096921	0.853216083891764	-0.255437462900169	0.846867450066741	0.637125297538028
P17676	NA	CEBPB	NA	CEBPB	P17676	P17676	-1.93151957475251	-0.0303228092742741	-0.98092119201339	0.262744072247757	0.0437069487368373
P17693	NA	HLA-G	NA	HLA-G	P17693	P17693	-2.02761345355474	-0.407242694650806	-1.21742807410277	0.102827247880942	0.00507598979816168
P17706	NA	PTPN2	NA	PTPN2	P17706	P17706	-0.274987903362185	0.854139895988613	0.289575996313214	0.606908666592118	0.298597248230587
P17735	NA	TAT	NA	TAT	P17735	P17735	-1.49921860809707	1.3662646413079	-0.0664769833945833	0.968446813678838	0.924127229719776
P17812	NA	CTPS1	NA	CTPS1	P17812	P17812	-1.18005399667872	0.133532125479627	-0.523260935599545	0.402791792119055	0.112552740116439
P17813	NA	ENG	NA	ENG	P17813	P17813	-0.763100801455603	0.303974018963717	-0.229563391245943	0.673939185523029	0.381448222840753
P17844	NA	DDX5	NA	DDX5	P17844	P17844	-0.89765237707381	-0.0233507013834933	-0.460501539228652	0.250215142495006	0.0398758825410615
P17858	NA	PFKL	NA	PFKL	P17858	P17858	-0.4013591529125	0.249267005797714	-0.0760460735573929	0.842957477698862	0.632249632487972
P17861	NA	XBP1	NA	XBP1	P17861	P17861	-0.298193627639619	1.05217129206659	0.376988832213485	0.572879469799625	0.258944866228731
P17900	NA	GM2A	NA	GM2A	P17900	P17900	-0.150851011264519	1.15894385652907	0.504046422632275	0.425482903732027	0.12455612195502
P17931	NA	LGALS3	NA	LGALS3	P17931	P17931	-0.355062439635386	0.823053789568124	0.233995674966369	0.703374505820356	0.418447331286097
P17947	NA	SPI1	NA	SPI1	P17947	P17947	-0.628013290887327	0.576175667110231	-0.0259188118885483	0.971180322443438	0.929590583530785
P17948	NA	FLT1	NA	FLT1	P17948	P17948	-0.360286902522656	1.3781429767973	0.508928037137322	0.551497697361466	0.237188764502319
P17980	NA	PSMC3	NA	PSMC3	P17980	P17980	-0.222965013530409	0.41130152663045	0.0941682565500201	0.787501823803137	0.543926851816524
P17987	NA	TCP1	NA	TCP1	P17987	P17987	-0.142672166853402	0.422518224673774	0.139923028910186	0.622543956927683	0.315248388840497
P18031	NA	PTPN1	NA	PTPN1	P18031	P18031	-0.745323784856194	0.935402986460294	0.0950396008020498	0.927056499389966	0.81653084044998
P18065	NA	IGFBP2	NA	IGFBP2	P18065	P18065	0.115772721941808	1.76669302968485	0.941232875813331	0.216175686409004	0.0273264497647879
P18077	NA	RPL35A	NA	RPL35A	P18077	P18077	-0.485403283330555	0.338571886055384	-0.0734156986375858	0.88323941760276	0.714942397386179
P18084	NA	ITGB5	NA	ITGB5	P18084	P18084	-0.062196228360797	1.16299231064907	0.550398041144135	0.33431787833542	0.0757653830483413
P18085	NA	ARF4	NA	ARF4	P18085	P18085	-0.0494063570187769	1.21419142744725	0.582392535214236	0.319016410100411	0.0689856465393905
P18124	NA	RPL7	NA	RPL7	P18124	P18124	-0.117813452953036	0.532876081249063	0.207531314148014	0.517683180687078	0.199174441395238
P18206	NA	VCL	NA	VCL	P18206	P18206	-0.270506824599079	0.76724853484127	0.248370855121095	0.633934679925445	0.33123916783539
P18428	NA	LBP	NA	LBP	P18428	P18428	-0.632625038482596	1.12694312364227	0.247159042579838	0.801508446332576	0.565671929662991
P18433	NA	PTPRA	NA	PTPRA	P18433	P18433	-0.715670002655481	0.369038695318844	-0.173315653668318	0.768570016138166	0.513962402833239
P18440	NA	NAT1	NA	NAT1	P18440	P18440	0.896562488544367	3.81861266793848	2.35758757824142	0.0784620181985993	0.00295782972678196
P18510	NA	IL1RN	NA	IL1RN	P18510	P18510	-0.292006038131483	2.84201699548496	1.27500547867674	0.39373964122728	0.105530703693783
P18564	NA	ITGB6	NA	ITGB6	P18564	P18564	-1.00838141118176	0.762665255002315	-0.12285807808972	0.913627437757113	0.776002481912473
P18577	NA	RHCE	NA	RHCE	P18577	P18577	-0.966708843402797	0.801080708465859	-0.082814067468469	0.938368028175162	0.847549162920213
P18583	NA	SON	NA	SON	P18583	P18583	-0.82971353608891	0.328477947958283	-0.250617794065313	0.671751361860211	0.378729549983552
P18615	NA	NELFE	NA	NELFE	P18615	P18615	-0.508652952517896	0.316353857900542	-0.0961495473086771	0.843756661700761	0.633227699589038
P18621	NA	RPL17	NA	RPL17	P18621	P18621	-0.219015185031471	0.539768547635665	0.160376681302097	0.681273418117969	0.389706739099942
P18669	NA	PGAM1	NA	PGAM1	P18669	P18669	-0.507555129117437	0.158375811171853	-0.174589658972792	0.599517274780239	0.288234632930993
P18754	NA	RCC1	NA	RCC1	P18754	P18754	-0.442468793544074	0.266711809352593	-0.0878784920957401	0.832081986268378	0.612019016676382
P18827	NA	SDC1	NA	SDC1	P18827	P18827	-0.483039811798864	0.91453468206593	0.215747435133533	0.778141034478276	0.52817125406506
P18858	NA	LIG1	NA	LIG1	P18858	P18858	-2.7448076677803	-0.725401671544063	-1.73510466966218	0.0614467848604338	0.00176481416502667
P18859	NA	ATP5PF	NA	ATP5PF	P18859	P18859	-0.201422670709318	0.876292856266771	0.337435092778726	0.522911320148351	0.207208988343004
P18887	NA	XRCC1	NA	XRCC1	P18887	P18887	-0.305571063731098	0.731278094737246	0.212853515503074	0.692078671477325	0.40323805914797
P19012	NA	KRT15	NA	KRT15	P19012	P19012	-1.84763313786893	0.965699204216074	-0.44096696682643	0.774142292971133	0.521920503944703
P19013	NA	KRT4	NA	KRT4	P19013	P19013	-2.75176793481632	0.179006655823221	-1.28638063949655	0.347728057619189	0.0822375555865278
P19021	NA	PAM	NA	PAM	P19021	P19021	-0.604276633194449	1.473653882791	0.434688624798277	0.685553848001458	0.394502378322683
P19022	NA	CDH2	NA	CDH2	P19022	P19022	-3.95918791747486	0.815429425541562	-1.57187924596665	0.503624215160374	0.185629030090525
P19174	NA	PLCG1	NA	PLCG1	P19174	P19174	-0.899498592895026	0.180408230027451	-0.359545181433788	0.49804008332385	0.180902180493128
P19256	NA	CD58	NA	CD58	P19256	P19256	-0.947064587139668	0.478179733064191	-0.234442427037738	0.761116345869643	0.501758042980244
P19320	NA	VCAM1	NA	VCAM1	P19320	P19320	-4.90197768027694	-1.84713410153576	-3.37455589090635	0.0220011870920604	0.000151391863311111
P19338	NA	NCL	NA	NCL	P19338	P19338	-2.03850946813429	0.497887565933917	-0.770310951100186	0.537741131773293	0.220669900312502
P19367	NA	HK1	NA	HK1	P19367	P19367	-0.212603064305722	0.686416653598276	0.236906794646277	0.597505161716813	0.285837173847475
P19387	NA	POLR2C	NA	POLR2C	P19387	P19387	-0.686052880962692	0.0682242132204759	-0.308914333871108	0.388823289217945	0.103356617044172
P19388	NA	POLR2E	NA	POLR2E	P19388	P19388	0.102360399915814	1.0476539558076	0.575007177861707	0.188640812817933	0.0194212072923567
P19404	NA	NDUFV2	NA	NDUFV2	P19404	P19404	0.0484691695204462	0.777605421256409	0.413037295388428	0.218771377280069	0.0282216976878963
P19440	NA	GGT1	NA	GGT1	P19440	P19440	-1.72560809023672	2.08289340416235	0.178642656962815	0.938309476247757	0.847355917443187
P19474	NA	TRIM21	NA	TRIM21	P19474	P19474	-1.05163244857969	0.0249037255779344	-0.51336436150088	0.302640305280113	0.0605733326050547
P19525	NA	EIF2AK2	NA	EIF2AK2	P19525	P19525	-0.67365548334723	0.592640811849639	-0.0405073357487957	0.95556894177643	0.895533196743356
P19623	NA	SRM	NA	SRM	P19623	P19623	-0.283321367716156	0.66881779100352	0.192748211643682	0.697433770112856	0.40969669636996
P19652	NA	ORM2	NA	ORM2	P19652	P19652	-0.679128319843747	1.27062306896634	0.295747374561298	0.782884796999494	0.535312850723214
P19784	NA	CSNK2A2	NA	CSNK2A2	P19784	P19784	-0.755559788211901	0.0204520126695973	-0.367553887771152	0.305037331856412	0.0621938494121599
P19801	NA	AOC1	NA	AOC1	P19801	P19801	-1.8391086178712	2.66302875500453	0.411960068566664	0.881130307860117	0.707625163284368
P19823	NA	ITIH2	NA	ITIH2	P19823	P19823	-0.823169513110904	0.945752515982007	0.0612915014355515	0.953616919695874	0.886905733677784
P19827	NA	ITIH1	NA	ITIH1	P19827	P19827	-0.930560721147898	1.18415158737652	0.12679543311431	0.92369109380443	0.80569076559067
P19835	NA	CEL	NA	CEL	P19835	P19835	-1.86234950993536	0.692310450892069	-0.585019529521645	0.64924350581465	0.352092581799942
P19838	NA	NFKB1	NA	NFKB1	P19838	P19838	-0.548004469124606	0.180318363369054	-0.183843052877776	0.613727621785695	0.306083454156097
P19878	NA	NCF2	NA	NCF2	P19878	P19878	-1.99610478292941	-0.807146412425305	-1.40162559767736	0.0168815998810038	7.21478459250255e-05
P19883	NA	FST	NA	FST	P19883	P19883	0.303949037705081	2.84108735663131	1.5725181971682	0.181116112170333	0.0174919335253364
P19971	NA	TYMP	NA	TYMP	P19971	P19971	-1.02282905985317	-0.0556843795024363	-0.539256719677802	0.226177562432681	0.0305178999722182
P20020	NA	ATP2B1	NA	ATP2B1	P20020	P20020	-1.04906052096641	0.486265230605049	-0.281397645180682	0.727566485479071	0.454764271432484
P20023	NA	CR2	NA	CR2	P20023	P20023	-3.42964504345811	-1.07648489798839	-2.25306497072325	0.0402767471827249	0.000662644215664514
P20036	NA	HLA-DPA1	NA	HLA-DPA1	P20036	P20036	-1.90943056441513	-0.147461193408155	-1.02844587891164	0.203802890160846	0.0242255120813863
P20042	NA	EIF2S2	NA	EIF2S2	P20042	P20042	-0.612616000768534	0.136380349645565	-0.238117825561485	0.519812806370147	0.200566736358507
P20073	NA	ANXA7	NA	ANXA7	P20073	P20073	-0.326229053879488	0.312882727842536	-0.0066731630184762	0.985713700017803	0.965807738985282
P20160	NA	AZU1	NA	AZU1	P20160	P20160	-3.98253746297312	0.843786032213747	-1.56937571537969	0.508975410392538	0.19087285212339
P20226	NA	TBP	NA	TBP	P20226	P20226	-2.21042974062049	-0.132998051674789	-1.17171389614764	0.220831474399329	0.0288385754899946
P20231	NA	TPSB2	NA	TPSB2	P20231	P20231	-0.166602142516913	2.72932857172464	1.28136321460386	0.343744210966508	0.0799584514664053
P20290	NA	BTF3	NA	BTF3	P20290	P20290	-0.325837216607061	0.556065610047837	0.115114196720388	0.820456923856422	0.59328179056424
P20292	NA	ALOX5AP	NA	ALOX5AP	P20292	P20292	-1.99272928469115	-0.619158650384327	-1.30594396753774	0.040837046801029	0.000708615920556374
P20338	NA	RAB4A	NA	RAB4A	P20338	P20338	-0.658529113563764	0.27492808253619	-0.191800515513787	0.69197932303726	0.402822496347362
P20339	NA	RAB5A	NA	RAB5A	P20339	P20339	-0.112538222571077	0.686003741348005	0.286732759388464	0.460112463470856	0.150388208766801
P20340	NA	RAB6A	NA	RAB6A	P20340	P20340	-0.208216704727289	0.629248070305761	0.210515682789236	0.615644585404834	0.308045334191628
P20472	NA	PVALB	NA	PVALB	P20472	P20472	-3.17668976381333	0.14072213900563	-1.51798381240385	0.32311683936422	0.0708585320131559
P20591	NA	MX1	NA	MX1	P20591	P20591	-2.30057303158154	1.20826501921545	-0.546154006183048	0.775817367253713	0.52479373743026
P20592	NA	MX2	NA	MX2	P20592	P20592	-1.6664128001994	0.105117576226853	-0.780647611986272	0.345606469512235	0.0811123379060577
P20618	NA	PSMB1	NA	PSMB1	P20618	P20618	-0.500880060328683	0.107057207233282	-0.1969114265477	0.511175945121402	0.192541664893895
P20645	NA	M6PR	NA	M6PR	P20645	P20645	-0.753230271160138	0.529767693879722	-0.111731288640208	0.885012090716188	0.721092630037946
P20674	NA	COX5A	NA	COX5A	P20674	P20674	0.0176408235897521	1.02365832948732	0.520649576538535	0.260407105020378	0.0431220142494478
P20700	NA	LMNB1	NA	LMNB1	P20700	P20700	-1.15828729739536	-0.505431592907811	-0.831859445151586	0.0144420685975914	2.80848005637529e-05
P20701	NA	ITGAL	NA	ITGAL	P20701	P20701	-2.32035577279936	-0.0978586419167089	-1.20910720735803	0.238412102707079	0.0343441817362628
P20702	NA	ITGAX	NA	ITGAX	P20702	P20702	-1.00726058875569	0.119136784584024	-0.444061902085835	0.409558881376185	0.116097842963032
P20742	NA	PZP	NA	PZP	P20742	P20742	-1.45755700961311	1.22153487951831	-0.118011065047401	0.942239601462804	0.856543015421012
P20749	NA	BCL3	NA	BCL3	P20749	P20749	-0.259008200454529	2.09514595746383	0.918068878504648	0.415802790843894	0.119862326477649
P20774	NA	OGN	NA	OGN	P20774	P20774	-0.890645137154976	3.29336383524548	1.20135934904525	0.559979055417558	0.246022211781805
P20810	NA	CAST	NA	CAST.1	P20810	P20810	-0.489767243376113	0.624099599071938	0.0671661778479127	0.923493850878685	0.804608621609555
P20827	NA	EFNA1	NA	EFNA1	P20827	P20827	-0.553567019350681	2.14586772388396	0.79615035226664	0.548467314392045	0.233826753330939
P20839	NA	IMPDH1	NA	IMPDH1	P20839	P20839	-0.602274919947235	0.622125071418972	0.00992507573586821	0.989586871497624	0.973451498424589
P20851	NA	C4BPB	NA	C4BPB	P20851	P20851	-1.6288970364484	0.0454454650960353	-0.791725785676181	0.306108681201392	0.0625954475994469
P20908	NA	COL5A1	NA	COL5A1	P20908	P20908	-0.409059076291768	1.61348875327602	0.602214838492124	0.545289315505415	0.229535397731075
P20930	NA	FLG	NA	FLG	P20930	P20930	-0.0898135945423686	3.29653905355079	1.60336272950421	0.305230262952356	0.062278844976367
P20933	NA	AGA	NA	AGA	P20933	P20933	0.381517556777871	1.58150479840364	0.981511177590754	0.0736498428555637	0.00265230796469366
P20936	NA	RASA1	NA	RASA1	P20936	P20936	-0.0550710634765854	0.930046384518885	0.43748766052115	0.341235261596695	0.0789321769906255
P20962	NA	PTMS	NA	PTMS	P20962	P20962	-0.304142479730779	1.41330497588683	0.554581248078026	0.512439726699441	0.193852370863153
P20963	NA	CD247	NA	CD247	P20963	P20963	-3.59085287124363	-0.223628128613618	-1.90724049992862	0.218771377280069	0.0282370274953399
P21127	NA	CDK11B	NA	CDK11B	P21127	P21127	-2.17513216879171	1.04647011223851	-0.564331028276602	0.742685406909614	0.474718735037364
P21246	NA	PTN	NA	PTN	P21246	P21246	-1.35720477193198	1.97237832597607	0.307586777022046	0.880056988630384	0.704963474359592
P21266	NA	GSTM3	NA	GSTM3	P21266	P21266	0.549113653753428	3.75511658508072	2.15211511941707	0.146513938059916	0.0108707424499205
P21281	NA	ATP6V1B2	NA	ATP6V1B2	P21281	P21281	-0.67069276250435	0.0509475016654816	-0.309872630419434	0.358637528416981	0.0886332790514577
P21283	NA	ATP6V1C1	NA	ATP6V1C1	P21283	P21283	-0.573282117739075	0.353285566223788	-0.109998275757643	0.839786316046083	0.62694416836644
P21291	NA	CSRP1	NA	CSRP1	P21291	P21291	-0.527685400873454	1.25123549029212	0.361775044709333	0.695543173760912	0.407581706314942
P21333	NA	FLNA	NA	FLNA	P21333	P21333	-0.696187641438382	0.520166336303301	-0.0880106525675401	0.909347855304595	0.766654377336828
P21397	NA	MAOA	NA	MAOA	P21397	P21397	-1.08425028849055	2.16733464476263	0.541542178136044	0.757672304410086	0.496488975497389
P21399	NA	ACO1	NA	ACO1	P21399	P21399	-0.504101899937579	0.461253634259661	-0.0214241328389591	0.970526493813796	0.927408114058718
P21462	NA	FPR1	NA	FPR1	P21462	P21462	-1.6650064425806	1.11868403482372	-0.273161203878441	0.871568335847023	0.687606791811099
P21579	NA	SYT1	NA	SYT1	P21579	P21579	-1.35586755315464	1.96546973205647	0.304801089450915	0.881045168493006	0.706813049906955
P21589	NA	NT5E	NA	NT5E	P21589	P21589	-1.44220138466636	0.208616412302178	-0.616792486182092	0.441434556821279	0.135295616904162
P21695	NA	GPD1	NA	GPD1	P21695	P21695	-3.21065071145524	1.32170808435497	-0.944471313550135	0.686520133680123	0.396302347923948
P21741	NA	MDK	NA	MDK	P21741	P21741	0.50116175092257	3.12962799869206	1.81539487480731	0.13429960389122	0.00905964987854804
P21757	NA	MSR1	NA	MSR1	P21757	P21757	-1.30450521032244	0.946939768775129	-0.178782720773654	0.897484922797108	0.744722245608306
P21796	NA	VDAC1	NA	VDAC1	P21796	P21796	-0.539202787136295	0.449280686594148	-0.0449610502710733	0.940252214719903	0.85192336044255
P21810	NA	BGN	NA	BGN	P21810	P21810	-0.638686155408888	2.14871057740192	0.755012210996515	0.586387091728702	0.272972321084302
P21860	NA	ERBB3	NA	ERBB3	P21860	P21860	-0.42380767935827	1.23038867858178	0.403290499611753	0.626838487124423	0.322501033423182
P21912	NA	SDHB	NA	SDHB	P21912	P21912	-0.349537849600904	0.423451218948022	0.0369566846735587	0.937344989559057	0.844454509268849
P21926	NA	CD9	NA	CD9	P21926	P21926	-0.58969874205348	0.875769383398373	0.143035320672446	0.872435647558556	0.689185587410051
P21953	NA	BCKDHB	NA	BCKDHB	P21953	P21953	-0.0912194103850696	0.789652628133152	0.349216608874041	0.406222260614652	0.114179749842174
P21964	NA	COMT	NA	COMT	P21964	P21964	-0.925016004720122	0.277287423434339	-0.323864290642891	0.587000505432961	0.275557007810647
P21980	NA	TGM2	NA	TGM2	P21980	P21980	-1.74326889250357	-0.399031073534365	-1.07114998301897	0.082900519099114	0.00326145647315886
P22033	NA	MMUT	NA	MMUT	P22033	P22033	-0.145079648100548	0.649522317451264	0.252221334675358	0.520124220313956	0.201245291392174
P22059	NA	OSBP	NA	OSBP	P22059	P22059	-0.0576488642162858	0.661904108519489	0.302127622151602	0.37512738112712	0.0954512603286808
P22061	NA	PCMT1	NA	PCMT1	P22061	P22061	-0.22821329808578	0.452316320643799	0.112051511279009	0.761116345869643	0.501345002315192
P22087	NA	FBL	NA	FBL	P22087	P22087	-0.395044729177996	0.295426993566529	-0.0498088678057336	0.909674256503481	0.767337790938389
P22102	NA	GART	NA	GART	P22102	P22102	-0.155976770634063	0.52756523163162	0.185794230498779	0.585342354928985	0.271350180691836
P22105	NA	TNXB	NA	TNXB	P22105	P22105	-2.50647999835406	2.2472867185399	-0.129596639907081	0.962985804672313	0.910895230826587
P22223	NA	CDH3	NA	CDH3	P22223	P22223	-1.66384041155284	1.25409478667613	-0.204872812438357	0.912483196319929	0.77336506450668
P22234	NA	PAICS	NA	PAICS	P22234	P22234	0.111416766324984	0.853821111528235	0.48261893892661	0.160673251725485	0.0132432253853017
P22307	NA	SCP2	NA	SCP2	P22307	P22307	0.0427509439018735	1.20147453402457	0.622112738963221	0.244087309727679	0.0365320639286118
P22314	NA	UBA1	NA	UBA1	P22314	P22314	-0.580171576041871	0.048892137821505	-0.265639719110183	0.371668763744567	0.0936942034456285
P22352	NA	GPX3	NA	GPX3	P22352	P22352	-0.409698970548145	1.4873048951955	0.538802962323675	0.564778879985569	0.251003448382517
P22392	NA	NME2	NA	NME2	P22392	P22392	-0.0487332990048563	0.85670298096552	0.403984840980332	0.339660201462134	0.0776366174770592
P22413	NA	ENPP1	NA	ENPP1	P22413	P22413	-0.390112555028858	2.31028068208642	0.960084063528779	0.46429026399584	0.154254102667877
P22415	NA	USF1	NA	USF1	P22415	P22415	-1.65882888440779	0.524009400229342	-0.567409742089225	0.602623746185523	0.292252234126173
P22455	NA	FGFR4	NA	FGFR4	P22455	P22455	-0.353061883288643	1.23780338831208	0.442370752511719	0.575138341552739	0.260781003218997
P22528	NA	SPRR1B	NA	SPRR1B	P22528	P22528	-0.830408563798957	1.40928284090551	0.289437138553275	0.822734266278445	0.59693833895558
P22570	NA	FDXR	NA	FDXR	P22570	P22570	0.189853708261554	1.06053259995729	0.625193154109422	0.11839262779504	0.00698601540880409
P22626	NA	HNRNPA2B1	NA	HNRNPA2B1	P22626	P22626	-0.529851275921763	0.0484571167243136	-0.240697079598725	0.380783389731332	0.0982005331184468
P22676	NA	CALB2	NA	CALB2	P22676	P22676	-1.44006741037128	2.11430383758908	0.337118213608896	0.87698371713252	0.697497461649176
P22681	NA	CBL	NA	CBL	P22681	P22681	-1.18757962155839	-0.243047725797163	-0.715313673677777	0.101000891489365	0.00479037748316744
P22692	NA	IGFBP4	NA	IGFBP4	P22692	P22692	-0.451741717179799	2.63389449902642	1.09107639092331	0.466796330704055	0.156405518902076
P22694	NA	PRKACB	NA	PRKACB	P22694	P22694	-0.795544329856158	0.584840277336484	-0.105352026259837	0.903508510145628	0.754297830235266
P22695	NA	UQCRC2	NA	UQCRC2	P22695	P22695	0.0179353743213976	0.783019636079429	0.400477505200413	0.255232607568893	0.0410052087552716
P22735	NA	TGM1	NA	TGM1	P22735	P22735	-1.10404583709782	1.00405046063679	-0.0499976882305155	0.967647893470474	0.922439554858595
P22748	NA	CA4	NA	CA4	P22748	P22748	-0.998495614043357	1.50588549405333	0.253694940004989	0.865930198189734	0.678106894169523
P22792	NA	CPN2	NA	CPN2	P22792	P22792	-1.42394894062267	0.291253910594386	-0.566347515014144	0.502683597252182	0.184379982118527
P22830	NA	FECH	NA	FECH	P22830	P22830	-0.75676827827547	0.205807513833695	-0.275480382220888	0.561215623102388	0.247523909699239
P22894	NA	MMP8	NA	MMP8	P22894	P22894	-1.05422275775144	0.571479100906041	-0.2413718284227	0.787501823803137	0.543914946185354
P22897	NA	MRC1	NA	MRC1	P22897	P22897	-2.16039356416509	-0.506813206033326	-1.33360338509921	0.0784620181985993	0.00296747284577952
P23025	NA	XPA	NA	XPA	P23025	P23025	-0.458793197277438	0.910794788293388	0.226000795507975	0.760799444543688	0.500418991800423
P23083	NA	IGHV1-2	NA	IGHV1-2	P23083	P23083	-2.4783910220067	-0.0494297424135492	-1.26391038221012	0.256794667889899	0.0421012649225623
P23141	NA	CES1	NA	CES1	P23141	P23141	-1.44702769803445	1.80578287102566	0.179377586495608	0.928564995235464	0.82099394796838
P23142	NA	FBLN1	NA	FBLN1	P23142	P23142	-0.626124384233631	1.4602544401897	0.417065027978037	0.701623986197189	0.415499849088344
P23193	NA	TCEA1	NA	TCEA1	P23193	P23193	-0.248863563422251	0.697968241212411	0.22455233889508	0.637308814194067	0.335551587241867
P23219	NA	PTGS1	NA	PTGS1	P23219	P23219	-0.40239639270893	0.883277915600196	0.240440761445633	0.722564328776647	0.445752474476424
P23229	NA	ITGA6	NA	ITGA6	P23229	P23229	-0.305043555654063	1.36680124724452	0.530878845795229	0.520124220313956	0.201078308591445
P23246	NA	SFPQ	NA	SFPQ	P23246	P23246	-0.237062009321213	0.281316339552851	0.022127165115819	0.944893695223531	0.860934554615786
P23258	NA	TUBG1	NA	TUBG1	P23258	P23258	-0.653540712614627	0.115975095720997	-0.268782808446815	0.47267421212553	0.161281956298928
P23284	NA	PPIB	NA	PPIB	P23284	P23284	-0.657678959550639	0.110873199767591	-0.273402879891524	0.463825572814065	0.154030332333167
P23297	NA	S100A1	NA	S100A1	P23297	P23297	-0.639565343414476	3.09472955376585	1.22758210517569	0.503996660414388	0.186250018007773
P23368	NA	ME2	NA	ME2	P23368	P23368	-1.06490825503873	0.0413007094942534	-0.51180377277224	0.316817735639642	0.0680079956085096
P23378	NA	GLDC	NA	GLDC	P23378	P23378	-0.596862039795788	1.18241397981818	0.292775970011196	0.761116345869643	0.501616539006337
P23381	NA	WARS1	NA	WARS1	P23381	P23381	-2.289827391333	-0.867183583029109	-1.57850548718105	0.0220011870920604	0.000144143061000865
P23396	NA	RPS3	NA	RPS3	P23396	P23396	-0.223206014228605	0.390121093733175	0.0834575397522848	0.80789776731405	0.577794947723033
P23434	NA	GCSH	NA	GCSH	P23434	P23434	-1.96938967986676	1.4732700447793	-0.24805981754373	0.909819551284925	0.767596450149137
P23443	NA	RPS6KB1	NA	RPS6KB1	P23443	P23443	-0.498929445998322	0.717631313231636	0.109350933616657	0.881917550000604	0.712546986918596
P23458	NA	JAK1	NA	JAK1	P23458	P23458	-0.544309956890978	0.354268164292898	-0.0950208962990402	0.858554904484292	0.664882384519847
P23469	NA	PTPRE	NA	PTPRE	P23469	P23469	-1.45365228454408	-0.314309289249551	-0.883980786896814	0.0919303622842016	0.00400175548611857
P23470	NA	PTPRG	NA	PTPRG	P23470	P23470	-1.72534949593081	0.621553538275236	-0.551897978827789	0.63852257207238	0.339558376023532
P23497	NA	SP100	NA	SP100	P23497	P23497	-1.13626679773744	0.0946541416045734	-0.520806328066431	0.370143986956136	0.0930955056148225
P23526	NA	AHCY	NA	AHCY	P23526	P23526	-0.0108185330412741	0.636683400067156	0.312932433512941	0.294990022039404	0.0574533587803049
P23528	NA	CFL1	NA	CFL1	P23528	P23528	-0.742412684763161	0.293636728620499	-0.224387978071331	0.671751361860211	0.378311776152192
P23588	NA	EIF4B	NA	EIF4B	P23588	P23588	-0.0716372345503777	0.596530857354734	0.262446811402178	0.411751588975561	0.117366559797392
P23610	NA	F8A1	NA	F8A1	P23610	P23610	0.0623819672728047	0.879648080033606	0.471015023653205	0.208576021667918	0.0258652987229176
P23634	NA	ATP2B4	NA	ATP2B4	P23634	P23634	-0.405849363219387	0.343175532562645	-0.0313369153283709	0.945500382778592	0.86366933959801
P23743	NA	DGKA	NA	DGKA	P23743	P23743	-1.22448209531233	-0.186839720384053	-0.705660907848191	0.139426144231054	0.010011151717413
P23771	NA	GATA3	NA	GATA3	P23771	P23771	1.77178350319897	4.10580682350877	2.93879516335387	0.0145191664356026	3.25785335129453e-05
P23786	NA	CPT2	NA	CPT2	P23786	P23786	-0.108575188548444	0.92739622395378	0.409410517702668	0.40875934223452	0.115259739732546
P23919	NA	DTYMK	NA	DTYMK	P23919	P23919	-0.595998018410619	0.235247671289564	-0.180375173560527	0.671751361860211	0.377418785627009
P23921	NA	RRM1	NA	RRM1	P23921	P23921	-0.664614043919423	0.419163604029217	-0.122725219945103	0.848930126129011	0.642845509480653
P23946	NA	CMA1	NA	CMA1	P23946	P23946	-0.82373888491477	3.69369693689638	1.4349790259908	0.520007894757965	0.200924516403863
P24043	NA	LAMA2	NA	LAMA2	P24043	P24043	-0.266196273803984	1.98819129419675	0.86099751019638	0.429926151551633	0.127273575754777
P24158	NA	PRTN3	NA	PRTN3	P24158	P24158	-2.37512170397586	0.267393980703539	-1.05386386163616	0.402347198050873	0.112157390143492
P24298	NA	GPT	NA	GPT	P24298	P24298	-0.859024710862305	2.30700887925194	0.723992084194816	0.649769664272126	0.352764943439008
P24310	NA	COX7A1	NA	COX7A1	P24310	P24310	-1.24807530115315	1.71007199927266	0.230998349059757	0.89918920070447	0.748808718073566
P24347	NA	MMP11	NA	MMP11	P24347	P24347	-0.534361325975725	2.79080237394796	1.12822052398612	0.490085028733742	0.173057634545309
P24385	NA	CCND1	NA	CCND1	P24385	P24385	-0.673089445555301	0.805045027419207	0.065977790931953	0.941084231576361	0.854654109699544
P24386	NA	CHM	NA	CHM	P24386	P24386	-2.32793280308544	-0.00124335708901979	-1.16458808008723	0.278457452325771	0.0497766126446217
P24390	NA	KDELR1	NA	KDELR1	P24390	P24390	0.22995673805406	2.22444353190224	1.22720013497815	0.183199481658232	0.0182240322068398
P24468	NA	NR2F2	NA	NR2F2	P24468	P24468	-0.800933918449258	1.16671505131346	0.1828905664321	0.879377242002558	0.703238703926055
P24534	NA	EEF1B2	NA	EEF1B2	P24534	P24534	-0.618078389259078	0.0383726958285094	-0.289852846715284	0.344944326042675	0.0805472091178183
P24539	NA	ATP5PB	NA	ATP5PB	P24539	P24539	0.252874099992915	1.25125143679239	0.752062768392655	0.102453582498661	0.00498091463157288
P24557	NA	TBXAS1	NA	TBXAS1	P24557	P24557	-1.10887737200308	-0.227195098531587	-0.668036235267333	0.101000891489365	0.0047735977760322
P24592	NA	IGFBP6	NA	IGFBP6	P24592	P24592	-1.63469665706785	0.14563791692412	-0.744529370071866	0.377061783830844	0.0967048193881388
P24593	NA	IGFBP5	NA	IGFBP5	P24593	P24593	-0.717765237397166	4.42072110216961	1.85147793238622	0.458109664738454	0.149045334941546
P24666	NA	ACP1	NA	ACP1	P24666	P24666	-0.246924341536299	0.44462092192365	0.0988482901936756	0.79799989967114	0.558905537758154
P24723	NA	PRKCH	NA	PRKCH	P24723	P24723	-2.00120860503103	-0.376215893658223	-1.18871224934463	0.11263360010496	0.00614169281891408
P24752	NA	ACAT1	NA	ACAT1	P24752	P24752	-0.0164223718664291	0.928129193669537	0.455853410901554	0.296162178171157	0.0577758544276392
P24821	NA	TNC	NA	TNC	P24821	P24821	-1.0470846378115	0.8056039564659	-0.1207403406728	0.916905473352141	0.789210784393152
P24844	NA	MYL9	NA	MYL9	P24844	P24844	-0.585792603397413	1.23311240629424	0.323659901448412	0.737870895805996	0.46784371773814
P24928	NA	POLR2A	NA	POLR2A	P24928	P24928	-0.60978650826605	0.0185839814110998	-0.295601263427475	0.309577815741935	0.0638513479927914
P24941	NA	CDK2	NA	CDK2	P24941	P24941	-0.721225853492557	0.37714499469803	-0.172040429397263	0.774266324394304	0.522208507218324
P25098	NA	GRK2	NA	GRK2	P25098	P25098	-0.902713907260501	-0.154801874487878	-0.528757890874189	0.122682881434088	0.0077628809045055
P25189	NA	MPZ	NA	MPZ	P25189	P25189	-4.42858996171992	2.68711366411042	-0.870738148804751	0.834531082593143	0.616441957493634
P25205	NA	MCM3	NA	MCM3	P25205	P25205	-1.84743741865704	-0.188573095539862	-1.01800525709845	0.184254418359084	0.0184943477515251
P25208	NA	NFYB	NA	NFYB	P25208	P25208	-1.48042483025609	0.0157241350995576	-0.732350347578267	0.290140857572263	0.0545798752596358
P25311	NA	AZGP1	NA	AZGP1	P25311	P25311	-0.175242223725054	3.04681484763715	1.43578631195605	0.339959468609438	0.0779868706082687
P25325	NA	MPST	NA	MPST	P25325	P25325	-0.349635936361112	0.508781119869512	0.0795725917542001	0.880002856851179	0.704002285480943
P25398	NA	RPS12	NA	RPS12	P25398	P25398	-0.0186930744738696	0.800879288029801	0.391093106777966	0.302060191025946	0.0604120382051893
P25685	NA	DNAJB1	NA	DNAJB1	P25685	P25685	-0.240436574580101	0.679428154215315	0.219495789817607	0.63536517085897	0.332658343658775
P25686	NA	DNAJB2	NA	DNAJB2	P25686	P25686	-1.12854646418838	0.803080271859006	-0.162733096164686	0.890275349765266	0.729799389186785
P25690	NA		NA	P25690	P25690	P25690	-1.06842727603464	0.464105708670581	-0.30216078368203	0.705616988503662	0.421810600478555
P25691	NA		NA	P25691	P25691	P25691	-0.835915375159701	2.25311516373952	0.708599894289907	0.649159352874622	0.351286868279388
P25705	NA	ATP5F1A	NA	ATP5F1A	P25705	P25705	-0.189369322097238	0.453693132556576	0.132161905229669	0.69197932303726	0.402718327973084
P25774	NA	CTSS	NA	CTSS	P25774	P25774	-2.03121858789217	-0.797562938958966	-1.41439076342557	0.0190280520351134	9.96233090843635e-05
P25786	NA	PSMA1	NA	PSMA1	P25786	P25786	-0.385458643845903	0.130714660098279	-0.127371991873812	0.623964620860954	0.316789218130453
P25787	NA	PSMA2	NA	PSMA2	P25787	P25787	-0.51486551940102	0.203287425513565	-0.155789046943728	0.671751361860211	0.377556145177912
P25788	NA	PSMA3	NA	PSMA3	P25788	P25788	-0.435406366379849	0.113105815292241	-0.161150275543804	0.550636275304676	0.23557513049684
P25789	NA	PSMA4	NA	PSMA4	P25789	P25789	-0.561698225965115	0.0240257838807004	-0.268836221042207	0.320802588069145	0.0700630932806209
P25815	NA	S100P	NA	S100P	P25815	P25815	-2.4085307317501	3.19371615039449	0.392592709322198	0.912588706002367	0.773784503771265
P25929	NA	NPY1R	NA	NPY1R	P25929	P25929	-0.143593979137478	2.43456597327862	1.14548599707057	0.341188592371299	0.0788025709231542
P25940	NA	COL5A3	NA	COL5A3	P25940	P25940	-0.927416007948712	1.11653495461632	0.0945594733338027	0.939326762679264	0.849422064523761
P25942	NA	CD40	NA	CD40	P25942	P25942	-4.96372264667542	-0.888310416892059	-2.92601653178374	0.11839262779504	0.00699163454709455
P25963	NA	NFKBIA	NA	NFKBIA	P25963	P25963	-2.3344248179856	1.89754615911641	-0.218439329434595	0.932249123432681	0.832260698376401
P26006	NA	ITGA3	NA	ITGA3	P26006	P26006	-0.255103774231144	1.35518105131256	0.550038638540709	0.485926068087732	0.170310363130824
P26022	NA	PTX3	NA	PTX3	P26022	P26022	-2.1770291223498	0.22909428378462	-0.973967419282591	0.396039230556772	0.107184848543142
P26038	NA	MSN	NA	MSN	P26038	P26038	-1.74130270798287	-0.277961337488196	-1.00963202273553	0.13429960389122	0.00912117850275417
P26196	NA	DDX6	NA	DDX6	P26196	P26196	-0.475099545460983	0.176933280773175	-0.149083132343904	0.649769664272126	0.352829301616726
P26232	NA	CTNNA2	NA	CTNNA2	P26232	P26232	0.330824741803242	2.11001558410008	1.22042016295166	0.136127165346296	0.00947247706190336
P26358	NA	DNMT1	NA	DNMT1	P26358	P26358	-1.84521365408087	0.0889277970393456	-0.878142928520763	0.328792066750583	0.0729157870409067
P26368	NA	U2AF2	NA	U2AF2	P26368	P26368	-0.663983025784157	1.83903339689098	0.587525185553414	0.638956671221759	0.340429924827186
P26373	NA	RPL13	NA	RPL13	P26373	P26373	-0.12963325051187	0.98565529621838	0.428011022853255	0.427195073152866	0.125542447453173
P26440	NA	IVD	NA	IVD	P26440	P26440	0.13692999078717	1.52612972676308	0.831529858775127	0.194424825403705	0.0212020490230816
P26447	NA	S100A4	NA	S100A4	P26447	P26447	-1.13586131552739	0.464198474736877	-0.335831420395255	0.684460152649013	0.392963061461019
P26572	NA	MGAT1	NA	MGAT1	P26572	P26572	-1.19841321326521	0.475247053996462	-0.361583079634372	0.671751361860211	0.379473931413727
P26583	NA	HMGB2	NA	HMGB2	P26583	P26583	-0.486798826965947	0.949757859617423	0.231479516325738	0.766808157763741	0.510438211496799
P26599	NA	PTBP1	NA	PTBP1	P26599	P26599	-0.130429301402691	0.516170998283789	0.192870848440549	0.544341445902623	0.228729262758484
P26639	NA	TARS1	NA	TARS1	P26639	P26639	-0.0415734696152945	0.596391595253181	0.277409062818943	0.351259705305092	0.0849324985344623
P26640	NA	VARS1	NA	VARS1	P26640	P26640	-0.670482387526491	0.0208782632963467	-0.324802062115072	0.310141401546511	0.0641770347406763
P26641	NA	EEF1G	NA	EEF1G	P26641	P26641	-0.810766418908505	-0.18228684136105	-0.496526630134777	0.0856649023438234	0.00348554277300224
P26885	NA	FKBP2	NA	FKBP2	P26885	P26885	-0.223054778088398	0.825164471326148	0.301054846618875	0.55997715856938	0.24590300184248
P26927	NA	MST1	NA	MST1	P26927	P26927	-0.66510635305585	1.20511998235372	0.270006814648934	0.79430501401935	0.555003548314792
P27105	NA	STOM	NA	STOM	P27105	P27105	-0.503301039176732	0.726232072660641	0.111465516741955	0.881244007735382	0.710198473411745
P27144	NA	AK4	NA	AK4	P27144	P27144	-0.0221625433878605	1.39813080005232	0.687984128332229	0.294119045084492	0.056931943805435
P27169	NA	PON1	NA	PON1	P27169	P27169	-1.18053900858104	0.548989278237222	-0.31577486517191	0.728985290077202	0.456474558603316
P27338	NA	MAOB	NA	MAOB	P27338	P27338	-1.19634451592763	1.52237196009946	0.163013722085918	0.92369109380443	0.80568729521866
P27348	NA	YWHAQ	NA	YWHAQ	P27348	P27348	-0.242204671515445	0.695450944859154	0.226623136671854	0.629762157197586	0.326605817885273
P27361	NA	MAPK3	NA	MAPK3	P27361	P27361	-0.294922895708862	0.574376384832566	0.139726744561852	0.768021145227688	0.511477956402942
P27449	NA	ATP6V0C	NA	ATP6V0C	P27449	P27449	-2.16147957735845	2.83961182158007	0.339066122110811	0.915407742823602	0.780937974169484
P27482	NA	CALML3	NA	CALML3	P27482	P27482	-0.0638331537577133	2.91594759993636	1.42605722308932	0.3000509380824	0.0597280695591685
P27487	NA	DPP4	NA	DPP4	P27487	P27487	-1.53181073983322	0.228346930772528	-0.651731904530344	0.44651728496552	0.138662519148482
P27635	NA	RPL10	NA	RPL10	P27635	P27635	-0.218194250528656	0.39242002646286	0.0871128879671019	0.79805482087159	0.559653104000899
P27658	NA	COL8A1	NA	COL8A1	P27658	P27658	-1.56232294160385	2.72950362660469	0.583590342500418	0.80810246208735	0.57806222493668
P27694	NA	RPA1	NA	RPA1	P27694	P27694	-0.700446817179133	-0.0620443218298173	-0.381245569504475	0.195514553055586	0.0214671177176964
P27695	NA	APEX1	NA	APEX1	P27695	P27695	-0.585996337381356	0.16441689406638	-0.210789721657488	0.570127497570394	0.256104725086594
P27707	NA	DCK	NA	DCK	P27707	P27707	-1.29366708095929	0.128089142775835	-0.582788969091727	0.388444850529897	0.103073962876852
P27708	NA	CAD	NA	CAD	P27708	P27708	-0.525203138368712	0.223917542894586	-0.150642797737063	0.699626111508611	0.412763707373218
P27797	NA	CALR	NA	CALR	P27797	P27797	-0.930646318693513	0.0626061031631919	-0.434020107765161	0.349719800784721	0.08351589669037
P27816	NA	MAP4	NA	MAP4	P27816	P27816	-0.270002204436623	0.668388358898405	0.199193077230891	0.679547053699877	0.38770268703236
P27824	NA	CANX	NA	CANX	P27824	P27824	-1.13553876381785	0.200037382808689	-0.46775069050458	0.470817621806942	0.160213051696945
P27918	NA	CFP	NA	CFP	P27918	P27918	-1.2114436757742	0.286488476041859	-0.462477599866169	0.530052685359925	0.213369001690884
P27986	NA	PIK3R1	NA	PIK3R1	P27986	P27986	-1.12109422231901	0.412518792056295	-0.354287715131356	0.645782901293089	0.347959612633913
P27987	NA	ITPKB	NA	ITPKB	P27987	P27987	-0.413773987737924	0.703581178994388	0.144903595628232	0.822108807628518	0.595659672694853
P28062	NA	PSMB8	NA	PSMB8	P28062	P28062	-0.938445932624853	0.245328031963227	-0.346558950330813	0.551497697361466	0.237179218336336
P28065	NA	PSMB9	NA	PSMB9	P28065	P28065	-1.58246000021495	-0.0966543046001009	-0.839557152407526	0.219337499980855	0.0285778552705049
P28066	NA	PSMA5	NA	PSMA5	P28066	P28066	-0.557571748518087	0.113575009106705	-0.221998369705691	0.501549840143291	0.183639114588669
P28068	NA	HLA-DMB	NA	HLA-DMB	P28068	P28068	-2.31773100501146	0.366843040377111	-0.975443982317174	0.454434286402645	0.14581324522568
P28070	NA	PSMB4	NA	PSMB4	P28070	P28070	-0.325701282347214	0.320554762454473	-0.00257325994637014	0.995144541200341	0.9869571141598
P28072	NA	PSMB6	NA	PSMB6	P28072	P28072	0.217130693341686	1.33185027806671	0.774490485704199	0.130905557601359	0.00871398251796631
P28074	NA	PSMB5	NA	PSMB5	P28074	P28074	-0.285008613183972	1.38858024202458	0.551785814420303	0.503048892476209	0.185006368769086
P28161	NA	GSTM2	NA	GSTM2	P28161	P28161	0.264152745664432	2.40521594674461	1.33468434620452	0.179358372967013	0.0169306043720452
P28288	NA	ABCD3	NA	ABCD3	P28288	P28288	0.116050017695823	1.82707183834274	0.971560928019279	0.218044754797849	0.027887549042956
P28289	NA	TMOD1	NA	TMOD1	P28289	P28289	-1.01213098863771	0.632809146471613	-0.18966092108305	0.846867450066741	0.636840581527688
P28290	NA	ITPRID2	NA	ITPRID2	P28290	P28290	-0.759053068203364	1.20225321981923	0.221600075807931	0.848930126129011	0.643582599155768
P28300	NA	LOX	NA	LOX	P28300	P28300	0.233329647006276	3.75538664506615	1.99435814603621	0.218771377280069	0.0282781520162881
P28331	NA	NDUFS1	NA	NDUFS1	P28331	P28331	-0.250753028126815	0.465134097500744	0.107190534686964	0.785375600981697	0.540535610956809
P28340	NA	POLD1	NA	POLD1	P28340	P28340	-1.1438930511363	-0.0353345386344958	-0.589613794885398	0.246149470509761	0.0381467242255964
P28370	NA	SMARCA1	NA	SMARCA1	P28370	P28370	0.260808053241625	1.62760386129042	0.944205957266021	0.13429960389122	0.00904682036528811
P28482	NA	MAPK1	NA	MAPK1	P28482	P28482	-0.255658668606187	0.372577991491432	0.0584596614426225	0.879144585814004	0.702921138545378
P28676	NA	GCA	NA	GCA	P28676	P28676	-0.881804343876115	-0.0264011903285248	-0.45410276710232	0.247103479123216	0.0384793899427475
P28702	NA	RXRB	NA	RXRB	P28702	P28702	-0.663828565206083	1.00580796501447	0.170989699904194	0.863979139063258	0.674791975818702
P28799	NA	GRN	NA	GRN	P28799	P28799	-1.43441160226914	1.51879355166745	0.0421909746991531	0.980812269981417	0.953229217362643
P28838	NA	LAP3	NA	LAP3	P28838	P28838	-1.3954926436314	-0.229057605996484	-0.812275124813944	0.129892582521066	0.00858399976556715
P28906	NA	CD34	NA	CD34	P28906	P28906	-3.31487098158857	0.757110214877354	-1.27888038335561	0.522186277689223	0.205862279855403
P28907	NA	CD38	NA	CD38	P28907	P28907	-4.51159857738941	-0.992513133476414	-2.75205585543291	0.0884681378079658	0.00376858825146065
P29083	NA	GTF2E1	NA	GTF2E1	P29083	P29083	-1.18846970820802	-0.0484289947088723	-0.618449351458448	0.240144153617199	0.0348092273530389
P29144	NA	TPP2	NA	TPP2	P29144	P29144	-0.505411835507075	0.221999750637046	-0.141706042435015	0.708273019284436	0.427294702584014
P29218	NA	IMPA1	NA	IMPA1	P29218	P29218	-0.571854455682996	0.706707290330479	0.0674264173237411	0.931361420424922	0.828681784396026
P29279	NA	CCN2	NA	CCN2	P29279	P29279	-0.410705873396401	1.97135692141884	0.780325524011221	0.505471172319948	0.187730197437341
P29350	NA	PTPN6	NA	PTPN6	P29350	P29350	-1.68342909353229	-0.713714494139898	-1.19857179383609	0.0151471390361019	4.09264631431299e-05
P29353	NA	SHC1	NA	SHC1	P29353	P29353	-0.204230226284553	0.948846284035342	0.372308028875395	0.512439726699441	0.193889303781429
P29372	NA	MPG	NA	MPG	P29372	P29372	-0.30728458989468	0.393874051029445	0.0432947305673821	0.921812136841211	0.800023767622616
P29373	NA	CRABP2	NA	CRABP2	P29373	P29373	-0.305662670051601	2.00042692987843	0.847382129913417	0.449737933504501	0.14153668107273
P29401	NA	TKT	NA	TKT	P29401	P29401	-0.750821341689264	0.117767169192863	-0.3165270862482	0.453324912107329	0.144694110666456
P29466	NA	CASP1	NA	CASP1	P29466	P29466	-1.44843449080998	-0.256844481183481	-0.852639485996729	0.11839262779504	0.00715491722201885
P29474	NA	NOS3	NA	NOS3	P29474	P29474	-1.70557112035775	0.490124513929344	-0.6077233032142	0.576503097448491	0.262934093282986
P29508	NA	SERPINB3	NA	SERPINB3	P29508	P29508	-1.94747600611558	3.67009843222557	0.861311213054993	0.780088510242449	0.530950294929415
P29536	NA	LMOD1	NA	LMOD1	P29536	P29536	-0.432413805169286	1.74304447991367	0.655315337372194	0.541362452440733	0.224319221131014
P29558	NA	RBMS1	NA	RBMS1	P29558	P29558	-0.891850399931519	0.465672699318757	-0.213088850306381	0.773767599512617	0.521323749918448
P29590	NA	PML	NA	PML	P29590	P29590	-0.998462557338882	-0.0487278710959348	-0.523595214217409	0.230488909133922	0.0322374166103541
P29622	NA	SERPINA4	NA	SERPINA4	P29622	P29622	-0.43123850248332	1.44701965454827	0.507890576032473	0.586581275454894	0.273767177175657
P29692	NA	EEF1D	NA	EEF1D	P29692	P29692	-0.976673985365939	-0.239685653818266	-0.608179819592102	0.0718649693982986	0.00246883780574322
P29728	NA	OAS2	NA	OAS2	P29728	P29728	-1.54970581722236	0.838991303076488	-0.355357257072935	0.787248966690132	0.543125240744187
P29762	NA	CRABP1	NA	CRABP1	P29762	P29762	-0.83527659279045	0.551264099340806	-0.142006246724822	0.863979139063258	0.674773123911792
P29966	NA	MARCKS	NA	MARCKS	P29966	P29966	-1.13311753595265	1.40917488907204	0.138028676559696	0.92889912872772	0.823711897546435
P29972	NA	AQP1	NA	AQP1	P29972	P29972	-2.24045696563349	0.437590703809593	-0.901433130911951	0.493667728886524	0.176351826413829
P29992	NA	GNA11	NA	GNA11	P29992	P29992	-0.107276377235332	0.827376172960344	0.360049897862506	0.424880602010476	0.124190979256316
P30038	NA	ALDH4A1	NA	ALDH4A1	P30038	P30038	-0.978674252391198	0.875636778522345	-0.0515187369344261	0.962104480985387	0.909199074539154
P30039	NA	PBLD	NA	PBLD	P30039	P30039	0.00486470342270051	2.64114246201709	1.3230035827199	0.277225484665571	0.0492324137314268
P30040	NA	ERP29	NA	ERP29	P30040	P30040	-0.528080897635471	0.0973839899594697	-0.215348453838001	0.480596208662456	0.167076378299409
P30041	NA	PRDX6	NA	PRDX6	P30041	P30041	-0.0964313271623674	0.757819317676923	0.330693995257278	0.421956615620915	0.122452630412053
P30043	NA	BLVRB	NA	BLVRB	P30043	P30043	-0.0184660930941742	1.19855212354518	0.590043015225504	0.293912675721853	0.0567295255585153
P30044	NA	PRDX5	NA	PRDX5	P30044	P30044	-0.0245702134017282	0.683210367696082	0.329320077147177	0.314206075711111	0.0665782653809142
P30046	NA	DDT	NA	DDT	P30046	P30046	-0.0421624160147965	0.866769315186559	0.412303449585881	0.329101151820362	0.0731554692004575
P30047	NA	GCHFR	NA	GCHFR	P30047	P30047	-1.24733978235546	0.752392179953256	-0.247473801201103	0.832318665482851	0.612481607015723
P30048	NA	PRDX3	NA	PRDX3	P30048	P30048	0.304640015253745	1.07358760627043	0.689113810762088	0.0505924053736718	0.00122242208501479
P30049	NA	ATP5F1D	NA	ATP5F1D	P30049	P30049	-0.40335191461251	0.517423073950051	0.0570355796687707	0.921700685335768	0.799404723048135
P30050	NA	RPL12	NA	RPL12	P30050	P30050	-0.130361387114	0.616928912207697	0.243283762546849	0.508641050708382	0.190369470287565
P30084	NA	ECHS1	NA	ECHS1	P30084	P30084	-0.525901927888881	0.584107260361235	0.0291026662361773	0.963151282078099	0.914291466667646
P30085	NA	CMPK1	NA	CMPK1	P30085	P30085	-0.125664703590425	0.636794417952872	0.255564857181223	0.495460396292995	0.178101203121234
P30086	NA	PEBP1	NA	PEBP1	P30086	P30086	-0.119073706011538	0.962564071693312	0.421745182840887	0.415802790843894	0.119920386050415
P30101	NA	PDIA3	NA	PDIA3	P30101	P30101	-0.853568421034828	-0.00142484623112532	-0.427496633632977	0.277225484665571	0.0493040150984416
P30153	NA	PPP2R1A	NA	PPP2R1A	P30153	P30153	0.139232481864101	0.67812385093711	0.408678166400605	0.100958089429042	0.00474208527759449
P30260	NA	CDC27	NA	CDC27	P30260	P30260	-0.605805774346333	1.18596920826894	0.290081716961303	0.765254799028248	0.508462814764939
P30273	NA	FCER1G	NA	FCER1G	P30273	P30273	-1.49245287560344	-0.214405045646617	-0.853428960625028	0.148419806704983	0.0112341693631595
P30405	NA	PPIF	NA	PPIF	P30405	P30405	-0.988221072731327	0.782896230445671	-0.102662421142828	0.926183212148936	0.812020913448752
P30419	NA	NMT1	NA	NMT1	P30419	P30419	-0.469158860120808	0.343356818976233	-0.0629010205722871	0.900728129821774	0.750898708675654
P30511	NA	HLA-F	NA	HLA-F	P30511	P30511	-2.52228895164086	-1.06506673636212	-1.79367784400149	0.0151471390361019	4.30509561235506e-05
P30519	NA	HMOX2	NA	HMOX2	P30519	P30519	-0.538661657817899	0.227204754188031	-0.155728451814934	0.695543173760912	0.407652915267298
P30520	NA	ADSS2	NA	ADSS2	P30520	P30520	-0.499817647001724	0.388550277506756	-0.0556336847474839	0.920586466669792	0.797248729403978
P30533	NA	LRPAP1	NA	LRPAP1	P30533	P30533	-0.340098694610034	0.692661887237442	0.176281596313704	0.751132312444423	0.485960695784911
P30536	NA	TSPO	NA	TSPO	P30536	P30536	-0.347669839207334	2.10520918807028	0.878769674431474	0.46091672471057	0.151266715271531
P30556	NA	AGTR1	NA	AGTR1	P30556	P30556	-0.591557100435035	1.71191457179877	0.56017873568187	0.627015981138119	0.323684689739364
P30566	NA	ADSL	NA	ADSL	P30566	P30566	-0.54262541160752	0.0380706857199973	-0.252277362943762	0.351567969860916	0.085196725680581
P30613	NA	PKLR	NA	PKLR	P30613	P30613	-0.385592747188518	0.874782007630429	0.244594630220956	0.710277200134218	0.429035053723556
P30622	NA	CLIP1	NA	CLIP1	P30622	P30622	-0.912726980072273	1.28088583537056	0.184079427649145	0.890837696256149	0.730815461207714
P30626	NA	SRI	NA	SRI	P30626	P30626	-0.142884495141693	1.03787489375864	0.447495199308474	0.434122330805067	0.130063057884872
P30711	NA	GSTT1	NA	GSTT1	P30711	P30711	-0.402863242441809	1.0565694797874	0.326853118672798	0.658661304485893	0.362583934257006
P30740	NA	SERPINB1	NA	SERPINB1	P30740	P30740	-0.284582041643166	0.481663828342232	0.0985408933495329	0.823707062297477	0.598712433164314
P30825	NA	SLC7A1	NA	SLC7A1	P30825	P30825	-0.904280366732354	0.366396532401172	-0.268941917165591	0.680581762535939	0.389062874922033
P30837	NA	ALDH1B1	NA	ALDH1B1	P30837	P30837	-0.422173793897211	0.916384012909542	0.247105109506165	0.726261013255299	0.451557072405675
P30876	NA	POLR2B	NA	POLR2B	P30876	P30876	-0.347406224901692	0.301412152899632	-0.0229970360010299	0.952064013900448	0.884328829448711
P30990	NA	NTS	NA	NTS	P30990	P30990	-2.75263971485205	1.39887749898084	-0.676881107935607	0.763837204284533	0.505492265034371
P31040	NA	SDHA	NA	SDHA	P31040	P31040	-0.732191974885728	0.134701241451224	-0.298745366717252	0.480150182580394	0.166705844991637
P31146	NA	CORO1A	NA	CORO1A	P31146	P31146	-2.19188204552315	-0.766056982708874	-1.47896951411601	0.027615052738329	0.00029756397755864
P31150	NA	GDI1	NA	GDI1	P31150	P31150	-0.272223926739989	0.516964143565942	0.122370108412976	0.777099484456483	0.526358484011811
P31151	NA	S100A7	NA	S100A7	P31151	P31151	-1.72597243492968	2.09712440060046	0.185575982835392	0.936067452690286	0.84211064479871
P31153	NA	MAT2A	NA	MAT2A	P31153	P31153	-0.271948483793762	0.271801000111421	-7.37418411702606e-05	0.999705291446084	0.999555746899869
P31323	NA	PRKAR2B	NA	PRKAR2B	P31323	P31323	-0.240469823261835	1.37400629267092	0.56676823470454	0.470015636119804	0.159269615675339
P31327	NA	CPS1	NA	CPS1	P31327	P31327	-1.76915700853111	2.25776109200771	0.244302041738301	0.92301554087553	0.803444642087465
P31350	NA	RRM2	NA	RRM2	P31350	P31350	-2.35365279551917	-0.00698963129646923	-1.18032121340782	0.275805898503298	0.0487662785386535
P31483	NA	TIA1	NA	TIA1	P31483	P31483	-0.803677460843746	0.113390532736306	-0.34514346405372	0.437573720824906	0.132612580382164
P31512	NA	FMO4	NA	FMO4	P31512	P31512	-1.56177696021054	0.162503959384311	-0.699636500413117	0.394938453866011	0.106396822051485
P31513	NA	FMO3	NA	FMO3	P31513	P31513	-1.47102498796758	0.428722163470974	-0.521151412248305	0.581429907817698	0.267064319043764
P31689	NA	DNAJA1	NA	DNAJA1	P31689	P31689	-0.603671230705838	0.477860252186477	-0.0629054892596805	0.925621439830141	0.81138992332156
P31749	NA	AKT1	NA	AKT1	P31749	P31749	-0.242056945157604	0.723679906596172	0.240811480719284	0.618581613425441	0.311850119286018
P31751	NA	AKT2	NA	AKT2	P31751	P31751	0.133378314015407	1.0384172294252	0.585897771720305	0.161985314008324	0.0135787233581047
P31930	NA	UQCRC1	NA	UQCRC1	P31930	P31930	-0.25313766716035	0.545429773999129	0.14614605341939	0.727830064127782	0.455424556207406
P31937	NA	HIBADH	NA	HIBADH	P31937	P31937	-0.00231367133461113	0.814225066403245	0.405955697534317	0.281471333206618	0.0511995723529166
P31939	NA	ATIC	NA	ATIC	P31939	P31939	-0.396304165194566	0.271424235721243	-0.0624399647366616	0.878397545186444	0.701535451570744
P31942	NA	HNRNPH3	NA	HNRNPH3	P31942	P31942	-0.704729738155632	0.204134521216877	-0.250297608469378	0.580061619631699	0.265257796741078
P31943	NA	HNRNPH1	NA	HNRNPH1	P31943	P31943	-0.651646831318394	-0.0294209047342743	-0.340533868026334	0.234821213084583	0.0333873332742437
P31944	NA	CASP14	NA	CASP14	P31944	P31944	-4.4562762597684	0.708486857671066	-1.87389470104867	0.455325949881273	0.1463717975011
P31946	NA	YWHAB	NA	YWHAB	P31946	P31946	-0.336427093003244	0.48941301881048	0.0764929629036182	0.880056988630384	0.704222028876669
P31947	NA	SFN	NA	SFN	P31947	P31947	-0.37336686221247	2.2234778715696	0.925055504678564	0.46332995294313	0.153495559587835
P31948	NA	STIP1	NA	STIP1	P31948	P31948	-0.438606395508559	0.397031358494667	-0.0207875185069462	0.965606516301223	0.918662295239459
P31949	NA	S100A11	NA	S100A11	P31949	P31949	-0.253464710480216	1.18918723560297	0.467861262561375	0.509959551854067	0.192007208977814
P31994	NA	FCGR2B	NA	FCGR2B	P31994	P31994	-2.37847272368024	-0.886999711738927	-1.63273621770958	0.0228173806577849	0.000167247816339784
P32019	NA	INPP5B	NA	INPP5B	P32019	P32019	-1.98068933008101	-0.18386174688727	-1.08227553848414	0.191324472250116	0.0204959126369396
P32119	NA	PRDX2	NA	PRDX2	P32119	P32119	0.0472784082487364	1.01663234256027	0.531955375404504	0.233319816303451	0.032957239074436
P32121	NA	ARRB2	NA	ARRB2	P32121	P32121	-1.54287520786798	-0.624532651374642	-1.08370392962131	0.0168815998810038	7.12936725853083e-05
P32189	NA	GK	NA	GK	P32189	P32189	-1.40986152193468	0.1541177347168	-0.62787189360894	0.399713809667086	0.109931263850298
P32246	NA	CCR1	NA	CCR1	P32246	P32246	-0.0841788282210674	1.50472207292876	0.710271622353847	0.33826982804274	0.0771164125560413
P32320	NA	CDA	NA	CDA	P32320	P32320	-1.46908523841235	0.0501223071693252	-0.709481465621515	0.312601644891881	0.0656533596751235
P32321	NA	DCTD	NA	DCTD	P32321	P32321	-0.00228781187349747	1.44795943932736	0.722835813726931	0.280438347541852	0.0506647032467031
P32322	NA	PYCR1	NA	PYCR1	P32322	P32322	-0.414245698588675	1.38593508701682	0.485844694214073	0.586888803404937	0.274662510768778
P32455	NA	GBP1	NA	GBP1	P32455	P32455	-1.9714991858932	-0.595533195239935	-1.28351619056657	0.0457207078172623	0.000848072964748022
P32456	NA	GBP2	NA	GBP2	P32456	P32456	-2.49676753465567	0.220599698977346	-1.13808391783916	0.375799077045648	0.0962405414962079
P32519	NA	ELF1	NA	ELF1	P32519	P32519	-1.07687628529346	-0.0818955247691424	-0.579385905031302	0.204353500532914	0.0245259306659246
P32926	NA	DSG3	NA	DSG3	P32926	P32926	-3.05956252460009	0.137232586647105	-1.46116496897649	0.323341236113919	0.0711495823969446
P32929	NA	CTH	NA	CTH	P32929	P32929	1.26457038755555	3.59346504786493	2.42901771771024	0.027615052738329	0.000280965120242482
P32942	NA	ICAM3	NA	ICAM3	P32942	P32942	-3.00582288251833	-1.11222933730258	-2.05902610991046	0.0240701550207227	0.000180031077193139
P32969	NA	RPL9	NA	RPL9	P32969	P32969	-0.374361992801187	0.262242100927484	-0.0560599459368518	0.884318284107364	0.718112295191952
P33121	NA	ACSL1	NA	ACSL1	P33121	P33121	-0.466743286653472	0.561167903018852	0.0472123081826901	0.939447261685623	0.850491372882781
P33151	NA	CDH5	NA	CDH5	P33151	P33151	-1.31145169477503	0.571379035974156	-0.370036329400435	0.705695457756696	0.423278443290984
P33176	NA	KIF5B	NA	KIF5B	P33176	P33176	-1.81591517861657	0.792381865945224	-0.511766656335674	0.705809295368134	0.424033400423687
P33240	NA	CSTF2	NA	CSTF2	P33240	P33240	-0.518344055833565	0.245612035094452	-0.136366010369557	0.737718286269299	0.466467493801096
P33241	NA	LSP1	NA	LSP1	P33241	P33241	-1.51792822936364	-0.0784717367114778	-0.798199983037559	0.228022642323711	0.0313467177704548
P33316	NA	DUT	NA	DUT	P33316	P33316	-0.394008074287018	0.185508650593949	-0.104249711846535	0.734913724846947	0.463045117285765
P33527	NA	ABCC1	NA	ABCC1	P33527	P33527	-1.12896845463053	0.628811385106925	-0.250078534761801	0.798570464634472	0.560731452654332
P33897	NA	ABCD1	NA	ABCD1	P33897	P33897	-2.52327688916805	-0.588838201014969	-1.55605754509151	0.0789728168165441	0.0030290813037712
P33908	NA	MAN1A1	NA	MAN1A1	P33908	P33908	0.0823395984694844	2.08937090956995	1.08585525401972	0.241308088669928	0.0352505910073388
P33991	NA	MCM4	NA	MCM4	P33991	P33991	-1.26171183372096	-0.100721675881722	-0.681216754801341	0.201506133313373	0.023571846858797
P33992	NA	MCM5	NA	MCM5	P33992	P33992	-1.76907333678879	-0.259470961528482	-1.01427214915864	0.146384297618603	0.0108095013111559
P33993	NA	MCM7	NA	MCM7	P33993	P33993	-1.92986348861358	-0.289387262302841	-1.10962537545821	0.143400029868701	0.0103608398543878
P34059	NA	GALNS	NA	GALNS	P34059	P34059	-0.953673157770002	0.297922032272066	-0.327875562748968	0.599731302859149	0.288606671847103
P34096	NA	RNASE4	NA	RNASE4	P34096	P34096	-0.0384601528635968	2.36709082826706	1.16431533770173	0.294597972566219	0.0571127857061809
P34741	NA	SDC2	NA	SDC2	P34741	P34741	-0.41016936798086	2.85678342272322	1.22330702737118	0.440179257371444	0.134483637062702
P34810	NA	CD68	NA	CD68	P34810	P34810	-0.40466659119649	2.57675298821926	1.08604319851139	0.453534748897412	0.144846176349435
P34896	NA	SHMT1	NA	SHMT1	P34896	P34896	-0.778262343155307	0.631057921668153	-0.0736022107435765	0.932098996646693	0.830314065075701
P34897	NA	SHMT2	NA	SHMT2	P34897	P34897	-1.01748662673601	-0.00107152978025293	-0.509279078258132	0.278379910514303	0.0495601689603548
P34910	NA	EVI2B	NA	EVI2B	P34910	P34910	-3.35314704698534	-1.12796266721676	-2.24055485710105	0.0317413782030128	0.000403592692184904
P34913	NA	EPHX2	NA	EPHX2	P34913	P34913	-0.948414356682086	1.28170433466472	0.166644988991315	0.906533690779847	0.759264343257497
P34931	NA	HSPA1L	NA	HSPA1L	P34931	P34931	-0.595354345186525	1.04118065309467	0.222913153954071	0.807704234465585	0.577414889530446
P34932	NA	HSPA4	NA	HSPA4	P34932	P34932	-0.468074303398419	0.358364606575074	-0.0548548484116722	0.916218420107751	0.785415598355794
P34947	NA	GRK5	NA	GRK5	P34947	P34947	-3.90635288978649	-0.19598228560626	-2.05116758769637	0.229460389130606	0.0318143940056551
P34949	NA	MPI	NA	MPI	P34949	P34949	-0.280570480904189	0.748649442465244	0.234039480780527	0.652727215188856	0.35541167738032
P35030	NA	PRSS3	NA	PRSS3	P35030	P35030	-4.24869990637961	-0.368757633576154	-2.30872876997788	0.196641541467293	0.0218850122440787
P35052	NA	GPC1	NA	GPC1	P35052	P35052	0.0749914126727049	1.19223947155197	0.633615442112337	0.2183806433432	0.0280611776562167
P35080	NA	PFN2	NA	PFN2	P35080	P35080	-0.665810602367487	1.08190610605462	0.208047751843566	0.839053381917552	0.626009591890489
P35219	NA	CA8	NA	CA8	P35219	P35219	-1.18599680695799	2.30222650881114	0.558114850926579	0.768570016138166	0.513391739349255
P35221	NA	CTNNA1	NA	CTNNA1	P35221	P35221	-0.318702599426852	0.929665349125958	0.305481374849553	0.626041973429146	0.320747009572898
P35222	NA	CTNNB1	NA	CTNNB1	P35222	P35222	-0.00819013482212971	1.14004155509851	0.565925710138188	0.287027612258766	0.0530689796188235
P35232	NA	PHB1	NA	PHB1	P35232	P35232	-0.493366700734034	0.517381169880784	0.0120072345733746	0.983764287464182	0.96110165466396
P35236	NA	PTPN7	NA	PTPN7	P35236	P35236	-3.0326845496087	-1.2301743912967	-2.1314294704527	0.0168815998810038	6.96016819209734e-05
P35237	NA	SERPINB6	NA	SERPINB6	P35237	P35237	0.276079182644568	0.936836767420116	0.606457975032342	0.0467044386092812	0.000985089879417897
P35240	NA	NF2	NA	NF2	P35240	P35240	-0.485922730065673	1.56251304098627	0.5382951554603	0.598569489666869	0.287144417894287
P35241	NA	RDX	NA	RDX	P35241	P35241	-2.29262666101053	0.679679633129749	-0.806473513940389	0.586253149291329	0.272176688333465
P35244	NA	RPA3	NA	RPA3	P35244	P35244	-0.151514427002054	0.590540251953469	0.219512912475707	0.547209618003396	0.23247199927145
P35249	NA	RFC4	NA	RFC4	P35249	P35249	-0.945496470560428	-0.12981532439332	-0.537655897476874	0.154081866794536	0.012173251666236
P35250	NA	RFC2	NA	RFC2	P35250	P35250	-1.03025910714228	-0.322928338294282	-0.67659372271828	0.0402767471827249	0.000668768726594235
P35251	NA	RFC1	NA	RFC1	P35251	P35251	-0.409822984198388	1.1026142256698	0.346395620735706	0.64924350581465	0.352029816495723
P35268	NA	RPL22	NA	RPL22	P35268	P35268	-0.201223724174524	0.335068615916881	0.0669224458711781	0.830769285730508	0.609533396478547
P35269	NA	GTF2F1	NA	GTF2F1	P35269	P35269	-1.16524059167869	0.762912611668921	-0.201163990004883	0.861010730946733	0.669082851005948
P35270	NA	SPR	NA	SPR	P35270	P35270	0.475620198270628	1.87665582176449	1.17613801001756	0.0670718496173366	0.00214521083961439
P35325	NA	SPRR2B	NA	SPRR2B	P35325	P35325	-0.43608947631899	2.74026372591487	1.15208712479794	0.455436808707254	0.14649406497804
P35442	NA	THBS2	NA	THBS2	P35442	P35442	-0.517903929780541	2.44201370722469	0.962054888722072	0.509229912216354	0.191059573657408
P35443	NA	THBS4	NA	THBS4	P35443	P35443	-0.364142216820259	1.3912196500659	0.513538716622818	0.551497697361466	0.237494610596177
P35475	NA	IDUA	NA	IDUA	P35475	P35475	0.33890268649441	1.5118060151296	0.925354350812004	0.0859581635748455	0.00352319174562568
P35520	NA	CBS	NA	CBS	P35520	P35520	-2.1070026769024	0.525680466326038	-0.79066110528818	0.542512609198566	0.225667884610976
P35527	NA	KRT9	NA	KRT9	P35527	P35527	-1.37281070181787	0.263272880942493	-0.554768910437687	0.490085028733742	0.173317536876906
P35542	NA	SAA4	NA	SAA4	P35542	P35542	-0.773004271293737	1.21622469582715	0.221610212266707	0.850946507666732	0.64820754589364
P35555	NA	FBN1	NA	FBN1	P35555	P35555	-1.25107789387736	0.56643043251354	-0.342323730681908	0.719871164226743	0.442562416602823
P35558	NA	PCK1	NA	PCK1	P35558	P35558	-1.24173439363102	2.67704792627478	0.71765676632188	0.727702969278948	0.455127317061374
P35568	NA	IRS1	NA	IRS1	P35568	P35568	-0.41866995154797	1.74905684708932	0.665193447770672	0.533198270298489	0.216072200510836
P35573	NA	AGL	NA	AGL	P35573	P35573	-0.713675322264063	1.11559664326279	0.200960660499366	0.851478034604174	0.652746923139024
P35579	NA	MYH9	NA	MYH9	P35579	P35579	-1.49899477031565	0.911362719657504	-0.293816025329072	0.83488363570809	0.617792232093283
P35580	NA	MYH10	NA	MYH10	P35580	P35580	-0.412522084334691	2.22890158723675	0.90818975145103	0.480883743210216	0.167637618027183
P35606	NA	COPB2	NA	COPB2	P35606	P35606	-0.235852683677034	0.52999604998801	0.147071683155488	0.713310483126767	0.433802588632152
P35610	NA	SOAT1	NA	SOAT1	P35610	P35610	-0.704054589586485	1.71655564294446	0.506250526678986	0.685553848001458	0.394616485730682
P35611	NA	ADD1	NA	ADD1	P35611	P35611	-1.03665995189238	0.463269630778213	-0.286695160557084	0.714781192897401	0.435925642998161
[truncated: 4,686 more rows]
