# Supplementary material for: Frag’n’Flow: automated workflow for large-scale quantitative proteomics in high performance computing environments
Source: BMC Bioinformatics. 2026 Jan 4;27:18. doi: 10.1186/s12859-025-06305-y (PMC12828970; doi:10.1186/s12859-025-06305-y)
Supplement: Supplementary file 3 — Additional file 3. Data S3. Contains the results and output files from the TMT case study. Table S3. (CSV file) provides quantified protein intensities and differential expression analysis results obtained from the tandem mass tag (TMT) experiments. Output S3. (PDF file) is the FP-Analyst generated report with all corresponding visualizations and outputs. [file 12859_2025_6305_MOESM3_ESM.zip]

Archive with 3 entries (2 files):
- Data S3/
- Data S3/Output S3.pdf
- Data S3/Table S3.csv
