# Supplementary material for: Frag’n’Flow: automated workflow for large-scale quantitative proteomics in high performance computing environments
Source: BMC Bioinformatics. 2026 Jan 4;27:18. doi: 10.1186/s12859-025-06305-y (PMC12828970; doi:10.1186/s12859-025-06305-y)
Supplement: Supplementary file 3 — Additional file 3. Data S3. Contains the results and output files from the TMT case study. Table S3. (CSV file) provides quantified protein intensities and differential expression analysis results obtained from the tandem mass tag (TMT) experiments. Output S3. (PDF file) is the FP-Analyst generated report with all corresponding visualizations and outputs. [file 12859_2025_6305_MOESM3_ESM.zip › Data S3/Table S3.csv]

Index	NumberPSM	ProteinID	MaxPepProb	ReferenceIntensity	Gene	name	ID	Tumor_vs_NAT_CI.L	Tumor_vs_NAT_CI.R	Tumor_vs_NAT_diff	Tumor_vs_NAT_p.adj	Tumor_vs_NAT_p.val
A1BG	87	A1BG	1	33.67368337	A1BG	A1BG	A1BG	-1.01338116658505	0.736879636585078	-0.138250764999988	0.841001527650494	0.726492998923498
A1CF	25	A1CF	1	29.88482351	A1CF	A1CF	A1CF	-1.37611173788864	0.90705386788862	-0.234528935000011	0.788195337727821	0.650051553263386
A2M	372	A2M	1	34.45134338	A2M	A2M	A2M	-1.02122216723286	1.00060973223287	-0.0103062174999948	0.990210119194326	0.981920916986244
AAAS	14	AAAS	1	28.54739772	AAAS	AAAS	AAAS	-0.194570132568087	0.392137627568095	0.0987837475000042	0.645004508999727	0.461879174371968
AACS	17	AACS	1	29.92282199	AACS	AACS	AACS	-0.977694499048273	-0.354009320951707	-0.66585190999999	0.0195828879677974	0.00107641693821983
AADAT	9	AADAT	1	28.06694782	AADAT	AADAT	AADAT	-2.36285880707881	-0.822860692921192	-1.59285975	0.02195482445142	0.00131529659345875
AAED1	1	AAED1	1	24.7509381	AAED1	AAED1	AAED1	0.0460703021226017	0.845456377877397	0.445763339999999	0.141465131181797	0.0328872543998025
AAGAB	11	AAGAB	1	28.31291834	AAGAB	AAGAB	AAGAB	-0.526222744269971	0.299892519269959	-0.113165112500006	0.710737717257803	0.547156933517782
AAK1	60	AAK1	1	29.8586926	AAK1	AAK1	AAK1	-0.549302561475031	0.150473961475036	-0.199414299999997	0.428597191532265	0.226683174220393
AAMDC	16	AAMDC	1	31.46362836	AAMDC	AAMDC	AAMDC	-0.255481219426006	0.734303504426006	0.2394111425	0.503392349052683	0.298840619584473
AAMP	14	AAMP	1	28.86904609	AAMP	AAMP	AAMP	-0.0805716272154555	0.507219002215457	0.213323687500001	0.318749007044592	0.133511308749994
AAR2	11	AAR2	1	28.50524896	AAR2	AAR2	AAR2	-0.158355248318073	0.559359958318061	0.200502354999994	0.438076275246854	0.235160361090161
AARS	127	AARS	1	32.72139643	AARS	AARS	AARS	-0.280535488406631	0.690730728406667	0.205097620000018	0.558815421237668	0.360651526021164
AARS2	53	AARS2	1	29.4521497	AARS2	AARS2	AARS2	-0.338870983395844	0.309800538395863	-0.0145352224999904	0.955461770401065	0.920675014918429
AARSD1	22	AARSD1	1	29.68364836	AARSD1	AARSD1	AARSD1	-0.0969860154789461	0.731599015478955	0.317306500000004	0.292671580404592	0.116005981945542
AASDHPPT	15	AASDHPPT	1	30.46546837	AASDHPPT	AASDHPPT	AASDHPPT	-0.268376402025109	0.477041542025117	0.104332570000004	0.704145652429369	0.53867319956397
AASS	69	AASS	1	31.21124591	AASS	AASS	AASS	-2.18504312878171	-0.441411246218291	-1.3132271875	0.0631541430161136	0.00818020741841527
AATF	6	AATF	1	27.09289556	AATF	AATF	AATF	0.0835108044659205	0.788259620534088	0.435885212500004	0.109818085722993	0.0211771799797578
ABAT	131	ABAT	1	34.02541819	ABAT	ABAT	ABAT	-3.29646393431067	-1.50309599568934	-2.39977996500001	0.00933565277431958	0.000238155954910595
ABCA1	4	ABCA1	1	27.25121558	ABCA1	ABCA1	ABCA1	-0.520325615033963	0.385023950033963	-0.0676508325	0.85108852002784	0.740614397458417
ABCA12	1	ABCA12	0.9893	23.54268911	ABCA12	ABCA12	ABCA12	-0.648753915484701	0.0535646704847003	-0.2975946225	0.247906612961778	0.0867860669279206
ABCA2	3	ABCA2	1	23.48909202	ABCA2	ABCA2	ABCA2	-0.456510864470625	0.12857115447063	-0.163969854999998	0.436145351169905	0.233798541751694
ABCA5	2	ABCA5	1	23.80359565	ABCA5	ABCA5	ABCA5	-0.0992170817688042	0.708499301768808	0.304641110000002	0.298766170587764	0.120832309032469
ABCA6	2	ABCA6	1	22.98814959	ABCA6	ABCA6	ABCA6	-1.15130068476876	0.299358049768758	-0.4259713175	0.415870019483366	0.214082560341652
ABCA8	2	ABCA8	1	24.40470779	ABCA8	ABCA8	ABCA8	-2.04627477718659	-0.722582812813417	-1.384428795	0.0210325821084196	0.00122639045100317
ABCB1	39	ABCB1	1	30.26697344	ABCB1	ABCB1	ABCB1	-2.50514952526657	0.238332765266566	-1.13340838	0.258875805511855	0.0936287078734756
ABCB10	14	ABCB10	1	28.03689725	ABCB10	ABCB10	ABCB10	-0.497594219261161	0.99101626926116	0.246711025	0.65070154663174	0.468692601716168
ABCB11	1	ABCB11	1	25.93269103	ABCB11	ABCB11	ABCB11	-2.26025560887823	0.0591777888782248	-1.10053891	0.201276043121491	0.0601749158577687
ABCB6	15	ABCB6	1	28.15397154	ABCB6	ABCB6	ABCB6	-0.254241541661444	1.40012614666144	0.572942302499996	0.340346995437451	0.149830408781401
ABCB7	22	ABCB7	1	29.45564331	ABCB7	ABCB7	ABCB7	-0.879335252905048	0.285431632905049	-0.296951809999999	0.479951126199128	0.275223883071782
ABCB8	19	ABCB8	1	28.71690615	ABCB8	ABCB8	ABCB8	-1.31024263977351	-0.349930510226495	-0.830086575000003	0.0399391544111104	0.00385897225676689
ABCC1	19	ABCC1	1	28.90010632	ABCC1	ABCC1	ABCC1	0.00731732103667626	1.03231861896333	0.519817970000002	0.174844033731753	0.0474715218160242
ABCC10	1	ABCC10	0.9678	25.65600891	ABCC10	ABCC10	ABCC10	-0.336902835874495	2.3674673658745	1.015282265	0.300820302363167	0.122320239192893
ABCC2	13	ABCC2	1	28.46543291	ABCC2	ABCC2	ABCC2	-1.38199304948523	0.388794074485235	-0.496599487499996	0.435853156590376	0.23351003205326
ABCC3	16	ABCC3	1	27.91345908	ABCC3	ABCC3	ABCC3	0.320814240715965	2.07844849928402	1.19963136999999	0.0834504085363582	0.0134074079341291
ABCC4	32	ABCC4	1	29.65523612	ABCC4	ABCC4	ABCC4	-0.490310238839443	0.921609643839433	0.215649702499995	0.676726186290372	0.503227652195554
ABCC5	1	ABCC5	1	20.38103157	ABCC5	ABCC5	ABCC5	-0.438603186326724	0.608884581326721	0.0851406974999982	0.836156788059042	0.718948973525996
ABCC6	11	ABCC6	1	26.90785774	ABCC6	ABCC6	ABCC6	-1.50601408608536	-0.0524636539146506	-0.779238870000007	0.155512537359119	0.0384586790281314
ABCD1	16	ABCD1	1	27.84008172	ABCD1	ABCD1	ABCD1	0.133820961722783	1.52653237827723	0.830176670000007	0.121096347186164	0.0248910091341807
ABCD3	46	ABCD3	1	31.66372135	ABCD3	ABCD3	ABCD3	-1.73667512958217	0.0276867445821583	-0.854494192500006	0.193353002483457	0.0560365825813389
ABCD4	7	ABCD4	1	26.27553848	ABCD4	ABCD4	ABCD4	-1.34671751022814	0.447313160228141	-0.449702174999999	0.487245813258592	0.282789221022935
ABCE1	47	ABCE1	1	31.09282599	ABCE1	ABCE1	ABCE1	0.0243461398717399	0.536631335128269	0.280488737500004	0.148003583588569	0.0353924857981338
ABCF1	52	ABCF1	1	31.10014254	ABCF1	ABCF1	ABCF1	-0.252922432891153	0.281557047891162	0.0143173075000043	0.948793794475422	0.905250276006067
ABCF2	29	ABCF2	1	30.18887004	ABCF2	ABCF2	ABCF2	-0.303431307480773	0.365622887480777	0.031095790000002	0.911525826411267	0.836525461915336
ABCF3	42	ABCF3	1	29.31554348	ABCF3	ABCF3	ABCF3	-0.610378702335201	-0.00460579766481933	-0.30749225000001	0.174553095395346	0.0473115343251546
ABCG1	3	ABCG1	1	25.78681578	ABCG1	ABCG1	ABCG1	0.251757340806529	1.05981826919346	0.655787804999996	0.0497124207464389	0.00548971733003435
ABHD10	60	ABHD10	1	33.10831391	ABHD10	ABHD10	ABHD10	-1.4599811345636	-0.581060480436415	-1.02052080750001	0.014265597455343	0.000624056193333028
ABHD11	39	ABHD11	1	32.1802949	ABHD11	ABHD11	ABHD11	-0.994401632741847	-0.161968547258142	-0.578185089999995	0.0792828597826886	0.0123136893786518
ABHD12	22	ABHD12	1	29.76923558	ABHD12	ABHD12	ABHD12	-0.105198724845332	1.09955934984534	0.497180312500003	0.25947696829416	0.093928164459729
ABHD14B	43	ABHD14B	1	33.63889177	ABHD14B	ABHD14B	ABHD14B	-0.876492160769562	-0.372826344230457	-0.62465925250001	0.0113384919499819	0.000401386248117063
ABHD16A	16	ABHD16A	1	27.97818814	ABHD16A	ABHD16A	ABHD16A	-0.39498732565582	0.328869330655829	-0.033058997499996	0.912480995543486	0.839316184085525
ABHD17A	2	ABHD17A	1	24.92047199	ABHD17A	ABHD17A	ABHD17A	-0.109614370644391	0.482198820644396	0.186292225000003	0.383956802629496	0.185856208005109
ABHD17B	1	ABHD17B	1	24.14895372	ABHD17B	ABHD17B	ABHD17B	-0.684751823910275	0.247625948910262	-0.218562937500007	0.515592393400981	0.313047524788089
ABHD3	3	ABHD3	1	23.87757127	ABHD3	ABHD3	ABHD3	-0.14011460653024	0.44811135153023	0.153998372499995	0.466842514940448	0.26344637267785
ABHD4	3	ABHD4	1	25.46635917	ABHD4	ABHD4	ABHD4	-0.563303110287474	0.130549410287482	-0.216376849999996	0.387699842062455	0.189568213244456
ABHD5	5	ABHD5	1	27.06861203	ABHD5	ABHD5	ABHD5	-0.440609946275619	0.330348821275625	-0.0551305624999969	0.857928939210205	0.751325968649744
ABHD6	8	ABHD6	1	28.09328169	ABHD6	ABHD6	ABHD6	-1.12555865363933	-0.0230963463606702	-0.574327499999999	0.165967937377698	0.042935664742545
ABI1	30	ABI1	1	31.17671411	ABI1	ABI1	ABI1	-0.289640658386504	0.617522418386515	0.163940880000006	0.620201972076203	0.430857406319807
ABI2	9	ABI2	1	28.47708605	ABI2	ABI2	ABI2	-0.741218315082407	-0.0328242599175962	-0.387021287500001	0.14903575642103	0.0356994373676194
ABI3	15	ABI3	1	29.53853798	ABI3	ABI3	ABI3	-0.0103903146471399	1.77630060964712	0.882955147499992	0.184761661274998	0.0521581331224124
ABI3BP	18	ABI3BP	1	29.75642142	ABI3BP	ABI3BP	ABI3BP	-0.898171635706741	1.66671300570673	0.384270684999994	0.683702325493045	0.511188925586814
ABL1	11	ABL1	1	27.58098527	ABL1	ABL1	ABL1	-0.313738837980892	0.467007392980903	0.0766342775000055	0.799720016708589	0.664457236272855
ABL2	2	ABL2	1	25.195779	ABL2	ABL2	ABL2	-0.0277253655767917	0.706762585576797	0.339518610000002	0.210752922712287	0.0657507956931677
ABLIM1	57	ABLIM1	1	31.20873638	ABLIM1	ABLIM1	ABLIM1	-1.24206581079833	0.372064255798327	-0.435000777500001	0.453720284374098	0.250724502076216
ABLIM2	13	ABLIM2	1	27.09952931	ABLIM2	ABLIM2	ABLIM2	-1.50659257219686	-0.425580147803134	-0.966086359999995	0.0356680800784822	0.00318530404705961
ABLIM3	17	ABLIM3	1	28.26310249	ABLIM3	ABLIM3	ABLIM3	-0.350354891180558	1.92138783118057	0.785516470000005	0.340836879275979	0.150394487829794
ABR	29	ABR	1	30.15115232	ABR	ABR	ABR	-0.10767890678769	1.11441821678768	0.503369654999997	0.259855334727599	0.0944599853405442
ABRACL	3	ABRACL	1	31.17367376	ABRACL	ABRACL	ABRACL	-1.07140631844489	1.05486614844489	-0.00827008499999948	0.992712633326562	0.986204683637584
ABT1	1	ABT1	1	23.69256906	ABT1	ABT1	ABT1	0.329019689410983	0.898157365589044	0.613588527500013	0.0190974654435896	0.00101121223982698
ABTB1	2	ABTB1	1	29.00005076	ABTB1	ABTB1	ABTB1	-0.30007399189346	1.41085308189347	0.555389545000004	0.370458746567575	0.173878465948845
ABTB2	3	ABTB2	1	23.35716688	ABTB2	ABTB2	ABTB2	-0.393618500628261	0.215555105628258	-0.0890316975000012	0.691208764295153	0.521317109369556
ACAA1	90	ACAA1	1	33.36753515	ACAA1	ACAA1	ACAA1	-2.03145485661425	-0.608520933385718	-1.31998789499998	0.0315891417172896	0.00255835408966047
ACAA2	263	ACAA2	1	34.85975319	ACAA2	ACAA2	ACAA2	-1.2242717361195	0.0390321711195131	-0.592619782499995	0.205693011769612	0.0625688512674881
ACACA	44	ACACA	1	27.99230842	ACACA	ACACA	ACACA	-0.403531439880712	0.504709619880725	0.0505890900000061	0.891673162573504	0.804799105584497
ACACB	1	ACACB	1	20.40848432	ACACB	ACACB	ACACB	-0.766567760239111	0.160003560239102	-0.303282100000004	0.366990240026468	0.17070690741322
ACAD10	61	ACAD10	1	30.63968752	ACAD10	ACAD10	ACAD10	-1.9781891358594	-0.901062694140603	-1.439625915	0.00933565277431958	0.000240144236717515
ACAD11	109	ACAD11	1	32.46798241	ACAD11	ACAD11	ACAD11	-1.48798044729227	1.70378263729227	0.107901095000003	0.936446844567098	0.880622508833416
ACAD8	52	ACAD8	1	32.30798291	ACAD8	ACAD8	ACAD8	-1.64121302313226	-0.946888876867734	-1.29405095	0.00418800924386113	2.13506782477428e-05
ACAD9	52	ACAD9	1	31.28368208	ACAD9	ACAD9	ACAD9	-1.07998509362184	-0.416759581378172	-0.748372337500005	0.0159191823918099	0.000753010241226306
ACADL	38	ACADL	1	31.71827351	ACADL	ACADL	ACADL	-1.86616131213845	0.229102532138447	-0.818529390000002	0.283508396586524	0.109856288445723
ACADM	130	ACADM	1	34.65085681	ACADM	ACADM	ACADM	-1.9724269390461	-0.578013130953882	-1.27522003499999	0.0333087002425169	0.00278343681381416
ACADS	58	ACADS	1	33.00790069	ACADS	ACADS	ACADS	-1.1844821642716	0.167286704271593	-0.508597730000005	0.300239817013501	0.121614400880435
ACADSB	101	ACADSB	1	33.43124482	ACADSB	ACADSB	ACADSB	-2.24101890237922	-0.770064627620748	-1.50554176499998	0.0225748100959517	0.00140480663935473
ACADVL	136	ACADVL	1	33.86195251	ACADVL	ACADVL	ACADVL	-0.789999048646468	0.190021793646498	-0.299988627499985	0.397455898759672	0.197024280625697
ACAN	40	ACAN	1	30.8849591	ACAN	ACAN	ACAN	-1.83904239087135	1.69571848087136	-0.0716619549999962	0.958861114507732	0.928204637120042
ACAP1	7	ACAP1	1	26.68215292	ACAP1	ACAP1	ACAP1	-1.04312266010379	0.776967985103795	-0.133077337499998	0.854168125753753	0.745964522461104
ACAP2	37	ACAP2	1	29.15954515	ACAP2	ACAP2	ACAP2	-0.29586459835929	0.846985633359299	0.275560517500004	0.504353906326214	0.300272426529868
ACAP3	1	ACAP3	0.9938	23.79388329	ACAP3	ACAP3	ACAP3	-0.341859522049532	0.366852072049526	0.0124962749999966	0.96367117345785	0.937533259023033
ACAT1	307	ACAT1	1	35.7025638	ACAT1	ACAT1	ACAT1	-1.68755163051047	-0.825712204489564	-1.25663191750002	0.00761666754516623	0.000130020885476822
ACAT2	48	ACAT2	1	31.65580591	ACAT2	ACAT2	ACAT2	-0.702586243230146	0.0361025932301279	-0.333241825000009	0.220993903330581	0.0712574391273695
ACBD3	43	ACBD3	1	30.83807568	ACBD3	ACBD3	ACBD3	-0.169367929715694	0.741209004715689	0.285920537499997	0.385312608782558	0.186840441977319
ACBD4	2	ACBD4	1	24.43199594	ACBD4	ACBD4	ACBD4	-0.31732541535368	0.339356170353676	0.0110153774999979	0.965402234488442	0.940566334418314
ACBD5	22	ACBD5	1	28.90438064	ACBD5	ACBD5	ACBD5	-0.730603084035977	0.183661144035966	-0.273470970000005	0.40806033321416	0.206437784306831
ACBD6	14	ACBD6	1	28.19248115	ACBD6	ACBD6	ACBD6	0.232944594557137	1.06281888544285	0.647881739999995	0.0564520560448774	0.00676969184441344
ACCS	1	ACCS	1	22.28947585	ACCS	ACCS	ACCS	-0.208654188708938	0.630229373708933	0.210787592499997	0.486270473442272	0.281708280328029
ACE	40	ACE	1	32.0334898	ACE	ACE	ACE	-1.89714475308703	0.282007603087039	-0.807568574999998	0.307214952015293	0.126542195061065
ACE2	30	ACE2	1	31.28087096	ACE2	ACE2	ACE2	-1.36910747406354	0.343028624063547	-0.513039424999999	0.407508698423738	0.205706609743904
ACIN1	77	ACIN1	1	31.49159902	ACIN1	ACIN1	ACIN1	-0.223499808669725	0.411274313669718	0.0938872524999965	0.687153092360462	0.51645636351691
ACKR1	2	ACKR1	1	24.20697254	ACKR1	ACKR1	ACKR1	-0.875547738641389	0.256972343641374	-0.309287697500007	0.447770206564497	0.244946827325687
ACLY	181	ACLY	1	33.84212792	ACLY	ACLY	ACLY	-0.206092776281881	1.86521731628187	0.829562269999997	0.271332685222261	0.102445163711195
ACMSD	23	ACMSD	1	30.47807409	ACMSD	ACMSD	ACMSD	-2.22083377747637	-0.545522892523635	-1.383178335	0.046889477116478	0.00499397759304092
ACN9	4	ACN9	1	26.82396674	ACN9	ACN9	ACN9	-1.35120629752078	0.285011647520778	-0.533097325	0.368616487715373	0.172467159506971
ACO1	186	ACO1	1	34.32318044	ACO1	ACO1	ACO1	-1.79853658385684	-0.362028241143129	-1.08028241249998	0.0634183527593107	0.00824470566886046
ACO2	272	ACO2	1	35.31396058	ACO2	ACO2	ACO2	-1.23326123038049	-0.330729354619507	-0.7819952925	0.0396583605617176	0.00380709566412604
ACOT1	7	ACOT1	1	28.8289368	ACOT1	ACOT1	ACOT1	-0.605939513843518	0.181854128843499	-0.21204269250001	0.454289461844561	0.251268119894662
ACOT11	35	ACOT11	1	30.65383809	ACOT11	ACOT11	ACOT11	-1.41441683089887	-0.680250599101137	-1.047333715	0.00776242212509818	0.000151904711619964
ACOT13	34	ACOT13	1	32.88926513	ACOT13	ACOT13	ACOT13	-1.68376011255039	-0.518494757449599	-1.101127435	0.029643567474482	0.00229113031329247
ACOT2	97	ACOT2	1	33.76976611	ACOT2	ACOT2	ACOT2	-1.32575525983847	-0.532753775161538	-0.929254517500006	0.0139152794926668	0.000587239227027224
ACOT4	7	ACOT4	1	29.12190691	ACOT4	ACOT4	ACOT4	-1.44812754059763	0.761824395597632	-0.343151572499998	0.671482641792158	0.496353537228643
ACOT7	28	ACOT7	1	30.58792062	ACOT7	ACOT7	ACOT7	-1.44540221515053	0.0578688651505294	-0.693766675000003	0.211322232862258	0.066107349184199
ACOT8	17	ACOT8	1	29.17724852	ACOT8	ACOT8	ACOT8	-0.824572742924392	0.252825952924379	-0.285873395000007	0.460540947680424	0.257536470538968
ACOT9	45	ACOT9	1	31.1127299	ACOT9	ACOT9	ACOT9	-0.382835356268627	0.462729996268633	0.0399473200000031	0.909758983164634	0.833877146215267
ACOX1	77	ACOX1	1	32.21791521	ACOX1	ACOX1	ACOX1	-2.0171602633742	-0.628888166625798	-1.323024215	0.0285935379298625	0.00217731932799255
ACOX2	48	ACOX2	1	30.59854648	ACOX2	ACOX2	ACOX2	-2.42060174171684	-0.459447338283159	-1.44002454	0.067778636553956	0.00932426225512819
ACOX3	26	ACOX3	1	29.58944923	ACOX3	ACOX3	ACOX3	-1.41739932603038	1.03042085103038	-0.193489237500003	0.841000518221084	0.726305468163809
ACP1	31	ACP1	1	32.3064224	ACP1	ACP1	ACP1	-0.124406031740753	0.463183936740754	0.1693889525	0.423566118055355	0.221802412021077
ACP2	21	ACP2	1	30.27507452	ACP2	ACP2	ACP2	-0.843213215272334	0.471761505272339	-0.185725854999998	0.701564532965316	0.53507120507148
ACP5	14	ACP5	1	29.32939693	ACP5	ACP5	ACP5	-0.921400651909891	2.20742721190989	0.643013279999998	0.56968188193316	0.373008046143225
ACP6	24	ACP6	1	28.77978031	ACP6	ACP6	ACP6	-1.59746908343612	-0.687869891563863	-1.14266948749999	0.0109024284281475	0.000367891720078076
ACPP	6	ACPP	1	28.44450032	ACPP	ACPP	ACPP	-2.176829351489	-1.08258075851102	-1.62970505500001	0.0073135197639796	0.000111698804228018
ACSF2	94	ACSF2	1	33.57685799	ACSF2	ACSF2	ACSF2	-3.44782220231154	-1.28788101768848	-2.36785161000001	0.0180767986665133	0.000908299303730587
ACSF3	40	ACSF3	1	31.27750205	ACSF3	ACSF3	ACSF3	-1.47611583067928	-0.46617475932072	-0.971145294999999	0.0277477858088931	0.00206250536848209
ACSL1	147	ACSL1	1	33.28570611	ACSL1	ACSL1	ACSL1	-1.31323361643317	-0.31330138856682	-0.813267502499997	0.0493451903263425	0.0054247360015848
ACSL3	43	ACSL3	1	30.07914294	ACSL3	ACSL3	ACSL3	-0.151919260115006	0.884480775114978	0.366280757499986	0.330747352315616	0.142646440457775
ACSL4	51	ACSL4	1	31.4249532	ACSL4	ACSL4	ACSL4	-0.892422387038204	-0.169866457961793	-0.531144422499999	0.0675430457548314	0.0092714155594882
ACSL5	7	ACSL5	1	27.05141289	ACSL5	ACSL5	ACSL5	0.221084579392666	1.32480974060734	0.772947160000001	0.0775502688968604	0.0118261227001566
ACSL6	1	ACSL6	0.9952	20.46428571	ACSL6	ACSL6	ACSL6	-1.27976291270378	-0.12342736229621	-0.701595137499996	0.115587803290299	0.0230487135492138
ACSM1	1	ACSM1	0.9668	24.12852247	ACSM1	ACSM1	ACSM1	-0.92761068205888	1.23621920705886	0.154304262499988	0.858389401643003	0.751988940259317
ACSM2A	179	ACSM2A	1	34.59721133	ACSM2A	ACSM2A	ACSM2A	-2.59483004362869	-0.620378731371316	-1.6076043875	0.0491885274619887	0.00539263029260532
ACSM2B	84	ACSM2B	1	33.5633176	ACSM2B	ACSM2B	ACSM2B	-2.55830398452869	-0.671924190471302	-1.6151140875	0.0412384301572769	0.00407361662093403
ACSM3	57	ACSM3	1	31.73412807	ACSM3	ACSM3	ACSM3	-2.82170588461899	-1.52197809538103	-2.17184199000001	0.00555033173231619	4.82793245432676e-05
ACSM4	1	ACSM4	0.9992	16.03913658	ACSM4	ACSM4	ACSM4	-3.598659401884	-1.326331178116	-2.46249529	0.0187090215041288	0.000978259637320887
ACSM5	17	ACSM5	1	29.05948101	ACSM5	ACSM5	ACSM5	-0.707810995450364	0.681445910450369	-0.0131825424999974	0.980897081983292	0.966354281070378
ACSS1	71	ACSS1	1	32.03481169	ACSS1	ACSS1	ACSS1	-1.26752182071773	-0.78637696928228	-1.026949395	0.00418800924386113	7.57604153402831e-06
ACSS2	38	ACSS2	1	30.15787794	ACSS2	ACSS2	ACSS2	-0.693152215384376	0.26609768038438	-0.213527267499998	0.536714891472398	0.336598684185097
ACSS3	85	ACSS3	1	33.29630074	ACSS3	ACSS3	ACSS3	-1.84895496941178	-0.785132055588235	-1.31704351250001	0.0114427299428302	0.000406237109417675
ACTA1	20	ACTA1	1	33.76323344	ACTA1	ACTA1	ACTA1	-1.05630168737459	0.293384622374607	-0.381458532499991	0.432155443603116	0.230190895826612
ACTA2	2	ACTA2	1	29.22831745	ACTA2	ACTA2	ACTA2	-2.03202646925787	0.657626254257886	-0.687200107499994	0.478999671898331	0.274259317939165
ACTB	33	ACTB	1	33.20892136	ACTB	ACTB	ACTB	-0.320249446673525	0.52484977667353	0.102300165000003	0.747638195307965	0.593812484926901
ACTBL2	55	ACTBL2	1	28.0851352	ACTBL2	ACTBL2	ACTBL2	-0.537673242239629	0.0279744022396371	-0.254849419999996	0.221439096217225	0.0715573236792728
ACTG1	758	ACTG1	1	36.29103192	ACTG1	ACTG1	ACTG1	-0.445885390345896	0.394015875345904	-0.0259347574999964	0.94059008979767	0.890880638758439
ACTG2	174	ACTG2	1	35.10663168	ACTG2	ACTG2	ACTG2	-1.29140652448282	0.107586884482799	-0.591909820000012	0.248607428201411	0.0871818484978626
ACTL6A	24	ACTL6A	1	30.89004058	ACTL6A	ACTL6A	ACTL6A	-0.137091420710865	0.45974292071085	0.161325749999992	0.452350813486336	0.249420261959637
ACTN1	171	ACTN1	1	34.18507447	ACTN1	ACTN1	ACTN1	-0.373386458922963	0.700901273922964	0.1637574075	0.677277834349045	0.504047719582613
ACTN4	353	ACTN4	1	35.04673447	ACTN4	ACTN4	ACTN4	-0.887145641741623	-0.0484026632583458	-0.467774152499985	0.141447975492146	0.0328690000538481
ACTR10	32	ACTR10	1	30.11412284	ACTR10	ACTR10	ACTR10	-0.187676537749022	0.306412082749014	0.0593677724999964	0.74880120072476	0.596496333924166
ACTR1A	22	ACTR1A	1	32.55258353	ACTR1A	ACTR1A	ACTR1A	-0.232555614547121	0.294637639547102	0.0310410124999905	0.884491210790001	0.793945716190722
ACTR1B	64	ACTR1B	1	33.27567888	ACTR1B	ACTR1B	ACTR1B	-0.349974328708084	0.230617553708084	-0.0596783875	0.788195337727821	0.649838376954672
ACTR2	87	ACTR2	1	32.99493345	ACTR2	ACTR2	ACTR2	-0.204008734022646	0.809772144022655	0.302881705000004	0.408580240957825	0.206921257438058
ACTR3	110	ACTR3	1	33.77900641	ACTR3	ACTR3	ACTR3	-0.282385288877572	0.796895823877571	0.2572552675	0.509390930344477	0.305480430845009
ACTR3B	5	ACTR3B	1	27.54689633	ACTR3B	ACTR3B	ACTR3B	-1.1909954741077	-0.0659662208923126	-0.628480847500004	0.140898146608786	0.0326486411440197
ACTR5	9	ACTR5	1	27.0765966	ACTR5	ACTR5	ACTR5	-0.0927223326913673	0.394909467691364	0.151093567499998	0.390977772000987	0.192131625899947
ACTR6	4	ACTR6	1	24.22194516	ACTR6	ACTR6	ACTR6	-0.161968723471107	0.438410328471102	0.138220802499998	0.523022854022269	0.321251556328353
ACTR8	5	ACTR8	1	25.93170498	ACTR8	ACTR8	ACTR8	-0.42113853730742	0.19038357230741	-0.115377482500005	0.604240638162026	0.411650623810698
ACTRT1	1	ACTRT1	0.999	24.7937318	ACTRT1	ACTRT1	ACTRT1	-1.03367857934284	0.334122904342851	-0.349777837499996	0.478483625924053	0.273867330017045
ACVR1	2	ACVR1	1	25.48133696	ACVR1	ACVR1	ACVR1	-0.092766019034095	0.839888859034084	0.373561419999994	0.271332685222261	0.102420191445435
ACY1	189	ACY1	1	35.27569587	ACY1	ACY1	ACY1	-2.76844046422537	-1.57086104077467	-2.16965075250002	0.00471461896057611	2.64306110872779e-05
ACY3	41	ACY3	1	32.25844719	ACY3	ACY3	ACY3	-1.59759879575996	-0.101164969240052	-0.849381882500005	0.135822672159682	0.0305914084774317
ACYP1	9	ACYP1	1	29.34103222	ACYP1	ACYP1	ACYP1	-0.2181498617103	1.29551629171033	0.538683215000013	0.327525402924797	0.140226458438302
ACYP2	7	ACYP2	1	27.20410134	ACYP2	ACYP2	ACYP2	-0.909680834288921	0.145662724288911	-0.382009055000005	0.320249093588454	0.134398031106561
ADA	26	ADA	1	29.5458472	ADA	ADA	ADA	0.0412368018647842	2.26423240813521	1.152734605	0.166986382990895	0.0436915089989034
ADAL	10	ADAL	1	26.64199982	ADAL	ADAL	ADAL	-0.426661953457777	0.47856685845777	0.0259524524999968	0.945068672362293	0.89863436603445
ADAM10	33	ADAM10	1	30.25957193	ADAM10	ADAM10	ADAM10	-0.720417665081884	0.0374256400818516	-0.341496012500016	0.221394515933185	0.071520588455269
ADAM15	1	ADAM15	1	22.02246098	ADAM15	ADAM15	ADAM15	0.263801195950738	1.09843367904928	0.681117437500006	0.0489342411811761	0.00532526941346334
ADAM17	9	ADAM17	1	26.8807135	ADAM17	ADAM17	ADAM17	-0.127100787862568	0.674237777862566	0.273568494999999	0.347229421508346	0.155014840492054
ADAM32	2	ADAM32	0.9727	24.67106668	ADAM32	ADAM32	ADAM32	-0.658578398741743	0.778937553741746	0.0601795775000014	0.920682792430377	0.85251990864957
ADAM9	21	ADAM9	1	28.79472782	ADAM9	ADAM9	ADAM9	0.0550249517730041	1.76363487822698	0.909329914999994	0.158177516815518	0.039561630849052
ADAMDEC1	2	ADAMDEC1	0.9999	25.40233974	ADAMDEC1	ADAMDEC1	ADAMDEC1	-1.40176773917039	0.394592039170402	-0.503587849999995	0.435979704745846	0.233665774182494
ADAMTS1	3	ADAMTS1	1	24.05369261	ADAMTS1	ADAMTS1	ADAMTS1	-0.837574061071996	0.122040966072005	-0.357766547499995	0.303925542952423	0.124574221538946
ADAMTS13	1	ADAMTS13	0.9888	22.6009666	ADAMTS13	ADAMTS13	ADAMTS13	-0.922523648072456	0.318779463072452	-0.301872092500002	0.500147504763721	0.29640612586905
ADAMTS7	1	ADAMTS7	1	21.51891276	ADAMTS7	ADAMTS7	ADAMTS7	-0.0215771804280849	2.84757830042809	1.41300056	0.186398390481588	0.0528081773941281
ADAMTSL1	8	ADAMTSL1	1	25.44424285	ADAMTSL1	ADAMTSL1	ADAMTSL1	-1.95426843166419	-0.904954773335813	-1.4296116025	0.00864242657614262	0.000210068058986422
ADAMTSL2	6	ADAMTSL2	1	26.61705363	ADAMTSL2	ADAMTSL2	ADAMTSL2	-2.19935742874737	-0.449677791252611	-1.32451760999999	0.0620603351599619	0.00796568699123503
ADAMTSL3	2	ADAMTSL3	1	23.81996617	ADAMTSL3	ADAMTSL3	ADAMTSL3	-0.476680846999444	0.582735481999443	0.0530273174999998	0.90281778348713	0.82418259571998
ADAMTSL4	4	ADAMTSL4	1	26.86076129	ADAMTSL4	ADAMTSL4	ADAMTSL4	-0.865223172918719	0.868884342918712	0.00183058499999689	0.997500770469749	0.996255633724535
ADAMTSL5	4	ADAMTSL5	1	26.06976484	ADAMTSL5	ADAMTSL5	ADAMTSL5	-1.80214421711051	-0.471537062889477	-1.13684064	0.0414689703116712	0.00412300681085723
ADAP1	9	ADAP1	1	28.85706659	ADAP1	ADAP1	ADAP1	-0.916567489634613	1.05486059463462	0.0691465525000012	0.933625600582573	0.876186204076737
ADAP2	5	ADAP2	1	27.51871065	ADAP2	ADAP2	ADAP2	0.264164227080056	1.87123800291993	1.06770111499999	0.0907606235860568	0.0152503478461292
ADAR	84	ADAR	1	31.06710636	ADAR	ADAR	ADAR	-0.107612528257811	0.487012313257808	0.189699892499998	0.378095511074662	0.180601143766979
ADARB1	5	ADARB1	1	29.68991073	ADARB1	ADARB1	ADARB1	-0.538155183542852	0.588339508542877	0.0250921625000124	0.955650033150723	0.921144464631514
ADAT1	2	ADAT1	1	28.93062683	ADAT1	ADAT1	ADAT1	-0.432547120660742	0.658346375660741	0.112899627499999	0.786982722509772	0.647631305635277
ADAT3	2	ADAT3	1	25.49893015	ADAT3	ADAT3	ADAT3	-0.0264675342560887	0.639272144256101	0.306402305000006	0.211927815609799	0.0667133277902639
ADCK1	13	ADCK1	1	27.79101157	ADCK1	ADCK1	ADCK1	-0.995263250943633	-0.480147079056369	-0.737705165000001	0.00769673506867066	0.00014777271950478
ADCK3	29	ADCK3	1	29.96343152	ADCK3	ADCK3	ADCK3	-1.01257090926865	-0.291181245731347	-0.651876077499999	0.0348726171182625	0.00298606676080735
ADCK4	11	ADCK4	1	28.21196947	ADCK4	ADCK4	ADCK4	-0.594745242241912	0.384072877241919	-0.105336182499997	0.778843384093403	0.634778959844558
ADCK5	3	ADCK5	1	24.85405552	ADCK5	ADCK5	ADCK5	-0.706914512934166	0.198825097934165	-0.2540447075	0.435812162062383	0.233444114242392
ADCY5	1	ADCY5	0.9902	24.7365436	ADCY5	ADCY5	ADCY5	-0.4801032750825	0.261362690082515	-0.109370292499992	0.688073832651864	0.517564764893354
ADCY6	8	ADCY6	1	25.92492544	ADCY6	ADCY6	ADCY6	-0.495363938356262	0.383864983356246	-0.055749477500008	0.875035209082739	0.778573939942302
ADCY9	2	ADCY9	1	23.44743731	ADCY9	ADCY9	ADCY9	-1.00675068316926	0.282884598169264	-0.361933042499999	0.43567202223804	0.233193285125293
ADD1	85	ADD1	1	32.34310882	ADD1	ADD1	ADD1	-0.795440301509481	-0.165152103490548	-0.480296202500014	0.0610179288264039	0.00769479438625546
ADD2	8	ADD2	1	27.51236663	ADD2	ADD2	ADD2	-0.511482959349328	1.21576712934934	0.352142085000008	0.57259283060406	0.376646539707481
ADD3	93	ADD3	1	32.75006046	ADD3	ADD3	ADD3	-0.781976833574442	-0.168966756425566	-0.475471795000004	0.0574753572466379	0.00700834159467325
ADH1A	4	ADH1A	1	28.27121728	ADH1A	ADH1A	ADH1A	-2.67831789348133	-1.57234968151865	-2.12533378749999	0.00418800924386113	1.69316912486522e-05
ADH1B	163	ADH1B	1	34.09336383	ADH1B	ADH1B	ADH1B	-3.26864834688095	-1.94421610311905	-2.606432225	0.00418800924386113	1.41273917918856e-05
ADH1C	12	ADH1C	1	29.31345213	ADH1C	ADH1C	ADH1C	-2.1798650182531	-1.09338207174691	-1.63662354500001	0.00718737271185585	0.000102935645495061
ADH5	115	ADH5	1	34.02297647	ADH5	ADH5	ADH5	-1.19849924174077	-0.000443978259251576	-0.599471610000009	0.180312390378898	0.0498655143135591
ADH6	45	ADH6	1	31.93958105	ADH6	ADH6	ADH6	-2.96945811769972	-1.26505047730028	-2.1172542975	0.0113384919499819	0.000397030645599974
ADHFE1	31	ADHFE1	1	29.40990329	ADHFE1	ADHFE1	ADHFE1	-1.89108330876469	-0.882313481235303	-1.386698395	0.0085746822817852	0.000197328938089921
ADI1	22	ADI1	1	30.27185645	ADI1	ADI1	ADI1	-0.732970025511045	0.179051690511046	-0.276959167499999	0.401479584689903	0.200252148871263
ADIPOQ	8	ADIPOQ	1	30.05319925	ADIPOQ	ADIPOQ	ADIPOQ	-0.813505539929553	1.56397891992956	0.375236690000005	0.666094379633181	0.489503957206859
ADIRF	24	ADIRF	1	34.47763756	ADIRF	ADIRF	ADIRF	-1.20282674905681	1.76065064405681	0.278911947499999	0.808921950977888	0.677324259911087
ADK	52	ADK	1	31.70264947	ADK	ADK	ADK	-0.621628821019586	0.179520966019576	-0.221053927500005	0.443545555246996	0.240494291982637
ADNP	39	ADNP	1	29.57711578	ADNP	ADNP	ADNP	-0.334178661971865	0.481718886971851	0.073770112499993	0.816587794807123	0.689213083333396
ADNP2	1	ADNP2	1	23.475312	ADNP2	ADNP2	ADNP2	-0.271274799809252	0.570814804809249	0.149770002499999	0.626366664557333	0.437919689229595
ADO	16	ADO	1	30.40026736	ADO	ADO	ADO	-0.242849892683829	0.321405032683835	0.039277570000003	0.86190177383444	0.757682899470714
ADPGK	17	ADPGK	1	29.97910347	ADPGK	ADPGK	ADPGK	0.218392379027304	1.13036732597268	0.674379852499992	0.0664641070767153	0.00899342608793409
ADPRH	16	ADPRH	1	29.75361605	ADPRH	ADPRH	ADPRH	-0.0222300908294507	0.999618195829439	0.488694052499994	0.198541631439001	0.0585566873446617
ADPRHL2	46	ADPRHL2	1	30.95162136	ADPRHL2	ADPRHL2	ADPRHL2	0.196929910098829	0.962135239901167	0.579532574999998	0.0620389151076283	0.00794648736123933
ADRA2A	1	ADRA2A	1	21.64547491	ADRA2A	ADRA2A	ADRA2A	-2.37438712595298	0.0828321359529891	-1.145777495	0.207586352972507	0.0638566189174128
ADRBK1	30	ADRBK1	1	28.86655199	ADRBK1	ADRBK1	ADRBK1	0.0483069805173737	1.09613076948263	0.572218875000004	0.149119251896294	0.0357601814975942
ADRBK2	3	ADRBK2	1	24.7163997	ADRBK2	ADRBK2	ADRBK2	-0.440597024596182	1.26088889959619	0.410145937500005	0.504474092028723	0.300394860245848
ADRM1	40	ADRM1	1	31.98156051	ADRM1	ADRM1	ADRM1	-0.0439559165205421	0.464070596520554	0.210057340000006	0.258590813831119	0.0933952298869631
ADSL	39	ADSL	1	31.83370056	ADSL	ADSL	ADSL	-0.0936475171003598	0.563986497100347	0.235169489999993	0.325872255191509	0.138559494295939
ADSS	27	ADSS	1	31.20662811	ADSS	ADSS	ADSS	-0.579970227614379	-0.0447755823856138	-0.312372904999997	0.127018894013744	0.0272310413106646
ADSSL1	50	ADSSL1	1	32.05765282	ADSSL1	ADSSL1	ADSSL1	-1.16698456985047	2.10644562485047	0.469730527499998	0.697386983967181	0.528719915126707
AEBP1	55	AEBP1	1	30.89054669	AEBP1	AEBP1	AEBP1	-1.09958147275999	0.303718647759991	-0.3979314125	0.430636454517796	0.228775831445632
AES	6	AES	1	28.81950086	AES	AES	AES	-0.38688682840898	0.251159058408984	-0.0678638849999977	0.781204771600496	0.638673311002886
AFAP1	7	AFAP1	1	27.57961679	AFAP1	AFAP1	AFAP1	0.0119171838326193	0.836942076167392	0.424429630000006	0.169642535831435	0.0450155836381749
AFAP1L1	6	AFAP1L1	1	26.99079168	AFAP1L1	AFAP1L1	AFAP1L1	-0.0550766264210946	1.65658970142109	0.8007565375	0.2064458621386	0.0631518204605522
AFAP1L2	22	AFAP1L2	1	29.2884194	AFAP1L2	AFAP1L2	AFAP1L2	-1.85874551704697	0.15375545704696	-0.852495030000004	0.248069591634975	0.086868141417714
AFF1	2	AFF1	1	25.04427734	AFF1	AFF1	AFF1	-0.47239130513216	0.54613191013215	0.0368703024999952	0.931561617709503	0.872253339678359
AFF4	3	AFF4	0.9997	25.66680849	AFF4	AFF4	AFF4	-0.192100985049866	0.542220640049867	0.1750598275	0.509354007859724	0.305406916462537
AFG3L2	78	AFG3L2	1	32.54752659	AFG3L2	AFG3L2	AFG3L2	-1.25273150321026	0.118446613210254	-0.567142445000002	0.258590813831119	0.0933019995930237
AFM	65	AFM	1	32.57090512	AFM	AFM	AFM	-1.32984177461738	0.766799614617367	-0.281521080000005	0.717731081433859	0.554944880751295
AFMID	14	AFMID	1	29.21252036	AFMID	AFMID	AFMID	-1.67447777503326	-0.42962280496675	-1.05205029	0.0430534398000943	0.00438430261889749
AFTPH	35	AFTPH	1	29.00459108	AFTPH	AFTPH	AFTPH	-0.519065621794587	0.14673840179457	-0.186163610000008	0.437572216426167	0.234784083851458
AGA	12	AGA	1	29.30379991	AGA	AGA	AGA	-0.72001979428308	0.194635679283093	-0.262692057499994	0.425377950313434	0.223376997504581
AGAP1	14	AGAP1	1	27.34940878	AGAP1	AGAP1	AGAP1	-0.615313403155567	0.57592543315556	-0.0196939850000035	0.965872994119416	0.941421746361073
AGAP2	1	AGAP2	1	20.60193377	AGAP2	AGAP2	AGAP2	-0.394174662102013	1.47313015710201	0.539477747499998	0.422535941171682	0.220883779267853
AGAP3	7	AGAP3	1	28.16972686	AGAP3	AGAP3	AGAP3	-0.00469229715600072	0.84094953715601	0.418128620000005	0.18460201476586	0.0520572096102215
AGFG1	23	AGFG1	1	31.23717705	AGFG1	AGFG1	AGFG1	-0.19202741290472	0.383160682904729	0.0955666350000044	0.649663876903519	0.467613265222048
AGFG2	13	AGFG2	1	30.09774372	AGFG2	AGFG2	AGFG2	-0.633953447785034	0.120831137785055	-0.256561154999989	0.348757662901683	0.156597994476883
AGGF1	1	AGGF1	0.9964	22.44553278	AGGF1	AGGF1	AGGF1	-1.17031512221614	-0.540566207783847	-0.855440664999993	0.00872858158067997	0.000214478983624397
AGK	31	AGK	1	30.92221013	AGK	AGK	AGK	-0.827136646771659	0.303986911771662	-0.261574867499998	0.521341585299478	0.319221066915851
AGL	161	AGL	1	31.84189693	AGL	AGL	AGL	-0.178503722411234	1.14338330241124	0.482439790000001	0.315687625543767	0.131624068986176
AGMAT	85	AGMAT	1	34.26362226	AGMAT	AGMAT	AGMAT	-2.34136514961616	-1.20842309538387	-1.77489412250002	0.0060269926961032	7.74797089874971e-05
AGO1	41	AGO1	1	29.27719191	AGO1	AGO1	AGO1	-0.212083279945896	0.422327379945893	0.105122049999999	0.65070154663174	0.468775949793809
AGO2	48	AGO2	1	31.18429242	AGO2	AGO2	AGO2	-0.0388952464795252	0.628200631479521	0.294652692499998	0.230097633471533	0.076273820494558
AGO3	15	AGO3	1	27.78190565	AGO3	AGO3	AGO3	-0.296410990691422	0.348381950691421	0.0259854799999992	0.924031016700914	0.857955576374041
AGPAT1	7	AGPAT1	1	29.24826978	AGPAT1	AGPAT1	AGPAT1	-0.522423105501785	0.437092315501798	-0.0426653949999931	0.915070132510054	0.843490069674458
AGPAT2	2	AGPAT2	0.9987	26.45704491	AGPAT2	AGPAT2	AGPAT2	-0.30922986195614	0.692153791956159	0.191461965000009	0.598902505446087	0.405682070887808
AGPAT3	25	AGPAT3	1	30.94213076	AGPAT3	AGPAT3	AGPAT3	-1.81410570223599	0.645583397235998	-0.584261152499998	0.510943352641417	0.307048528321827
AGPAT4	1	AGPAT4	0.9999	22.52948436	AGPAT4	AGPAT4	AGPAT4	-0.50748185607597	0.600621391075962	0.0465697674999959	0.920429093446089	0.851953648459189
AGPAT5	23	AGPAT5	1	30.02013842	AGPAT5	AGPAT5	AGPAT5	-0.876027652145367	0.300648477145366	-0.287689587500001	0.497944011788616	0.293994550146741
AGPAT6	3	AGPAT6	1	25.25674839	AGPAT6	AGPAT6	AGPAT6	-0.0257223215705042	0.640400691570511	0.307339185000004	0.211373224888545	0.0661646156755479
AGPAT9	14	AGPAT9	1	29.40948034	AGPAT9	AGPAT9	AGPAT9	-2.08682868410111	-0.77927832589889	-1.433053505	0.0180767986665133	0.000909765258153317
AGPS	37	AGPS	1	30.65992444	AGPS	AGPS	AGPS	-0.283552076155785	0.766321956155785	0.24138494	0.523366736402286	0.321854044471146
AGR2	2	AGR2	1	26.99796003	AGR2	AGR2	AGR2	-2.04569301610337	-1.31189218889662	-1.6787926025	0.00398483039189171	4.42089100462016e-06
AGRN	203	AGRN	1	34.00227319	AGRN	AGRN	AGRN	-1.43863119695009	0.523143131950089	-0.457744032500003	0.517338196230853	0.315151054486571
AGT	25	AGT	1	32.37619103	AGT	AGT	AGT	-1.32510689605319	0.413639351053224	-0.455733772499983	0.466785778700804	0.26293480323187
AGTPBP1	5	AGTPBP1	1	24.21928054	AGTPBP1	AGTPBP1	AGTPBP1	-0.422814317790061	0.519184382790049	0.048185032499994	0.90032923166849	0.820401044603649
AGTRAP	2	AGTRAP	1	30.40795632	AGTRAP	AGTRAP	AGTRAP	-0.668882890028247	-0.0597720999717484	-0.364327494999998	0.120037681993291	0.0245262971577317
AGXT	11	AGXT	1	27.93149259	AGXT	AGXT	AGXT	-2.41536193930505	-0.450701720694949	-1.43303183	0.0689982940285497	0.00964581715285774
AGXT2	102	AGXT2	1	32.3875869	AGXT2	AGXT2	AGXT2	-2.53998987597698	-0.774838984023024	-1.65741443	0.0303326906117284	0.00238011430115226
AHCTF1	21	AHCTF1	1	27.66428796	AHCTF1	AHCTF1	AHCTF1	-0.324307191120707	0.188755506120725	-0.0677758424999908	0.722390007717689	0.561227456323687
AHCY	76	AHCY	1	33.77549351	AHCY	AHCY	AHCY	-1.12966175725664	0.0192480122566189	-0.555206872500008	0.194175805924271	0.0564698072150419
AHCYL1	76	AHCYL1	1	32.39194253	AHCYL1	AHCYL1	AHCYL1	-0.455374955852951	0.168139665852952	-0.143617644999999	0.523022854022269	0.321028063184941
AHCYL2	35	AHCYL2	1	30.84705603	AHCYL2	AHCYL2	AHCYL2	-0.81604858368798	-0.221534771312023	-0.518791677500001	0.0388033271275136	0.00365530081059986
AHDC1	5	AHDC1	1	25.7366295	AHDC1	AHDC1	AHDC1	-0.143371074654838	0.489505134654835	0.173067029999999	0.447265160572663	0.244368711475786
AHNAK	722	AHNAK	1	34.47918494	AHNAK	AHNAK	AHNAK	0.383657168464632	1.34071864653538	0.862187907500008	0.0351701716050011	0.00304012786044445
AHNAK2	132	AHNAK2	1	31.89828566	AHNAK2	AHNAK2	AHNAK2	0.894835725814827	2.86173314418518	1.878284435	0.0283188276461663	0.00215068857464077
AHR	11	AHR	1	27.86572664	AHR	AHR	AHR	0.132086256750349	1.56868288824965	0.850384572500001	0.122880042723186	0.025647523067369
AHSA1	45	AHSA1	1	32.73753953	AHSA1	AHSA1	AHSA1	-0.528725199205712	0.031975989205722	-0.248374604999995	0.229012455752748	0.0755752652771549
AHSG	63	AHSG	1	34.91821971	AHSG	AHSG	AHSG	-1.25593683586436	1.04410604586435	-0.105915395000004	0.911525826411267	0.838005722474887
AHSP	7	AHSP	1	29.16512139	AHSP	AHSP	AHSP	-1.1050476149974	1.4114562349974	0.15320431	0.880374675327778	0.787142864022264
AIDA	17	AIDA	1	30.3360704	AIDA	AIDA	AIDA	0.121001770426514	0.724580484573475	0.422791127499995	0.0775108514039878	0.0118122941473954
AIF1	24	AIF1	1	32.6894267	AIF1	AIF1	AIF1	-0.264658030255382	1.89540501525535	0.815373492499987	0.298294846547861	0.120566332102928
AIF1L	24	AIF1L	1	30.9548031	AIF1L	AIF1L	AIF1L	-2.60744789195481	-1.25809119804519	-1.932769545	0.00769673506867066	0.000147589933953292
AIFM1	160	AIFM1	1	34.56967666	AIFM1	AIFM1	AIFM1	-1.80962698178059	-0.540952393219444	-1.17528968750002	0.0318055253273133	0.00257908647132223
AIFM2	18	AIFM2	1	29.70801717	AIFM2	AIFM2	AIFM2	0.21257759151705	1.80994273348295	1.0112601625	0.103158623987835	0.0190710799566013
AIG1	2	AIG1	1	28.02217246	AIG1	AIG1	AIG1	-0.632441987273533	1.68757109227352	0.527564552499996	0.528273746878036	0.326874375904866
AIM1	48	AIM1	1	29.31201482	AIM1	AIM1	AIM1	0.117678593450169	0.916102511549841	0.516890552500005	0.0970317846005928	0.017214211710786
AIMP1	55	AIMP1	1	31.57100247	AIMP1	AIMP1	AIMP1	-0.432943156337472	0.147546091337459	-0.142698532500006	0.495928080813134	0.291548452956585
AIMP2	27	AIMP2	1	31.53383682	AIMP2	AIMP2	AIMP2	-0.515350738548505	0.236846468548513	-0.139252134999996	0.610709450310392	0.420136072674451
AIP	31	AIP	1	32.16536799	AIP	AIP	AIP	-0.0284708656622054	0.48288517566221	0.227207155000002	0.228069124520201	0.0748426152553815
AJUBA	3	AJUBA	1	23.45655584	AJUBA	AJUBA	AJUBA	0.128799547865139	0.673024767134866	0.400912157500002	0.0671529460211937	0.0091704577824202
AK1	42	AK1	1	32.11597674	AK1	AK1	AK1	-1.21552647631747	0.00158462631748502	-0.606970924999992	0.181451646236648	0.0504753432531904
AK2	74	AK2	1	33.6481006	AK2	AK2	AK2	-1.01694431118909	-0.111866408810902	-0.564405359999995	0.107344542263916	0.0204144345616634
AK3	55	AK3	1	33.30218062	AK3	AK3	AK3	-1.46380432958461	-0.772933625415376	-1.11836897749999	0.00560784008422537	6.09909509208475e-05
AK4	67	AK4	1	34.03360067	AK4	AK4	AK4	-2.05948485334053	-0.299108091659499	-1.17929647250001	0.0882650378709716	0.0146618776977802
AK6	8	AK6	1	27.11011503	AK6	AK6	AK6	-0.0252647393710306	0.741397314371027	0.358066287499998	0.207158863777009	0.0635082096013918
AKAP1	20	AKAP1	1	28.93713176	AKAP1	AKAP1	AKAP1	-0.716959625810274	0.578198735810267	-0.0693804450000037	0.8962477855442	0.812098187980952
AKAP10	15	AKAP10	1	28.44975268	AKAP10	AKAP10	AKAP10	-0.305085262367445	0.198348582367441	-0.0533683400000022	0.781778806969527	0.639773397856858
AKAP11	10	AKAP11	1	27.43256361	AKAP11	AKAP11	AKAP11	-0.296088981061765	0.389030886061776	0.0464709525000053	0.865654420570872	0.763660024896657
AKAP12	180	AKAP12	1	33.05225279	AKAP12	AKAP12	AKAP12	-0.268924970873785	1.16433683587378	0.4477059325	0.387390870600428	0.188905443722925
AKAP13	65	AKAP13	1	29.07293908	AKAP13	AKAP13	AKAP13	0.15699704959399	0.702906965406001	0.429952007499995	0.055158119002375	0.00645875705111018
AKAP17A	15	AKAP17A	1	27.90583675	AKAP17A	AKAP17A	AKAP17A	-0.339207666078401	0.19627884107841	-0.0714644124999957	0.719294186411341	0.557298834090965
AKAP2	74	AKAP2	1	31.69715932	AKAP2	AKAP2	AKAP2	-0.712591713291195	0.395682868291194	-0.1584544225	0.698540388950637	0.530189130830875
AKAP5	2	AKAP5	1	22.79527377	AKAP5	AKAP5	AKAP5	-0.484695053778837	0.342174753778836	-0.0712601500000005	0.825388017817518	0.702932569082312
AKAP7	7	AKAP7	1	26.52785272	AKAP7	AKAP7	AKAP7	-0.106875222143112	0.475347312143102	0.184236044999995	0.381793039462847	0.183792050161994
AKAP8	31	AKAP8	1	28.36282914	AKAP8	AKAP8	AKAP8	-0.144811047372572	0.464545167372579	0.159867060000003	0.466458557314358	0.262515254645902
AKAP8L	25	AKAP8L	1	29.33650783	AKAP8L	AKAP8L	AKAP8L	-0.434900402929974	0.315147662929979	-0.0598763699999978	0.839386502787546	0.723720141196135
AKAP9	157	AKAP9	1	29.45028559	AKAP9	AKAP9	AKAP9	-0.273351320866794	0.484150275866781	0.105399477499994	0.706241163784093	0.541011508547466
AKNA	3	AKNA	1	26.28089978	AKNA	AKNA	AKNA	-0.347211241366981	0.421182151366988	0.0369854550000035	0.907457675185634	0.830802735751684
AKR1A1	99	AKR1A1	1	34.79415468	AKR1A1	AKR1A1	AKR1A1	-1.17588404114918	0.154630726149187	-0.510626657499998	0.291478795186603	0.115327414373882
AKR1B1	123	AKR1B1	1	35.2945163	AKR1B1	AKR1B1	AKR1B1	-0.558761739936049	1.78679887993603	0.614018569999992	0.466842514940448	0.263484109895624
AKR1B10	52	AKR1B10	1	33.69786359	AKR1B10	AKR1B10	AKR1B10	-2.10537002272112	2.81591403272114	0.35527200500001	0.856216354950574	0.749048982636538
AKR1B15	2	AKR1B15	0.9981	25.10856402	AKR1B15	AKR1B15	AKR1B15	-0.505939849608054	1.93715201960806	0.715606085000001	0.416316424643294	0.215119652387025
AKR1C1	34	AKR1C1	1	33.05314247	AKR1C1	AKR1C1	AKR1C1	-1.54282955852471	0.750055203524704	-0.396387177500003	0.635851306618169	0.450386659241493
AKR1C2	14	AKR1C2	1	29.50484371	AKR1C2	AKR1C2	AKR1C2	-1.29057162724945	0.25811772224947	-0.516226952499991	0.357524045713641	0.163833966464378
AKR1C3	126	AKR1C3	1	33.68042558	AKR1C3	AKR1C3	AKR1C3	-1.20494607616561	0.936488546165632	-0.134228764999989	0.876753330257637	0.781030579807482
AKR1C4	2	AKR1C4	1	21.15302843	AKR1C4	AKR1C4	AKR1C4	-0.756222438441991	0.755945043442007	-0.000138697499991736	0.999674661795126	0.999674661795126
AKR7A2	59	AKR7A2	1	34.11308683	AKR7A2	AKR7A2	AKR7A2	-0.874011810463107	0.229065015463083	-0.322473397500012	0.417265272991737	0.215932661734376
AKR7A3	93	AKR7A3	1	33.81854414	AKR7A3	AKR7A3	AKR7A3	-2.01313585183182	-0.591302288168189	-1.30221907000001	0.0331617661176102	0.00275929975259994
AKT1	25	AKT1	1	30.15499187	AKT1	AKT1	AKT1	-0.036282101373534	0.639474556373533	0.301596227499999	0.225844987193981	0.0737783069613016
AKT1S1	7	AKT1S1	1	29.541388	AKT1S1	AKT1S1	AKT1S1	-0.0399479725822649	0.528834697582265	0.2444433625	0.241931880716382	0.0831084201432171
AKT2	16	AKT2	1	30.76676575	AKT2	AKT2	AKT2	-0.123752969086915	0.426884639086907	0.151565834999996	0.444456782613667	0.241537761670852
AKT3	9	AKT3	1	27.73613729	AKT3	AKT3	AKT3	-0.397473968821368	0.639061183821377	0.120793607500005	0.756796564720276	0.607419388584776
AKTIP	7	AKTIP	1	28.54989022	AKTIP	AKTIP	AKTIP	-0.515830463812509	0.755875843812507	0.120022689999999	0.80847876516556	0.676483495459236
ALAD	74	ALAD	1	32.99022133	ALAD	ALAD	ALAD	-1.51778283641285	-0.258358403587125	-0.888070619999986	0.076116998129444	0.0114309843887788
ALAS1	4	ALAS1	1	27.4638857	ALAS1	ALAS1	ALAS1	-0.480352234158466	0.172503579158458	-0.153924327500004	0.514171762964004	0.310428659217052
ALB	1215	ALB	1	36.69477238	ALB	ALB	ALB	-0.969051555182511	0.788502540182529	-0.0902745074999913	0.900005884900696	0.819672530575218
ALCAM	36	ALCAM	1	30.6939342	ALCAM	ALCAM	ALCAM	-0.65483721258925	0.430429212589239	-0.112204000000006	0.787220509063321	0.647958303022265
ALDH16A1	41	ALDH16A1	1	30.73766321	ALDH16A1	ALDH16A1	ALDH16A1	-0.57050365747653	0.168538227476526	-0.200982715000002	0.449607576770705	0.24677402246961
ALDH18A1	60	ALDH18A1	1	30.92866343	ALDH18A1	ALDH18A1	ALDH18A1	-0.271785965464473	0.675075475464473	0.201644755	0.555174641013582	0.356789996221739
ALDH1A1	302	ALDH1A1	1	35.38449933	ALDH1A1	ALDH1A1	ALDH1A1	0.201163834708612	1.5596947302914	0.880429282500003	0.0967774068926529	0.0171300402518009
ALDH1A2	71	ALDH1A2	1	31.83385949	ALDH1A2	ALDH1A2	ALDH1A2	-1.81635783700805	0.443978877008043	-0.686189480000003	0.401479584689903	0.200382884106266
ALDH1A3	28	ALDH1A3	1	29.61367278	ALDH1A3	ALDH1A3	ALDH1A3	-0.589273841091449	1.80806778109145	0.609396969999999	0.481109443983926	0.27653481808012
ALDH1B1	73	ALDH1B1	1	32.76551044	ALDH1B1	ALDH1B1	ALDH1B1	-2.01294887257015	-0.437203747429844	-1.22507631	0.0571402890300533	0.00692138044630298
ALDH1L1	182	ALDH1L1	1	33.74432554	ALDH1L1	ALDH1L1	ALDH1L1	-2.58664365007134	-0.175053044928688	-1.38084834750001	0.133583274245746	0.0295055340996655
ALDH1L2	35	ALDH1L2	1	28.61252628	ALDH1L2	ALDH1L2	ALDH1L2	-0.940238781752194	2.6827534667522	0.871257342500002	0.505371850922406	0.301468355088062
ALDH2	161	ALDH2	1	34.80662872	ALDH2	ALDH2	ALDH2	-1.78592474941074	-0.352974735589281	-1.06944974250001	0.0647599779859696	0.00857588009032558
ALDH3A2	51	ALDH3A2	1	32.87221474	ALDH3A2	ALDH3A2	ALDH3A2	-1.72433383294164	0.343491707941626	-0.690421062500008	0.357011660233203	0.163211330900041
ALDH3B1	8	ALDH3B1	1	28.17313903	ALDH3B1	ALDH3B1	ALDH3B1	-0.247939700039829	1.30520110003983	0.528630700000001	0.348150416851629	0.15611464985601
ALDH4A1	157	ALDH4A1	1	34.71570812	ALDH4A1	ALDH4A1	ALDH4A1	-2.66906244730172	-0.800469252698276	-1.73476585	0.0315207274694643	0.00254645513898546
ALDH5A1	77	ALDH5A1	1	32.82114127	ALDH5A1	ALDH5A1	ALDH5A1	-1.81474715720251	-0.64783802779751	-1.23129259250001	0.020449561100458	0.00115965336480418
ALDH6A1	223	ALDH6A1	1	34.68227389	ALDH6A1	ALDH6A1	ALDH6A1	-2.55412424678483	-1.05805623321515	-1.80609023999999	0.0125835477228989	0.000481460086262435
ALDH7A1	121	ALDH7A1	1	34.36554338	ALDH7A1	ALDH7A1	ALDH7A1	-1.79889256189912	-0.301384848100869	-1.05013870499999	0.0774433368221926	0.0117473301644556
ALDH8A1	56	ALDH8A1	1	31.30711488	ALDH8A1	ALDH8A1	ALDH8A1	-2.67166914856383	-0.778625216436161	-1.7251471825	0.0337090689223044	0.00284166869564994
ALDH9A1	134	ALDH9A1	1	33.84493234	ALDH9A1	ALDH9A1	ALDH9A1	-1.06128809058697	0.0976287305869999	-0.481829679999983	0.256774302014783	0.0918845409529451
ALDOA	263	ALDOA	1	34.43875776	ALDOA	ALDOA	ALDOA	0.291981008132574	1.32270071686742	0.807340862499998	0.0560286611650947	0.00665142401164928
ALDOB	264	ALDOB	1	35.30524233	ALDOB	ALDOB	ALDOB	-3.41826002293173	-1.12378527206828	-2.2710226475	0.0255126332873693	0.00172914670389432
ALDOC	68	ALDOC	1	32.64651142	ALDOC	ALDOC	ALDOC	0.2278385116647	1.69607967333535	0.961959092500024	0.0939734199737698	0.016283039386277
ALG1	16	ALG1	1	29.80385376	ALG1	ALG1	ALG1	-0.241446126630714	1.06800231663072	0.413278095000003	0.383016056992877	0.184817378542257
ALG11	13	ALG11	1	29.40369515	ALG11	ALG11	ALG11	-0.417264854148782	0.534701594148777	0.0587183699999976	0.87872006628192	0.784422723818586
ALG12	6	ALG12	1	27.0811714	ALG12	ALG12	ALG12	-0.174898065633239	0.610140655633226	0.217621294999994	0.441762203989395	0.238482889639077
ALG13	12	ALG13	1	29.68301313	ALG13	ALG13	ALG13	-0.131301153801417	1.00589774380141	0.437298294999998	0.290588911005154	0.114711547924778
ALG14	3	ALG14	1	26.60353049	ALG14	ALG14	ALG14	-0.410843757948211	1.13133955794821	0.360247899999997	0.516813032644576	0.314636486330518
ALG2	26	ALG2	1	30.30868923	ALG2	ALG2	ALG2	-0.236656926871809	1.02671009187181	0.395026582500002	0.386803971687681	0.188512573383209
ALG5	15	ALG5	1	29.5682881	ALG5	ALG5	ALG5	-0.0708215572536701	1.27013944225368	0.599658942500003	0.224865662744228	0.0733129984695729
ALG6	3	ALG6	0.9999	25.42845936	ALG6	ALG6	ALG6	-0.0372151618310898	0.938295871831085	0.450540354999998	0.210908381117995	0.0659421060479864
ALG8	1	ALG8	1	25.57520725	ALG8	ALG8	ALG8	-0.0484454339573628	0.904122848957351	0.427838707499994	0.223266603821114	0.072285303732294
ALG9	5	ALG9	1	27.29423876	ALG9	ALG9	ALG9	-0.0242412019110606	1.07933256691107	0.527545682500005	0.198541631439001	0.0586465051249036
ALKBH1	1	ALKBH1	1	21.957277	ALKBH1	ALKBH1	ALKBH1	-0.70871128650312	0.0150851415031095	-0.346813072500005	0.19765480297107	0.0581701175057571
ALKBH2	1	ALKBH2	0.9998	23.67099388	ALKBH2	ALKBH2	ALKBH2	-0.544525901277059	0.254631746277046	-0.144947077500007	0.618874801485078	0.429248815916579
ALKBH3	2	ALKBH3	1	25.84927078	ALKBH3	ALKBH3	ALKBH3	-0.198478633414453	0.38958676341445	0.0955540649999982	0.656819449570142	0.477162934468354
ALKBH4	7	ALKBH4	1	27.10079892	ALKBH4	ALKBH4	ALKBH4	-0.115865939976356	0.713830889976347	0.298982474999995	0.322502398608292	0.13592915015472
ALKBH5	13	ALKBH5	1	28.98520907	ALKBH5	ALKBH5	ALKBH5	-0.170010002702711	0.674293062702724	0.252141530000006	0.408706760555185	0.207094580436636
ALKBH6	1	ALKBH6	0.9981	22.57856567	ALKBH6	ALKBH6	ALKBH6	-0.94697837174069	-0.141129888259316	-0.544054130000003	0.0861526002802026	0.0141285050989016
ALKBH7	5	ALKBH7	1	28.59500391	ALKBH7	ALKBH7	ALKBH7	-1.54022728586704	-0.23721409913296	-0.888720692499998	0.0835550350177407	0.0134526287011913
ALKBH8	3	ALKBH8	1	27.22370604	ALKBH8	ALKBH8	ALKBH8	0.0866657258912154	0.745070719108789	0.415868222500002	0.103866070277333	0.0192705077722058
ALLC	1	ALLC	0.9583	24.39046731	ALLC	ALLC	ALLC	-0.519116963624134	1.19417714862414	0.337530092500003	0.586341708789186	0.392183746582103
ALMS1	2	ALMS1	0.9838	22.86052611	ALMS1	ALMS1	ALMS1	-1.20049658776757	-0.184013832232429	-0.692255209999999	0.083916221592445	0.013550163466415
ALOX12B	1	ALOX12B	0.9692	22.09044701	ALOX12B	ALOX12B	ALOX12B	-1.1520469895141	0.124117894514097	-0.513964547500002	0.269165022160751	0.100825671027398
ALOX15	2	ALOX15	0.9553	18.8814939	ALOX15	ALOX15	ALOX15	-1.47605422665932	0.554457661659328	-0.460798282499997	0.529334162413647	0.327797454081674
ALOX15B	10	ALOX15B	1	27.29675184	ALOX15B	ALOX15B	ALOX15B	-0.799094097815661	2.44275605281567	0.821830977500003	0.481952332644366	0.27774842448108
ALOX5	25	ALOX5	1	29.59684955	ALOX5	ALOX5	ALOX5	0.75984837199285	1.96550708800716	1.36267773000001	0.0158508978001716	0.000744984203215328
ALOX5AP	3	ALOX5AP	1	29.47252413	ALOX5AP	ALOX5AP	ALOX5AP	-0.10254000428487	0.583339104284869	0.240399549999999	0.334627449324341	0.145562096715671
ALPK2	6	ALPK2	1	25.99083516	ALPK2	ALPK2	ALPK2	-0.320440043896316	1.47404075389631	0.576800354999996	0.374930225049269	0.177679662182571
ALPL	12	ALPL	1	28.86491535	ALPL	ALPL	ALPL	-0.328053424969809	1.3186114449698	0.495279009999997	0.405492540719129	0.204165673656534
ALPP	1	ALPP	1	23.85313354	ALPP	ALPP	ALPP	-0.485535502126595	0.302754557126597	-0.0913904724999988	0.758175022864228	0.609242605972933
ALS2	11	ALS2	1	26.04838101	ALS2	ALS2	ALS2	-0.257077765894162	0.436368385894137	0.0896453099999874	0.72910759107719	0.569461339919492
ALYREF	29	ALYREF	1	32.90120786	ALYREF	ALYREF	ALYREF	-0.113214090372538	0.584545095372534	0.235665502499998	0.351921473186233	0.158948036705274
AMACR	46	AMACR	1	31.65797883	AMACR	AMACR	AMACR	-1.61986957689	0.389324196889997	-0.615272690000001	0.397205828145377	0.196860256127724
AMBP	59	AMBP	1	33.07817032	AMBP	AMBP	AMBP	-1.59621289310419	-0.473984886895844	-1.03509889000001	0.0322766931319607	0.00264661042441972
AMBRA1	2	AMBRA1	1	25.03097903	AMBRA1	AMBRA1	AMBRA1	-0.0567498541347104	0.623028969134704	0.283139557499997	0.255938150671252	0.0913874515228571
AMD1	1	AMD1	0.9997	20.73952206	AMD1	AMD1	AMD1	-0.326249788816097	0.527221043816096	0.100485627499999	0.753700117243289	0.60378183966775
AMDHD1	31	AMDHD1	1	29.50765271	AMDHD1	AMDHD1	AMDHD1	-1.82962711887348	-0.0155557111265365	-0.922591415000007	0.173898136956386	0.0469784152570076
AMDHD2	26	AMDHD2	1	31.25829179	AMDHD2	AMDHD2	AMDHD2	-0.204401587462364	0.762928147462368	0.279263280000002	0.42273085423896	0.221192906887718
AMFR	1	AMFR	0.9999	25.27461867	AMFR	AMFR	AMFR	-0.839435453284138	0.0874682332841403	-0.375983609999999	0.266478575182908	0.0987704249921521
AMN	35	AMN	1	31.56060712	AMN	AMN	AMN	-1.70662308550323	-0.00209782449676144	-0.854360454999995	0.179891311309483	0.0495547424372382
AMOT	8	AMOT	1	28.37933594	AMOT	AMOT	AMOT	-0.739605716433784	-0.0926931585662151	-0.4161494375	0.0985205342163054	0.0177267405992828
AMOTL1	2	AMOTL1	1	25.43964925	AMOTL1	AMOTL1	AMOTL1	-0.222683025319967	0.533514820319972	0.155415897500003	0.56968188193316	0.372985284339628
AMOTL2	3	AMOTL2	1	25.87643092	AMOTL2	AMOTL2	AMOTL2	-1.2306920402464	0.334646070246393	-0.448022985000001	0.426484010528131	0.224834283714628
AMPD2	48	AMPD2	1	33.46326905	AMPD2	AMPD2	AMPD2	0.0920914106170121	1.028669514383	0.560380462500007	0.120037681993291	0.0244913505804111
AMPD3	32	AMPD3	1	29.16927021	AMPD3	AMPD3	AMPD3	-0.165594146652733	1.24178646165273	0.538096157499997	0.292878800727459	0.116507067588744
AMPH	4	AMPH	1	26.16147545	AMPH	AMPH	AMPH	-1.24854983760649	-0.0825811873935122	-0.665565512499999	0.134604614222945	0.0298848552440204
AMT	38	AMT	1	30.19481569	AMT	AMT	AMT	-2.31608261405098	-1.07671896594902	-1.69640079	0.0085746822817852	0.000203345983902023
AMZ2	2	AMZ2	1	24.56637762	AMZ2	AMZ2	AMZ2	-0.569176787374601	0.562832607374608	-0.00317208999999607	0.994421006962568	0.99006086811249
ANAPC1	24	ANAPC1	1	27.71443316	ANAPC1	ANAPC1	ANAPC1	-0.0796594958852759	0.399693820885285	0.160017162500004	0.357048383804025	0.163288101036322
ANAPC10	4	ANAPC10	1	26.67621353	ANAPC10	ANAPC10	ANAPC10	-0.0550916907932444	0.536102795793231	0.240505552499993	0.265259786509412	0.0979441329713521
ANAPC13	2	ANAPC13	1	27.71860585	ANAPC13	ANAPC13	ANAPC13	-0.292514094242486	0.25642982924248	-0.0180421325000033	0.938025492953732	0.883910456950753
ANAPC15	1	ANAPC15	1	22.69207266	ANAPC15	ANAPC15	ANAPC15	-0.252290294757494	0.681780334757485	0.214745019999995	0.523366736402286	0.32188505885841
ANAPC16	3	ANAPC16	1	24.23936183	ANAPC16	ANAPC16	ANAPC16	0.0250465943643537	0.570692835635641	0.297869714999997	0.149119251896294	0.0358120801521463
ANAPC2	5	ANAPC2	1	26.83626781	ANAPC2	ANAPC2	ANAPC2	-0.169189684958982	0.342045874958972	0.0864280949999952	0.643444758594449	0.460113296866833
ANAPC4	6	ANAPC4	1	25.88714995	ANAPC4	ANAPC4	ANAPC4	-0.291092816366249	0.192583876366261	-0.0492544699999939	0.790246218444797	0.652839815963826
ANAPC5	9	ANAPC5	1	27.34267966	ANAPC5	ANAPC5	ANAPC5	-0.0770185944481866	0.396378339448186	0.1596798725	0.352414525428914	0.159428707778396
ANAPC7	15	ANAPC7	1	28.13852433	ANAPC7	ANAPC7	ANAPC7	-0.109788590732633	0.407925115732623	0.149068262499995	0.424197056518948	0.222302360632623
ANG	18	ANG	1	31.93375963	ANG	ANG	ANG	-1.20971776797938	-0.392253822020621	-0.800985795000003	0.0263180960605954	0.0018394796338873
ANGEL1	2	ANGEL1	1	25.23842599	ANGEL1	ANGEL1	ANGEL1	-1.15100812964184	0.0173702696418431	-0.566818929999997	0.192614534421075	0.055701917393834
ANGEL2	6	ANGEL2	1	25.43001723	ANGEL2	ANGEL2	ANGEL2	-0.41914430005661	0.124199380056611	-0.147472459999999	0.450667796696676	0.247628659243922
ANGPT2	8	ANGPT2	1	26.19865243	ANGPT2	ANGPT2	ANGPT2	-0.2551384604805	2.7644233504805	1.254642445	0.257023430618845	0.0920514576023719
ANGPTL1	1	ANGPTL1	0.9905	22.70936274	ANGPTL1	ANGPTL1	ANGPTL1	-0.832825732451929	-0.0408542725480754	-0.436840002500002	0.145542377366393	0.0343635608083436
ANGPTL2	20	ANGPTL2	1	28.80273869	ANGPTL2	ANGPTL2	ANGPTL2	-0.884945968056386	1.76302888805638	0.439041459999999	0.650599115427406	0.468510104301732
ANGPTL3	2	ANGPTL3	0.994	31.02704336	ANGPTL3	ANGPTL3	ANGPTL3	-2.11186502048338	-0.752940829516617	-1.432402925	0.020449561100458	0.00116736778445378
ANGPTL4	6	ANGPTL4	1	28.08293551	ANGPTL4	ANGPTL4	ANGPTL4	-0.247698623709385	2.13674669370937	0.944524034999993	0.276772219362257	0.10568427861881
ANK1	92	ANK1	1	31.38451159	ANK1	ANK1	ANK1	-0.856759656182641	1.68198500618264	0.412612675000002	0.656785935395012	0.477064653869232
ANK2	123	ANK2	1	30.76857928	ANK2	ANK2	ANK2	-1.94175930786079	-0.699656472139208	-1.32070789	0.0198769604240942	0.00110460970183317
ANK3	176	ANK3	1	32.17142982	ANK3	ANK3	ANK3	-1.6884365071033	-0.379560732896716	-1.03399862000001	0.0545447868523929	0.00635393129747996
ANKFY1	73	ANKFY1	1	31.28388583	ANKFY1	ANKFY1	ANKFY1	-0.443123194747817	0.108993124747824	-0.167065034999997	0.403054601926934	0.201710230434841
ANKH	1	ANKH	1	20.74619409	ANKH	ANKH	ANKH	0.0787598005619508	0.799212369438042	0.438986084999996	0.114021990384385	0.0226239989698449
ANKHD1	38	ANKHD1	1	29.04157464	ANKHD1	ANKHD1	ANKHD1	0.0901478351573379	0.642686089842656	0.366416962499997	0.0913876843600911	0.0153837206849867
ANKIB1	20	ANKIB1	1	27.92572755	ANKIB1	ANKIB1	ANKIB1	-0.75502839102743	-0.020977118972567	-0.388002754999999	0.160497672829196	0.0406189915607792
ANKLE2	13	ANKLE2	1	28.0666896	ANKLE2	ANKLE2	ANKLE2	-0.16257703354537	0.520682613545356	0.179052789999993	0.466814511309526	0.263015823553918
ANKMY2	26	ANKMY2	1	30.045017	ANKMY2	ANKMY2	ANKMY2	-0.517958857203714	0.23926142720372	-0.139348714999997	0.613135712143781	0.422794640839842
ANKRD10	6	ANKRD10	1	27.18387136	ANKRD10	ANKRD10	ANKRD10	-0.115539552865638	0.449110062865618	0.16678525499999	0.413297044622803	0.211629762536558
ANKRD11	3	ANKRD11	1	23.14993624	ANKRD11	ANKRD11	ANKRD11	-0.821403883440199	-0.125124846559805	-0.473264365000002	0.0843385428036039	0.0136778998313863
ANKRD13A	29	ANKRD13A	1	29.67693199	ANKRD13A	ANKRD13A	ANKRD13A	0.0420044820098501	0.691346862990145	0.366675672499998	0.137566213620174	0.0312454980406083
ANKRD16	1	ANKRD16	1	26.22424902	ANKRD16	ANKRD16	ANKRD16	0.302544758257558	1.08160121674242	0.692072987499991	0.0363331221504707	0.00329801411350717
ANKRD17	42	ANKRD17	1	29.14423447	ANKRD17	ANKRD17	ANKRD17	-0.150250285546363	0.308991345546346	0.0793705299999914	0.635858179795713	0.450506753935213
ANKRD2	17	ANKRD2	1	30.01935259	ANKRD2	ANKRD2	ANKRD2	-2.3764394480193	1.19656197801931	-0.589938734999993	0.652168044331365	0.470309967608707
ANKRD22	1	ANKRD22	1	25.08912342	ANKRD22	ANKRD22	ANKRD22	-0.6305903054819	0.437658910481905	-0.0964656974999976	0.816866297280102	0.689578508142658
ANKRD26	3	ANKRD26	0.9562	24.58765347	ANKRD26	ANKRD26	ANKRD26	-0.599020899962992	0.669817884962986	0.035398492499997	0.946697772881199	0.901344122642311
ANKRD27	8	ANKRD27	1	27.64080825	ANKRD27	ANKRD27	ANKRD27	-0.155940954974114	0.288762014974126	0.066410530000006	0.683953216201417	0.512515613832133
ANKRD28	27	ANKRD28	1	28.60612724	ANKRD28	ANKRD28	ANKRD28	-0.55759647651602	-0.0813095434839662	-0.319453009999993	0.0879225555050646	0.0145783843923677
ANKRD36	1	ANKRD36	1	23.18040832	ANKRD36	ANKRD36	ANKRD36	-1.07654285919196	2.98706519419196	0.955261167500002	0.514650836816746	0.311766036954766
ANKRD39	2	ANKRD39	1	24.14005392	ANKRD39	ANKRD39	ANKRD39	-0.410112772147464	0.396560227147461	-0.00677627250000157	0.983090228946793	0.970212115767773
ANKRD40	2	ANKRD40	1	23.37698217	ANKRD40	ANKRD40	ANKRD40	0.0116255014813401	0.599712418518671	0.305668960000006	0.166281278789149	0.0433061455870025
ANKRD44	48	ANKRD44	1	29.47943864	ANKRD44	ANKRD44	ANKRD44	-0.355091120693898	1.16934450069389	0.407126689999995	0.457661869787171	0.254683684689113
ANKRD46	1	ANKRD46	1	23.7313054	ANKRD46	ANKRD46	ANKRD46	-0.710038347824036	0.147386282824041	-0.281326032499997	0.365846616761086	0.16979060113064
ANKRD49	2	ANKRD49	0.9999	23.820637	ANKRD49	ANKRD49	ANKRD49	0.0627611026137479	0.65732730738624	0.360044204999994	0.116171812171962	0.0232460792081868
ANKRD50	1	ANKRD50	0.9896	20.11265274	ANKRD50	ANKRD50	ANKRD50	-0.241449779788759	0.728597799788758	0.24357401	0.486631059470703	0.282023185187612
ANKRD52	1	ANKRD52	1	23.45774046	ANKRD52	ANKRD52	ANKRD52	-1.02349081575519	0.532405595755197	-0.245542609999994	0.666094379633181	0.48954415259691
ANKRD54	7	ANKRD54	1	27.95600555	ANKRD54	ANKRD54	ANKRD54	-0.125898705976185	0.659284005976184	0.26669265	0.349059390659058	0.156874295993622
ANKRD6	1	ANKRD6	1	23.13514757	ANKRD6	ANKRD6	ANKRD6	-1.76914890176965	0.352115871769669	-0.708516514999992	0.357011660233203	0.163078164093767
ANKS1A	30	ANKS1A	1	28.61817014	ANKS1A	ANKS1A	ANKS1A	-0.538735196615714	-0.0447481983842952	-0.291741697500004	0.123687070926104	0.0259006077990819
ANKS3	10	ANKS3	1	27.10914748	ANKS3	ANKS3	ANKS3	-0.18663989295008	1.15716409795007	0.485262102499995	0.321415094470395	0.13521153394211
ANKS4B	14	ANKS4B	1	28.8929821	ANKS4B	ANKS4B	ANKS4B	-1.66395458896658	0.222869818966574	-0.720542385000005	0.293066033097558	0.116883758014281
ANKS6	2	ANKS6	1	24.98115384	ANKS6	ANKS6	ANKS6	-0.96718419629343	-0.0344203237065712	-0.50080226	0.1551717009752	0.0382334307092702
ANKZF1	7	ANKZF1	1	26.16026486	ANKZF1	ANKZF1	ANKZF1	0.0932605169770997	0.705242318022894	0.399251417499997	0.0949843755975161	0.0166100489976374
ANLN	1	ANLN	1	16.03913658	ANLN	ANLN	ANLN	-0.147018788820724	0.775316368820722	0.314148789999999	0.347969164403973	0.155857898045188
ANO1	2	ANO1	1	22.66570108	ANO1	ANO1	ANO1	-0.404466579272098	0.459000334272106	0.0272668775000042	0.939899964785872	0.888425866865678
ANO10	17	ANO10	1	28.97335734	ANO10	ANO10	ANO10	-1.14453607986662	0.625646024866605	-0.259445027500007	0.69029464191299	0.520172272055411
ANO6	23	ANO6	1	30.17236433	ANO6	ANO6	ANO6	0.0637727056028316	0.851169399397198	0.457471052500015	0.128749550759077	0.0277626363613622
ANP32A	34	ANP32A	1	33.81103052	ANP32A	ANP32A	ANP32A	-0.148246858007861	0.425810353007871	0.138781747500005	0.503392349052683	0.299076189704759
ANP32B	14	ANP32B	1	32.52081741	ANP32B	ANP32B	ANP32B	-0.192499171929515	0.581570456929501	0.194535642499993	0.486220251642468	0.281630146765779
ANP32E	16	ANP32E	1	31.34654008	ANP32E	ANP32E	ANP32E	-0.0790770270971916	0.641910632097193	0.281416802500001	0.283650927584954	0.110117680197506
ANPEP	154	ANPEP	1	33.66699693	ANPEP	ANPEP	ANPEP	-2.71030487078433	-0.555684484215658	-1.63299467749999	0.0619622442994428	0.00791651113115693
ANTXR1	1	ANTXR1	0.9963	24.1994929	ANTXR1	ANTXR1	ANTXR1	-0.0105767162408536	0.964886676240864	0.477154980000005	0.189133008924245	0.0540979539394007
ANTXR2	4	ANTXR2	1	25.7544386	ANTXR2	ANTXR2	ANTXR2	-0.31476724921698	0.458777959216984	0.0720053550000017	0.810623016876042	0.680629008118311
ANXA1	74	ANXA1	1	33.93203252	ANXA1	ANXA1	ANXA1	0.857662395079355	1.62438296992065	1.2410226825	0.00560784008422537	6.10380786789501e-05
ANXA11	56	ANXA11	1	33.16266122	ANXA11	ANXA11	ANXA11	-0.434002518889091	0.203703248889101	-0.115149634999995	0.620367944355695	0.431224491416861
ANXA13	25	ANXA13	1	30.46054086	ANXA13	ANXA13	ANXA13	-1.11776777640392	1.03656042640393	-0.0406036749999927	0.962107917606969	0.933240051206909
ANXA2	176	ANXA2	1	35.25107427	ANXA2	ANXA2	ANXA2	0.694918424891359	1.65219972510863	1.17355907499999	0.0118253129138489	0.00043413150788109
ANXA3	37	ANXA3	1	31.49650677	ANXA3	ANXA3	ANXA3	-2.85866095151079	-0.78454952348922	-1.82160523750001	0.0381789634888579	0.00352284669418117
ANXA4	217	ANXA4	1	35.16942804	ANXA4	ANXA4	ANXA4	0.149323107820887	2.36687171717911	1.2580974125	0.135913168142852	0.0306507154783074
ANXA5	116	ANXA5	1	34.55521728	ANXA5	ANXA5	ANXA5	0.165010857576682	1.09419489742334	0.629602877500012	0.0852427715205577	0.0138847277867575
ANXA6	180	ANXA6	1	34.39555023	ANXA6	ANXA6	ANXA6	-0.998409398863945	0.474785028863938	-0.261812185000004	0.626494370829877	0.438261720229554
ANXA7	80	ANXA7	1	33.77694124	ANXA7	ANXA7	ANXA7	-0.473547564455126	0.202646424455119	-0.135450570000003	0.580128695784945	0.384646096428666
ANXA9	9	ANXA9	1	27.86355261	ANXA9	ANXA9	ANXA9	-2.34688550632425	-1.12427820367575	-1.735581855	0.00782403316309285	0.00015728688223026
AOAH	7	AOAH	1	26.6991052	AOAH	AOAH	AOAH	-0.0504814526850955	1.33365018268508	0.641584364999993	0.209970699459504	0.0651462636776411
AOC1	75	AOC1	1	31.98314349	AOC1	AOC1	AOC1	-2.46149919695172	0.195341971951723	-1.1330786125	0.245194236754664	0.0850946413184871
AOC3	31	AOC3	1	30.54660091	AOC3	AOC3	AOC3	-1.84577327945248	-0.356001190547512	-1.100887235	0.0665812251488512	0.0090252311245644
AOX1	134	AOX1	1	31.79379552	AOX1	AOX1	AOX1	-2.27959653101391	0.00694409601389534	-1.13632621750001	0.182431457270741	0.0511157551772402
AP1AR	4	AP1AR	0.9999	25.61839962	AP1AR	AP1AR	AP1AR	-0.26683418714021	0.726521732140211	0.229843772500001	0.521341585299478	0.318967710052286
AP1B1	68	AP1B1	1	32.63095451	AP1B1	AP1B1	AP1B1	-0.455062809381577	0.287176509381571	-0.0839431500000032	0.765569558597312	0.617900917196114
AP1G1	67	AP1G1	1	32.23204637	AP1G1	AP1G1	AP1G1	-0.826736311382148	0.23956221138215	-0.293587049999999	0.444456782613667	0.241415710128831
AP1G2	16	AP1G2	1	27.91455343	AP1G2	AP1G2	AP1G2	-0.340641347348505	0.463149347348516	0.0612540000000052	0.847985219079812	0.73569243086271
AP1M1	38	AP1M1	1	32.26223764	AP1M1	AP1M1	AP1M1	-0.415884895603571	0.612700530603564	0.0984078174999965	0.805603325423362	0.672351741591358
AP1M2	19	AP1M2	1	30.01804812	AP1M2	AP1M2	AP1M2	-2.19402003112901	-1.03652556887101	-1.61527280000001	0.0081859173815575	0.000177506024915266
AP1S1	12	AP1S1	1	30.50166663	AP1S1	AP1S1	AP1S1	-1.04618697216063	0.330356992160616	-0.357914990000008	0.470054693372216	0.266483442390329
AP1S2	2	AP1S2	1	26.64901911	AP1S2	AP1S2	AP1S2	-0.103795481117359	0.604606851117367	0.250405685000004	0.330747352315616	0.142583993916384
AP1S3	4	AP1S3	1	28.42460862	AP1S3	AP1S3	AP1S3	-0.935649707514262	0.824403302514245	-0.0556232025000085	0.939899964785872	0.888339027394417
AP2A1	105	AP2A1	1	32.22007702	AP2A1	AP2A1	AP2A1	-0.464561612297266	0.156510667297275	-0.154025472499995	0.492134657462817	0.287587312691837
AP2A2	87	AP2A2	1	32.11700764	AP2A2	AP2A2	AP2A2	-0.749141509126077	-0.069316375873917	-0.409228942499997	0.118094193198349	0.0238570518382544
AP2B1	125	AP2B1	1	33.21285435	AP2B1	AP2B1	AP2B1	-0.648868744371305	-0.0883600606286953	-0.3686144025	0.0930871780093753	0.0159993874534024
AP2M1	52	AP2M1	1	32.77959108	AP2M1	AP2M1	AP2M1	-0.512443156406338	0.178957356406333	-0.166742900000003	0.504282013757503	0.300178764013796
AP2S1	9	AP2S1	1	31.89833514	AP2S1	AP2S1	AP2S1	-0.374115117659513	0.302209657659524	-0.0359527299999947	0.896637418197577	0.813505157980682
AP3B1	115	AP3B1	1	31.63390878	AP3B1	AP3B1	AP3B1	-0.396467949116547	0.26547605911655	-0.0654959449999986	0.797579653824518	0.661954913900349
AP3B2	2	AP3B2	1	22.31743764	AP3B2	AP3B2	AP3B2	-0.248917846842362	0.509606271842367	0.130344212500002	0.63747508364927	0.45301557633815
AP3D1	80	AP3D1	1	31.65778229	AP3D1	AP3D1	AP3D1	-0.256558778502806	0.432820338502807	0.0881307800000002	0.730906044390706	0.573667255415883
AP3M1	34	AP3M1	1	30.75442297	AP3M1	AP3M1	AP3M1	-0.373916462418514	0.223558187418526	-0.0751791374999939	0.73560852253816	0.579598551477388
AP3M2	14	AP3M2	1	28.97616992	AP3M2	AP3M2	AP3M2	-0.557207307865463	0.450166892865463	-0.0535202075000001	0.896637418197577	0.813609976087461
AP3S1	14	AP3S1	1	30.35299812	AP3S1	AP3S1	AP3S1	-0.0508678391439901	0.741201549143994	0.345166855000002	0.23627646202579	0.0795928777777246
AP3S2	2	AP3S2	1	25.99654615	AP3S2	AP3S2	AP3S2	-0.787507548086403	-0.0999365669136051	-0.443722057500004	0.0977813336669918	0.0174672517754648
AP4B1	2	AP4B1	1	25.40187384	AP4B1	AP4B1	AP4B1	-0.322480592753809	0.444238082753816	0.0608787450000037	0.840504718394331	0.72513135261171
AP4E1	3	AP4E1	1	25.72274014	AP4E1	AP4E1	AP4E1	-0.119883365485604	0.449167870485623	0.164642252500009	0.421702757267613	0.220272171446189
AP4M1	6	AP4M1	1	26.89694592	AP4M1	AP4M1	AP4M1	0.00489302791746266	0.584077172082529	0.294485099999996	0.173898136956386	0.0470217756106982
AP4S1	2	AP4S1	1	26.04580772	AP4S1	AP4S1	AP4S1	-0.210548193882381	0.47632252388238	0.132887165	0.594437174566972	0.400368275517725
AP5B1	12	AP5B1	1	27.13527633	AP5B1	AP5B1	AP5B1	-0.279574914687224	0.820339389687234	0.270382237500005	0.495928080813134	0.29155469319816
AP5M1	9	AP5M1	1	28.2905923	AP5M1	AP5M1	AP5M1	-0.283238054545072	0.728402269545063	0.222582107499996	0.541069484423604	0.341911294704726
AP5S1	4	AP5S1	1	27.4250984	AP5S1	AP5S1	AP5S1	-0.164278761447207	0.486725376447218	0.161223307500006	0.492752415942785	0.288214639059329
APAF1	31	APAF1	1	28.16666525	APAF1	APAF1	APAF1	0.252775793695919	1.19152185130407	0.722148822499996	0.0590142830876729	0.00732098519393219
APBA1	3	APBA1	1	27.27319086	APBA1	APBA1	APBA1	-0.772889827805842	0.248425257805835	-0.262232285000003	0.476143050265093	0.2720666031738
APBA3	2	APBA3	0.9999	24.82325899	APBA3	APBA3	APBA3	-0.0124218678629444	0.485651437862938	0.236614784999997	0.200899683440294	0.0599249824577363
APBB1	9	APBB1	1	27.32157704	APBB1	APBB1	APBB1	-0.427359101935263	0.349114546935265	-0.0391222774999989	0.902306598267766	0.823041943997346
APBB1IP	25	APBB1IP	1	30.43418768	APBB1IP	APBB1IP	APBB1IP	0.582322658629271	1.94354976637072	1.26293621249999	0.0315891417172896	0.00255605994350175
APBB2	21	APBB2	1	28.0519736	APBB2	APBB2	APBB2	-0.411879583356852	0.477251128356857	0.0326857725000025	0.930143645448177	0.870291739669464
APC	5	APC	1	24.48934496	APC	APC	APC	-0.345935714685546	0.183737644685565	-0.0810990349999905	0.676085371233954	0.502205623715388
APCS	15	APCS	1	32.78173523	APCS	APCS	APCS	-2.2472191976195	-0.709242357380504	-1.4782307775	0.0277477858088931	0.00206814056608896
APEH	80	APEH	1	32.94138064	APEH	APEH	APEH	-1.00563054328262	-0.286141681717355	-0.645886112499987	0.0352450644950047	0.00310327194192023
APEX1	43	APEX1	1	33.36473193	APEX1	APEX1	APEX1	-0.160276415148106	0.456252140148112	0.147987862500003	0.50622941118472	0.30230805281137
APEX2	1	APEX2	1	23.69483754	APEX2	APEX2	APEX2	-0.565324815105343	0.280355320105331	-0.142484747500006	0.644848318301743	0.46158151423474
API5	40	API5	1	31.58481759	API5	API5	API5	-0.286816570886552	0.289216985886535	0.00120020749999128	0.995420679433953	0.992609607419415
APIP	35	APIP	1	31.39059965	APIP	APIP	APIP	-0.723296041301042	0.340339601301055	-0.191478219999993	0.621705933299454	0.432566557593576
APLF	2	APLF	1	25.62188504	APLF	APLF	APLF	0.180252387685791	0.895094382314226	0.537673385000009	0.0634073624342239	0.00823688177662939
APLP2	15	APLP2	1	28.90588328	APLP2	APLP2	APLP2	-0.78725987786605	-0.134026582133948	-0.460643229999999	0.076116998129444	0.0114282470089419
APMAP	41	APMAP	1	32.03551446	APMAP	APMAP	APMAP	0.0418293230881872	0.889285241911821	0.465557282500004	0.146970658006123	0.0349239781655899
APOA1	165	APOA1	1	35.70543649	APOA1	APOA1	APOA1	-1.8901113836161	0.451665723616097	-0.71922283	0.395868716324928	0.195678525336205
APOA1BP	43	APOA1BP	1	33.44895183	APOA1BP	APOA1BP	APOA1BP	-0.580084811111417	-0.113458068888578	-0.346771439999998	0.0655548613334048	0.00876709491962629
APOA2	20	APOA2	1	32.64650893	APOA2	APOA2	APOA2	-1.57580465905666	0.778432564056661	-0.3986860475	0.642673584378913	0.459367392082033
APOA4	77	APOA4	1	33.9374087	APOA4	APOA4	APOA4	-1.5552966250025	0.184118875002514	-0.685588874999993	0.278899163675412	0.10717153944562
APOA5	7	APOA5	1	26.20864565	APOA5	APOA5	APOA5	-1.60333113718072	-0.879057462819279	-1.2411943	0.00531657964272813	4.00449800456488e-05
APOB	304	APOB	1	31.90899826	APOB	APOB	APOB	-1.74494289519324	-0.327548664806752	-1.03624577999999	0.0683444529265673	0.00953306892561196
APOBEC3A	2	APOBEC3A	1	23.35432206	APOBEC3A	APOBEC3A	APOBEC3A	-0.236313531878052	0.74517932687805	0.254432897499999	0.471395499467487	0.267813499596606
APOBEC3C	13	APOBEC3C	1	28.97510906	APOBEC3C	APOBEC3C	APOBEC3C	0.312108597268586	1.91778013273142	1.114944365	0.0793361475801156	0.0123305096743276
APOBEC3F	3	APOBEC3F	1	26.51230514	APOBEC3F	APOBEC3F	APOBEC3F	-0.111848616412285	0.950192026412278	0.419171704999997	0.278132692283798	0.106764803513075
APOBEC3G	14	APOBEC3G	1	28.57106938	APOBEC3G	APOBEC3G	APOBEC3G	-0.190764995047153	1.34076773504714	0.575001369999995	0.300820302363167	0.122303936175595
APOBR	29	APOBR	1	29.07652774	APOBR	APOBR	APOBR	0.0545246174260676	2.13718465757392	1.09585463749999	0.161855675244476	0.0413331890790734
APOC1	7	APOC1	1	30.13561414	APOC1	APOC1	APOC1	-1.85039912857639	0.00501157857639423	-0.922693774999999	0.182321403940999	0.0509911500885922
APOC2	12	APOC2	1	30.47389987	APOC2	APOC2	APOC2	-1.73575558314474	0.102894683144747	-0.816430449999995	0.228069124520201	0.0749964927111579
APOC3	13	APOC3	1	32.39425566	APOC3	APOC3	APOC3	-1.89846628906847	-0.0505131059315272	-0.974489697499997	0.16107522804426	0.0409876752754078
APOC4	2	APOC4	0.999	24.73912035	APOC4	APOC4	APOC4	-2.16486171455239	-0.355202155447616	-1.260031935	0.0788334559170792	0.0121662630246583
APOD	14	APOD	1	31.63821773	APOD	APOD	APOD	-1.04715329508268	-0.427773574917307	-0.737463434999995	0.0130586072947475	0.000528139336882878
APOE	61	APOE	1	33.25381507	APOE	APOE	APOE	-1.65400813460045	-0.431419455399571	-1.04271379500001	0.0418327149496088	0.00416428539135289
APOF	7	APOF	1	28.00622782	APOF	APOF	APOF	-1.67012663770162	0.412459672701626	-0.628833482499996	0.403971647122905	0.202576604084224
APOH	69	APOH	1	34.45667428	APOH	APOH	APOH	-2.01791700209238	0.115063482092367	-0.951426760000004	0.226103905885435	0.0739135204289208
APOL1	22	APOL1	1	30.52655599	APOL1	APOL1	APOL1	-1.70837642934515	0.587554229345163	-0.560411099999996	0.498696095072771	0.294741212014769
APOL2	28	APOL2	1	30.30113668	APOL2	APOL2	APOL2	-0.22550618269526	1.32897909769528	0.551736457500009	0.328529006603183	0.141153158661579
APOL3	8	APOL3	1	29.38333249	APOL3	APOL3	APOL3	-0.176264368464539	1.33449375346455	0.579114692500006	0.292116390125125	0.115697535453491
APOM	17	APOM	1	30.78778718	APOM	APOM	APOM	-1.60271824662921	0.332715406629202	-0.635001420000002	0.365846616761086	0.169805963725115
APOO	9	APOO	1	31.23816524	APOO	APOO	APOO	-1.85154668005093	-0.860994124949042	-1.35627040249999	0.0085746822817852	0.000202890219447901
APOOL	24	APOOL	1	30.45926392	APOOL	APOOL	APOOL	-0.786582445691976	0.34471113069199	-0.220935657499993	0.590363749162649	0.396127410259667
APP	28	APP	1	30.32794087	APP	APP	APP	-1.08900623218756	0.418239572187551	-0.335383330000006	0.536744219156713	0.336771133371045
APPL1	60	APPL1	1	31.56903275	APPL1	APPL1	APPL1	-0.466756137275007	0.195700407275014	-0.135527864999997	0.571243695356624	0.375067721308282
APPL2	55	APPL2	1	29.74042531	APPL2	APPL2	APPL2	-0.330508293185511	0.350587128185518	0.0100394175000034	0.970268168426896	0.947760686960614
APRT	36	APRT	1	34.17368781	APRT	APRT	APRT	-0.385360939372012	0.692604289372005	0.153621674999997	0.699087661149231	0.531489943493989
APTX	7	APTX	1	27.62942382	APTX	APTX	APTX	-0.611297494423115	-0.0400848405768861	-0.3256911675	0.134749900984344	0.0300263126504659
AQP1	11	AQP1	1	30.08427369	AQP1	AQP1	AQP1	-1.69003818480714	0.0480651648071482	-0.820986509999997	0.202798343235232	0.0611156277949444
AQP2	2	AQP2	1	26.01483314	AQP2	AQP2	AQP2	-2.75779278748876	-1.68170632251124	-2.219749555	0.00418800924386113	9.85331765088762e-06
AQP3	1	AQP3	1	24.21050766	AQP3	AQP3	AQP3	-1.96332957158944	-0.435914483410562	-1.1996220275	0.0556359701246445	0.00655611610014732
AQR	25	AQR	1	28.55001628	AQR	AQR	AQR	-0.192897935388886	0.282974765388908	0.0450384150000112	0.807783238987405	0.675637559346702
AR	2	AR	1	22.39033501	AR	AR	AR	-0.954078104601135	0.57033726960113	-0.191870417500002	0.73558348454655	0.579489924134453
ARAF	23	ARAF	1	29.42130696	ARAF	ARAF	ARAF	-0.179859408066682	0.313217183066675	0.0666788874999966	0.715792404724588	0.552187079011057
ARAP1	56	ARAP1	1	29.34072552	ARAP1	ARAP1	ARAP1	-0.398790213209925	0.921800463209917	0.261505124999996	0.584258418890053	0.389859172907372
ARAP3	6	ARAP3	1	26.33582236	ARAP3	ARAP3	ARAP3	-0.561220032044677	0.611387417044686	0.0250836925000044	0.95702993569115	0.924259612309102
ARCN1	80	ARCN1	1	32.70930762	ARCN1	ARCN1	ARCN1	-0.122457065130026	0.694158300130032	0.285850617500003	0.335076218971281	0.146021864769047
ARF1	31	ARF1	1	31.72880876	ARF1	ARF1	ARF1	-0.12970758658214	0.391321301582143	0.130806857500001	0.486631059470703	0.282094536528608
ARF3	2	ARF3	1	27.01464227	ARF3	ARF3	ARF3	-0.620469148522526	0.0893588635225437	-0.265555142499991	0.302452736643861	0.123451964215603
ARF4	20	ARF4	1	31.9428868	ARF4	ARF4	ARF4	-0.373759302294104	0.703302907294088	0.164771802499992	0.676372359434341	0.502555236707291
ARF5	50	ARF5	1	33.54173365	ARF5	ARF5	ARF5	-0.307867308639859	0.278450528639839	-0.0147083900000098	0.95174551649699	0.911237537882595
ARF6	33	ARF6	1	31.99023089	ARF6	ARF6	ARF6	-0.831405543070764	0.112895428070749	-0.359255057500008	0.294735050673925	0.118072377335031
ARFGAP1	17	ARFGAP1	1	30.61941613	ARFGAP1	ARFGAP1	ARFGAP1	-0.0466559266982502	0.697820921698252	0.325582497500001	0.234424457082982	0.0787089276479323
ARFGAP2	29	ARFGAP2	1	30.9499527	ARFGAP2	ARFGAP2	ARFGAP2	-0.410548503075942	0.366027033075935	-0.0222607350000033	0.945068672362293	0.898649263039002
ARFGAP3	36	ARFGAP3	1	31.65137948	ARFGAP3	ARFGAP3	ARFGAP3	0.0601414468690176	0.949742673130985	0.504942060000001	0.135822672159682	0.0305912060000848
ARFGEF1	102	ARFGEF1	1	30.33214584	ARFGEF1	ARFGEF1	ARFGEF1	-0.567542143108533	0.0923260631085308	-0.237608040000001	0.322717814456946	0.136182686403213
ARFGEF2	46	ARFGEF2	1	29.31754593	ARFGEF2	ARFGEF2	ARFGEF2	-0.727990063291923	0.0821058282919263	-0.322942117499998	0.273874295962716	0.103804296946837
ARFGEF3	15	ARFGEF3	1	27.45224845	ARFGEF3	ARFGEF3	ARFGEF3	-0.901651031386303	0.842294261386316	-0.0296783849999933	0.964810495280932	0.939704987688145
ARFIP1	35	ARFIP1	1	31.51040718	ARFIP1	ARFIP1	ARFIP1	-0.460928054147093	0.271312244147115	-0.094807904999989	0.728729235816291	0.568872132580113
ARFIP2	17	ARFIP2	1	30.64368928	ARFIP2	ARFIP2	ARFIP2	-0.700047732304327	0.128164152304336	-0.285941789999995	0.341528465377139	0.15094077007389
ARFRP1	10	ARFRP1	1	28.75086093	ARFRP1	ARFRP1	ARFRP1	-0.31306677758901	0.885978802589018	0.286456012500004	0.508434457913253	0.304445322907815
ARG1	2	ARG1	1	24.21750137	ARG1	ARG1	ARG1	-0.346094397214803	0.542686232214803	0.0982959174999998	0.772127921155012	0.62556768438106
ARG2	15	ARG2	1	29.41061884	ARG2	ARG2	ARG2	-1.90844326282878	-0.470731322171214	-1.1895872925	0.046638577040651	0.00493432852401845
ARGLU1	13	ARGLU1	0.9998	30.23315762	ARGLU1	ARGLU1	ARGLU1	-0.271273368347695	0.406057508347696	0.0673920700000004	0.795960124141113	0.660209385873576
ARHGAP1	82	ARHGAP1	1	32.87860166	ARHGAP1	ARHGAP1	ARHGAP1	-0.0674343323541667	0.694467277354163	0.313516472499998	0.260176227109486	0.0947287950712954
ARHGAP10	23	ARHGAP10	1	27.94426008	ARHGAP10	ARHGAP10	ARHGAP10	-0.140867354871219	0.504651909871214	0.181892277499998	0.433363991695426	0.231477125569236
ARHGAP12	37	ARHGAP12	1	28.81989827	ARHGAP12	ARHGAP12	ARHGAP12	-0.448618158069486	-0.0096399969305099	-0.229129077499998	0.165592025297281	0.0426213664708685
ARHGAP15	6	ARHGAP15	1	26.95247678	ARHGAP15	ARHGAP15	ARHGAP15	-0.422176203885847	1.67868785888584	0.628255827499995	0.408112435862776	0.206533327796229
ARHGAP17	46	ARHGAP17	1	31.22585668	ARHGAP17	ARHGAP17	ARHGAP17	-0.0506420241016551	0.829667884101659	0.389512930000002	0.22919493948453	0.0758475021520404
ARHGAP18	54	ARHGAP18	1	30.57454769	ARHGAP18	ARHGAP18	ARHGAP18	-0.359979366881864	0.425915216881859	0.0329679249999977	0.920554889328546	0.852221213227103
ARHGAP21	20	ARHGAP21	1	28.44680017	ARHGAP21	ARHGAP21	ARHGAP21	-0.247955120572122	0.257653080572126	0.004848980000002	0.980716395760299	0.965994733123945
ARHGAP22	2	ARHGAP22	1	26.81952345	ARHGAP22	ARHGAP22	ARHGAP22	-0.186826234080217	1.11230831908021	0.462741042499996	0.327510223961718	0.139922673595748
ARHGAP23	3	ARHGAP23	1	23.87451187	ARHGAP23	ARHGAP23	ARHGAP23	-0.428126138125629	0.254837008125628	-0.0866445650000003	0.733337027981224	0.57653677590657
ARHGAP24	24	ARHGAP24	1	28.44874167	ARHGAP24	ARHGAP24	ARHGAP24	-1.04762798738252	0.121706132382533	-0.462960927499996	0.27709320413094	0.105834792137556
ARHGAP25	47	ARHGAP25	1	30.83235885	ARHGAP25	ARHGAP25	ARHGAP25	-0.220787786348954	2.08005175134896	0.929631982500002	0.26784394904925	0.0998978238612332
ARHGAP26	9	ARHGAP26	1	27.3887309	ARHGAP26	ARHGAP26	ARHGAP26	0.412576950041767	1.04722513995823	0.729901044999998	0.0147484155516613	0.00066456958104731
ARHGAP27	15	ARHGAP27	1	27.9718239	ARHGAP27	ARHGAP27	ARHGAP27	-0.143712791774328	0.480388696774349	0.168337952500011	0.453451519628633	0.250347314013831
ARHGAP28	2	ARHGAP28	1	24.26313485	ARHGAP28	ARHGAP28	ARHGAP28	-0.414519671769323	0.827070776769336	0.206275552500006	0.649663876903519	0.46764004936565
ARHGAP29	16	ARHGAP29	1	27.81126641	ARHGAP29	ARHGAP29	ARHGAP29	-1.10977177207575	0.90389562207574	-0.102938075000004	0.90032923166849	0.820511844413159
ARHGAP30	16	ARHGAP30	1	28.59764935	ARHGAP30	ARHGAP30	ARHGAP30	-0.23954121220909	2.2607484972091	1.0106036425	0.26784394904925	0.0997881494286346
ARHGAP31	25	ARHGAP31	1	27.50287541	ARHGAP31	ARHGAP31	ARHGAP31	-0.0139032159312032	0.92167279593121	0.453884790000004	0.192614534421075	0.0556993316453997
ARHGAP32	4	ARHGAP32	1	25.19819352	ARHGAP32	ARHGAP32	ARHGAP32	-0.219981376972402	0.484256281972395	0.132137452499997	0.605777679266621	0.414128817339461
ARHGAP35	71	ARHGAP35	1	29.2767606	ARHGAP35	ARHGAP35	ARHGAP35	-0.372922363527036	0.278631278527034	-0.0471455425000009	0.85597123695578	0.748489220817611
ARHGAP4	31	ARHGAP4	1	29.16030789	ARHGAP4	ARHGAP4	ARHGAP4	-0.243380459718553	1.27761746471855	0.517118502500001	0.348660283245013	0.156519104460268
ARHGAP42	2	ARHGAP42	1	24.42898462	ARHGAP42	ARHGAP42	ARHGAP42	-0.516381590933399	0.961059820933407	0.222339115000004	0.682216761527615	0.509353874332872
ARHGAP44	4	ARHGAP44	1	25.11142937	ARHGAP44	ARHGAP44	ARHGAP44	-1.05432315471832	-0.157767160281666	-0.606045157499995	0.0857743361997986	0.0140447706280386
ARHGAP5	41	ARHGAP5	1	29.03284862	ARHGAP5	ARHGAP5	ARHGAP5	-0.659661908662477	0.110394238662457	-0.27463383500001	0.327046742041773	0.139485987269346
ARHGAP6	24	ARHGAP6	1	28.79777405	ARHGAP6	ARHGAP6	ARHGAP6	-0.83083062332653	-0.0289543966734884	-0.429892510000009	0.155512537359119	0.0384545246778489
ARHGAP8	1	ARHGAP8	1	24.09030198	ARHGAP8	ARHGAP8	ARHGAP8	-0.947102365827208	-0.290085294172817	-0.618593830000012	0.0300368330532944	0.00234175208776566
ARHGAP9	9	ARHGAP9	1	27.97838465	ARHGAP9	ARHGAP9	ARHGAP9	-0.536508814314215	1.12989145431422	0.296691320000004	0.625974687564396	0.437453366048297
ARHGDIA	57	ARHGDIA	1	34.59101212	ARHGDIA	ARHGDIA	ARHGDIA	-0.0185256346933799	0.681979094693379	0.33172673	0.201943780920768	0.0605829675444545
ARHGDIB	56	ARHGDIB	1	34.29569253	ARHGDIB	ARHGDIB	ARHGDIB	-0.153110742636069	1.63153903763606	0.739214147499993	0.258459505376923	0.0929095006114732
ARHGEF1	55	ARHGEF1	1	30.41688917	ARHGEF1	ARHGEF1	ARHGEF1	0.0579649537855001	0.992948791214503	0.525456872500001	0.13904511469862	0.0318618760055739
ARHGEF10	19	ARHGEF10	1	27.87479504	ARHGEF10	ARHGEF10	ARHGEF10	0.105239034965601	1.0451702250344	0.575204629999998	0.112862859377844	0.0221969314963989
ARHGEF10L	37	ARHGEF10L	1	30.00349107	ARHGEF10L	ARHGEF10L	ARHGEF10L	-0.753843671154915	-0.21325843384508	-0.483551052499998	0.0356601460106444	0.00316859189464223
ARHGEF11	20	ARHGEF11	1	28.10950089	ARHGEF11	ARHGEF11	ARHGEF11	-0.220281548627477	0.644174073627476	0.2119462625	0.497100289302583	0.292732957025143
ARHGEF12	79	ARHGEF12	1	29.56290069	ARHGEF12	ARHGEF12	ARHGEF12	-0.654441392919641	0.448464092919648	-0.102988649999997	0.810171259362146	0.67968470927106
ARHGEF16	30	ARHGEF16	1	31.59617651	ARHGEF16	ARHGEF16	ARHGEF16	-0.691058070007767	1.15890638500776	0.233924157499995	0.734150248546208	0.577768470943627
ARHGEF17	61	ARHGEF17	1	29.58374254	ARHGEF17	ARHGEF17	ARHGEF17	-0.468167213728223	0.946570503728218	0.239201644999998	0.643444758594449	0.460059043941795
ARHGEF18	24	ARHGEF18	1	28.61412863	ARHGEF18	ARHGEF18	ARHGEF18	-0.397666662936526	0.671884392936536	0.137108865000005	0.730346474365416	0.572633103057392
ARHGEF2	46	ARHGEF2	1	29.59001254	ARHGEF2	ARHGEF2	ARHGEF2	0.031778577615925	1.07162387738408	0.551701227500004	0.158978647740407	0.0400372852655368
ARHGEF28	22	ARHGEF28	1	28.19868473	ARHGEF28	ARHGEF28	ARHGEF28	-0.701360244968288	0.444485344968289	-0.12843745	0.767993621719722	0.62097880638699
ARHGEF35	1	ARHGEF35	1	22.8305238	ARHGEF35	ARHGEF35	ARHGEF35	-0.139801449680968	0.537712214680967	0.198955382499999	0.415870019483366	0.214060956877356
ARHGEF37	24	ARHGEF37	1	28.40021641	ARHGEF37	ARHGEF37	ARHGEF37	-0.554310746570163	1.82681900157015	0.636254127499996	0.457464569182758	0.254454573781433
ARHGEF38	1	ARHGEF38	1	16.03913658	ARHGEF38	ARHGEF38	ARHGEF38	-0.703357695696323	0.0017711806963171	-0.350793257500003	0.182202314893643	0.0509210907282184
ARHGEF40	17	ARHGEF40	1	26.89818787	ARHGEF40	ARHGEF40	ARHGEF40	-0.365240188425235	0.424756378425232	0.0297580949999983	0.928275014253884	0.86712591547103
ARHGEF5	24	ARHGEF5	1	28.75924424	ARHGEF5	ARHGEF5	ARHGEF5	-1.02204790123356	0.43820536623357	-0.291921267499994	0.581147924389327	0.385556333498033
ARHGEF6	40	ARHGEF6	1	30.21745006	ARHGEF6	ARHGEF6	ARHGEF6	-0.212224315052971	1.16969940505296	0.478737544999994	0.340318042619591	0.149719344619935
ARHGEF7	55	ARHGEF7	1	30.80332081	ARHGEF7	ARHGEF7	ARHGEF7	0.247322594138021	0.875697015861986	0.561509805000004	0.0356680800784822	0.00318728380731571
ARID1A	29	ARID1A	1	28.1364494	ARID1A	ARID1A	ARID1A	-0.323521371414953	0.373326566414944	0.0249025974999952	0.932363538893422	0.873873360255831
ARID1B	15	ARID1B	1	28.11110103	ARID1B	ARID1B	ARID1B	-0.488562078661201	0.159450403661201	-0.1645558375	0.481304793174448	0.276987383544685
ARID2	18	ARID2	1	28.61966976	ARID2	ARID2	ARID2	-0.113102013621996	0.493466018622	0.190182002500002	0.386260144355303	0.187422849671545
ARID3A	1	ARID3A	0.9961	25.44764402	ARID3A	ARID3A	ARID3A	-0.587169125718417	1.05514026071842	0.2339855675	0.699132765018524	0.531594746896082
ARID4A	7	ARID4A	1	26.70129462	ARID4A	ARID4A	ARID4A	-0.0614520837814184	0.49301547878143	0.215781697500006	0.28483912268601	0.111019137341129
ARID4B	6	ARID4B	1	26.49175474	ARID4B	ARID4B	ARID4B	-0.0274514606709683	0.537088575670979	0.254818557500005	0.220732538246793	0.0711301294170733
ARID5B	3	ARID5B	1	25.37283801	ARID5B	ARID5B	ARID5B	-0.401979237908897	0.507023577908889	0.052522169999996	0.887072676773828	0.797694401020217
ARIH1	26	ARIH1	1	29.97666197	ARIH1	ARIH1	ARIH1	0.105574958900368	0.814391711099633	0.459983335	0.0963418515812533	0.017023794651574
ARIH2	14	ARIH2	1	28.16129132	ARIH2	ARIH2	ARIH2	-0.332087118332895	0.477361958332894	0.0726374199999995	0.818052246868647	0.691404723021609
ARL1	20	ARL1	1	31.44239018	ARL1	ARL1	ARL1	7.15985411534614e-05	0.690693176458845	0.345382387499999	0.180466661302521	0.0499623406340082
ARL13B	1	ARL13B	0.9986	24.54247017	ARL13B	ARL13B	ARL13B	-1.42624680533639	2.23212953533639	0.402941364999997	0.773240593899978	0.626967024052231
ARL14EP	3	ARL14EP	1	26.27544043	ARL14EP	ARL14EP	ARL14EP	0.198145255142158	0.798939414857834	0.498542334999996	0.0462018029876146	0.0048560039109734
ARL15	6	ARL15	1	29.10624478	ARL15	ARL15	ARL15	-0.610556098889336	0.254491963889347	-0.178032067499995	0.569280919747795	0.372358943222754
ARL16	1	ARL16	0.9985	22.78024436	ARL16	ARL16	ARL16	-0.292726439368897	0.173007084368889	-0.059859677500004	0.729649398210681	0.571650683338434
ARL2	16	ARL2	1	30.12181657	ARL2	ARL2	ARL2	-1.16527737108107	-0.405005403918914	-0.785141387499991	0.0220071247136212	0.00132826137219943
ARL2BP	7	ARL2BP	1	27.75668515	ARL2BP	ARL2BP	ARL2BP	0.104164968008527	1.04413648199149	0.57415072500001	0.113392727789265	0.0223811970028837
ARL3	22	ARL3	1	32.13772074	ARL3	ARL3	ARL3	-0.483425627903657	0.155846792903688	-0.163789417499984	0.47747501961762	0.273015805655654
ARL5A	3	ARL5A	1	26.02508688	ARL5A	ARL5A	ARL5A	0.272917870432884	0.980867524567096	0.62689269749999	0.0367683422841609	0.00335976985471001
ARL5B	1	ARL5B	0.9994	24.1749093	ARL5B	ARL5B	ARL5B	0.113854811394278	1.06750930360573	0.590682057500004	0.109517445928428	0.0210419298531169
ARL6	18	ARL6	1	30.27868928	ARL6	ARL6	ARL6	-1.01064496080943	0.131343210809436	-0.439650874999998	0.289967269404591	0.114349763284025
ARL6IP4	14	ARL6IP4	1	29.90646355	ARL6IP4	ARL6IP4	ARL6IP4	-0.507218105211476	0.30072619521148	-0.103245954999998	0.731008106741184	0.573821088730876
ARL6IP5	17	ARL6IP5	1	32.45290698	ARL6IP5	ARL6IP5	ARL6IP5	0.180660818025399	0.845313941974598	0.512987379999998	0.0584666223207411	0.00719436156638062
ARL6IP6	3	ARL6IP6	1	27.81009341	ARL6IP6	ARL6IP6	ARL6IP6	-0.282549368939546	0.488936373939542	0.103193502499998	0.71854051355391	0.556425018967919
ARL8A	7	ARL8A	1	30.12835509	ARL8A	ARL8A	ARL8A	-0.187230766749073	0.553273731749078	0.183021482500003	0.493556084675358	0.289114850206201
ARL8B	35	ARL8B	1	32.29883267	ARL8B	ARL8B	ARL8B	-0.552224139169891	0.239188274169888	-0.156517932500002	0.584853306192985	0.390433084588136
ARMC1	25	ARMC1	1	30.06531543	ARMC1	ARMC1	ARMC1	-0.721555138051998	-0.127295396947999	-0.424425267499998	0.073633032413852	0.0107263422360634
ARMC10	17	ARMC10	1	29.90594261	ARMC10	ARMC10	ARMC10	-0.990781572498814	0.449121902498806	-0.270829835000004	0.604737928538402	0.413039359764201
ARMC5	3	ARMC5	0.9991	29.13239109	ARMC5	ARMC5	ARMC5	-0.306503146010523	0.346141206010524	0.0198190300000007	0.941480527082492	0.892673568845437
ARMC6	13	ARMC6	1	28.50142186	ARMC6	ARMC6	ARMC6	-0.269709394284396	0.247136044284366	-0.0112866750000151	0.956248158792837	0.922685439755025
ARMC7	1	ARMC7	1	21.67051507	ARMC7	ARMC7	ARMC7	-0.52461870914006	0.40141860414005	-0.0616000525000047	0.868489137990967	0.768064220521406
ARMC8	20	ARMC8	1	29.59508819	ARMC8	ARMC8	ARMC8	-0.338441783417692	0.232975273417699	-0.0527332549999961	0.812606956221628	0.683196327490014
ARMC9	6	ARMC9	1	26.9347884	ARMC9	ARMC9	ARMC9	-0.268138034637044	0.753513639637045	0.242687802500001	0.510943352641417	0.307029425411314
ARMCX1	15	ARMCX1	1	28.99785263	ARMCX1	ARMCX1	ARMCX1	-1.39857710349731	-0.462732146502679	-0.930654624999995	0.0251031991893634	0.00167972781117398
ARMCX2	23	ARMCX2	1	28.64388461	ARMCX2	ARMCX2	ARMCX2	-1.02831433234909	-0.450858897650929	-0.739586615000007	0.0103477607642259	0.000322345194047416
ARMCX3	17	ARMCX3	1	28.73426817	ARMCX3	ARMCX3	ARMCX3	-0.563992777959316	0.428131832959326	-0.0679304724999952	0.864340195340105	0.761507259949698
ARMCX5	1	ARMCX5	0.9648	23.61311608	ARMCX5	ARMCX5	ARMCX5	-0.365004139174475	0.527305549174473	0.0811507049999989	0.815886685350444	0.687508976091854
ARMCX6	1	ARMCX6	0.9994	27.63485299	ARMCX6	ARMCX6	ARMCX6	-1.20871105755255	-0.209671867447439	-0.709191462499994	0.074937337697916	0.0110573197228493
ARNT	7	ARNT	1	26.87361091	ARNT	ARNT	ARNT	0.0188775679794287	0.53426014202058	0.276568855000004	0.155352990637531	0.0383094364204501
ARNT2	1	ARNT2	1	23.37674306	ARNT2	ARNT2	ARNT2	-0.685016984488741	0.0925277894887352	-0.296244597500003	0.294103840996897	0.117611873883278
ARPC1A	41	ARPC1A	1	32.89465669	ARPC1A	ARPC1A	ARPC1A	-1.05757376768758	-0.020608877312422	-0.539091322499999	0.166281278789149	0.0432728104131767
ARPC1B	67	ARPC1B	1	33.32809253	ARPC1B	ARPC1B	ARPC1B	-0.0918437280818168	1.41494923808182	0.661552755000002	0.232593925043825	0.0777424374780872
ARPC2	107	ARPC2	1	33.70431823	ARPC2	ARPC2	ARPC2	-0.358221799992466	0.774885494992463	0.208331847499998	0.613545460713493	0.423200948645444
ARPC3	36	ARPC3	1	33.26310263	ARPC3	ARPC3	ARPC3	-0.25133346252569	1.03501773752569	0.391842137499999	0.399811298059409	0.198998361666484
ARPC4	21	ARPC4	1	32.90401686	ARPC4	ARPC4	ARPC4	-0.248998689281814	0.757999309281837	0.254500310000012	0.483226709373112	0.279116426079658
ARPC5	34	ARPC5	1	33.50812309	ARPC5	ARPC5	ARPC5	-0.125204296413744	1.14722605141377	0.511010877500013	0.270121172656734	0.101646202237244
ARPC5L	17	ARPC5L	1	31.64848288	ARPC5L	ARPC5L	ARPC5L	-0.965149444715152	0.13478759471515	-0.415180925000001	0.298294846547861	0.120581517394234
ARPIN	30	ARPIN	1	31.67933532	ARPIN	ARPIN	ARPIN	0.149207640765526	0.887930289234488	0.518568965000007	0.0772044576539269	0.0116877348399944
ARPP19	8	ARPP19	1	31.31833762	ARPP19	ARPP19	ARPP19	-0.0586114472307068	0.5314969522307	0.236442752499997	0.271254036637301	0.102317363310643
ARRB1	40	ARRB1	1	30.77342941	ARRB1	ARRB1	ARRB1	-0.650968744014836	0.738273179014828	0.0436522174999965	0.93997992109569	0.88897546345076
ARRB2	16	ARRB2	1	29.01258802	ARRB2	ARRB2	ARRB2	-0.122708225079254	1.58973512507925	0.73351345	0.243366434671757	0.0839617814065685
ARRDC1	7	ARRDC1	1	26.93945041	ARRDC1	ARRDC1	ARRDC1	-0.666577451239374	-0.0656628187606315	-0.366120135000003	0.114021990384385	0.0226318988478537
ARSA	16	ARSA	1	30.60724777	ARSA	ARSA	ARSA	-1.15628809036471	0.436261320364715	-0.360013384999998	0.530969524082538	0.329559904307004
ARSB	35	ARSB	1	31.17006513	ARSB	ARSB	ARSB	-1.19495857501475	-0.136875644985237	-0.665917109999995	0.105130154398908	0.0195866760659223
ARSD	13	ARSD	1	28.52190207	ARSD	ARSD	ARSD	-0.893193737136337	1.83276813213633	0.469787197499997	0.636779430437281	0.451750530882081
ARSE	10	ARSE	1	28.55724175	ARSE	ARSE	ARSE	-1.10929589691278	0.74275648691278	-0.183269705000001	0.797579653824518	0.661922989822104
ARSF	3	ARSF	1	26.09608256	ARSF	ARSF	ARSF	-1.01635266798818	-0.317311517011816	-0.666832092499998	0.0284648323496966	0.00216464786602836
ARSK	1	ARSK	0.9961	23.869936	ARSK	ARSK	ARSK	-1.2155114901939	-0.333936169806098	-0.774723829999999	0.038123153492166	0.00351048301950051
ARVCF	22	ARVCF	1	28.40462992	ARVCF	ARVCF	ARVCF	-1.16925318101122	0.0422277710112305	-0.563512704999997	0.208455956912575	0.0643889716918014
AS3MT	23	AS3MT	1	29.52016587	AS3MT	AS3MT	AS3MT	-1.11028902395982	0.384475673959807	-0.362906675000009	0.501329222934327	0.29715754786525
ASAH1	110	ASAH1	1	34.41958623	ASAH1	ASAH1	ASAH1	-1.12278603648662	0.823365031486616	-0.1497105025	0.846025257219938	0.733307217402738
ASAP1	28	ASAP1	1	28.3040782	ASAP1	ASAP1	ASAP1	-0.0680705997358603	1.12220013973587	0.527064770000006	0.229081731204629	0.0756627932789348
ASAP2	38	ASAP2	1	29.847479	ASAP2	ASAP2	ASAP2	-1.06225236197465	-0.0913898880253417	-0.576821124999995	0.122039766814548	0.0252449381479211
ASAP3	9	ASAP3	1	26.53692735	ASAP3	ASAP3	ASAP3	-0.699424077406993	0.39336900240699	-0.153027537500002	0.703985882485178	0.538479973047664
ASB1	1	ASB1	1	20.94931932	ASB1	ASB1	ASB1	-2.07018450419339	-0.792879530806618	-1.4315320175	0.0164301201316361	0.000787121236765219
ASB13	4	ASB13	1	26.33618165	ASB13	ASB13	ASB13	-0.50735296854441	0.625922568544418	0.0592848000000039	0.898214547900515	0.816410439302012
ASB6	2	ASB6	1	25.25518965	ASB6	ASB6	ASB6	-0.705753422082439	0.224305667082449	-0.240723877499995	0.472160537469488	0.268505251988974
ASB9	7	ASB9	1	28.94475115	ASB9	ASB9	ASB9	-1.16661083757823	-0.315650372421777	-0.741130605000002	0.0389156328940798	0.00369630415597761
ASCC1	11	ASCC1	1	28.44706901	ASCC1	ASCC1	ASCC1	0.00627515912487092	0.564782825875139	0.285528992500005	0.171754492306902	0.0460783610223257
ASCC2	14	ASCC2	1	27.40142162	ASCC2	ASCC2	ASCC2	0.0524526676563816	0.65484786234363	0.353650265000006	0.12549407645301	0.0265670263716457
ASCC3	60	ASCC3	1	29.49899414	ASCC3	ASCC3	ASCC3	0.161967423011716	0.721928411988296	0.441947917500006	0.0547264022594058	0.00638612681937796
ASF1A	3	ASF1A	1	28.15987028	ASF1A	ASF1A	ASF1A	-0.205513765406331	0.39905487040634	0.0967705525000042	0.661637733676774	0.483556015349361
ASGR2	1	ASGR2	0.9901	24.98988599	ASGR2	ASGR2	ASGR2	-1.72842177841463	0.0716528934146206	-0.828384442500006	0.211927815609799	0.0667369445323295
ASH1L	1	ASH1L	0.9998	25.96573451	ASH1L	ASH1L	ASH1L	-0.811890727749548	1.09531630274955	0.141712787500001	0.851803060155895	0.742009382810536
ASH2L	21	ASH2L	1	29.94487554	ASH2L	ASH2L	ASH2L	-0.127451599499845	0.480058814499837	0.176303607499996	0.420530208408516	0.21899814512171
ASL	49	ASL	1	32.34492772	ASL	ASL	ASL	-1.15930443783077	0.601140757830782	-0.279081839999996	0.664594549614986	0.487637453197077
ASMTL	51	ASMTL	1	30.12015306	ASMTL	ASMTL	ASMTL	-0.603308296127881	0.200237076127879	-0.201535610000001	0.487188969878853	0.282535206939325
ASNA1	45	ASNA1	1	32.23932349	ASNA1	ASNA1	ASNA1	-0.577965811654268	0.158982081654246	-0.209491865000011	0.429585370712	0.227725739633108
ASNS	14	ASNS	1	28.27529986	ASNS	ASNS	ASNS	0.0331556655302772	1.23754465946971	0.635350162499993	0.160975278884105	0.0409297708589843
ASNSD1	4	ASNSD1	1	27.97922901	ASNSD1	ASNSD1	ASNSD1	-0.122991942365863	0.571499137365853	0.224253597499995	0.373061689331478	0.17591120521042
ASPA	33	ASPA	1	31.60926109	ASPA	ASPA	ASPA	-1.5703967978444	0.886711627844415	-0.341842584999995	0.706241163784093	0.541059796278767
ASPDH	27	ASPDH	1	31.54421917	ASPDH	ASPDH	ASPDH	-1.52268389519063	-0.435223599809358	-0.978953747499993	0.0351701716050011	0.0030529621560778
ASPG	10	ASPG	1	27.37362134	ASPG	ASPG	ASPG	-0.731143408206833	1.00370924820684	0.136282920000003	0.841868129724495	0.727920875050741
ASPH	65	ASPH	1	31.12956337	ASPH	ASPH	ASPH	0.20508459037609	1.32022699462392	0.762655792500006	0.0830537619797666	0.013276874708818
ASPN	66	ASPN	1	33.81411109	ASPN	ASPN	ASPN	-1.56221813334187	-0.071294986658157	-0.816756560000016	0.147749241954313	0.0353167628272034
ASPSCR1	28	ASPSCR1	1	28.69668464	ASPSCR1	ASPSCR1	ASPSCR1	-0.822293729961898	-0.070478005038099	-0.446385867499998	0.122142349141604	0.0253160038780366
ASRGL1	38	ASRGL1	1	32.16068092	ASRGL1	ASRGL1	ASRGL1	-1.56258310196362	0.346767306963635	-0.607907897499992	0.379016792236627	0.181385242477337
ASS1	144	ASS1	1	35.15519467	ASS1	ASS1	ASS1	-2.75313985405305	-0.611305805946964	-1.68222283000001	0.0556359701246445	0.00655527912138978
ASTN2	2	ASTN2	0.9887	30.04090127	ASTN2	ASTN2	ASTN2	-1.13987571495779	0.88569168995779	-0.1270920125	0.876665024009918	0.780819851440402
ASUN	27	ASUN	1	28.13338523	ASUN	ASUN	ASUN	-0.107394826083016	0.702026976083026	0.297316075000005	0.312170379843423	0.12947315643596
ASXL2	3	ASXL2	1	23.33660736	ASXL2	ASXL2	ASXL2	-0.109725866916963	0.828959321916979	0.359616727500008	0.292496413663952	0.115877550466163
ATAD1	23	ATAD1	1	29.81767423	ATAD1	ATAD1	ATAD1	-1.0154804771674	-0.0619171728325904	-0.538698824999997	0.137566213620174	0.0311900753114865
ATAD2	2	ATAD2	0.9984	23.59139167	ATAD2	ATAD2	ATAD2	-0.237462196102091	0.853900731102084	0.308219267499997	0.432155443603116	0.230508857061727
ATAD2B	2	ATAD2B	0.9981	24.3592256	ATAD2B	ATAD2B	ATAD2B	0.0210262812467014	1.35875805375331	0.689892167500005	0.168745346603439	0.0446007210575014
ATAD3A	50	ATAD3A	1	31.34289284	ATAD3A	ATAD3A	ATAD3A	-0.692039376501093	-0.0122662384989241	-0.352152807500008	0.167260614800291	0.0438524172387542
ATAT1	1	ATAT1	0.9997	24.18050491	ATAT1	ATAT1	ATAT1	-0.73066847270814	0.181107127708133	-0.274780672500004	0.404902574069228	0.20336158836487
ATE1	30	ATE1	1	30.28160607	ATE1	ATE1	ATE1	-0.336976055593149	0.302742470593153	-0.0171167924999978	0.948793794475422	0.905358007180615
ATF1	5	ATF1	1	29.0511268	ATF1	ATF1	ATF1	-0.218699129968116	0.457238714968107	0.119269792499995	0.629274818353713	0.441412643635913
ATF2	3	ATF2	1	25.80840059	ATF2	ATF2	ATF2	0.40486042415209	0.920470780847908	0.662665602499999	0.0103477607642259	0.000314785872345659
ATF6B	1	ATF6B	1	18.28129758	ATF6B	ATF6B	ATF6B	-0.402297984487717	0.203994654487722	-0.0991516649999973	0.655674287277852	0.474413246286567
ATF7	7	ATF7	1	28.21355129	ATF7	ATF7	ATF7	0.294938369848865	0.889856070151154	0.592397220000009	0.0250140557867563	0.00166616070352988
ATF7IP	13	ATF7IP	1	27.85878921	ATF7IP	ATF7IP	ATF7IP	0.0266414220889476	0.684066897911047	0.355354159999997	0.152688516660977	0.0372397668920125
ATG10	2	ATG10	1	23.48124913	ATG10	ATG10	ATG10	-0.630286883388459	0.182306208388462	-0.223990337499998	0.444165839266071	0.240920210143513
ATG101	4	ATG101	1	26.76407809	ATG101	ATG101	ATG101	-0.0729327985718366	0.591624768571836	0.259345985	0.283650927584954	0.110170420789678
ATG12	4	ATG12	1	29.10405022	ATG12	ATG12	ATG12	-0.852992637632736	0.344337767632742	-0.254327434999997	0.556046757283205	0.357967367800171
ATG13	7	ATG13	1	27.13973071	ATG13	ATG13	ATG13	0.0292449576744241	0.696898837325575	0.363071897499999	0.150286504607849	0.0363628163947785
ATG14	2	ATG14	1	26.33391706	ATG14	ATG14	ATG14	0.0287628175474955	0.838502087452496	0.433632452499996	0.155843663495742	0.0386190500462975
ATG16L1	23	ATG16L1	1	29.03689159	ATG16L1	ATG16L1	ATG16L1	-0.641336383203739	0.230110358203734	-0.205613012500002	0.513923506103094	0.310094573916353
ATG2A	10	ATG2A	1	27.05766399	ATG2A	ATG2A	ATG2A	-0.557755298987041	0.35658043898704	-0.100587430000001	0.773485636036175	0.627369791729997
ATG2B	14	ATG2B	1	26.93753528	ATG2B	ATG2B	ATG2B	-0.511539488617528	0.267930238617537	-0.121804624999996	0.669621673579103	0.493689806743645
ATG3	14	ATG3	1	31.09825545	ATG3	ATG3	ATG3	-0.708264294982892	0.803817084982892	0.0477763949999996	0.939899964785872	0.888362502460779
ATG4A	2	ATG4A	1	24.72942172	ATG4A	ATG4A	ATG4A	-0.325614301425758	0.326096591425751	0.000241144999996834	0.998833699118015	0.998687529983919
ATG4B	16	ATG4B	1	28.95766566	ATG4B	ATG4B	ATG4B	-0.487938972933394	0.177787372933425	-0.155075799999985	0.517898263196812	0.315910105477995
ATG4C	9	ATG4C	1	27.39159192	ATG4C	ATG4C	ATG4C	-0.173026924468373	0.605244924468379	0.216109000000003	0.440712466303353	0.237758041579086
ATG5	13	ATG5	1	29.61758756	ATG5	ATG5	ATG5	-0.513064244726562	0.582044434726566	0.0344900950000024	0.939929225599587	0.888719280851099
ATG7	61	ATG7	1	30.4788355	ATG7	ATG7	ATG7	-0.63347058543944	1.34556640543943	0.356047909999994	0.621977756210074	0.432843824291429
ATG9A	6	ATG9A	1	27.53870111	ATG9A	ATG9A	ATG9A	0.0971669796240829	1.16193076037591	0.629548869999997	0.12322153634543	0.0257752361452771
ATHL1	4	ATHL1	1	25.06844129	ATHL1	ATHL1	ATHL1	-0.0442244726119796	0.81647113261198	0.38612333	0.223539766710583	0.0725594772314036
ATIC	104	ATIC	1	32.91737605	ATIC	ATIC	ATIC	-0.0328106273539515	0.534465722353941	0.250827547499995	0.229581895086632	0.0760178882066981
ATL1	13	ATL1	1	27.3142586	ATL1	ATL1	ATL1	-0.443736271455361	0.860360026455371	0.208311877500005	0.662131545878641	0.484427860191998
ATL2	20	ATL2	1	28.1824965	ATL2	ATL2	ATL2	-0.75288218961942	0.429190534619415	-0.161845827500002	0.710895973415569	0.547350465058442
ATL3	47	ATL3	1	31.59334928	ATL3	ATL3	ATL3	0.0917481451083134	1.36407637489168	0.727912259999997	0.133863371611822	0.0296079045834316
ATM	59	ATM	1	28.37745483	ATM	ATM	ATM	0.172462898078533	0.80838141692148	0.490422157500007	0.0585219608361813	0.00722449622425475
ATN1	3	ATN1	1	29.69790394	ATN1	ATN1	ATN1	-0.693911635542563	0.323127710542558	-0.185391962500002	0.616922584567839	0.427023670992343
ATOX1	31	ATOX1	1	32.75828314	ATOX1	ATOX1	ATOX1	-0.615603754975875	0.441957774975872	-0.0868229900000017	0.834415538912845	0.716269540370274
ATP10A	1	ATP10A	1	20.97518076	ATP10A	ATP10A	ATP10A	-1.10474779715821	-0.190217507841787	-0.647482652499999	0.0752906829395285	0.0112040763408887
ATP11A	25	ATP11A	1	29.41752549	ATP11A	ATP11A	ATP11A	-0.107912534207735	1.58421202920773	0.7381497475	0.235747677589862	0.079336719589793
ATP11B	4	ATP11B	1	26.31978363	ATP11B	ATP11B	ATP11B	-0.30180864492207	0.592083909922075	0.145137632500003	0.656990579513583	0.47748604296267
ATP11C	17	ATP11C	1	28.30992954	ATP11C	ATP11C	ATP11C	-0.215863694529242	0.570685499529235	0.177410902499997	0.531747927325471	0.33057934685166
ATP12A	1	ATP12A	0.9992	16.03913658	ATP12A	ATP12A	ATP12A	-0.915640845016266	0.260958560016277	-0.327341142499995	0.440175480133846	0.23693560640185
ATP13A1	43	ATP13A1	1	29.54233668	ATP13A1	ATP13A1	ATP13A1	-0.273587063892867	0.791914958892866	0.259163947499999	0.500100783643576	0.296327998376804
ATP13A3	7	ATP13A3	1	26.52028535	ATP13A3	ATP13A3	ATP13A3	-0.287914605408917	0.355273315408897	0.0336793549999896	0.898214547900515	0.816237383731773
ATP1A1	173	ATP1A1	1	34.0797296	ATP1A1	ATP1A1	ATP1A1	-2.18813567386437	-0.636733051135647	-1.41243436250001	0.033844622099755	0.00285793261796689
ATP1B1	43	ATP1B1	1	33.52990652	ATP1B1	ATP1B1	ATP1B1	-2.29878087319893	-0.734873281801074	-1.5168270775	0.0271459445285826	0.00195757441633248
ATP1B3	18	ATP1B3	1	30.30477515	ATP1B3	ATP1B3	ATP1B3	-0.583521643737917	0.562468483737916	-0.0105265800000005	0.981184523931215	0.967429138270454
ATP2A2	75	ATP2A2	1	32.11500049	ATP2A2	ATP2A2	ATP2A2	0.114462241640035	1.18962752835996	0.652044884999999	0.115666077287194	0.0230952923055525
ATP2A3	10	ATP2A3	1	27.92667053	ATP2A3	ATP2A3	ATP2A3	-0.208143743967463	1.17587747896746	0.483866867499998	0.33575994576676	0.146461095858925
ATP2B1	25	ATP2B1	1	29.83541895	ATP2B1	ATP2B1	ATP2B1	-0.584863115632936	0.605571215632936	0.0103540500000001	0.982234652564028	0.96915800363428
ATP2B2	4	ATP2B2	0.9999	26.06355004	ATP2B2	ATP2B2	ATP2B2	-0.952815049017892	1.04208033901789	0.0446326450000001	0.955461770401065	0.92079579333511
ATP2B4	55	ATP2B4	1	30.55217292	ATP2B4	ATP2B4	ATP2B4	0.230045564856836	0.819996245143175	0.525020905000005	0.0361821903298133	0.00326395094734207
ATP2C1	26	ATP2C1	1	28.598075	ATP2C1	ATP2C1	ATP2C1	-0.633046429230214	0.59046427423023	-0.0212910774999919	0.963995857695046	0.938348817132331
ATP4A	3	ATP4A	1	25.60291512	ATP4A	ATP4A	ATP4A	-0.61522072834471	0.302707028344721	-0.156256849999995	0.641361275133331	0.45711785891808
ATP5A1	295	ATP5A1	1	34.69092083	ATP5A1	ATP5A1	ATP5A1	-1.13225024099932	-0.588035004000662	-0.860142622499993	0.00595328563054138	7.26523006853764e-05
ATP5B	349	ATP5B	1	34.97581687	ATP5B	ATP5B	ATP5B	-1.05396561172102	-0.510189403279008	-0.782077507500013	0.00764205473551267	0.000143360784750919
ATP5C1	73	ATP5C1	1	34.3159134	ATP5C1	ATP5C1	ATP5C1	-1.25156046750013	-0.607726642499884	-0.929643555000006	0.00761666754516623	0.000139392445529042
ATP5D	14	ATP5D	1	32.29776778	ATP5D	ATP5D	ATP5D	-1.28504812573216	-0.634980774267858	-0.96001445000001	0.00736360032858641	0.000118686803998522
ATP5E	7	ATP5E	0.9993	31.29835923	ATP5E	ATP5E	ATP5E	-1.4768152017505	0.0551579467505187	-0.710828627499989	0.209620726178498	0.0649263994043536
ATP5F1	50	ATP5F1	1	33.20740075	ATP5F1	ATP5F1	ATP5F1	-1.06848222123175	-0.198885028768253	-0.633683625000003	0.0690422708953037	0.0096926556276112
ATP5G1	2	ATP5G1	0.9993	31.47594318	ATP5G1	ATP5G1	ATP5G1	-3.27236134362778	-0.0684787363722206	-1.67042004	0.165733941642575	0.0428035142036682
ATP5H	26	ATP5H	1	33.03530279	ATP5H	ATP5H	ATP5H	-1.26877061283704	-0.307152977162938	-0.787961794999987	0.048247620437762	0.00520675278551743
ATP5I	12	ATP5I	1	32.42376378	ATP5I	ATP5I	ATP5I	-1.02556785001922	-0.114150929980789	-0.569859390000005	0.10686144062004	0.0201742791182292
ATP5J	35	ATP5J	1	33.8152207	ATP5J	ATP5J	ATP5J	-1.23799448357542	-0.594024031424565	-0.916009257499994	0.00780389805051474	0.000155054757029894
ATP5J2	1	ATP5J2	1	29.96133335	ATP5J2	ATP5J2	ATP5J2	-0.961083470419121	0.0179295554191033	-0.471576957500009	0.195537071415762	0.0571129963509879
ATP5J2-PTCD1	14	ATP5J2-PTCD1	1	32.74883638	ATP5J2-PTCD1	ATP5J2-PTCD1	ATP5J2-PTCD1	-1.0853613905409	-0.277029379459101	-0.681195385000002	0.043304478914275	0.0044549237007121
ATP5L	13	ATP5L	1	32.86666044	ATP5L	ATP5L	ATP5L	-1.1532850269885	-0.252458333011521	-0.702871680000008	0.0565296386514562	0.00679039834935798
ATP5O	50	ATP5O	1	34.11492598	ATP5O	ATP5O	ATP5O	-1.05419382059465	-0.467566579405337	-0.760880199999995	0.0102106506750707	0.000295557916666192
ATP5S	14	ATP5S	1	30.30913451	ATP5S	ATP5S	ATP5S	-1.09211770411219	-0.346069455887805	-0.719093579999999	0.027651458022046	0.00203307240525179
ATP5SL	13	ATP5SL	1	29.6739479	ATP5SL	ATP5SL	ATP5SL	-1.53608773333558	-0.486999571664403	-1.01154365249999	0.027651458022046	0.00202870206022317
ATP6AP1	12	ATP6AP1	1	30.56621609	ATP6AP1	ATP6AP1	ATP6AP1	-0.536613150075914	0.220205290075908	-0.158203930000003	0.562186001096611	0.365264974187026
ATP6AP2	8	ATP6AP2	1	28.04459271	ATP6AP2	ATP6AP2	ATP6AP2	-0.000797492624565854	0.598570362624552	0.298886434999993	0.181451646236648	0.0504858349422227
ATP6V0A1	50	ATP6V0A1	1	30.80736659	ATP6V0A1	ATP6V0A1	ATP6V0A1	-1.10625564740165	0.487365412401651	-0.309445117500001	0.593140022073556	0.39871691851944
ATP6V0A2	6	ATP6V0A2	1	24.99061197	ATP6V0A2	ATP6V0A2	ATP6V0A2	0.0474787939814254	0.553577956018573	0.300528374999999	0.122142349141604	0.0253032905343157
ATP6V0A4	47	ATP6V0A4	1	31.5252065	ATP6V0A4	ATP6V0A4	ATP6V0A4	-1.34589866646185	-0.782705483538148	-1.064302075	0.00418800924386113	1.9226098728601e-05
ATP6V0C	4	ATP6V0C	1	24.31668465	ATP6V0C	ATP6V0C	ATP6V0C	-0.437415227977626	0.147199942977603	-0.145107642500012	0.492037732239582	0.287204811657798
ATP6V0D1	29	ATP6V0D1	1	32.73614978	ATP6V0D1	ATP6V0D1	ATP6V0D1	-1.24540369505587	0.0969948750558574	-0.574204410000007	0.244014274128757	0.0843230441600124
ATP6V0D2	45	ATP6V0D2	1	32.34055662	ATP6V0D2	ATP6V0D2	ATP6V0D2	-1.20323031416095	-0.573779450839036	-0.888504882499994	0.00787763994908387	0.000163722873328661
ATP6V1A	187	ATP6V1A	1	33.82124316	ATP6V1A	ATP6V1A	ATP6V1A	-1.25736160897907	-0.265239726020925	-0.761300667499995	0.0595088797483035	0.00741835354199728
ATP6V1B1	78	ATP6V1B1	1	32.98515928	ATP6V1B1	ATP6V1B1	ATP6V1B1	-1.35230257016404	-0.754514234835985	-1.05340840250001	0.00528762779749055	3.25310434338804e-05
ATP6V1B2	135	ATP6V1B2	1	33.94449241	ATP6V1B2	ATP6V1B2	ATP6V1B2	-0.994521367892209	0.137756727892215	-0.428382319999997	0.29742253342434	0.119838933033811
ATP6V1C1	57	ATP6V1C1	1	33.07076645	ATP6V1C1	ATP6V1C1	ATP6V1C1	-1.37419432448101	0.134324299480991	-0.619935012500008	0.260550528341718	0.0950919159558493
ATP6V1C2	22	ATP6V1C2	1	29.79331912	ATP6V1C2	ATP6V1C2	ATP6V1C2	-1.98608205042202	-1.47855596957798	-1.73231901	0.000755036322524088	1.83443480068237e-07
ATP6V1D	47	ATP6V1D	1	32.08176987	ATP6V1D	ATP6V1D	ATP6V1D	-1.27298592929468	-0.287269740705307	-0.780127834999995	0.0543579339079413	0.00629184295801485
ATP6V1E1	67	ATP6V1E1	1	34.1139166	ATP6V1E1	ATP6V1E1	ATP6V1E1	-1.36060425527004	-0.168843339729972	-0.764723797500004	0.0991899523921098	0.0179321292915508
ATP6V1E2	1	ATP6V1E2	1	17.23673717	ATP6V1E2	ATP6V1E2	ATP6V1E2	-0.271692715194839	0.486817465194833	0.107562374999997	0.700500370764475	0.533468945125653
ATP6V1F	17	ATP6V1F	1	33.00879007	ATP6V1F	ATP6V1F	ATP6V1F	-1.3292457455326	-0.194261319467402	-0.761753532500002	0.0877002181606898	0.014532673569139
ATP6V1G1	22	ATP6V1G1	1	33.0145438	ATP6V1G1	ATP6V1G1	ATP6V1G1	-1.43514843183866	-0.146873843161329	-0.791011137499993	0.111902411763193	0.0218726145843835
ATP6V1G2	6	ATP6V1G2	1	26.41390709	ATP6V1G2	ATP6V1G2	ATP6V1G2	-1.67925323628242	0.174576386282409	-0.752338425000005	0.266296616912357	0.09863304339148
ATP6V1G3	5	ATP6V1G3	1	27.82296836	ATP6V1G3	ATP6V1G3	ATP6V1G3	-3.06246358839684	-1.93944215660316	-2.5009528725	0.00415836068323465	5.45221269612209e-06
ATP6V1H	79	ATP6V1H	1	32.82435816	ATP6V1H	ATP6V1H	ATP6V1H	-1.45915348864563	-0.271900961354388	-0.865527225000008	0.0690422708953037	0.00967189817871583
ATP7A	12	ATP7A	1	27.49894868	ATP7A	ATP7A	ATP7A	-0.232003829636775	0.332250904636788	0.0501235375000064	0.820340258919955	0.694331942507488
ATP7B	1	ATP7B	1	25.12450687	ATP7B	ATP7B	ATP7B	-2.13171933858716	-0.49395221641283	-1.31283577749999	0.0520763639888688	0.00587204991826075
ATP8A1	12	ATP8A1	1	26.97931153	ATP8A1	ATP8A1	ATP8A1	-0.170816809066124	1.07272715406612	0.450955172499999	0.319235564934664	0.133779503005903
ATP8B2	1	ATP8B2	0.9999	16.06636066	ATP8B2	ATP8B2	ATP8B2	-0.224357425034652	0.460002315034655	0.117822445000002	0.636856487733067	0.452190587356611
ATP9A	13	ATP9A	1	26.7425906	ATP9A	ATP9A	ATP9A	-0.789629103022958	0.566649203022966	-0.111489949999996	0.834220508686344	0.715923581282108
ATP9B	9	ATP9B	1	26.89589337	ATP9B	ATP9B	ATP9B	-0.0380515558098185	0.792409275809827	0.377178860000004	0.217944664799007	0.0697027263820123
ATPAF1	18	ATPAF1	1	30.61113949	ATPAF1	ATPAF1	ATPAF1	-1.36730655165544	-0.67557855834457	-1.021442555	0.00736360032858641	0.00011876676410839
ATPAF2	9	ATPAF2	1	29.00988611	ATPAF2	ATPAF2	ATPAF2	-1.23612256002327	-0.264342589976738	-0.750232575000002	0.0584339631969025	0.00718416552062775
ATPIF1	18	ATPIF1	1	32.39162014	ATPIF1	ATPIF1	ATPIF1	-1.12981737567177	-0.308962734328227	-0.719390054999998	0.0384015519772231	0.00356621177425048
ATR	5	ATR	1	24.32378392	ATR	ATR	ATR	-0.711137336095215	-0.037632368904772	-0.374384852499993	0.14278554301034	0.0333094262211717
ATRAID	2	ATRAID	0.9997	27.39827579	ATRAID	ATRAID	ATRAID	-0.375277499322013	0.401972104322016	0.0133473025000015	0.96444942364686	0.939158768059549
ATRIP	1	ATRIP	1	21.98212707	ATRIP	ATRIP	ATRIP	-0.486065420470258	0.30051651047027	-0.0927744549999936	0.753532749115274	0.603151246726437
ATRN	35	ATRN	1	29.71669503	ATRN	ATRN	ATRN	-0.979940441478783	0.550349046478794	-0.214795697499994	0.703241143688174	0.537547460700818
ATRX	44	ATRX	1	29.3778653	ATRX	ATRX	ATRX	-0.257063099013748	0.316241689013742	0.0295892949999974	0.899567293591317	0.818819447772227
ATXN1	4	ATXN1	0.9998	25.50431061	ATXN1	ATXN1	ATXN1	0.120424070351117	0.727131994648897	0.423778032500007	0.0781368240080488	0.0119786154808103
ATXN10	31	ATXN10	1	29.88189849	ATXN10	ATXN10	ATXN10	-0.311002841852842	0.470222036852833	0.0796095974999957	0.790186516171812	0.652619357156662
ATXN1L	6	ATXN1L	1	27.12737764	ATXN1L	ATXN1L	ATXN1L	-0.274694352139377	0.490846852139384	0.108076250000003	0.701611491172719	0.535248544551735
ATXN2	33	ATXN2	1	29.30862252	ATXN2	ATXN2	ATXN2	-0.402020185533527	0.119499405533507	-0.14126039000001	0.451456481724985	0.248517345159351
ATXN2L	40	ATXN2L	1	30.45380718	ATXN2L	ATXN2L	ATXN2L	-0.0376641461986639	0.542488131198651	0.252411992499994	0.236689200562917	0.0799945043959995
ATXN3	13	ATXN3	1	28.83741744	ATXN3	ATXN3	ATXN3	-0.157681950678601	0.563179255678584	0.202748652499992	0.434424685687841	0.232262759337493
ATXN7	1	ATXN7	0.9973	23.43330606	ATXN7	ATXN7	ATXN7	-0.684302962304625	0.11730208730462	-0.283500437500003	0.330653701777883	0.142399526635558
ATXN7L3B	3	ATXN7L3B	1	28.941147	ATXN7L3B	ATXN7L3B	ATXN7L3B	-0.361767388071924	0.286350093071944	-0.0377086474999899	0.886145168834862	0.796324100284278
AUH	37	AUH	1	32.90397989	AUH	AUH	AUH	-1.89613845012654	-1.14244914487347	-1.5192937975	0.00418800924386113	1.17582114472507e-05
AUP1	13	AUP1	1	29.31265954	AUP1	AUP1	AUP1	-0.0111247541573979	1.0482986991574	0.518586972500003	0.188892722467448	0.0539637624263756
AURKAIP1	1	AURKAIP1	1	22.62091107	AURKAIP1	AURKAIP1	AURKAIP1	-1.24703873180323	0.389572101803216	-0.428733315000006	0.466842514940448	0.26317191663531
AVEN	10	AVEN	1	27.76909199	AVEN	AVEN	AVEN	-0.217947502418419	1.03177897741841	0.406915737499997	0.368976947274398	0.172710238255217
AVL9	19	AVL9	1	28.61821143	AVL9	AVL9	AVL9	-0.288457815404637	0.776112040404644	0.243827112500004	0.525269804290892	0.323599516260325
AXIN1	1	AXIN1	1	20.23502748	AXIN1	AXIN1	AXIN1	-0.0416282696534501	0.602344579653461	0.280358155000005	0.23663965804459	0.079834559370565
AXL	2	AXL	1	23.34269824	AXL	AXL	AXL	-0.556816809284762	0.479175684284763	-0.0388205624999998	0.928695131549234	0.867812445164262
AZGP1	64	AZGP1	1	33.79575014	AZGP1	AZGP1	AZGP1	-1.37534970373698	-0.0800827562630492	-0.727716230000013	0.13915396166621	0.0319008527349769
AZI2	4	AZI2	1	24.50483254	AZI2	AZI2	AZI2	-0.681413789814395	0.0997243748143959	-0.2908447075	0.304600265705211	0.125001976865229
AZU1	4	AZU1	1	28.35547034	AZU1	AZU1	AZU1	-0.190632168053758	0.408842793053755	0.109105312499999	0.617734277361499	0.427717579899057
B2M	27	B2M	1	33.19014561	B2M	B2M	B2M	0.137386804984874	1.30298531501513	0.720186060000003	0.109913748577165	0.0212732711567907
B3GALT4	1	B3GALT4	0.967	26.64944672	B3GALT4	B3GALT4	B3GALT4	-3.16382762456005	-1.61024280043993	-2.38703521249999	0.00650455614469632	8.92203364275037e-05
B3GALTL	16	B3GALTL	1	28.93067655	B3GALTL	B3GALTL	B3GALTL	-0.00450282610894087	0.72748944110893	0.361493307499995	0.185015008765581	0.0522856333395015
B3GAT3	7	B3GAT3	1	26.95889251	B3GAT3	B3GAT3	B3GAT3	-0.472506819951677	0.160578279951674	-0.155964270000002	0.495253669636546	0.290576623996881
B3GNT2	1	B3GNT2	0.989	19.56212667	B3GNT2	B3GNT2	B3GNT2	-0.154403141721538	0.643222291721535	0.244409574999999	0.396773639819828	0.196606040588484
B3GNTL1	1	B3GNTL1	0.9875	26.78627405	B3GNTL1	B3GNTL1	B3GNTL1	-0.344759615398036	0.873842260398025	0.264541322499994	0.547110533899714	0.348038979453274
B4E1Z4	146	B4E1Z4	1	33.87845898	B4E1Z4	B4E1Z4	B4E1Z4	-1.4599357947847	0.199964414784705	-0.629985689999998	0.296040963118857	0.118834395684624
B4GALT1	9	B4GALT1	1	28.17286489	B4GALT1	B4GALT1	B4GALT1	-0.269638965742086	0.686096610742094	0.208228822500004	0.545539273487877	0.346388018883126
B4GALT3	1	B4GALT3	1	17.65641974	B4GALT3	B4GALT3	B4GALT3	-0.13960728163167	0.35432346663167	0.1073580925	0.546512082587661	0.34747475225745
B4GALT4	6	B4GALT4	1	27.06599969	B4GALT4	B4GALT4	B4GALT4	-0.446127584438782	0.560467304438785	0.0571698600000019	0.889214663271857	0.801055509061445
B4GALT7	3	B4GALT7	1	24.76974543	B4GALT7	B4GALT7	B4GALT7	-0.0165082764132569	0.530637291413273	0.257064507500008	0.205091075957796	0.0622409528549682
B4GAT1	5	B4GAT1	1	26.40601419	B4GAT1	B4GAT1	B4GAT1	-0.602661619386374	0.519904509386357	-0.0413785550000085	0.929974036504518	0.869945455227373
B9D1	2	B9D1	1	25.74396443	B9D1	B9D1	B9D1	-0.807602861301384	0.616487101301374	-0.0955578800000048	0.867020144785765	0.766108269134451
BAALC	1	BAALC	0.9999	21.89649157	BAALC	BAALC	BAALC	-1.20179357261465	0.0172666976146483	-0.592263437500002	0.192190622668445	0.0554183550387377
BABAM1	29	BABAM1	1	30.54242583	BABAM1	BABAM1	BABAM1	0.0155845036478377	0.503115966352161	0.259350234999999	0.158185993353184	0.0396302579414331
BACH1	14	BACH1	1	27.13963111	BACH1	BACH1	BACH1	0.141601322453415	0.851033647546583	0.496317484999999	0.0777686144615795	0.0118853351291774
BAD	14	BAD	1	29.98481088	BAD	BAD	BAD	-0.693663906287714	0.381269871287725	-0.156197017499995	0.693008438645677	0.523662187945498
BAG1	14	BAG1	1	29.93779098	BAG1	BAG1	BAG1	-0.719598572292763	0.0438333022927708	-0.337882634999996	0.229162750667731	0.0757866524901149
BAG2	12	BAG2	1	29.74704604	BAG2	BAG2	BAG2	-2.34851885042069	-0.323036889579318	-1.33577787	0.0925315215848839	0.0157905531539711
BAG3	71	BAG3	1	31.77921701	BAG3	BAG3	BAG3	-0.335421837016716	1.03094807201675	0.347763117500016	0.480557360828971	0.275975150031282
BAG4	4	BAG4	1	26.99732581	BAG4	BAG4	BAG4	-0.351730656841256	0.430630146841267	0.039449745000006	0.902306598267766	0.822906196809551
BAG5	23	BAG5	1	29.88350937	BAG5	BAG5	BAG5	-0.412308791408501	0.322907426408493	-0.0447006825000038	0.880481682794063	0.787416145369134
BAG6	47	BAG6	1	30.48024644	BAG6	BAG6	BAG6	-0.348922711599796	0.166532566599783	-0.0911950725000068	0.628325983449026	0.440240101565344
BAHCC1	1	BAHCC1	0.9919	26.63680445	BAHCC1	BAHCC1	BAHCC1	-0.780485546214405	0.429692721214413	-0.175396412499996	0.693752409875013	0.524704924019437
BAIAP2	40	BAIAP2	1	29.49058079	BAIAP2	BAIAP2	BAIAP2	-1.96101560773364	-0.797629977266356	-1.3793227925	0.0132677062178448	0.000543286810332325
BAIAP2L1	8	BAIAP2L1	1	27.95688924	BAIAP2L1	BAIAP2L1	BAIAP2L1	-0.997743023571794	-0.244010731428211	-0.620876877500002	0.0472636003716853	0.00505765809322826
BAIAP2L2	3	BAIAP2L2	1	26.0439071	BAIAP2L2	BAIAP2L2	BAIAP2L2	-1.93537100562673	-0.0307394793732827	-0.983055242500008	0.168525561370191	0.0444642328335269
BAK1	3	BAK1	1	27.17469227	BAK1	BAK1	BAK1	-0.593217810811863	0.114422800811871	-0.239397504999996	0.351043429434224	0.158340288413974
BANF1	23	BANF1	1	32.31273547	BANF1	BANF1	BANF1	-0.421349289730898	0.335245334730885	-0.0430519775000064	0.889214663271857	0.8006900532609
BANK1	3	BANK1	1	27.79619069	BANK1	BANK1	BANK1	-0.224063756094956	0.21238156109495	-0.00584109750000295	0.972772914496175	0.95256199968163
BANP	1	BANP	0.9999	22.78564244	BANP	BANP	BANP	-0.152296951503673	0.459498396503663	0.153600722499995	0.486631059470703	0.282075585952568
BAP1	4	BAP1	1	25.33280785	BAP1	BAP1	BAP1	0.037859416410849	0.527434248589164	0.282646832500006	0.130801768013137	0.0285085850404829
BAP18	13	BAP18	1	30.45817918	BAP18	BAP18	BAP18	-0.20824752886415	0.817420543864146	0.304586507499998	0.411450697140281	0.209413485932137
BASP1	33	BASP1	1	32.48699862	BASP1	BASP1	BASP1	-2.17471173753941	1.01487580253942	-0.579917967499995	0.61798147527002	0.42817041778797
BAX	13	BAX	1	30.73939165	BAX	BAX	BAX	0.20716301981659	0.95979424518341	0.5834786325	0.0575786365146806	0.0070267423280649
BAZ1A	5	BAZ1A	1	25.71413775	BAZ1A	BAZ1A	BAZ1A	0.0915000919857079	0.763986028014287	0.427743059999997	0.102146745206266	0.0186676653871663
BAZ1B	46	BAZ1B	1	28.36747903	BAZ1B	BAZ1B	BAZ1B	-0.232210615416048	0.682702950416047	0.2252461675	0.495533048415067	0.290872651717165
BAZ2A	4	BAZ2A	1	26.22652682	BAZ2A	BAZ2A	BAZ2A	-0.143376731914944	0.599054196914945	0.2278387325	0.396115075684946	0.196000056612239
BAZ2B	1	BAZ2B	1	23.8834693	BAZ2B	BAZ2B	BAZ2B	-0.900734983659534	0.0566810486595355	-0.422026967499999	0.230866199713354	0.0767682009889223
BBIP1	2	BBIP1	1	27.20486669	BBIP1	BBIP1	BBIP1	-0.779800922771039	0.454809502771021	-0.162495710000009	0.723633791318402	0.562631658827389
BBOX1	56	BBOX1	1	33.60447641	BBOX1	BBOX1	BBOX1	-2.06889977949662	0.286153624496623	-0.891373077499999	0.297168174279162	0.119706473834692
BBS1	11	BBS1	1	26.87473701	BBS1	BBS1	BBS1	-0.500325113799087	0.24654403879908	-0.126890537500003	0.642105716128476	0.457964129625963
BBS2	11	BBS2	1	27.58829288	BBS2	BBS2	BBS2	-0.649228630485982	0.557754500485987	-0.0457370649999973	0.928021766443285	0.866340844195567
BBS4	4	BBS4	1	26.7566483	BBS4	BBS4	BBS4	-0.605111195348548	0.535441595348551	-0.0348347999999987	0.941234323138947	0.892060406912424
BBS5	4	BBS5	1	26.69140962	BBS5	BBS5	BBS5	-0.492209523582563	0.639812643582577	0.0738015600000068	0.871149087700845	0.772533782727197
BBS7	13	BBS7	1	26.64799737	BBS7	BBS7	BBS7	-0.415018830958135	0.692050585958145	0.138515877500005	0.737438893646777	0.58169536936071
BBS9	5	BBS9	1	26.34407747	BBS9	BBS9	BBS9	-0.256239293863045	0.783392123863043	0.263576414999999	0.481952332644366	0.27770978438279
BBX	12	BBX	1	27.62778565	BBX	BBX	BBX	-0.495085894029329	0.109610094029342	-0.192737899999994	0.378629816851164	0.180955296821628
BCAM	46	BCAM	1	31.09553378	BCAM	BCAM	BCAM	-1.28826317333948	0.224744363339484	-0.531759404999999	0.333335864239254	0.144596828249423
BCAP29	11	BCAP29	1	29.62500802	BCAP29	BCAP29	BCAP29	0.476683371444656	1.30985937855532	0.893271374999987	0.0194912935805835	0.00104779218138689
BCAP31	41	BCAP31	1	33.90574057	BCAP31	BCAP31	BCAP31	0.0135568611645225	1.03781745883549	0.525687160000004	0.170316132228445	0.0454130425646343
BCAR1	29	BCAR1	1	29.37346764	BCAR1	BCAR1	BCAR1	-0.557963621097962	0.511941051097957	-0.0230112850000026	0.956820676771209	0.923848929275576
BCAR3	9	BCAR3	1	26.42379898	BCAR3	BCAR3	BCAR3	-0.541696558394031	0.194674223394032	-0.173511167499999	0.514350639174595	0.310699401513934
BCAS1	1	BCAS1	0.9997	21.83354298	BCAS1	BCAS1	BCAS1	-0.649780865347288	1.06192253534729	0.206070835000002	0.748445156265506	0.595796319662673
BCAS2	15	BCAS2	1	30.39090485	BCAS2	BCAS2	BCAS2	-0.223988976919991	0.378556996919991	0.0772840099999996	0.730346474365416	0.572429057265889
BCAS3	21	BCAS3	1	27.92915441	BCAS3	BCAS3	BCAS3	-0.294896397844812	0.261843212844819	-0.0165265924999964	0.943102315904586	0.895069552159001
BCAS4	1	BCAS4	1	21.25216903	BCAS4	BCAS4	BCAS4	0.0225570202136713	1.64803411978633	0.835295570000003	0.17005138672351	0.0452017227652028
BCAT1	11	BCAT1	1	29.18338874	BCAT1	BCAT1	BCAT1	-0.323233345315999	2.512809140316	1.0947878975	0.288808064844302	0.113513366484946
BCAT2	36	BCAT2	1	31.56008463	BCAT2	BCAT2	BCAT2	-0.73050875473326	0.0710912447332629	-0.329708754999999	0.260364186741972	0.0948497672730209
BCCIP	14	BCCIP	1	28.56624144	BCCIP	BCCIP	BCCIP	-0.565928508640392	0.409376468640369	-0.0782760200000112	0.838116458623905	0.722311435869451
BCHE	6	BCHE	1	26.60467535	BCHE	BCHE	BCHE	-0.943176217525982	0.330614542525994	-0.306280837499994	0.505371850922406	0.301528045600592
BCKDHA	67	BCKDHA	1	32.44880229	BCKDHA	BCKDHA	BCKDHA	-1.15892412790825	-0.509727817091743	-0.834325972499997	0.0103477607642259	0.000314850937608593
BCKDHB	33	BCKDHB	1	32.806103	BCKDHB	BCKDHB	BCKDHB	-1.22019975552886	-0.536736644471138	-0.8784682	0.0103477607642259	0.000314596008690373
BCKDK	25	BCKDK	1	31.82190868	BCKDK	BCKDK	BCKDK	-0.445135979997582	0.98282325999756	0.268843639999989	0.604392030552934	0.412605201903707
BCL10	8	BCL10	1	28.27664036	BCL10	BCL10	BCL10	0.0562355086179843	0.710089056382014	0.383162282499999	0.125926958023284	0.0267729730219952
BCL2	5	BCL2	1	27.39100439	BCL2	BCL2	BCL2	-0.0887628624425586	0.762697037442565	0.336967087500003	0.277273901112332	0.105959738912217
BCL2L1	7	BCL2L1	1	29.66866184	BCL2L1	BCL2L1	BCL2L1	-0.440247947496597	0.0995264724965874	-0.170360737500005	0.383016056992877	0.184814449672299
BCL2L11	1	BCL2L11	1	23.85050803	BCL2L11	BCL2L11	BCL2L11	-0.560444095862107	0.152321770862113	-0.204061162499997	0.42634434196731	0.224716085135049
BCL2L13	51	BCL2L13	1	32.62106557	BCL2L13	BCL2L13	BCL2L13	-0.920877228358917	-0.0446055016410736	-0.482741364999995	0.145828940808912	0.0345341757962002
BCL2L2	3	BCL2L2	1	27.29328617	BCL2L2	BCL2L2	BCL2L2	-0.613281530082925	0.132223925082921	-0.240528802500002	0.373141081813616	0.176228076535937
BCL3	1	BCL3	0.9994	25.84104915	BCL3	BCL3	BCL3	-0.874959827885577	0.516754742885575	-0.179102542500001	0.729618454581172	0.571169054630072
BCL6	1	BCL6	0.9645	16.03913658	BCL6	BCL6	BCL6	-0.306599704115327	0.550146744115337	0.121773520000005	0.69966759320497	0.532547168472416
BCL7A	3	BCL7A	1	26.56122309	BCL7A	BCL7A	BCL7A	-1.2247696341307	0.0320631091307098	-0.596353262499996	0.201276043121491	0.0601736682505857
BCL7B	7	BCL7B	1	27.71722011	BCL7B	BCL7B	BCL7B	-0.226461628725161	0.241724518725157	0.00763144499999768	0.96611599800044	0.942243237585906
BCL7C	7	BCL7C	1	27.15017384	BCL7C	BCL7C	BCL7C	-0.277686563454514	0.509838518454527	0.116075977500007	0.688156295189206	0.517874843471258
BCL9L	3	BCL9L	1	25.78023307	BCL9L	BCL9L	BCL9L	-0.104827491140721	0.503381961140715	0.199277234999997	0.36632632914631	0.17032419338018
BCLAF1	48	BCLAF1	1	32.02968838	BCLAF1	BCLAF1	BCLAF1	-0.188244181322713	0.512225336322697	0.161990577499992	0.521341585299478	0.319205830327045
BCOR	1	BCOR	1	17.98318383	BCOR	BCOR	BCOR	-0.25417630833431	0.336432823334314	0.0411282575000023	0.86190177383444	0.7575910685771
BCORL1	1	BCORL1	0.9998	23.26745258	BCORL1	BCORL1	BCORL1	-0.186927837817441	0.555917062817434	0.184494612499996	0.49177442435458	0.286930412999622
BCR	38	BCR	1	28.54673396	BCR	BCR	BCR	-0.699933648769793	-0.155771666230194	-0.427852657499994	0.0554211137845639	0.00651750062257202
BCS1L	21	BCS1L	1	29.52491944	BCS1L	BCS1L	BCS1L	-0.999823300500448	-0.18791398449955	-0.593868642499999	0.0682744930075682	0.00950953856212322
BDH1	42	BDH1	1	32.7370342	BDH1	BDH1	BDH1	-1.63992566815939	-0.984567736840601	-1.3122467025	0.00418800924386113	1.23773621523957e-05
BDH2	53	BDH2	1	33.27285426	BDH2	BDH2	BDH2	-1.99719373139978	-0.390176433600245	-1.19368508250001	0.0655718197622414	0.00878838822074289
BECN1	14	BECN1	1	29.58193135	BECN1	BECN1	BECN1	-0.179696419899946	0.587793224899959	0.204048402500007	0.459601933862694	0.256663228219641
BEND3	1	BEND3	1	22.05318495	BEND3	BEND3	BEND3	-0.719022693902957	0.333944998902964	-0.192538847499996	0.615465411123126	0.425641522482119
BEND7	4	BEND7	1	25.29224558	BEND7	BEND7	BEND7	-1.05999482279592	0.139656332795919	-0.460169244999999	0.291806613474848	0.11548655080941
BET1	4	BET1	1	28.64707173	BET1	BET1	BET1	-0.270927068388735	1.15722163838875	0.443147285000006	0.390484839889912	0.19156008686077
BET1L	4	BET1L	1	28.81955314	BET1L	BET1L	BET1L	-0.0402790374803594	0.973523302480358	0.4666221325	0.211927815609799	0.0667008199206353
BGN	136	BGN	1	34.90104761	BGN	BGN	BGN	-1.73271129522058	0.476142370220574	-0.628284462500005	0.429352594917499	0.227472433797441
BHLHE40	2	BHLHE40	0.9999	24.62576618	BHLHE40	BHLHE40	BHLHE40	-0.580985483924481	1.03078905892449	0.224901787500002	0.705454435820861	0.539887872819838
BHMG1	1	BHMG1	0.957	26.9583628	BHMG1	BHMG1	BHMG1	-0.296796077255486	0.387016432255486	0.0451101774999998	0.869418141212658	0.769922346535706
BHMT	183	BHMT	1	35.22896006	BHMT	BHMT	BHMT	-2.15987017816979	0.00347630816979172	-1.078196935	0.181609178054037	0.0505873282833966
BHMT2	62	BHMT2	1	33.32567189	BHMT2	BHMT2	BHMT2	-2.30604111365952	-0.0259981963404829	-1.166019655	0.171711207429044	0.0460224686683655
BICC1	17	BICC1	1	28.15432055	BICC1	BICC1	BICC1	-0.338942128627582	0.788803243627587	0.224930557500002	0.58188195142843	0.386600024357315
BICD1	6	BICD1	1	26.18414527	BICD1	BICD1	BICD1	0.187372360013752	1.41345409998626	0.800413230000007	0.094903308772001	0.0165590241225983
BICD2	35	BICD2	1	28.18333186	BICD2	BICD2	BICD2	0.00315603747466026	0.707456712525328	0.355306374999994	0.176959082082339	0.0483976613558935
BID	13	BID	1	29.79688164	BID	BID	BID	0.0567713653997881	0.875620729600209	0.466196047499999	0.13511558308371	0.0302107178851908
BIN1	55	BIN1	1	32.13260124	BIN1	BIN1	BIN1	-1.08550663511997	0.216851615119975	-0.434327509999999	0.357524045713641	0.163652761860717
BIN2	21	BIN2	1	29.78965424	BIN2	BIN2	BIN2	-0.205309462870108	2.11436299787012	0.954526767500006	0.260176227109486	0.0947288128961416
BIN3	18	BIN3	1	29.60101243	BIN3	BIN3	BIN3	-0.345038051357564	1.24711404135756	0.451037994999997	0.431047255018791	0.229196281236416
BIRC2	7	BIRC2	1	26.30270911	BIRC2	BIRC2	BIRC2	0.0843145797710881	0.591303420228919	0.337809000000004	0.0896855764913964	0.0150425732430854
BIRC6	60	BIRC6	1	28.60742905	BIRC6	BIRC6	BIRC6	-0.404887458715433	0.134805753715452	-0.135040852499991	0.487906148040454	0.283590835215041
BLMH	47	BLMH	1	31.96853802	BLMH	BLMH	BLMH	0.104045151089111	0.882547703910879	0.493296427499995	0.103094255157477	0.0189936069889568
BLNK	13	BLNK	1	28.00659063	BLNK	BLNK	BLNK	-0.956343578668729	0.55369380866874	-0.201324884999995	0.719601389055661	0.557682004387665
BLOC1S1	15	BLOC1S1	1	30.13451977	BLOC1S1	BLOC1S1	BLOC1S1	0.108333495105327	0.698824454894677	0.403578975000002	0.0831316924486962	0.0133187817303593
BLOC1S2	7	BLOC1S2	1	29.59049819	BLOC1S2	BLOC1S2	BLOC1S2	0.208233395551614	0.832171149448387	0.520202272500001	0.0451795395167956	0.00472983984048752
BLOC1S3	9	BLOC1S3	1	29.32072307	BLOC1S3	BLOC1S3	BLOC1S3	0.227420366139941	0.750796393860054	0.489108379999998	0.0306514948390285	0.00244840987519018
BLOC1S4	13	BLOC1S4	1	29.48953699	BLOC1S4	BLOC1S4	BLOC1S4	0.162491604171946	0.753313095828064	0.457902350000005	0.0575850385504123	0.00703758640327158
BLOC1S5	14	BLOC1S5	1	29.55343347	BLOC1S5	BLOC1S5	BLOC1S5	0.213501911348608	0.765792998651371	0.489647454999989	0.036560215763531	0.00333637602419538
BLOC1S6	8	BLOC1S6	1	29.11998307	BLOC1S6	BLOC1S6	BLOC1S6	0.211130174258163	0.840530510741839	0.525830342500001	0.0449272078335958	0.0046762358531791
BLVRA	39	BLVRA	1	32.60112395	BLVRA	BLVRA	BLVRA	0.160353007389263	0.964343877610729	0.562348442499996	0.0777686144615795	0.0118980399492829
BLVRB	87	BLVRB	1	34.64545492	BLVRB	BLVRB	BLVRB	0.172904126637197	0.783221248362816	0.478062687500007	0.0560286611650947	0.00665036417604549
BLZF1	3	BLZF1	1	24.26353481	BLZF1	BLZF1	BLZF1	-0.357156527312015	0.584292502312025	0.113567987500005	0.748177968171113	0.595071251336097
BMF	2	BMF	1	26.27153515	BMF	BMF	BMF	-0.684318865629818	0.606222310629809	-0.0390482775000045	0.941753234259694	0.893059505587091
BMP2K	22	BMP2K	1	29.27303187	BMP2K	BMP2K	BMP2K	-0.00594747988635047	1.02381297488636	0.508932747500005	0.184761661274998	0.0521430539588713
BMS1	20	BMS1	1	27.82422701	BMS1	BMS1	BMS1	-0.262259870057412	0.492303925057419	0.115022027500004	0.677277834349045	0.504043215132825
BNIP1	11	BNIP1	1	27.46210845	BNIP1	BNIP1	BNIP1	-0.358649325770272	0.50988353577027	0.0756171049999992	0.823385370588482	0.700064414933021
BNIP2	7	BNIP2	1	27.53687754	BNIP2	BNIP2	BNIP2	-0.043812541911219	0.948951641911211	0.452569549999996	0.216394201773875	0.0688576607762557
BNIP3	5	BNIP3	1	26.28950962	BNIP3	BNIP3	BNIP3	-0.521214620771674	1.20277177077166	0.340778574999995	0.584935923630283	0.390665223023675
BNIP3L	1	BNIP3L	0.9832	25.53096519	BNIP3L	BNIP3L	BNIP3L	-0.500916082218096	1.19007220721808	0.344578062499991	0.572775484332131	0.376872226395587
BOD1	5	BOD1	1	27.51984061	BOD1	BOD1	BOD1	-0.245982298485429	0.596972888485431	0.175495295000001	0.564333463143939	0.367115566039174
BOD1L1	49	BOD1L1	1	28.31809806	BOD1L1	BOD1L1	BOD1L1	-0.092127259563666	0.513211229563657	0.210541984999995	0.338482984991147	0.148297537751038
BOK	4	BOK	1	26.8491708	BOK	BOK	BOK	-1.30324617589743	0.100252285897445	-0.601496944999994	0.2432333158801	0.0838253394213114
BOLA1	1	BOLA1	1	24.43037496	BOLA1	BOLA1	BOLA1	-0.291497925683408	0.242993090683412	-0.0242524174999978	0.913093156138044	0.840340398362042
BOLA2	9	BOLA2	1	32.69258763	BOLA2	BOLA2	BOLA2	0.13170090850541	0.805682951494573	0.468691929999991	0.0790194665319108	0.0122414423190131
BOLA3	6	BOLA3	1	29.65090973	BOLA3	BOLA3	BOLA3	-0.87695213632628	0.0580277763262685	-0.409462180000006	0.233965925174207	0.0783661964199235
BOP1	27	BOP1	1	29.08344654	BOP1	BOP1	BOP1	-0.0458430508345998	0.607738910834621	0.280947930000011	0.2418414837074	0.0830529754940693
BPGM	20	BPGM	1	31.19194684	BPGM	BPGM	BPGM	-0.588380191412021	1.46443307141203	0.438026440000005	0.554307062230402	0.355897000318582
BPHL	57	BPHL	1	33.37213263	BPHL	BPHL	BPHL	-2.48230559072601	-0.99590800427399	-1.7391067975	0.013957625373113	0.000593272489144467
BPI	3	BPI	1	26.80223495	BPI	BPI	BPI	-0.826533108298891	0.635367223298887	-0.0955829425000019	0.870790160824834	0.771898610538524
BPNT1	37	BPNT1	1	32.78068509	BPNT1	BPNT1	BPNT1	-1.03489179862359	-0.0678629613764041	-0.551377379999998	0.134749900984344	0.0300259242111257
BPTF	16	BPTF	1	26.80229411	BPTF	BPTF	BPTF	-0.269691246862048	0.343507266862029	0.0369080099999906	0.881805376149047	0.789489291384275
BRAF	15	BRAF	1	27.90478877	BRAF	BRAF	BRAF	-0.134877117513037	0.435322602513048	0.150222742500006	0.464421212556134	0.260666066351476
BRAP	8	BRAP	1	26.91721966	BRAP	BRAP	BRAP	-0.104470126738404	0.717064171738398	0.306297022499997	0.303925542952423	0.124563424419833
BRAT1	14	BRAT1	1	27.19719042	BRAT1	BRAT1	BRAT1	-0.243239645703861	0.474771760703861	0.1157660575	0.659211492888629	0.480473011057378
BRCC3	23	BRCC3	1	29.87321637	BRCC3	BRCC3	BRCC3	-0.179688712717868	0.328856032717857	0.0745836599999947	0.690129308099462	0.51990344547226
BRD1	1	BRD1	1	23.36314304	BRD1	BRD1	BRD1	-0.359169342117976	0.362540897117991	0.00168577750000765	0.995304048239704	0.991714963113363
BRD2	11	BRD2	1	27.85498907	BRD2	BRD2	BRD2	-0.241326591499819	0.382405451499819	0.0705394300000002	0.765569558597312	0.617906824694874
BRD3	10	BRD3	1	28.40501585	BRD3	BRD3	BRD3	-0.317941646662045	0.342028131662043	0.012043242499999	0.96269767806598	0.935357273950851
BRD4	30	BRD4	1	29.8615451	BRD4	BRD4	BRD4	-0.141273239578051	0.449652554578047	0.154189657499998	0.468551434231913	0.264921769067484
BRD7	8	BRD7	1	26.85392192	BRD7	BRD7	BRD7	-0.201570219543307	0.329001114543325	0.0637154475000088	0.74880120072476	0.596699776795394
BRD8	10	BRD8	1	27.18786084	BRD8	BRD8	BRD8	-0.0685452757268913	0.497462715726905	0.214458720000007	0.296696186187704	0.119367180472559
BRD9	6	BRD9	1	25.56413582	BRD9	BRD9	BRD9	-0.0979832106619259	0.403838965661922	0.152927877499998	0.399706805256646	0.198825412357618
BRE	19	BRE	1	29.34773934	BRE	BRE	BRE	-0.207790528366039	0.296441693366048	0.0443255825000044	0.821534971927123	0.697325721371793
BRF1	3	BRF1	1	25.8843098	BRF1	BRF1	BRF1	-0.311792318858779	0.327779483858792	0.00799358250000637	0.974567090229467	0.955694989238639
BRF2	1	BRF2	1	21.04889273	BRF2	BRF2	BRF2	0.00317382414089157	0.840249700859114	0.421711762500003	0.177502444475679	0.0486408614866786
BRI3	3	BRI3	1	27.82852521	BRI3	BRI3	BRI3	-0.225357983264213	0.434615478264216	0.104628747500001	0.664594549614986	0.487622395003862
BRI3BP	1	BRI3BP	0.9955	27.22205982	BRI3BP	BRI3BP	BRI3BP	-0.307922552068979	0.823465687068995	0.257771567500008	0.527454629773976	0.325995155951076
BRIX1	22	BRIX1	1	29.11326359	BRIX1	BRIX1	BRIX1	0.471257288388369	1.39085197661165	0.931054632500008	0.0236210543252346	0.00150315589372433
BRK1	10	BRK1	1	30.45887755	BRK1	BRK1	BRK1	-0.181501014303083	0.686465149303077	0.252482067499997	0.41932131486595	0.218013250442156
BRMS1L	6	BRMS1L	1	26.39531988	BRMS1L	BRMS1L	BRMS1L	-0.26135112289286	0.354110512892837	0.0463796949999882	0.849495041721876	0.738508145484266
BROX	27	BROX	1	31.02292625	BROX	BROX	BROX	-0.126270793984048	0.494124058984063	0.183926632500008	0.411862437227655	0.210105921078919
BRPF1	9	BRPF1	1	26.72257863	BRPF1	BRPF1	BRPF1	-0.303562492330414	0.27789505733044	-0.0128337174999871	0.955992329774332	0.92186007715304
BRWD1	1	BRWD1	0.9927	25.96555963	BRWD1	BRWD1	BRWD1	-0.373295613014962	1.95286994301495	0.789787164999996	0.349229250995388	0.157018515133762
BSCL2	4	BSCL2	1	26.81820902	BSCL2	BSCL2	BSCL2	-0.435864767036193	1.14332014203619	0.353727687499998	0.534621596146021	0.333748068281398
BSDC1	13	BSDC1	1	30.20394962	BSDC1	BSDC1	BSDC1	-0.0919171676786876	0.692079307678675	0.300081069999994	0.292695126818007	0.116162917199078
BSG	27	BSG	1	32.06389165	BSG	BSG	BSG	-0.255249872342815	0.831772772342808	0.288261449999997	0.460868307585114	0.257788767913973
BSND	11	BSND	1	28.02333993	BSND	BSND	BSND	-1.82155931627303	-0.522131988726969	-1.1718456525	0.0350800957915562	0.00302152312717993
BSPRY	18	BSPRY	1	28.6590087	BSPRY	BSPRY	BSPRY	-1.93445008514582	0.00560236014582605	-0.964423862499999	0.182371585343163	0.0510603651954233
BST1	6	BST1	1	27.74005503	BST1	BST1	BST1	-0.47761832083262	0.462916500832621	-0.00735090999999954	0.983994799918845	0.972284120504783
BST2	4	BST2	1	29.50003063	BST2	BST2	BST2	0.060510511514955	1.28501797348505	0.672764242500001	0.146970658006123	0.0349093909485758
BTAF1	21	BTAF1	1	28.73713592	BTAF1	BTAF1	BTAF1	-0.0500234467566752	0.506239281756677	0.228107917500001	0.261450265994835	0.0956936979622043
BTBD1	5	BTBD1	1	26.36399668	BTBD1	BTBD1	BTBD1	-0.287538406713268	0.231950276713271	-0.0277940649999984	0.8962477855442	0.812325760524846
BTBD2	2	BTBD2	1	27.14939749	BTBD2	BTBD2	BTBD2	-0.638220863396869	0.270851588396889	-0.18368463749999	0.576672151318065	0.380713181716147
BTBD3	1	BTBD3	1	22.11823491	BTBD3	BTBD3	BTBD3	-1.0370474815017	-0.151053003498308	-0.594050242500003	0.0880100555663196	0.0146017691786783
BTD	14	BTD	1	30.31756809	BTD	BTD	BTD	-1.24792246259878	-0.25070861740122	-0.749315539999998	0.0635090931639324	0.00827957025633649
BTF3	37	BTF3	1	31.06580342	BTF3	BTF3	BTF3	-0.151387356043298	0.396427636043281	0.122520139999992	0.535040482871252	0.334443721361358
BTF3L4	19	BTF3L4	1	31.96096326	BTF3L4	BTF3L4	BTF3L4	0.0115115673534193	0.698472087646569	0.354991827499994	0.168166636443174	0.0442648816164689
BTK	16	BTK	1	27.87534594	BTK	BTK	BTK	-0.244831516513899	1.8559251815139	0.805546832500003	0.292000671607939	0.115592802426743
BTN2A1	7	BTN2A1	1	27.35511639	BTN2A1	BTN2A1	BTN2A1	-0.316289722443727	0.534187747443724	0.108949012499998	0.730346474365416	0.572896052032515
BTN3A2	2	BTN3A2	1	23.07721194	BTN3A2	BTN3A2	BTN3A2	-0.0784666940032807	0.604004849003287	0.262769077500003	0.289967269404591	0.114318719736786
BTN3A3	9	BTN3A3	1	27.56827907	BTN3A3	BTN3A3	BTN3A3	0.212402394928349	1.17757147507165	0.694986934999999	0.07156170185225	0.0102953959261815
BTNL9	1	BTNL9	0.9587	24.72682415	BTNL9	BTNL9	BTNL9	-0.409475967753772	1.58670045275379	0.588612242500009	0.414366767407463	0.212344684336593
BUB3	36	BUB3	1	31.44130382	BUB3	BUB3	BUB3	-0.136863259348031	0.38725754434803	0.125197142499999	0.508451957375695	0.30450708249086
BUD13	5	BUD13	1	25.64476607	BUD13	BUD13	BUD13	-0.254043639486834	0.648942019486835	0.19744919	0.543931846362796	0.344737037069472
BUD31	8	BUD31	1	30.65679939	BUD31	BUD31	BUD31	-0.291213934439633	0.658422314439627	0.183604189999997	0.594645685140913	0.400661692995021
BYSL	8	BYSL	1	26.99980332	BYSL	BYSL	BYSL	-0.14079838818653	0.752020998186543	0.305611305000006	0.345812076828742	0.154046467253493
BZW1	43	BZW1	1	31.58907281	BZW1	BZW1	BZW1	0.0118223322716101	0.578936197728406	0.295379265000008	0.165967937377698	0.0429679296416692
BZW2	21	BZW2	1	30.57672298	BZW2	BZW2	BZW2	-0.0478129665038634	1.03969932650387	0.495943180000005	0.216271158875949	0.0687748828982217
C10orf11	11	C10orf11	1	28.68063087	C10orf11	C10orf11	C10orf11	-0.134747901969614	1.04058963196961	0.452920864999999	0.289589299564029	0.114054081169696
C10orf32	7	C10orf32	1	29.06033813	C10orf32	C10orf32	C10orf32	0.0667029413995485	0.702256493600451	0.3844797175	0.116562626621594	0.0233477938951574
C10orf35	4	C10orf35	1	27.17658741	C10orf35	C10orf35	C10orf35	-0.964762561565959	1.12449317156596	0.079865305000002	0.927688678913375	0.865179683014453
C10orf54	6	C10orf54	1	27.88688543	C10orf54	C10orf54	C10orf54	0.614987577152742	1.29109111784726	0.953039347500003	0.00788106085676406	0.000165331382572559
C10orf76	15	C10orf76	1	29.13405915	C10orf76	C10orf76	C10orf76	0.249839633430045	0.970382776569953	0.610111204999999	0.0428336024967187	0.00433736126139239
C11orf52	4	C11orf52	1	28.42229369	C11orf52	C11orf52	C11orf52	-2.22207174362672	-0.82272368637327	-1.522397715	0.0185105158271597	0.000953996327552052
C11orf54	112	C11orf54	1	34.62609935	C11orf54	C11orf54	C11orf54	-1.98978959365287	-0.309284961347132	-1.1495372775	0.0830274370329653	0.0132642925123769
C11orf57	2	C11orf57	1	26.67186433	C11orf57	C11orf57	C11orf57	0.0184185520597431	0.611713462940258	0.3150660075	0.158802121926691	0.0398967307835993
C11orf68	22	C11orf68	1	29.82996437	C11orf68	C11orf68	C11orf68	-0.0840101709978824	0.584887700997872	0.250438764999995	0.302075695745731	0.123198049665037
C11orf73	5	C11orf73	1	27.05798787	C11orf73	C11orf73	C11orf73	-0.116690028360971	0.74172866836097	0.31251932	0.316986520815777	0.132453369212281
C11orf95	1	C11orf95	0.9987	21.41794474	C11orf95	C11orf95	C11orf95	-1.29474883002901	0.263233125029017	-0.515757852499995	0.361071819398616	0.166420112605279
C11orf96	9	C11orf96	1	29.67577029	C11orf96	C11orf96	C11orf96	-0.884584451575182	0.767399006575171	-0.0585927225000056	0.932961045724759	0.874809767231778
C11orf98	4	C11orf98	1	28.68660483	C11orf98	C11orf98	C11orf98	-0.173507121472657	1.05866083147265	0.442576854999999	0.323738582559949	0.137037905295422
C12orf10	31	C12orf10	1	30.44890202	C12orf10	C12orf10	C12orf10	-0.475918495971716	0.566923350971717	0.0455024275000007	0.916862464577438	0.846376430922866
C12orf29	12	C12orf29	1	28.23845772	C12orf29	C12orf29	C12orf29	-0.0778979398658789	1.06825682986588	0.495179444999998	0.239933507265987	0.0817642522073205
C12orf4	17	C12orf4	1	28.62926883	C12orf4	C12orf4	C12orf4	-0.495935510895081	0.334613090895091	-0.0806612099999953	0.802125925387217	0.667750619076761
C12orf43	3	C12orf43	1	27.39604823	C12orf43	C12orf43	C12orf43	0.128001232838078	0.825669907161933	0.476835570000006	0.0831316924486962	0.0133181676055184
C12orf45	3	C12orf45	1	26.34807103	C12orf45	C12orf45	C12orf45	-0.24700009442899	1.176086359429	0.464543132500005	0.367975224265966	0.17173715392248
C12orf57	12	C12orf57	1	28.78297158	C12orf57	C12orf57	C12orf57	-0.10895757315217	0.663419908152174	0.277231167500002	0.324155650242325	0.137279836143976
C12orf65	4	C12orf65	1	26.20343714	C12orf65	C12orf65	C12orf65	-0.437217172956115	0.187258147956119	-0.124979512499998	0.580559809506445	0.385049047636347
C12orf66	4	C12orf66	1	25.00825765	C12orf66	C12orf66	C12orf66	-0.349071670164437	0.268889640164434	-0.0400910150000016	0.871810365794246	0.77360798371858
C12orf73	3	C12orf73	1	27.41606147	C12orf73	C12orf73	C12orf73	-1.15415825892757	0.0409578189275738	-0.55660022	0.208157516787136	0.0641166761675191
C14orf1	3	C14orf1	1	25.64773872	C14orf1	C14orf1	C14orf1	-0.778266067583781	0.368970837583783	-0.204647614999999	0.62548833015494	0.436611672516625
C14orf119	2	C14orf119	1	25.63841082	C14orf119	C14orf119	C14orf119	-0.556490949441268	0.344436729441262	-0.106027110000003	0.753700117243289	0.603936072315113
C14orf142	9	C14orf142	1	31.12400092	C14orf142	C14orf142	C14orf142	-0.383960059437262	0.140885584437254	-0.121537237500004	0.520931949566108	0.318601244797668
C14orf159	63	C14orf159	1	32.6856803	C14orf159	C14orf159	C14orf159	-1.37814019795328	-0.239842112046738	-0.808991155000008	0.074707152302549	0.0109932158557155
C14orf166	32	C14orf166	1	33.13375146	C14orf166	C14orf166	C14orf166	-0.375742528350011	0.13259582835	-0.121573350000006	0.507798931193651	0.303962345601041
C15orf40	5	C15orf40	1	27.87205068	C15orf40	C15orf40	C15orf40	-0.466128837610331	0.142106187610335	-0.162011324999998	0.458576372100312	0.25584131562283
C15orf52	11	C15orf52	1	27.59994406	C15orf52	C15orf52	C15orf52	-0.487057673199286	0.319192243199301	-0.0839327149999924	0.785659217080147	0.645722335853365
C15orf57	5	C15orf57	1	27.51234565	C15orf57	C15orf57	C15orf57	0.00351937736220043	0.517611212637798	0.260565294999999	0.174956947318334	0.0475727614695136
C16orf13	16	C16orf13	1	29.50371994	C16orf13	C16orf13	C16orf13	0.00722448773357798	1.61807574726642	0.812650117499999	0.176959082082339	0.0483963264681536
C16orf54	1	C16orf54	1	21.03372112	C16orf54	C16orf54	C16orf54	-0.686512181414445	1.12223617641446	0.217861997500005	0.748419924545388	0.595617191843112
C16orf58	19	C16orf58	1	28.78344649	C16orf58	C16orf58	C16orf58	-0.502448455162377	1.37167499016239	0.434613267500005	0.520459141495573	0.317944631370518
C16orf62	60	C16orf62	1	30.34896484	C16orf62	C16orf62	C16orf62	-0.566544859928471	0.202750729928476	-0.181897064999998	0.512975927861932	0.309130728086238
C16orf70	9	C16orf70	1	28.60002142	C16orf70	C16orf70	C16orf70	-0.497367856825392	0.181735336825369	-0.157816260000011	0.519326195105312	0.316990633663878
C16orf86	3	C16orf86	1	27.06064916	C16orf86	C16orf86	C16orf86	-0.45581437957716	0.590209974577154	0.0671977974999969	0.873317034322577	0.775753626206942
C17orf59	23	C17orf59	1	29.07688676	C17orf59	C17orf59	C17orf59	-0.253857498503075	0.397270438503059	0.0717064699999916	0.773240593899978	0.627015065552781
C17orf62	6	C17orf62	1	29.45881361	C17orf62	C17orf62	C17orf62	0.609009525617864	1.50691645938212	1.05796299249999	0.0136274973026261	0.000566266151152997
C17orf75	21	C17orf75	1	29.51872347	C17orf75	C17orf75	C17orf75	-0.595427123721076	0.620508178721077	0.0125405275000006	0.979536197249405	0.963432879029369
C17orf80	4	C17orf80	1	26.15038786	C17orf80	C17orf80	C17orf80	-0.114471382226492	0.441262522226482	0.163395569999995	0.41556900025666	0.213547559889832
C17orf85	10	C17orf85	1	29.22419029	C17orf85	C17orf85	C17orf85	-0.197273422661954	0.490518487661976	0.146622532500011	0.554711704647661	0.356324644165502
C17orf89	2	C17orf89	1	28.5315297	C17orf89	C17orf89	C17orf89	-1.2147508033244	-0.014237716675606	-0.614494260000001	0.171375511623488	0.0458697267307901
C18orf21	1	C18orf21	0.9629	22.78424344	C18orf21	C18orf21	C18orf21	-0.150310018978166	0.891455688978154	0.370572834999994	0.327723098912832	0.140386108125075
C18orf25	9	C18orf25	1	27.81445439	C18orf25	C18orf25	C18orf25	-0.147652383301067	0.418528693301072	0.135438155000003	0.507710017350647	0.303857916586862
C18orf32	5	C18orf32	1	28.07859947	C18orf32	C18orf32	C18orf32	-0.0978764185520326	0.555011433552038	0.228567507500003	0.335076218971281	0.145977593138611
C18orf8	18	C18orf8	1	28.30206126	C18orf8	C18orf8	C18orf8	-0.258321482167793	0.533970422167782	0.137824469999995	0.633855691238106	0.447662761539134
C19orf12	5	C19orf12	1	27.7605974	C19orf12	C19orf12	C19orf12	-0.957608975929568	0.131709015929575	-0.412949979999997	0.296484152811487	0.119204745593505
C19orf25	9	C19orf25	1	29.46037923	C19orf25	C19orf25	C19orf25	-0.187790767309531	0.355380747309541	0.0837949900000048	0.673965733940808	0.499067717457732
C19orf43	14	C19orf43	1	30.50295663	C19orf43	C19orf43	C19orf43	-0.135650564959705	0.596829134959692	0.230589284999994	0.383956802629496	0.185825804858554
C19orf47	1	C19orf47	1	25.01585028	C19orf47	C19orf47	C19orf47	-0.126893992988029	0.876657672988023	0.374881839999997	0.303188243876667	0.123935648253367
C19orf52	8	C19orf52	1	27.36617903	C19orf52	C19orf52	C19orf52	-0.637634100585768	0.0168213405857685	-0.31040638	0.201365680133815	0.0602573850687875
C19orf53	4	C19orf53	1	29.1911056	C19orf53	C19orf53	C19orf53	-0.431671002207844	0.869808477207835	0.219068737499995	0.645006603257613	0.461999364638116
C19orf54	2	C19orf54	1	26.41844704	C19orf54	C19orf54	C19orf54	-0.435963898877522	0.220586338877529	-0.107688779999997	0.654593947796737	0.47314647263872
C19orf66	20	C19orf66	1	30.05004709	C19orf66	C19orf66	C19orf66	-0.211995525808382	0.419361180808371	0.103682827499995	0.654113071496746	0.472623907635168
C1D	2	C1D	0.9995	26.41466994	C1D	C1D	C1D	-0.236781749959653	0.493701074959651	0.128459662499999	0.630470596054087	0.442898248227841
C1GALT1	6	C1GALT1	1	26.82780011	C1GALT1	C1GALT1	C1GALT1	-0.456714077195963	0.908313132195937	0.225799527499987	0.65130545020737	0.469510381038914
C1GALT1C1	1	C1GALT1C1	0.9842	23.92016044	C1GALT1C1	C1GALT1C1	C1GALT1C1	-0.57698794302194	1.05486295802194	0.238937507499998	0.690585821044166	0.520568676397791
C1QA	12	C1QA	1	31.68356083	C1QA	C1QA	C1QA	-0.880112976262833	0.972749276262842	0.0463181500000047	0.951968394822284	0.911546943060288
C1QB	26	C1QB	1	31.64896319	C1QB	C1QB	C1QB	-0.763411810713245	0.841201605713246	0.0388948975000005	0.952451700598636	0.914219146202443
C1QBP	44	C1QBP	1	33.82462447	C1QBP	C1QBP	C1QBP	-1.13642927953678	-0.264443615463231	-0.700436447500003	0.0517236335110196	0.00580619305070749
C1QC	10	C1QC	1	32.22211644	C1QC	C1QC	C1QC	-1.05042502781032	1.22035167781031	0.0849633249999968	0.928703316397326	0.868007426430057
C1QTNF3	5	C1QTNF3	1	26.87988409	C1QTNF3	C1QTNF3	C1QTNF3	-0.869516411222857	0.601386561222849	-0.134064925000004	0.815576839513739	0.686864476710404
C1QTNF5	2	C1QTNF5	1	26.28283262	C1QTNF5	C1QTNF5	C1QTNF5	-0.330059929078052	1.21603342407805	0.442986747499997	0.426232513536715	0.224383437792632
C1R	55	C1R	1	31.54477752	C1R	C1R	C1R	-1.44949871472493	0.572664969724913	-0.43841687250001	0.547584154935762	0.348628077157948
C1RL	7	C1RL	1	30.30703929	C1RL	C1RL	C1RL	-0.966193011950759	0.698297281950752	-0.133947865000003	0.837752032437191	0.721601463203699
C1S	39	C1S	1	30.72640197	C1S	C1S	C1S	-1.23984834689703	0.380667936897022	-0.429590205000004	0.461034797106145	0.25793755630044
C1orf106	1	C1orf106	0.9991	16.03913658	C1orf106	C1orf106	C1orf106	-0.809850752516986	2.17817046751698	0.684159857499997	0.525269804290892	0.323739922656853
C1orf109	1	C1orf109	1	23.09319359	C1orf109	C1orf109	C1orf109	-0.462889166940861	0.480411196940856	0.00876101499999749	0.980918133455675	0.967067549624732
C1orf122	4	C1orf122	1	28.82197338	C1orf122	C1orf122	C1orf122	-0.382841960824464	0.213781115824445	-0.0845304225000092	0.700701013516493	0.533823856765107
C1orf123	24	C1orf123	1	32.7517965	C1orf123	C1orf123	C1orf123	0.0693481951392243	0.555991069860784	0.312669632500004	0.0989071116946678	0.0178262237618125
C1orf131	2	C1orf131	0.962	30.48627556	C1orf131	C1orf131	C1orf131	-2.13366786438118	1.0447553043812	-0.544456279999991	0.638663951772007	0.454391700943222
C1orf167	1	C1orf167	0.9977	25.61786031	C1orf167	C1orf167	C1orf167	-1.60141180048974	0.732163825489735	-0.4346239875	0.608148184443983	0.417440216613314
C1orf174	4	C1orf174	1	27.44044084	C1orf174	C1orf174	C1orf174	-0.050958749871978	0.657249894871964	0.303145572499993	0.243651183781038	0.0841413669456654
C1orf198	18	C1orf198	1	29.33206149	C1orf198	C1orf198	C1orf198	-0.873883765079266	0.459276185079257	-0.207303790000005	0.670953419913837	0.495754387724536
C1orf210	1	C1orf210	0.9991	27.28768144	C1orf210	C1orf210	C1orf210	-2.37163381825568	0.853220043255694	-0.759206887499992	0.514650836816746	0.311097329519458
C1orf226	3	C1orf226	1	26.40634657	C1orf226	C1orf226	C1orf226	-1.08604825897654	-0.275585596023459	-0.6808169275	0.0438701927252491	0.00453524433115283
C1orf43	1	C1orf43	1	23.80090648	C1orf43	C1orf43	C1orf43	-0.350865015193214	0.349704670193211	-0.000580172500001197	0.997995336933989	0.997062546679788
C1orf50	8	C1orf50	1	28.78089577	C1orf50	C1orf50	C1orf50	-0.358803163292573	0.613504348292568	0.127350592499997	0.72555509465945	0.564491376722441
C1orf52	2	C1orf52	1	24.08058551	C1orf52	C1orf52	C1orf52	-0.208086562601823	0.748744332601819	0.270328884999998	0.432155443603116	0.230345222156647
C2	16	C2	1	29.7091971	C2	C2	C2	-1.02810244635661	0.170402456356625	-0.428849994999993	0.325587882123328	0.13834611673077
C20orf194	2	C20orf194	1	24.232553	C20orf194	C20orf194	C20orf194	-0.502244317824522	0.26345766782452	-0.119393325000001	0.670308149107087	0.494601555105139
C20orf24	2	C20orf24	1	25.70331154	C20orf24	C20orf24	C20orf24	-0.402350337261326	0.647811252261321	0.122730457499998	0.756014182746264	0.606412586523554
C20orf27	8	C20orf27	1	29.90479705	C20orf27	C20orf27	C20orf27	0.0138932186943885	0.590137481305607	0.302015349999998	0.163793319462854	0.0419601951110268
C21orf2	4	C21orf2	1	24.94801849	C21orf2	C21orf2	C21orf2	-0.467633486908509	0.168516041908502	-0.149558722500004	0.514650836816746	0.311721898257205
C21orf33	62	C21orf33	1	34.51371988	C21orf33	C21orf33	C21orf33	-1.91344499567599	-0.57885460432402	-1.2461498	0.0307295365934523	0.00246084236562795
C21orf59	7	C21orf59	1	27.2296784	C21orf59	C21orf59	C21orf59	-0.354791895107925	0.129465815107938	-0.112663039999994	0.51865907571768	0.316478810700148
C22orf39	1	C22orf39	0.9999	22.62119058	C22orf39	C22orf39	C22orf39	-2.26917206553376	-0.554244874466243	-1.41170847	0.0473485677930641	0.00507630131760234
C2CD2	2	C2CD2	1	24.20731161	C2CD2	C2CD2	C2CD2	-0.4101623061935	0.129707796193487	-0.140227255000006	0.470383526933741	0.266938965125698
C2CD2L	5	C2CD2L	1	25.79345739	C2CD2L	C2CD2L	C2CD2L	-0.684379028669401	0.264901163669382	-0.209738932500009	0.539496192694529	0.339998765733617
C2CD3	3	C2CD3	1	22.29494377	C2CD3	C2CD3	C2CD3	-0.595226176402472	0.247405761402457	-0.173910207500008	0.567948653473824	0.371071243288294
C2CD5	34	C2CD5	1	29.3808551	C2CD5	C2CD5	C2CD5	-0.253318355144721	0.377559620144716	0.0621206324999974	0.798918180255932	0.663468713689092
C2orf43	19	C2orf43	1	28.91987798	C2orf43	C2orf43	C2orf43	0.050884120845985	0.758344949154016	0.404614535	0.133982355267671	0.0296477344888825
C2orf44	1	C2orf44	0.9984	24.5231348	C2orf44	C2orf44	C2orf44	-0.0889074543747097	0.514860029374728	0.212976287500009	0.331607619030145	0.143312016898051
C2orf47	13	C2orf47	1	31.49320091	C2orf47	C2orf47	C2orf47	-1.28286391264402	-0.324410322355965	-0.803637117499992	0.0442863632003591	0.00458273410424291
C2orf49	6	C2orf49	1	26.67765143	C2orf49	C2orf49	C2orf49	-0.271130341667167	0.22346754166717	-0.0238313999999988	0.907415315257046	0.830630499371956
C2orf68	1	C2orf68	1	23.20006764	C2orf68	C2orf68	C2orf68	-0.179055936632825	0.42667663163282	0.123810347499997	0.571576508994773	0.375481388210756
C2orf69	7	C2orf69	1	26.31006167	C2orf69	C2orf69	C2orf69	-0.655439094946407	-0.0600479250535833	-0.357743509999995	0.118786986426134	0.0240485280598812
C2orf76	3	C2orf76	1	26.75769579	C2orf76	C2orf76	C2orf76	-0.238146655843869	0.502446615843872	0.132149980000001	0.625383844255396	0.436475663363322
C2orf88	2	C2orf88	1	24.95745396	C2orf88	C2orf88	C2orf88	-0.532427051303518	0.326257061303512	-0.103084995000003	0.748851180205481	0.596815131213688
C3	555	C3	1	34.57121447	C3	C3	C3	-1.40519979521313	0.256681900213094	-0.57425894750002	0.341065938200787	0.150633156165532
C3orf17	4	C3orf17	1	25.41478942	C3orf17	C3orf17	C3orf17	-0.329058831318506	0.348857006318511	0.00989908750000268	0.97046693012851	0.948248473936964
C3orf38	6	C3orf38	1	28.24307097	C3orf38	C3orf38	C3orf38	-0.294299525141862	0.568780445141857	0.137240459999997	0.663571055205032	0.486351069911747
C3orf58	1	C3orf58	1	22.05152701	C3orf58	C3orf58	C3orf58	-0.828377666463746	0.737703946463748	-0.045336859999999	0.944620788088653	0.89765174638137
C4A	10	C4A	1	32.39542644	C4A	C4A	C4A	-1.38491760931893	0.447469574318938	-0.468724017499994	0.478333685651437	0.273733265999622
C4B	278	C4B	1	34.13558759	C4B	C4B	C4B	-1.29777989451583	0.341846189515848	-0.477966852499989	0.418417607220482	0.217121390736196
C4BPA	53	C4BPA	1	32.58798632	C4BPA	C4BPA	C4BPA	-1.69136071374667	0.490048593746657	-0.600656060000006	0.444456782613667	0.241385246375808
C4BPB	9	C4BPB	1	29.13176606	C4BPB	C4BPB	C4BPB	-1.51626694152036	0.639234616520354	-0.438516162500004	0.573081383839818	0.377614814558971
C4orf19	1	C4orf19	1	22.41575541	C4orf19	C4orf19	C4orf19	-1.02264776802226	0.130843018022243	-0.44590237500001	0.288149506473115	0.11308015428007
C4orf27	9	C4orf27	1	29.09491437	C4orf27	C4orf27	C4orf27	-0.360753011671869	0.215484371671871	-0.0726343199999988	0.735011089224168	0.57894517859186
C4orf29	2	C4orf29	1	23.83246224	C4orf29	C4orf29	C4orf29	-0.917159819943838	-0.316180645056145	-0.616670232499992	0.0223455276848422	0.00138273345674933
C4orf3	3	C4orf3	1	27.63855718	C4orf3	C4orf3	C4orf3	-0.118608039542203	1.53108575954219	0.706238859999996	0.243651183781038	0.0841066861794129
C4orf32	1	C4orf32	1	23.72086167	C4orf32	C4orf32	C4orf32	-0.605711643964176	0.534990263964181	-0.0353606899999974	0.94039005978026	0.890457216942493
C4orf33	11	C4orf33	1	29.83344399	C4orf33	C4orf33	C4orf33	-0.497984711811252	0.530184126811239	0.0160997074999933	0.967941240499792	0.944511497915834
C5	130	C5	1	32.41059753	C5	C5	C5	-2.11855471990186	-0.445746305098156	-1.28215051250001	0.0597731405022645	0.0074633532972066
C5AR1	5	C5AR1	1	28.44229398	C5AR1	C5AR1	C5AR1	0.0889861221854271	2.75876010281458	1.4238731125	0.157703274121177	0.0392389286189556
C5orf22	9	C5orf22	1	27.43594393	C5orf22	C5orf22	C5orf22	-0.284975834228028	0.480527544228025	0.0977758549999983	0.731142299511004	0.574000167361942
C5orf24	5	C5orf24	1	29.15225933	C5orf24	C5orf24	C5orf24	-0.091727211351404	0.595706821351406	0.251989805000001	0.313056543278616	0.130157288254264
C5orf45	4	C5orf45	1	24.22076224	C5orf45	C5orf45	C5orf45	-0.205796263308485	0.364588798308475	0.0793962674999946	0.706241163784093	0.540850376968844
C5orf51	8	C5orf51	1	29.00819995	C5orf51	C5orf51	C5orf51	0.120271213868041	0.635710746131951	0.377990979999996	0.0679230447180845	0.00938523159493452
C6	70	C6	1	31.72981033	C6	C6	C6	-2.16957628520204	0.0411106602020359	-1.0642328125	0.195780711877715	0.0572301598483572
C6orf106	4	C6orf106	1	24.42264287	C6orf106	C6orf106	C6orf106	-0.252102870211043	0.489612735211036	0.118754932499996	0.661637733676774	0.483442118102715
C6orf120	2	C6orf120	1	25.65338237	C6orf120	C6orf120	C6orf120	-0.474997459457882	0.562681449457884	0.0438419950000011	0.92021962710461	0.851177222923611
C6orf132	3	C6orf132	1	25.8632374	C6orf132	C6orf132	C6orf132	-1.30706179003744	0.681032465037428	-0.313014662500006	0.666798637641077	0.490531958208719
C6orf136	3	C6orf136	1	27.31677466	C6orf136	C6orf136	C6orf136	-1.45830888778577	-0.879505367214223	-1.1689071275	0.00418800924386113	1.15936367972092e-05
C6orf183	1	C6orf183	0.9667	22.768017	C6orf183	C6orf183	C6orf183	-0.680137929059727	0.475998849059723	-0.102069540000002	0.82125669259485	0.696100982810602
C6orf203	4	C6orf203	1	29.5820836	C6orf203	C6orf203	C6orf203	-1.32096329680757	-0.206255818192414	-0.763609557499993	0.0827100971576259	0.013171885366807
C6orf211	39	C6orf211	1	31.83809436	C6orf211	C6orf211	C6orf211	-0.616414232920726	0.157487947920736	-0.229463142499995	0.411849700729268	0.210057885687132
C6orf47	4	C6orf47	1	27.44116155	C6orf47	C6orf47	C6orf47	-0.793946544041095	1.03671671904109	0.121385087499995	0.868758375670079	0.768783256493119
C6orf89	1	C6orf89	1	25.55129907	C6orf89	C6orf89	C6orf89	-0.0586071931290507	0.793288313129062	0.367340560000006	0.240787053256803	0.082254350563592
C7	68	C7	1	31.25445284	C7	C7	C7	-2.18434308418168	-0.426674390818334	-1.30550873750001	0.0655718197622414	0.00879114572852498
C7orf25	5	C7orf25	1	27.18498277	C7orf25	C7orf25	C7orf25	-0.60927731451671	0.139173989516721	-0.235051662499995	0.385312608782558	0.186775690791486
C7orf26	4	C7orf26	1	26.71517236	C7orf26	C7orf26	C7orf26	-0.244427251880346	0.216904931880343	-0.0137611600000014	0.942670051216894	0.894562028431645
C7orf43	4	C7orf43	1	25.55786183	C7orf43	C7orf43	C7orf43	-0.443496892394302	0.6794911073943	0.117997107499999	0.783792787396957	0.642686370301287
C7orf50	6	C7orf50	1	28.42443033	C7orf50	C7orf50	C7orf50	-0.173534980016254	1.64982445001625	0.738144734999999	0.267505577897185	0.0993399432997916
C7orf55	4	C7orf55	1	29.02448105	C7orf55	C7orf55	C7orf55	-1.45396952419825	-0.373075175801736	-0.913522349999994	0.0430534398000943	0.00438327072553874
C8A	51	C8A	1	31.82213095	C8A	C8A	C8A	-1.64960123753245	-0.10821465746754	-0.878907947499997	0.134749900984344	0.0300195510307741
C8B	45	C8B	1	31.30720797	C8B	C8B	C8B	-1.87705191849088	-0.298442586509113	-1.0877472525	0.0813187212435212	0.0128026751246734
C8G	19	C8G	1	30.8582496	C8G	C8G	C8G	-1.34703101423934	0.00268605423935531	-0.672172479999993	0.18188239765335	0.0507283860155044
C8orf33	4	C8orf33	1	27.37382347	C8orf33	C8orf33	C8orf33	-0.134830408119856	0.401899063119859	0.133534327500001	0.490611666496964	0.286153027468678
C8orf37	5	C8orf37	1	26.66353489	C8orf37	C8orf37	C8orf37	-0.277227733554682	1.11044168855469	0.416606977500003	0.406446260702028	0.204924342637362
C8orf59	4	C8orf59	1	27.33804571	C8orf59	C8orf59	C8orf59	-0.283091744795873	0.383594649795858	0.0502514524999924	0.849495041721876	0.738450466175815
C8orf82	24	C8orf82	1	32.10282448	C8orf82	C8orf82	C8orf82	-0.895935400902412	-0.185895344097578	-0.540915372499995	0.0610184663825183	0.00770628224172139
C9	49	C9	1	32.96673724	C9	C9	C9	-1.53238366221455	0.0357064572145485	-0.748338602499999	0.199154820775288	0.0589897407561991
C9orf114	4	C9orf114	1	27.90828022	C9orf114	C9orf114	C9orf114	-0.276734499728411	0.299145324728405	0.0112054124999972	0.960634740506665	0.931084201338281
C9orf142	19	C9orf142	1	30.82493844	C9orf142	C9orf142	C9orf142	-0.383031720003208	0.64825185500323	0.132610067500011	0.729649398210681	0.571475753652535
C9orf16	2	C9orf16	0.9999	23.25210084	C9orf16	C9orf16	C9orf16	-0.512753044549085	0.47157727454909	-0.0205878849999976	0.957817227572276	0.925938288076678
C9orf170	1	C9orf170	0.9875	24.4262131	C9orf170	C9orf170	C9orf170	0.144388903603792	2.00598824639621	1.075188575	0.130765023528254	0.0284610106680758
C9orf41	3	C9orf41	0.9998	24.44351858	C9orf41	C9orf41	C9orf41	-0.352404373091249	0.253903473091244	-0.0492504500000024	0.836171171940579	0.71911564126448
C9orf50	1	C9orf50	0.9758	24.38660292	C9orf50	C9orf50	C9orf50	-0.871865837436421	0.637610037436407	-0.117127900000007	0.844554096909352	0.73109508963923
C9orf64	33	C9orf64	1	31.52488936	C9orf64	C9orf64	C9orf64	0.120679154764013	0.886787945235958	0.503733549999986	0.0930871780093753	0.016013124625087
C9orf66	5	C9orf66	1	27.67366173	C9orf66	C9orf66	C9orf66	-2.54298165392283	-0.0385713610771548	-1.29077650749999	0.168980199267263	0.0447034858979354
C9orf78	11	C9orf78	1	29.32198129	C9orf78	C9orf78	C9orf78	-0.424236110084212	0.177168925084185	-0.123533592500014	0.569946396997957	0.373238724730987
C9orf85	1	C9orf85	0.998	25.64379827	C9orf85	C9orf85	C9orf85	0.0919067471461403	1.06729080285388	0.579598775000008	0.122026639327966	0.0252278794073763
C9orf89	9	C9orf89	1	29.2355241	C9orf89	C9orf89	C9orf89	-0.633025374625332	0.251075649625319	-0.190974862500006	0.549134947453106	0.35030545059414
C9orf91	1	C9orf91	1	22.12088008	C9orf91	C9orf91	C9orf91	-0.670391055363561	1.17703450536356	0.253321724999999	0.710417421995412	0.546765759249385
CA1	128	CA1	1	34.28899352	CA1	CA1	CA1	-1.28787702236573	1.78119731236573	0.246660145	0.837986244427678	0.721944377196291
CA12	42	CA12	1	32.11013358	CA12	CA12	CA12	-0.995624735918012	0.0171103359180174	-0.489257199999997	0.194175805924271	0.0565279891565569
CA13	10	CA13	1	29.00195282	CA13	CA13	CA13	-0.381984817739149	0.300213317739147	-0.0408857500000011	0.882185081705898	0.790363094381593
CA2	138	CA2	1	34.86618697	CA2	CA2	CA2	-1.48632860766311	-0.429508742336879	-0.957918674999995	0.0344462196415385	0.00293289368302334
CA3	6	CA3	1	28.56843632	CA3	CA3	CA3	-1.17356094908986	1.40335782908986	0.114898440000001	0.914873596059636	0.843067396441215
CA4	14	CA4	1	29.3118171	CA4	CA4	CA4	-2.90137304604327	-1.57442850395673	-2.237900775	0.00538642552004068	4.50906019327662e-05
CA5B	11	CA5B	1	30.87232411	CA5B	CA5B	CA5B	-0.909726504042549	0.00530185904254321	-0.452212322500003	0.184761661274998	0.0521501028416052
CA8	6	CA8	1	26.39647878	CA8	CA8	CA8	-2.03757363330916	-0.0171207016908586	-1.02734716750001	0.173898136956386	0.0470130392916255
CA9	14	CA9	1	31.85218451	CA9	CA9	CA9	0.586203727283672	2.91517714771634	1.7506904375	0.0635090931639324	0.00826290985952881
CAAP1	7	CAAP1	1	27.46165954	CAAP1	CAAP1	CAAP1	-0.275494509578423	0.220692019578423	-0.0274012450000001	0.892683857881567	0.806429121623551
CAB39	35	CAB39	1	31.73690822	CAB39	CAB39	CAB39	-0.583518523217776	0.27692858321776	-0.153294970000008	0.625878251496835	0.437170629828256
CAB39L	15	CAB39L	1	29.4498554	CAB39L	CAB39L	CAB39L	-1.32123888198693	-0.598185868013073	-0.959712375000002	0.00946424507118692	0.000251998053332662
CABIN1	9	CABIN1	1	25.98319577	CABIN1	CABIN1	CABIN1	-0.166500521208204	0.55042166620822	0.191960572500008	0.456484053888115	0.253554563865107
CABLES1	15	CABLES1	1	27.24806426	CABLES1	CABLES1	CABLES1	-0.310488933666176	0.418988033666165	0.0542495499999944	0.851803060155895	0.741796865712274
CACFD1	2	CACFD1	1	24.92459877	CACFD1	CACFD1	CACFD1	-0.906854291386662	0.244957771386663	-0.33094826	0.425202226267385	0.223193186407294
CACNA1S	1	CACNA1S	0.969	24.69081589	CACNA1S	CACNA1S	CACNA1S	-1.97205407676364	0.677717576763645	-0.64716825	0.498402122453071	0.294470445784799
CACNA2D1	26	CACNA2D1	1	29.04307729	CACNA2D1	CACNA2D1	CACNA2D1	-0.954650349357844	0.476149494357823	-0.239250427500011	0.647519250082719	0.464855473735633
CACNA2D3	1	CACNA2D3	0.9754	27.32386401	CACNA2D3	CACNA2D3	CACNA2D3	-1.11682646017347	2.14817887517348	0.515676207500007	0.666094379633181	0.489207354728547
CACNG6	1	CACNG6	0.9971	29.94383895	CACNG6	CACNG6	CACNG6	-0.111588576810093	1.20559423681009	0.547002829999997	0.257359989692808	0.09219795092172
CACTIN	4	CACTIN	1	26.38142804	CACTIN	CACTIN	CACTIN	-0.0698355570400975	0.58870251204009	0.259433477499996	0.279110306027389	0.107320084099286
CACUL1	6	CACUL1	1	26.23012901	CACUL1	CACUL1	CACUL1	-0.301306285326056	0.434306615326051	0.0665001649999972	0.816587794807123	0.689261044351065
CACYBP	23	CACYBP	1	32.10940463	CACYBP	CACYBP	CACYBP	-0.204912901263919	0.558064726263931	0.176575912500006	0.521287973471905	0.318871564206465
CAD	96	CAD	1	30.82163927	CAD	CAD	CAD	0.200947663744369	0.902048661255624	0.551498162499996	0.0553522404736901	0.0065016303440977
CADM1	14	CADM1	1	29.86641239	CADM1	CADM1	CADM1	-1.30594330441568	0.0310608944156748	-0.637441205000002	0.199334989502438	0.059187313070618
CADM4	14	CADM4	1	29.54876169	CADM4	CADM4	CADM4	-2.13702298948624	-0.479567120513759	-1.308295055	0.0547264022594058	0.0063821435837184
CADPS2	14	CADPS2	1	28.05879475	CADPS2	CADPS2	CADPS2	-0.961385605376193	0.238371345376179	-0.361507130000007	0.404902574069228	0.203431843889496
CALB1	56	CALB1	1	34.49962471	CALB1	CALB1	CALB1	-4.27545253067368	-1.10633813932629	-2.69089533499999	0.0425054705903068	0.00426983849802779
CALB2	2	CALB2	1	23.09274506	CALB2	CALB2	CALB2	-0.33092865571645	1.14635680071646	0.407714072500003	0.443545555246996	0.240388166822676
CALCOCO1	23	CALCOCO1	1	28.44746155	CALCOCO1	CALCOCO1	CALCOCO1	-0.391012171714175	0.888104491714175	0.24854616	0.593034972736549	0.39840705530995
CALCOCO2	35	CALCOCO2	1	29.57341079	CALCOCO2	CALCOCO2	CALCOCO2	-0.523613976242463	1.21159698624246	0.343991504999998	0.583880469379816	0.3893552720879
CALCRL	3	CALCRL	1	25.6466155	CALCRL	CALCRL	CALCRL	-0.293988302640543	1.27554764264055	0.490779670000002	0.386803971687681	0.188495646628288
CALD1	124	CALD1	1	33.93336368	CALD1	CALD1	CALD1	-0.790669617649353	0.417912547649362	-0.186378534999996	0.673991365522927	0.49922265137674
CALM1	107	CALM1	1	34.33161374	CALM1	CALM1	CALM1	-0.344476429563347	0.333809019563351	-0.00533370499999819	0.983923618374208	0.972114550236383
CALML3	20	CALML3	1	29.34039233	CALML3	CALML3	CALML3	-1.01301721727489	-0.086578367725107	-0.549797792499998	0.122142349141604	0.0253692789308464
CALML4	13	CALML4	1	29.03717152	CALML4	CALML4	CALML4	-2.27129164861859	0.413544873618594	-0.928873387499998	0.34069397513847	0.150193985409002
CALR	203	CALR	1	34.47312496	CALR	CALR	CALR	-0.119712732566045	1.15530972256606	0.517798495000008	0.266011890045107	0.0984364724735752
CALU	60	CALU	1	33.28159169	CALU	CALU	CALU	0.553372333326921	1.72767781667308	1.140525075	0.0270777859082276	0.0019412218036359
CAMK1	20	CAMK1	1	30.11899362	CAMK1	CAMK1	CAMK1	-0.0554044313378579	0.659783736337853	0.302189652499997	0.24908171407686	0.0875357644897167
CAMK1D	11	CAMK1D	1	28.63256105	CAMK1D	CAMK1D	CAMK1D	0.0347889993476587	1.51853972565234	0.7766643625	0.164262061246994	0.0421630807739384
CAMK2B	4	CAMK2B	1	26.02759893	CAMK2B	CAMK2B	CAMK2B	-1.9067168907995	-0.126309849200499	-1.01651337	0.134604614222945	0.0298592725249992
CAMK2D	58	CAMK2D	1	32.5899024	CAMK2D	CAMK2D	CAMK2D	-0.145522777159775	0.403908727159794	0.129192975000009	0.514650836816746	0.311645797680551
CAMK2G	23	CAMK2G	1	29.05411864	CAMK2G	CAMK2G	CAMK2G	-0.848757862061008	-0.0344320279389893	-0.441594944999999	0.15145059348616	0.0367666745861005
CAMK4	4	CAMK4	1	24.90358021	CAMK4	CAMK4	CAMK4	-0.984254885185966	0.123941120185979	-0.430156882499993	0.286027872033373	0.11181482924875
CAMKK1	1	CAMKK1	0.9897	23.64984645	CAMKK1	CAMKK1	CAMKK1	0.492361578913302	1.56738786608669	1.02987472249999	0.028039178021459	0.00210965474573963
CAMKK2	15	CAMKK2	1	27.87297133	CAMKK2	CAMKK2	CAMKK2	0.148170472516985	0.890099417483017	0.519134945000001	0.0777686144615795	0.0118759918208214
CAMKMT	1	CAMKMT	1	24.06828131	CAMKMT	CAMKMT	CAMKMT	-0.273223490752532	0.556522835752542	0.141649672500005	0.640319490571273	0.455876478461182
CAMLG	6	CAMLG	1	27.10283875	CAMLG	CAMLG	CAMLG	-0.247082992881234	0.819353452881233	0.286135229999999	0.455710211586461	0.252651440553785
CAMP	6	CAMP	1	29.67382203	CAMP	CAMP	CAMP	-0.845179485210072	0.379341045210081	-0.232919219999996	0.600913280594352	0.408002844675863
CAMSAP1	15	CAMSAP1	1	26.64012385	CAMSAP1	CAMSAP1	CAMSAP1	0.182894184406863	0.706674530593132	0.444784357499998	0.0425054705903068	0.00426754369586527
CAMSAP2	23	CAMSAP2	1	27.36849441	CAMSAP2	CAMSAP2	CAMSAP2	-0.103396658405536	0.63135108340554	0.263977212500002	0.323611725257332	0.136951568248085
CAMSAP3	28	CAMSAP3	1	28.52860749	CAMSAP3	CAMSAP3	CAMSAP3	-1.13058539998484	0.297793319984845	-0.416396039999999	0.418417607220482	0.217111508454891
CAND1	154	CAND1	1	32.9938029	CAND1	CAND1	CAND1	-0.153174865770393	0.417818000770393	0.1323215675	0.520758644529617	0.318263835901199
CAND2	8	CAND2	1	25.66432493	CAND2	CAND2	CAND2	-1.23441900355988	-0.510863511440131	-0.872641257500003	0.0125835477228989	0.000484625747919009
CANT1	3	CANT1	1	23.77807664	CANT1	CANT1	CANT1	-0.0553831565419693	0.703502496541977	0.324059670000004	0.244593371187588	0.0847627658497785
CANX	107	CANX	1	34.51444711	CANX	CANX	CANX	0.159069740424879	1.71750424957512	0.938286994999999	0.118060997250341	0.0238384383757118
CAP1	137	CAP1	1	34.41962583	CAP1	CAP1	CAP1	0.0190118727656572	1.15699964723437	0.588005760000016	0.168166636443174	0.0442811973329887
CAP2	32	CAP2	1	30.42906083	CAP2	CAP2	CAP2	-0.837693924184056	0.718708964184071	-0.0594924799999923	0.927688678913375	0.865187817842862
CAPG	105	CAPG	1	34.66297525	CAPG	CAPG	CAPG	-0.134082190220756	1.97207625022076	0.91899703	0.235747677589862	0.0792731350783384
CAPN1	136	CAPN1	1	33.10038269	CAPN1	CAPN1	CAPN1	-0.0126085641441721	0.562841119144166	0.275116277499997	0.198541631439001	0.0586229908128863
CAPN15	5	CAPN15	1	25.92227693	CAPN15	CAPN15	CAPN15	0.144976029552206	0.751238575447799	0.448107302500002	0.0665534593360496	0.00901475500638574
CAPN2	123	CAPN2	1	33.25738388	CAPN2	CAPN2	CAPN2	-0.355444967085569	0.310763257085577	-0.0223408549999959	0.93695039346699	0.881573740082044
CAPN5	15	CAPN5	1	28.34950064	CAPN5	CAPN5	CAPN5	-1.26729787164628	-0.323040018353727	-0.795168945000004	0.0433869066902497	0.0044729762635237
CAPN6	6	CAPN6	1	25.37800562	CAPN6	CAPN6	CAPN6	-0.773838966933448	1.26768858693347	0.24692481000001	0.747730752228139	0.594112240650861
CAPN7	31	CAPN7	1	28.83523526	CAPN7	CAPN7	CAPN7	-0.241246047017505	0.450241437017496	0.104497694999996	0.680521163088596	0.507628292708346
CAPNS1	72	CAPNS1	1	33.69986786	CAPNS1	CAPNS1	CAPNS1	-0.291134859961151	0.275420394961135	-0.00785723250000814	0.972008203275547	0.950845122447654
CAPRIN1	43	CAPRIN1	1	30.87096388	CAPRIN1	CAPRIN1	CAPRIN1	-0.450416599715622	0.237785744715622	-0.1063154275	0.673463768349957	0.49849224366317
CAPRIN2	1	CAPRIN2	0.9792	16.03913658	CAPRIN2	CAPRIN2	CAPRIN2	-0.414844275823812	0.363749300823814	-0.025547487499999	0.938128147070009	0.884101805972987
CAPS	27	CAPS	1	32.01409404	CAPS	CAPS	CAPS	-2.15426672992045	-1.01710747007955	-1.5856871	0.00819187818232426	0.000178461491415233
CAPZA1	50	CAPZA1	1	33.56929455	CAPZA1	CAPZA1	CAPZA1	-0.140580842560748	1.02987423756076	0.444646697500005	0.295588591150103	0.118533559093576
CAPZA2	42	CAPZA2	1	33.18727189	CAPZA2	CAPZA2	CAPZA2	-0.399667409928744	0.142275369928745	-0.12869602	0.510943352641417	0.307168671159076
CAPZB	71	CAPZB	1	33.70572058	CAPZB	CAPZB	CAPZB	-0.345095185129155	0.481428620129167	0.0681667175000058	0.833680098402718	0.715034902488935
CARD10	5	CARD10	1	28.92460877	CARD10	CARD10	CARD10	-0.256234850363726	0.78892384536372	0.266344497499997	0.480170999279676	0.275414268573224
CARD11	4	CARD11	1	25.18372343	CARD11	CARD11	CARD11	-0.0343463710753652	1.05818900107537	0.511921315000002	0.205885468040423	0.0628142754233262
CARD14	1	CARD14	1	16.03913658	CARD14	CARD14	CARD14	-0.501351743860262	0.204224723860264	-0.148563509999999	0.559781866960814	0.361967920782256
CARD16	3	CARD16	1	30.24004208	CARD16	CARD16	CARD16	0.0637623255792596	0.999631924420756	0.531697125000008	0.135678197299959	0.0304745683698446
CARD6	4	CARD6	1	25.26849184	CARD6	CARD6	CARD6	-0.539410242342623	0.138426927342611	-0.200491657500006	0.412684144327903	0.211064426935096
CARD8	7	CARD8	1	27.43261091	CARD8	CARD8	CARD8	0.114926240647837	1.28652317435217	0.700724707500001	0.120037681993291	0.0245327505491039
CARD9	2	CARD9	1	24.7340772	CARD9	CARD9	CARD9	0.155218597374915	1.03367511762511	0.59444685750001	0.0856023185920605	0.0139728138360392
CARHSP1	19	CARHSP1	1	32.52140963	CARHSP1	CARHSP1	CARHSP1	-0.0738984718341978	1.33256111183422	0.629331320000013	0.224535484557102	0.073169354574281
CARKD	47	CARKD	1	32.02417877	CARKD	CARKD	CARKD	-0.838525976938707	-0.15003324806131	-0.494279612500009	0.0723146636499031	0.0104515293000818
CARM1	31	CARM1	1	30.6552117	CARM1	CARM1	CARM1	-0.0603358320195571	0.690201022019547	0.314932594999995	0.252261652216787	0.0893871952996487
CARS	60	CARS	1	30.88167918	CARS	CARS	CARS	0.0999597580093975	0.727780741990593	0.413870249999995	0.0926545628025818	0.0158208950907485
CARS2	26	CARS2	1	30.46878945	CARS2	CARS2	CARS2	-1.17987486051644	-0.0298747194835631	-0.604874790000004	0.162029925622973	0.0413940294102865
CASC3	7	CASC3	1	29.21658696	CASC3	CASC3	CASC3	-0.194324616038436	0.423935586038425	0.114805484999994	0.609450151987584	0.418778001562422
CASC4	17	CASC4	1	28.78975672	CASC4	CASC4	CASC4	0.153616982106094	1.32852723789387	0.741072109999983	0.10427687132567	0.0193928335937437
CASK	61	CASK	1	30.94744352	CASK	CASK	CASK	-1.12685306650929	-0.0150902484906886	-0.570971657499989	0.170057587168001	0.0453017248979687
CASKIN2	26	CASKIN2	1	30.14773428	CASKIN2	CASKIN2	CASKIN2	-0.828662237013151	0.400981162013156	-0.213840537499998	0.633895929767816	0.447794123602453
CASP1	41	CASP1	1	31.29955799	CASP1	CASP1	CASP1	0.323977258123012	1.59791117187698	0.960944214999998	0.0628115791548981	0.00811514199671452
CASP10	16	CASP10	1	28.74194028	CASP10	CASP10	CASP10	-0.0881353000300589	1.03908618003005	0.475475439999997	0.249686620679002	0.0879884067223835
CASP14	1	CASP14	1	21.69615497	CASP14	CASP14	CASP14	-0.631825499491441	0.10209789949144	-0.264863800000001	0.321778852482689	0.135422166231648
CASP16	2	CASP16	0.9997	29.31676701	CASP16	CASP16	CASP16	-0.0908614592936982	0.866143674293702	0.387641107500002	0.267213502597126	0.0991775783719036
CASP2	7	CASP2	1	26.55338972	CASP2	CASP2	CASP2	0.0295859670422056	0.601756292957791	0.315671129999998	0.145536963509533	0.0343329256327582
CASP3	17	CASP3	1	31.06399096	CASP3	CASP3	CASP3	-0.000402796319602272	1.40152468631962	0.700560945000007	0.180715268117499	0.0501045155879985
CASP4	22	CASP4	1	29.24548814	CASP4	CASP4	CASP4	0.276822747122249	1.08425508787774	0.680538917499995	0.043304478914275	0.00445118965120842
CASP6	18	CASP6	1	29.82070109	CASP6	CASP6	CASP6	-0.222834625421423	0.363921400421421	0.070543387499999	0.74880120072476	0.596286246585092
CASP7	23	CASP7	1	29.52863075	CASP7	CASP7	CASP7	0.024295222866912	0.80422493713307	0.414260079999991	0.158802121926691	0.0398659874055145
CASP8	24	CASP8	1	29.59692364	CASP8	CASP8	CASP8	0.274627335622554	1.00465431937746	0.639640827500006	0.0384015519772231	0.00357097639162881
CASP9	7	CASP9	1	27.07495372	CASP9	CASP9	CASP9	-0.460256657322691	0.254217237322695	-0.103019709999998	0.695666812152938	0.526784309192563
CASQ2	1	CASQ2	1	22.68397778	CASQ2	CASQ2	CASQ2	-0.646665693358691	0.421594383358694	-0.112535654999999	0.783052219029695	0.641842197080619
CASR	14	CASR	1	27.81062376	CASR	CASR	CASR	-3.35840803178773	-1.67231888321228	-2.5153634575	0.0073135197639796	0.000110363256590108
CAST	157	CAST	1	33.76853313	CAST	CAST	CAST	-0.015985140741544	0.657521815741542	0.320768337499999	0.199682519948534	0.0594033814071986
CAT	176	CAT	1	34.74382139	CAT	CAT	CAT	-1.28120871152214	-0.183665743477857	-0.7324372275	0.089391235331495	0.0149319670254669
CAV1	26	CAV1	1	32.32821469	CAV1	CAV1	CAV1	0.767421675231713	2.73597288976825	1.75169728249998	0.0361821903298133	0.00326606760919646
CAV2	2	CAV2	1	26.74768212	CAV2	CAV2	CAV2	0.205146571743118	1.12588766825686	0.66551711999999	0.0708232079918197	0.0101002537670633
CBFB	16	CBFB	1	29.31818451	CBFB	CBFB	CBFB	0.261539544870586	1.33232890512942	0.796934225000001	0.0653457685768607	0.00870024703807056
CBL	17	CBL	1	28.18669125	CBL	CBL	CBL	0.0761890689028699	0.773279141097142	0.424734105000006	0.114021990384385	0.0226279165519698
CBLB	2	CBLB	0.9956	25.56967627	CBLB	CBLB	CBLB	-0.366723649555827	0.369600139555818	0.00143824499999567	0.995548563181708	0.993071744545553
CBLL1	4	CBLL1	1	26.16663949	CBLL1	CBLL1	CBLL1	-0.177811774145287	0.4529955091453	0.137591867500007	0.54532380496289	0.345870081823441
CBR1	118	CBR1	1	35.02413126	CBR1	CBR1	CBR1	-1.17519987660153	-0.0370075533984513	-0.606103714999989	0.158065811724785	0.0394726121866433
CBR3	15	CBR3	1	29.49102046	CBR3	CBR3	CBR3	-0.826257708547737	1.30152743354774	0.237634862500002	0.769157849544586	0.622230470115696
CBR4	32	CBR4	1	32.02269913	CBR4	CBR4	CBR4	-1.93726800557259	-0.983844154427421	-1.46055608000001	0.00659759615008885	9.11619437783331e-05
CBWD2	13	CBWD2	1	27.82973443	CBWD2	CBWD2	CBWD2	-0.345054447219931	0.384958887219917	0.0199522199999933	0.947988040552724	0.903337469202434
CBX1	24	CBX1	1	31.46460976	CBX1	CBX1	CBX1	-0.331833648894802	0.358288448894798	0.0132273999999981	0.961395447808552	0.932112399373031
CBX3	12	CBX3	1	32.85484651	CBX3	CBX3	CBX3	-0.100454719754671	0.573239024754647	0.236392152499988	0.334030618736398	0.1451680802732
CBX4	2	CBX4	1	25.17856172	CBX4	CBX4	CBX4	-0.355197206933779	0.660334431933775	0.152568612499998	0.682682881902468	0.510049887501829
CBX5	24	CBX5	1	31.74960614	CBX5	CBX5	CBX5	-0.348218100008675	0.590829065008672	0.121305482499999	0.729183925680535	0.569741590746052
CBX6	3	CBX6	1	24.45312877	CBX6	CBX6	CBX6	-0.27269935348476	0.315759903484746	0.0215302749999928	0.930692461537788	0.870899108234755
CBX7	1	CBX7	1	21.53458068	CBX7	CBX7	CBX7	-0.24489340867864	0.659098588678636	0.207102589999998	0.525269804290892	0.323480927039238
CBX8	7	CBX8	1	27.0931929	CBX8	CBX8	CBX8	-0.290128186907136	0.468381711907131	0.0891267624999976	0.754189827303789	0.604492844940314
CC2D1A	41	CC2D1A	1	29.50828988	CC2D1A	CC2D1A	CC2D1A	-0.0941264037182772	0.454499968718273	0.180186782499998	0.365396043867535	0.169412568195568
CC2D1B	31	CC2D1B	1	28.5798489	CC2D1B	CC2D1B	CC2D1B	-0.0896695766290378	0.54869515662904	0.229512790000001	0.323342494968129	0.136707184962824
CC2D2A	1	CC2D2A	1	19.25524377	CC2D2A	CC2D2A	CC2D2A	-0.967624853625535	0.390141763625534	-0.288741545000001	0.555832761449241	0.357437184770586
CCAR1	55	CCAR1	1	30.94277901	CCAR1	CCAR1	CCAR1	-0.239803995101801	0.367705195101797	0.0639505999999983	0.783252385243609	0.642085263465461
CCAR2	71	CCAR2	1	31.87018433	CCAR2	CCAR2	CCAR2	-0.269259599146005	0.314224374146002	0.0224823874999984	0.927031019193507	0.864117733079767
CCBL1	12	CCBL1	1	28.10587357	CCBL1	CCBL1	CCBL1	-0.752210026321382	0.391079766321379	-0.180565130000002	0.666094379633181	0.489222537154251
CCBL2	31	CCBL2	1	30.45850903	CCBL2	CCBL2	CCBL2	-1.11439954296836	0.0668935279683794	-0.523753007499991	0.228728662146397	0.0753570370246928
CCDC101	4	CCDC101	1	26.5223248	CCDC101	CCDC101	CCDC101	-0.16551952432523	0.376545184325234	0.105512830000002	0.592130642067547	0.397620354501838
CCDC102A	10	CCDC102A	1	28.21504622	CCDC102A	CCDC102A	CCDC102A	-0.564327995476483	0.275183250476454	-0.144572372500015	0.636856487733067	0.452074802925106
CCDC106	1	CCDC106	1	23.76226668	CCDC106	CCDC106	CCDC106	-0.724654142643413	0.0924669976434173	-0.316093572499998	0.287821519671831	0.112864353856185
CCDC115	6	CCDC115	1	28.75965017	CCDC115	CCDC115	CCDC115	-0.228625230698257	0.606784400698268	0.189079585000005	0.530263607778173	0.32901479728203
CCDC117	2	CCDC117	1	25.35065139	CCDC117	CCDC117	CCDC117	0.193751604255116	1.41683074574487	0.805291174999994	0.0930290618495636	0.0159117893072443
CCDC12	6	CCDC12	1	29.0032165	CCDC12	CCDC12	CCDC12	-0.40124023164825	0.369002636648252	-0.016118797499999	0.957817227572276	0.925898495187799
CCDC120	2	CCDC120	1	23.46695173	CCDC120	CCDC120	CCDC120	-0.591527022668664	0.634794312668666	0.0216336450000014	0.96367117345785	0.937502491374105
CCDC124	19	CCDC124	1	30.68896869	CCDC124	CCDC124	CCDC124	-0.140994213552631	0.570774648552643	0.214890217500006	0.403993482028198	0.202628299155444
CCDC125	1	CCDC125	1	22.08929989	CCDC125	CCDC125	CCDC125	-0.467605819337748	0.512738369337753	0.0225662750000026	0.954626064479912	0.918520691390657
CCDC127	11	CCDC127	1	28.55325796	CCDC127	CCDC127	CCDC127	-0.363980726807767	0.488514941807771	0.0622671075000021	0.854354522037912	0.746213833671035
CCDC130	2	CCDC130	1	23.40367174	CCDC130	CCDC130	CCDC130	-0.128281443407955	0.425650753407963	0.148684655000004	0.45547849534665	0.25247703584722
CCDC132	45	CCDC132	1	29.54012754	CCDC132	CCDC132	CCDC132	-0.332861906696744	0.369303196696743	0.0182206449999995	0.950173445842708	0.908199066692016
CCDC134	10	CCDC134	1	28.44225646	CCDC134	CCDC134	CCDC134	-0.338381127935347	0.699437752935351	0.180528312500002	0.633855691238106	0.447680267092145
CCDC141	1	CCDC141	0.9778	28.09387745	CCDC141	CCDC141	CCDC141	0.0421871945001188	1.63904814049988	0.840617667499998	0.161638979312123	0.0412615488289444
CCDC150	1	CCDC150	0.9617	24.62104636	CCDC150	CCDC150	CCDC150	-1.57362523109149	1.79813449609147	0.11225463249999	0.93738778913313	0.882420066940551
CCDC167	1	CCDC167	0.998	23.84053071	CCDC167	CCDC167	CCDC167	-0.320303165563392	0.36054890056342	0.0201228675000138	0.943102315904586	0.895523069893464
CCDC174	4	CCDC174	1	25.77490699	CCDC174	CCDC174	CCDC174	-0.491030606161581	0.238132666161584	-0.126448969999998	0.634589287689588	0.449024158097887
CCDC186	19	CCDC186	1	27.58228192	CCDC186	CCDC186	CCDC186	-0.76471828343432	-0.191801481565669	-0.478259882499994	0.0449966817160136	0.00469708175250369
CCDC22	52	CCDC22	1	31.09740145	CCDC22	CCDC22	CCDC22	-0.565856208532179	0.163145078532179	-0.201355565	0.443544285434266	0.240046256746372
CCDC23	3	CCDC23	1	26.3707924	CCDC23	CCDC23	CCDC23	-0.104140792994495	0.961354927994502	0.428607067500003	0.269551509485751	0.10117118020192
CCDC25	18	CCDC25	1	31.94898727	CCDC25	CCDC25	CCDC25	-0.0771539949709804	0.475449169970996	0.199147587500008	0.322502398608292	0.135901339979249
CCDC28A	7	CCDC28A	1	28.13318714	CCDC28A	CCDC28A	CCDC28A	-0.535013418895049	0.0760858088950601	-0.229463804999995	0.300820302363167	0.122259460643702
CCDC43	13	CCDC43	1	29.44215638	CCDC43	CCDC43	CCDC43	0.0845846626037523	0.715876967396249	0.400230815	0.103056619518689	0.0189475318949785
CCDC47	26	CCDC47	1	29.48140011	CCDC47	CCDC47	CCDC47	-0.126275561486716	0.565546591486738	0.219635515000011	0.3803587481356	0.182506471460653
CCDC50	24	CCDC50	1	30.03189632	CCDC50	CCDC50	CCDC50	-0.284378333494103	0.548851463494102	0.132236564999999	0.664326606829971	0.487172845008646
CCDC51	10	CCDC51	1	28.4080795	CCDC51	CCDC51	CCDC51	-1.70525808234561	-0.827612642654397	-1.2664353625	0.00761666754516623	0.000140030895061977
CCDC53	11	CCDC53	1	30.70045644	CCDC53	CCDC53	CCDC53	-0.0203625475491347	0.669882772549152	0.324760112500009	0.204619198606516	0.0619390029286866
CCDC58	23	CCDC58	1	32.51700892	CCDC58	CCDC58	CCDC58	-1.01535104709305	-0.293334162906942	-0.654342604999997	0.0344462196415385	0.0029356586583056
CCDC6	29	CCDC6	1	30.69261945	CCDC6	CCDC6	CCDC6	-0.0582244000643218	0.622152100064315	0.281963849999997	0.258363464577548	0.0927659035699518
CCDC61	8	CCDC61	1	26.29880042	CCDC61	CCDC61	CCDC61	-0.0916244251764705	1.03982638517648	0.474100980000006	0.252990720411424	0.0897651391232869
CCDC64	1	CCDC64	0.9998	22.54883612	CCDC64	CCDC64	CCDC64	-1.19511575641398	-0.265100398586036	-0.730108077500006	0.0556359701246445	0.00657152488666364
CCDC68	2	CCDC68	1	22.87391996	CCDC68	CCDC68	CCDC68	-0.278810919267622	0.292393054267629	0.00679106750000358	0.975663305071482	0.95785240661279
CCDC71L	1	CCDC71L	0.9566	20.5896481	CCDC71L	CCDC71L	CCDC71L	-0.479384189153104	0.761131169153105	0.140873490000001	0.764522945466973	0.616476142108769
CCDC77	1	CCDC77	0.9998	23.68799545	CCDC77	CCDC77	CCDC77	-0.461405620886045	0.32555531088605	-0.0679251549999975	0.8251746072308	0.702501145701986
CCDC8	2	CCDC8	1	24.57840735	CCDC8	CCDC8	CCDC8	-1.15860470951573	-0.10571721548427	-0.632160962500002	0.118893103504195	0.0241263665406395
CCDC80	4	CCDC80	1	24.67251524	CCDC80	CCDC80	CCDC80	-0.88552680119733	0.657310991197342	-0.114107904999994	0.852162499156085	0.7431540125098
CCDC82	4	CCDC82	1	27.0019152	CCDC82	CCDC82	CCDC82	-0.100232231575489	0.543232516575486	0.221500142499998	0.342771608519488	0.152008750646514
CCDC85C	2	CCDC85C	0.9998	25.84613825	CCDC85C	CCDC85C	CCDC85C	-0.987395710357753	0.124057135357746	-0.431669287500004	0.285650144716697	0.111638357113182
CCDC86	9	CCDC86	1	27.73812124	CCDC86	CCDC86	CCDC86	0.288271703739925	0.948214246260064	0.618242974999994	0.0306202819656664	0.00241295495829046
CCDC88A	26	CCDC88A	1	29.86468989	CCDC88A	CCDC88A	CCDC88A	0.0403061027986422	1.34335941220134	0.691832757499991	0.158868267665647	0.0399293719639731
CCDC88B	6	CCDC88B	1	27.04279053	CCDC88B	CCDC88B	CCDC88B	-0.351432146460509	1.64585476646051	0.647211309999999	0.371020914595035	0.174551437319955
CCDC88C	4	CCDC88C	1	24.32111137	CCDC88C	CCDC88C	CCDC88C	-0.212228421566508	0.5470785515665	0.167425064999996	0.540099953461629	0.34092484939642
CCDC9	24	CCDC9	1	29.64450934	CCDC9	CCDC9	CCDC9	0.0479910047321551	0.648175695267837	0.348083349999996	0.129472615648541	0.0279707859525138
CCDC90B	17	CCDC90B	1	29.81745135	CCDC90B	CCDC90B	CCDC90B	-0.618227044943503	0.0948901599435106	-0.261668442499996	0.312553978180786	0.129820571172634
CCDC91	21	CCDC91	1	29.83502604	CCDC91	CCDC91	CCDC91	-0.222407952926287	0.66519913292628	0.221395589999997	0.489320877683591	0.285005352357311
CCDC92	7	CCDC92	1	25.40081711	CCDC92	CCDC92	CCDC92	-0.0366992306158171	0.569402710615819	0.266351740000001	0.232199338070803	0.0775168743332686
CCDC93	53	CCDC93	1	30.80034803	CCDC93	CCDC93	CCDC93	-0.599049153209764	0.174656133209768	-0.212196509999998	0.445871421933901	0.243104478766986
CCDC94	4	CCDC94	1	26.52430935	CCDC94	CCDC94	CCDC94	-0.0328719221832767	0.700359217183263	0.333743647499993	0.217078469542669	0.0692067616968608
CCDC97	6	CCDC97	1	27.02701366	CCDC97	CCDC97	CCDC97	0.138092263474089	0.714681351525914	0.426386807500002	0.0664641070767153	0.00899176107419155
CCL14	3	CCL14	1	29.49462736	CCL14	CCL14	CCL14	-2.00602451177877	-0.755069588221221	-1.38054705	0.0177123929396253	0.000869988437881745
CCL16	1	CCL16	1	21.58382019	CCL16	CCL16	CCL16	-1.46130357616604	-0.443788263833962	-0.952545919999999	0.0306202819656664	0.0024231945242521
CCL18	2	CCL18	1	25.62249521	CCL18	CCL18	CCL18	-0.758834824235821	0.654307889235797	-0.052263467500012	0.929714877378407	0.869515487436205
CCL19	1	CCL19	0.9999	22.06520895	CCL19	CCL19	CCL19	-2.24157245221215	0.471976037212145	-0.884798207500001	0.368450651829417	0.172166603119081
CCL5	2	CCL5	0.9999	25.38262555	CCL5	CCL5	CCL5	-0.558569123381708	1.00014754338172	0.220789210000007	0.700701013516493	0.533917918014837
CCM2	11	CCM2	1	27.90263292	CCM2	CCM2	CCM2	0.0140072825021201	0.540040622497899	0.277023952500009	0.161584675471767	0.0411987957229074
CCNC	1	CCNC	1	24.0351608	CCNC	CCNC	CCNC	-0.393690488375543	0.201253148375559	-0.0962186699999918	0.658288156784747	0.47916581202149
CCND1	1	CCND1	0.9999	16.03913658	CCND1	CCND1	CCND1	-0.456221061307424	0.782880131307422	0.163329534999999	0.723101977071884	0.562062436762651
CCNH	2	CCNH	1	25.85578233	CCNH	CCNH	CCNH	-0.104564728649417	0.414549023649403	0.154992147499993	0.408728944138585	0.207188267598641
CCNK	3	CCNK	1	25.57162648	CCNK	CCNK	CCNK	-0.0949314754041591	0.880773480404158	0.3929210025	0.269165022160751	0.100852048141925
CCNL1	4	CCNL1	1	26.35974625	CCNL1	CCNL1	CCNL1	-0.191837734242891	0.439992339242873	0.124077302499991	0.58800148652549	0.393629237475366
CCNT1	9	CCNT1	1	27.37686981	CCNT1	CCNT1	CCNT1	-0.249821291337799	0.511045121337819	0.13061191500001	0.637836456576553	0.453465373919125
CCNT2	2	CCNT2	1	24.5493403	CCNT2	CCNT2	CCNT2	-0.284720725094137	0.251160290094139	-0.0167802174999991	0.940080616060082	0.889355136524818
CCNY	6	CCNY	1	27.90269446	CCNY	CCNY	CCNY	-0.335489318894007	0.403778288894005	0.0341444849999988	0.911525826411267	0.837529683451742
CCNYL1	1	CCNYL1	0.9996	25.22657617	CCNYL1	CCNYL1	CCNYL1	0.286178398092036	1.07991027690795	0.683044337499993	0.0405421784876017	0.00395812695673206
CCP110	1	CCP110	1	19.41624615	CCP110	CCP110	CCP110	-0.63623900389624	0.323684803896246	-0.156277099999997	0.656566372474265	0.476341959892985
CCPG1	7	CCPG1	1	25.57039473	CCPG1	CCPG1	CCPG1	-0.00219635840896415	1.69587034340898	0.846836992500005	0.181451646236648	0.0504722215695413
CCR1	1	CCR1	0.9922	23.94753802	CCR1	CCR1	CCR1	-0.542205553981588	2.16189785398159	0.809846150000002	0.407782612940454	0.205927134946329
CCR2	1	CCR2	0.9609	16.03913658	CCR2	CCR2	CCR2	0.0485675710989634	0.853286743901042	0.450927157500002	0.139973072313784	0.0322439230624995
CCRN4L	3	CCRN4L	1	22.5981942	CCRN4L	CCRN4L	CCRN4L	-0.317630107858081	0.783397132858065	0.232883512499992	0.558257788408375	0.359897507161506
CCS	30	CCS	1	31.56106726	CCS	CCS	CCS	-0.334189597898908	0.667616342898927	0.166713372500009	0.649312020276819	0.46692836153038
CCSAP	2	CCSAP	1	25.20325965	CCSAP	CCSAP	CCSAP	-0.324341877463848	0.585813447463867	0.130735785000009	0.697136047078456	0.528318735022443
CCSER1	1	CCSER1	0.9942	23.96768299	CCSER1	CCSER1	CCSER1	-1.77254519102626	-0.713054078973724	-1.24279963499999	0.0138685721874881	0.000583277317416292
CCSMST1	1	CCSMST1	1	24.32376556	CCSMST1	CCSMST1	CCSMST1	-0.730179164164811	0.695558424164817	-0.017310369999997	0.975262707170025	0.956958995531039
CCT2	139	CCT2	1	33.43435885	CCT2	CCT2	CCT2	-0.0855850661138821	0.431949066113876	0.173181999999997	0.356124274680234	0.162384048999429
CCT3	123	CCT3	1	33.42519512	CCT3	CCT3	CCT3	-0.161886752729247	0.410177307729258	0.124145277500006	0.547120249281733	0.348192513662908
CCT4	117	CCT4	1	33.44174961	CCT4	CCT4	CCT4	-0.206508764044161	0.382851749044166	0.0881714925000026	0.683953216201417	0.511777814708697
CCT5	139	CCT5	1	33.70270581	CCT5	CCT5	CCT5	-0.121566305088516	0.421500525088499	0.149967109999992	0.443545555246996	0.240138261113349
CCT6A	121	CCT6A	1	33.44019636	CCT6A	CCT6A	CCT6A	-0.0652598370439563	0.469405287043972	0.202072725000008	0.298024744308485	0.120171752672246
CCT6B	7	CCT6B	1	26.41191772	CCT6B	CCT6B	CCT6B	-0.845292741216048	-0.0632785687839515	-0.454285655	0.128758727439788	0.0277776014113673
CCT7	92	CCT7	1	33.12547661	CCT7	CCT7	CCT7	-0.212761848338794	0.379137433338792	0.0831877924999986	0.703024183665954	0.537035316902263
CCT8	115	CCT8	1	33.17319642	CCT8	CCT8	CCT8	-0.182428679293545	0.382532799293551	0.100052060000003	0.62797929144852	0.439807181020527
CCZ1B	18	CCZ1B	1	28.92327102	CCZ1B	CCZ1B	CCZ1B	-0.173877843904933	0.627012388904923	0.226567272499995	0.431670537385624	0.229788915413144
CD109	40	CD109	1	30.17718093	CD109	CD109	CD109	-0.213678159901947	0.73767082990196	0.261996335000006	0.444456782613667	0.241318922766872
CD14	22	CD14	1	31.72211115	CD14	CD14	CD14	-0.349798077553104	1.41065518255311	0.530428552500002	0.404902574069228	0.203451802724447
CD151	7	CD151	1	32.21906789	CD151	CD151	CD151	-0.456902517654613	1.32649444265462	0.434795962500004	0.499082020842029	0.295271319642899
CD163	55	CD163	1	30.79019403	CD163	CD163	CD163	-0.0278652314618706	2.56314170646188	1.26763823750001	0.189133008924245	0.0540633285756662
CD180	10	CD180	1	27.46765486	CD180	CD180	CD180	-0.183181136157727	2.09952112115774	0.958169992500007	0.252158464168433	0.0892958890757374
CD2	5	CD2	1	26.3986968	CD2	CD2	CD2	-0.414426196335089	1.59135870633509	0.588466255	0.416253272350121	0.214444953622231
CD200	1	CD200	1	25.99923864	CD200	CD200	CD200	-0.141800996079911	1.65453392607991	0.756366464999999	0.250500030394917	0.0884630536886971
CD209	1	CD209	1	21.18529945	CD209	CD209	CD209	-1.0333816398827	1.55356863988269	0.260093499999996	0.794098234430835	0.656912007440855
CD22	1	CD22	1	21.98822099	CD22	CD22	CD22	-0.630703231855926	0.367545796855929	-0.131578717499998	0.723101977071884	0.562072308350278
CD247	1	CD247	0.9999	21.32385888	CD247	CD247	CD247	-0.37786179401249	1.70517477901249	0.663656492499999	0.378629816851164	0.181120412233409
CD248	7	CD248	1	27.82040657	CD248	CD248	CD248	-0.316589822496412	1.70499137249642	0.694200775000002	0.344126489984392	0.152887260552824
CD27	1	CD27	1	22.33229897	CD27	CD27	CD27	-1.17673503539103	0.433274985391015	-0.371730025000005	0.522002827607427	0.319940613552227
CD276	9	CD276	1	27.66285663	CD276	CD276	CD276	0.501336854195391	1.40882375080461	0.955080302500001	0.0205778221475146	0.00117884044173356
CD28	1	CD28	0.9996	22.67819798	CD28	CD28	CD28	-0.861399173899095	1.93275503889911	0.535677932500008	0.59792894829309	0.404468931538251
CD2AP	73	CD2AP	1	32.05815332	CD2AP	CD2AP	CD2AP	-0.581797410996005	0.280204100996004	-0.150796655000001	0.631956996036979	0.445197033225703
CD2BP2	20	CD2BP2	1	29.57141877	CD2BP2	CD2BP2	CD2BP2	-0.0495352306763328	0.779241835676337	0.364853302500002	0.231498263689706	0.0770823503887298
CD300LF	1	CD300LF	1	23.10130319	CD300LF	CD300LF	CD300LF	-0.391086242737913	1.72920488773792	0.669059322500004	0.383039604525815	0.184894356758502
CD320	1	CD320	1	23.06347789	CD320	CD320	CD320	-0.525178178451339	0.653352713451345	0.0640872675000033	0.894199544721942	0.809321901978701
CD33	1	CD33	1	24.2720369	CD33	CD33	CD33	-0.610503067855517	1.3010017528555	0.345249342499994	0.620367944355695	0.431106885262017
CD34	14	CD34	1	30.42567824	CD34	CD34	CD34	-1.14226072167196	1.15537510167197	0.00655719000000587	0.994421006962568	0.989877470284906
CD36	7	CD36	1	28.70133279	CD36	CD36	CD36	0.591616324686487	2.86014556531351	1.725880945	0.0610187844642771	0.00776043239631401
CD38	10	CD38	1	27.73824916	CD38	CD38	CD38	-1.2679888648989	1.92071395989889	0.326362547499997	0.789149462438048	0.651217438393153
CD3EAP	1	CD3EAP	1	22.28430161	CD3EAP	CD3EAP	CD3EAP	-0.550148083409956	0.265916313409965	-0.142115884999996	0.633722766777301	0.447181524153387
CD4	4	CD4	1	25.97967317	CD4	CD4	CD4	-0.256231129741219	2.02013045974123	0.881949665000004	0.286972025930312	0.112386523115219
CD40	8	CD40	1	28.26923986	CD40	CD40	CD40	0.661196593507928	1.40892707649204	1.03506183499999	0.00839144127356071	0.000187887036079725
CD44	18	CD44	1	31.20641591	CD44	CD44	CD44	-0.672667593630345	2.13881001363036	0.733071210000006	0.46874994508023	0.265238285683976
CD46	14	CD46	1	30.38375166	CD46	CD46	CD46	-0.861675658344642	-0.047536116655347	-0.454605887499994	0.141057915208878	0.0327072261286142
CD47	6	CD47	1	30.43828491	CD47	CD47	CD47	-0.153943012964389	0.6792485779644	0.262652782500005	0.383635020623091	0.185286467483963
CD48	5	CD48	1	27.32737299	CD48	CD48	CD48	-0.457289605546907	2.16486446554692	0.853787430000004	0.368976947274398	0.172708443651595
CD5	2	CD5	1	26.02682194	CD5	CD5	CD5	-0.338180837950087	1.28397340795008	0.472896284999997	0.418417607220482	0.21710136004465
CD53	3	CD53	0.9999	27.08460544	CD53	CD53	CD53	-0.0569214736642307	2.80940219866424	1.3762403625	0.196844938541754	0.057756763150418
CD55	9	CD55	1	28.55195327	CD55	CD55	CD55	-1.05874236895177	0.0994631039517762	-0.479639632499996	0.258459505376923	0.0929651242509898
CD58	3	CD58	1	27.20628628	CD58	CD58	CD58	0.227549736577458	0.818223113422534	0.522886424999996	0.0367918457417494	0.00336562824889226
CD59	6	CD59	1	31.93990835	CD59	CD59	CD59	-0.62202953383353	0.342165028833531	-0.1399322525	0.693227523416781	0.524163287242611
CD5L	19	CD5L	1	30.82046194	CD5L	CD5L	CD5L	-1.45929426597603	-0.124755434023955	-0.792024849999994	0.122142349141604	0.0253639274893962
CD6	2	CD6	1	24.58113641	CD6	CD6	CD6	-0.660597162208212	1.7449155722082	0.542159204999994	0.532227595780973	0.330931228239002
CD63	11	CD63	1	31.98443622	CD63	CD63	CD63	-0.0379726199043376	1.03847039990435	0.500248890000005	0.20879014449837	0.0645849090445285
CD70	5	CD70	1	28.86375158	CD70	CD70	CD70	0.42319115290631	2.74736663709368	1.58527889499999	0.0835550350177407	0.0134495962013079
CD72	1	CD72	1	21.4702044	CD72	CD72	CD72	-1.92271533736932	1.22050381736931	-0.351105760000003	0.769157849544586	0.622166582894993
CD74	29	CD74	1	32.44522837	CD74	CD74	CD74	-0.0642703340760626	1.42188611907604	0.678807892499989	0.215285924776947	0.0684181491651194
CD79A	1	CD79A	1	25.37770785	CD79A	CD79A	CD79A	-1.24626827836381	2.0367030883638	0.395217404999997	0.748445156265506	0.595812165244946
CD81	12	CD81	1	32.57447101	CD81	CD81	CD81	0.329972458856408	1.11954672614361	0.724759592500007	0.0329291661825405	0.00272334001711379
CD82	5	CD82	1	29.18497338	CD82	CD82	CD82	-0.78607425661774	0.615626891617746	-0.085223682499997	0.880481682794063	0.787413391277525
CD84	7	CD84	1	27.10386349	CD84	CD84	CD84	-0.0983320553656521	2.02883565536565	0.965251799999997	0.218242283598779	0.0699079669903905
CD8A	2	CD8A	1	25.27179773	CD8A	CD8A	CD8A	-0.359741169599156	1.13872421959914	0.389491524999993	0.470054693372216	0.266624682463166
CD9	17	CD9	1	33.73566901	CD9	CD9	CD9	-0.746201333728333	0.830894848728317	0.0423467574999918	0.948793794475422	0.905026197777849
CD93	12	CD93	1	29.06494395	CD93	CD93	CD93	-0.528174513889463	1.71863963388948	0.595232560000007	0.461281658831863	0.258222469740178
CD97	34	CD97	1	30.86581922	CD97	CD97	CD97	-0.499966847630568	1.03451480763057	0.267273979999999	0.633722766777301	0.447104051314579
CD99	6	CD99	1	29.49594968	CD99	CD99	CD99	-0.161153999360141	1.46072300936015	0.649784505000003	0.271254036637301	0.102346076758461
CD99L2	7	CD99L2	1	29.94988884	CD99L2	CD99L2	CD99L2	-0.535483779854147	0.192753369854174	-0.171365204999987	0.514650836816746	0.311306652920663
CDA	16	CDA	1	30.90112314	CDA	CDA	CDA	-0.96173389799964	-0.000704062000377093	-0.481218980000008	0.180101300204288	0.0497344790680122
CDADC1	2	CDADC1	1	25.29497841	CDADC1	CDADC1	CDADC1	-0.536301954780196	0.309263024780189	-0.113519465000003	0.717731081433859	0.555001409675564
CDAN1	1	CDAN1	0.9755	29.86831986	CDAN1	CDAN1	CDAN1	-0.759391573473805	3.61536071347381	1.42798457	0.367975224265966	0.171758884306898
CDC123	1	CDC123	0.9818	16.03913658	CDC123	CDC123	CDC123	-3.15913827442132	-1.05077027557868	-2.104954275	0.024892178660973	0.00163939411655223
CDC14A	2	CDC14A	1	23.94521492	CDC14A	CDC14A	CDC14A	-1.0470469688091	0.00101895880908998	-0.523014005000007	0.181335936224233	0.0503545373520066
CDC16	17	CDC16	1	28.24851633	CDC16	CDC16	CDC16	-0.0878725428024096	0.463935642802406	0.188031549999998	0.347969164403973	0.155693083703838
CDC23	19	CDC23	1	29.0863428	CDC23	CDC23	CDC23	-0.0585925183865723	0.548880963386563	0.245144222499995	0.268422983931144	0.10024914871377
CDC26	1	CDC26	0.9982	27.4287542	CDC26	CDC26	CDC26	-0.152329149911997	0.42315510491199	0.135412977499996	0.514650836816746	0.311330663665182
CDC27	17	CDC27	1	28.74864054	CDC27	CDC27	CDC27	0.0177095246266741	0.508790480373307	0.263250002499991	0.155512537359119	0.0384673814040423
CDC34	6	CDC34	1	27.59565584	CDC34	CDC34	CDC34	0.0799703810351101	0.70542013896489	0.39269526	0.105711500057333	0.0197989163496185
CDC37	41	CDC37	1	32.82103047	CDC37	CDC37	CDC37	0.104769036624943	0.588074818375021	0.346421927499982	0.0726402391105827	0.0105352157177023
CDC37L1	14	CDC37L1	1	27.97552319	CDC37L1	CDC37L1	CDC37L1	-0.867923937062071	0.0447298170620671	-0.411597060000002	0.221096254660373	0.0713278787063143
CDC40	26	CDC40	1	28.38849417	CDC40	CDC40	CDC40	-0.213417724985913	0.304215459985923	0.0453988675000048	0.822008658417633	0.697981935977615
CDC42	29	CDC42	1	34.00596446	CDC42	CDC42	CDC42	0.124852208512694	0.726516101487319	0.425684155000006	0.075365733878394	0.0112421503183202
CDC42BPA	42	CDC42BPA	1	29.32782413	CDC42BPA	CDC42BPA	CDC42BPA	-0.759792927589504	0.121112037589508	-0.319340444999998	0.319432889869989	0.133894411527955
CDC42BPB	103	CDC42BPB	1	30.57183436	CDC42BPB	CDC42BPB	CDC42BPB	-0.474822992225827	0.453559392225837	-0.0106317999999952	0.976337228878072	0.95940026434282
CDC42BPG	3	CDC42BPG	1	23.2067827	CDC42BPG	CDC42BPG	CDC42BPG	-0.288018706608269	0.582769561608273	0.147375427500002	0.642957794886437	0.459635385794762
CDC42EP1	6	CDC42EP1	1	28.64251285	CDC42EP1	CDC42EP1	CDC42EP1	-0.523991851352355	0.495399966352358	-0.0142959424999987	0.971658345152808	0.950294601406635
CDC42EP2	1	CDC42EP2	1	23.3785798	CDC42EP2	CDC42EP2	CDC42EP2	-0.227000432833822	0.394878762833801	0.0839391649999897	0.716424536376651	0.552916555564538
CDC42EP3	2	CDC42EP3	1	25.91726406	CDC42EP3	CDC42EP3	CDC42EP3	-0.81722888449066	-0.0572026305093444	-0.437215757500002	0.13210328729402	0.028938813918569
CDC42EP4	14	CDC42EP4	1	28.74907427	CDC42EP4	CDC42EP4	CDC42EP4	-0.836179477990548	0.427093587990548	-0.204542945	0.657982670378252	0.478671608818793
CDC42EP5	4	CDC42EP5	1	28.03526902	CDC42EP5	CDC42EP5	CDC42EP5	-1.05899300368268	0.55584987368268	-0.251571564999999	0.670480454525926	0.494976893538001
CDC42SE1	1	CDC42SE1	0.9988	24.78138835	CDC42SE1	CDC42SE1	CDC42SE1	-0.0135737202345244	0.732610240234527	0.359518260000002	0.195507064620484	0.0570620182931714
CDC42SE2	2	CDC42SE2	1	26.72224223	CDC42SE2	CDC42SE2	CDC42SE2	-0.222314308406667	0.770046813406673	0.273866252500003	0.443545555246996	0.240410532423146
CDC5L	47	CDC5L	1	30.87133318	CDC5L	CDC5L	CDC5L	-0.102184431460125	0.523373291460133	0.210594430000004	0.35340949786617	0.16014814663769
CDC73	24	CDC73	1	28.86053831	CDC73	CDC73	CDC73	-0.24422319441147	0.281198849411469	0.0184878274999996	0.933307646440606	0.875793680532869
CDCA2	1	CDCA2	0.9947	27.28948661	CDCA2	CDCA2	CDCA2	-0.598373056035499	1.39230499103552	0.396965967500009	0.58188195142843	0.38668887321855
CDCP1	5	CDCP1	1	25.94531174	CDCP1	CDCP1	CDCP1	-0.787483496217216	0.0602651512172117	-0.363609172500002	0.242716303814874	0.083619863976615
CDH1	35	CDH1	1	30.58043604	CDH1	CDH1	CDH1	-1.18695420200114	0.131589947001136	-0.5276821275	0.271734465620045	0.102664378034563
CDH11	7	CDH11	1	27.71331614	CDH11	CDH11	CDH11	-0.628116166166014	0.859294841166009	0.115589337499998	0.844425150415436	0.730709302524617
CDH13	33	CDH13	1	31.0317507	CDH13	CDH13	CDH13	-0.430024710731483	2.07307236573148	0.821523827499998	0.365809784410088	0.16967818441775
CDH15	1	CDH15	0.9705	22.14301001	CDH15	CDH15	CDH15	0.10304919738593	0.720949602614075	0.411999400000003	0.089656856086962	0.0149925433577593
CDH16	67	CDH16	1	32.44253479	CDH16	CDH16	CDH16	-2.39753265535518	-0.988439804644835	-1.69298623000001	0.0126385014134757	0.000497127135779679
CDH2	26	CDH2	1	29.73509668	CDH2	CDH2	CDH2	-1.02779262897966	1.04021689397966	0.00621213249999997	0.994138027738213	0.989345350507345
CDH4	1	CDH4	0.9993	16.03913658	CDH4	CDH4	CDH4	0.25680889622346	3.25600870377653	1.7564088	0.126034984225983	0.026846786352524
CDH5	19	CDH5	1	29.10972423	CDH5	CDH5	CDH5	-0.636289461866569	1.10838544186658	0.236047990000007	0.71571262647648	0.551997423566883
CDH6	24	CDH6	1	30.4052565	CDH6	CDH6	CDH6	-0.932197663738296	1.4173929987383	0.2425976675	0.787357774317131	0.648388928623235
CDH9	2	CDH9	0.9769	21.7315042	CDH9	CDH9	CDH9	-0.925806747274568	-0.330269977725439	-0.628038362500003	0.020449561100458	0.00116383597684351
CDHR2	22	CDHR2	1	29.03961244	CDHR2	CDHR2	CDHR2	-1.83651811608993	-0.314234248910068	-1.0753761825	0.0756882461414146	0.0113284273599455
CDHR5	10	CDHR5	1	28.92669642	CDHR5	CDHR5	CDHR5	-2.40854637000223	-0.103033049997757	-1.25578970999999	0.149757512387084	0.0361290942642365
CDIP1	2	CDIP1	1	26.20421962	CDIP1	CDIP1	CDIP1	-0.469785379511571	0.536135994511575	0.0331753075000023	0.937806139113497	0.88351458854858
CDIPT	9	CDIPT	1	30.81249344	CDIPT	CDIPT	CDIPT	-0.526839021763222	1.70276734176322	0.587964159999999	0.463858956273199	0.260246090203134
CDK1	1	CDK1	1	23.845116	CDK1	CDK1	CDK1	0.0842656864470207	0.572140633552967	0.328203159999994	0.08721070639022	0.0143723947797902
CDK11A	1	CDK11A	1	23.05447095	CDK11A	CDK11A	CDK11A	-1.05136552463802	0.672857299638013	-0.189254112500006	0.774101214978399	0.62813933249765
CDK11B	30	CDK11B	1	29.00254512	CDK11B	CDK11B	CDK11B	-0.237944576573478	0.35359290157348	0.0578241625000011	0.800675328374438	0.665735492397264
CDK12	12	CDK12	1	27.84105782	CDK12	CDK12	CDK12	-0.198254215788487	0.575292025788491	0.188518905000002	0.499293329920635	0.295446693559694
CDK13	11	CDK13	1	26.92633758	CDK13	CDK13	CDK13	-0.187015823210053	0.447747408210055	0.130365792500001	0.569964362658498	0.373307974897053
CDK14	6	CDK14	1	26.10754293	CDK14	CDK14	CDK14	-0.402223212378524	0.732772137378519	0.165274462499998	0.692257858523959	0.5228037367559
CDK16	7	CDK16	1	26.63432281	CDK16	CDK16	CDK16	-0.318489363696688	0.319337803696701	0.000424220000006414	0.998446464805992	0.997640859993239
CDK17	7	CDK17	1	27.065017	CDK17	CDK17	CDK17	0.22109906014521	0.879486559854809	0.550292810000009	0.0448590525693545	0.00466461756923898
CDK18	20	CDK18	1	29.95076028	CDK18	CDK18	CDK18	-0.100435048795991	1.28060712879597	0.590086039999989	0.244287510523252	0.0846074948196519
CDK19	4	CDK19	1	25.05328162	CDK19	CDK19	CDK19	-0.0701133295114438	0.850922804511456	0.390404737500006	0.247722302765087	0.0866965598179377
CDK2	11	CDK2	1	28.3492139	CDK2	CDK2	CDK2	-0.0244872464467801	0.902151621446796	0.438832187500008	0.201943780920768	0.0605740772509537
CDK2AP1	6	CDK2AP1	1	28.77767921	CDK2AP1	CDK2AP1	CDK2AP1	-0.299811050306237	0.380148465306232	0.0401687074999977	0.883948564430509	0.793280315310405
CDK4	17	CDK4	1	28.36266231	CDK4	CDK4	CDK4	-0.306350531389863	0.653165206389853	0.173407337499995	0.620201972076203	0.430843655964573
CDK5	27	CDK5	1	30.34664944	CDK5	CDK5	CDK5	-0.404083190360586	0.790145415360582	0.193031112499998	0.658288156784747	0.479404792278565
CDK5RAP1	1	CDK5RAP1	0.974	16.03913658	CDK5RAP1	CDK5RAP1	CDK5RAP1	-1.46951371119322	-0.284219178806774	-0.876866444999997	0.0664641070767153	0.00897372221298433
CDK5RAP2	6	CDK5RAP2	1	26.02062466	CDK5RAP2	CDK5RAP2	CDK5RAP2	-0.203260597542584	0.439168027542589	0.117953715000002	0.614075171785159	0.423814059558834
CDK5RAP3	41	CDK5RAP3	1	31.5643512	CDK5RAP3	CDK5RAP3	CDK5RAP3	-0.265858619565827	0.611898514565817	0.173019947499995	0.58630221959839	0.391932537720436
CDK6	16	CDK6	1	28.95768352	CDK6	CDK6	CDK6	-0.347471340158821	1.19845285015882	0.425490754999998	0.444456782613667	0.241571114624816
CDK7	5	CDK7	1	27.30230796	CDK7	CDK7	CDK7	-0.0667133277647776	0.492510112764773	0.212898392499998	0.294347675111088	0.117857818476149
CDK9	13	CDK9	1	28.71156219	CDK9	CDK9	CDK9	-0.094714128206757	0.447090098206761	0.176187985000002	0.36965885101774	0.173200320478506
CDKAL1	4	CDKAL1	1	26.17766302	CDKAL1	CDKAL1	CDKAL1	-0.314041728832959	0.378054003832955	0.032006137499998	0.911525826411267	0.837327871500558
CDKL5	5	CDKL5	1	25.43702702	CDKL5	CDKL5	CDKL5	-0.311246626959218	0.362488561959211	0.0256209674999965	0.927819862230667	0.86587162735455
CDKN1B	18	CDKN1B	1	29.62206824	CDKN1B	CDKN1B	CDKN1B	0.0836294137016658	0.818889336298319	0.451259374999992	0.11200215218442	0.0219146924092562
CDKN1C	2	CDKN1C	1	22.31865814	CDKN1C	CDKN1C	CDKN1C	-0.49323422440831	0.128666519408304	-0.182283852500003	0.416312137235131	0.21483845185817
CDKN2AIP	29	CDKN2AIP	1	29.64822947	CDKN2AIP	CDKN2AIP	CDKN2AIP	-0.435385140393959	0.349410735393972	-0.0429872024999938	0.893483701419589	0.807965190814729
CDKN2AIPNL	5	CDKN2AIPNL	1	26.95460512	CDKN2AIPNL	CDKN2AIPNL	CDKN2AIPNL	-0.454191872924776	0.247389872924773	-0.103401000000002	0.688156295189206	0.517904414997666
CDKN2C	9	CDKN2C	1	29.39580579	CDKN2C	CDKN2C	CDKN2C	-0.107688938761557	0.966048453761561	0.429179757500002	0.272472353369973	0.103025602903079
CDNF	3	CDNF	1	24.99386972	CDNF	CDNF	CDNF	-1.33715669784432	-0.246293402155691	-0.791725050000007	0.0699125220909428	0.00989281578351919
CDPF1	1	CDPF1	1	24.7775903	CDPF1	CDPF1	CDPF1	-0.458111594923251	0.77681865492326	0.159353530000004	0.729232518959006	0.570153940005332
CDR2	10	CDR2	1	28.04599531	CDR2	CDR2	CDR2	-0.37622942354837	0.200188743548377	-0.0880203399999964	0.676754467432952	0.503316938260271
CDR2L	2	CDR2L	1	24.00980664	CDR2L	CDR2L	CDR2L	-0.429301825957149	0.158740105957153	-0.135280859999998	0.523351990732294	0.321586712405009
CDS1	2	CDS1	1	24.23737016	CDS1	CDS1	CDS1	-0.799736760045791	0.310258430045794	-0.244739164999999	0.540099953461629	0.3409466070314
CDS2	6	CDS2	1	30.24447672	CDS2	CDS2	CDS2	-0.00786927084068534	0.785861835840676	0.388996282499996	0.188326840365055	0.0537344055867614
CDV3	27	CDV3	1	32.56659608	CDV3	CDV3	CDV3	-0.264424111170536	1.22563880117053	0.480607344999996	0.373149806096829	0.176344105339211
CDYL	7	CDYL	1	27.02645558	CDYL	CDYL	CDYL	-0.485626215058277	0.2128991400583	-0.136363537499989	0.590532182341798	0.396308738406689
CDYL2	1	CDYL2	1	20.15094687	CDYL2	CDYL2	CDYL2	-0.35384479647804	0.673327376478053	0.159741290000007	0.670953419913837	0.495707197455623
CEACAM1	1	CEACAM1	1	26.90023477	CEACAM1	CEACAM1	CEACAM1	-1.91784911999426	-0.940175590005752	-1.429012355	0.00761119887866859	0.000127772988069651
CEBPB	2	CEBPB	1	26.49268324	CEBPB	CEBPB	CEBPB	-0.090586620804191	1.78592688080419	0.847670129999997	0.220371433493899	0.0709493742052134
CEBPZ	18	CEBPZ	1	27.85023407	CEBPZ	CEBPZ	CEBPZ	-0.0379226157726283	0.511410440772613	0.236743912499993	0.240787053256803	0.0823949498120138
CEBPZOS	4	CEBPZOS	1	28.80801204	CEBPZOS	CEBPZOS	CEBPZOS	-1.30596522567325	0.00315110067324853	-0.651407062500002	0.18212932609989	0.0508823230758138
CECR1	19	CECR1	1	29.95666562	CECR1	CECR1	CECR1	-0.431189155124309	2.51446966512432	1.041640255	0.330684634955509	0.14244620029198
CECR5	30	CECR5	1	30.54911051	CECR5	CECR5	CECR5	-0.572679360482903	0.207448555482907	-0.182615402499998	0.51612318790817	0.313688629449697
CELF1	29	CELF1	1	30.1869524	CELF1	CELF1	CELF1	-0.404475427012427	0.175829742012438	-0.114322842499995	0.586341708789186	0.392187912747203
CELF2	12	CELF2	1	28.89813587	CELF2	CELF2	CELF2	-0.473705834718865	1.79335855971886	0.659826362499999	0.41904228929814	0.217783652723481
CELSR1	24	CELSR1	1	27.51281268	CELSR1	CELSR1	CELSR1	-0.732465321347322	0.513635016347317	-0.109415152500002	0.821733106496681	0.6976532802548
CELSR2	8	CELSR2	1	30.56560953	CELSR2	CELSR2	CELSR2	-0.504248565645889	0.0740256356458963	-0.215111464999996	0.305123723547014	0.125305643509729
CEND1	6	CEND1	1	27.2637518	CEND1	CEND1	CEND1	-1.20588045188611	0.00494212188611454	-0.600469165	0.183168742230668	0.0515052398728294
CENPB	6	CENPB	1	27.12231076	CENPB	CENPB	CENPB	0.144000094021504	0.694964005978494	0.419482049999999	0.0610184663825183	0.00773016460703798
CENPC	3	CENPC	1	24.12047105	CENPC	CENPC	CENPC	-0.140766769047772	0.344099124047758	0.101666177499993	0.561259494036646	0.363870502034045
CENPJ	2	CENPJ	0.9908	19.23942579	CENPJ	CENPJ	CENPJ	-0.0341775645120566	0.771587619512055	0.368705027499999	0.214338497520026	0.0680089675439234
CENPM	1	CENPM	0.9998	23.67674938	CENPM	CENPM	CENPM	-0.938626975132737	0.274918160132745	-0.331854407499996	0.447265160572663	0.244372619507532
CENPV	13	CENPV	1	30.31398998	CENPV	CENPV	CENPV	-1.02343873283526	0.567483727835237	-0.227977502500011	0.697751346168722	0.529277647456879
CEP104	1	CEP104	1	22.32051767	CEP104	CEP104	CEP104	-0.237462381218157	0.447199251218143	0.104868434999993	0.6760839213664	0.502051327974286
CEP112	3	CEP112	1	25.23605926	CEP112	CEP112	CEP112	0.204239382821386	0.905574847178597	0.554907114999992	0.0543742770080169	0.0063011643249835
CEP120	2	CEP120	1	23.56135124	CEP120	CEP120	CEP120	-0.0526314271266536	0.459298247126666	0.203333410000006	0.275622193254862	0.104883765521997
CEP128	4	CEP128	1	23.91512762	CEP128	CEP128	CEP128	-0.350300781524107	0.570306086524094	0.110002652499993	0.7500165889518	0.598500378395022
CEP131	1	CEP131	1	21.3798055	CEP131	CEP131	CEP131	-0.48954125845075	0.710778523450749	0.1106186325	0.812996389176759	0.683605738433347
CEP135	12	CEP135	1	27.03454958	CEP135	CEP135	CEP135	-0.398882401815829	0.383026326815827	-0.00792803750000104	0.979730293792923	0.964049815631595
CEP170	33	CEP170	1	28.20245311	CEP170	CEP170	CEP170	0.336685554366111	1.59298894563388	0.964837249999995	0.0593874381921562	0.00738524571769326
CEP170B	17	CEP170B	1	29.34261922	CEP170B	CEP170B	CEP170B	-0.447099405671323	0.313311740671309	-0.066893832500007	0.821534971927123	0.697119774783
CEP192	8	CEP192	1	24.84126808	CEP192	CEP192	CEP192	-0.254258173475553	0.325967043475555	0.035854435000001	0.878444524040162	0.784039849572805
CEP250	9	CEP250	1	25.4121766	CEP250	CEP250	CEP250	-0.00751966936764031	0.501883104367644	0.247181717500002	0.192614534421075	0.0556593743633291
CEP350	4	CEP350	1	27.65080864	CEP350	CEP350	CEP350	-0.134776915511521	0.371097530511525	0.118160307500002	0.516813032644576	0.314674763295543
CEP41	7	CEP41	1	27.15524284	CEP41	CEP41	CEP41	-0.371813221789895	0.328298991789895	-0.0217571149999998	0.94039005978026	0.890185242266842
CEP44	8	CEP44	1	26.70141068	CEP44	CEP44	CEP44	-0.390687865675441	0.285190045675445	-0.0527489099999983	0.843524105537829	0.729607940402665
CEP57	2	CEP57	1	25.7909523	CEP57	CEP57	CEP57	-0.278292565293966	0.543773660293971	0.132740547500003	0.658583210165612	0.479839143745474
CEP68	8	CEP68	1	26.75410775	CEP68	CEP68	CEP68	-0.73260199961539	0.290744804615386	-0.220928597500002	0.549191450233947	0.350563054819027
CEP76	2	CEP76	1	22.91661944	CEP76	CEP76	CEP76	-0.128312176964527	0.366545611964525	0.119116717499999	0.505211888112931	0.301038006552819
CEP78	1	CEP78	1	23.18817416	CEP78	CEP78	CEP78	-1.64249224586327	-0.08003996413674	-0.861266105000006	0.145735015592458	0.0344531393392557
CEP83	1	CEP83	1	22.96776725	CEP83	CEP83	CEP83	-0.990292613540675	0.0133815785406743	-0.4884555175	0.19147553777314	0.0550848818290771
CEP85	1	CEP85	0.9944	25.95590322	CEP85	CEP85	CEP85	-1.18821373669451	0.443090886694496	-0.372561425000008	0.526255043959477	0.32490497884893
CEP89	1	CEP89	0.9998	23.16205143	CEP89	CEP89	CEP89	-0.0106596550785415	1.28620631507854	0.637773329999998	0.186939460397731	0.0530770470453381
CEP95	1	CEP95	1	22.25535878	CEP95	CEP95	CEP95	-0.268123239247118	0.265805439247111	-0.00115890000000363	0.995360597032724	0.992301235380583
CEP97	4	CEP97	1	25.7538547	CEP97	CEP97	CEP97	-0.152617288887984	0.735907833887988	0.291645272500002	0.365808699889326	0.169640786897743
CEPT1	2	CEPT1	1	27.6842787	CEPT1	CEPT1	CEPT1	-0.0494658082288382	0.919830303228842	0.435182247500002	0.223370204602875	0.0723766672659003
CERCAM	1	CERCAM	0.998	21.51593453	CERCAM	CERCAM	CERCAM	-1.1388701755688	0.417487065568807	-0.360691554999995	0.520758644529617	0.318235845459772
CERS2	12	CERS2	1	30.19596318	CERS2	CERS2	CERS2	-0.509174785721289	0.778613495721277	0.134719354999994	0.784713218318226	0.644126769259686
CERS4	3	CERS4	1	28.72563858	CERS4	CERS4	CERS4	-1.11501033477454	0.602031669774565	-0.256489332499989	0.683953216201417	0.512400793759174
CERS5	3	CERS5	0.9984	27.79098015	CERS5	CERS5	CERS5	0.0605816959295291	0.76144054907047	0.4110111225	0.125711981903578	0.0266892306512388
CES1	44	CES1	1	30.77553674	CES1	CES1	CES1	-1.07230896329734	1.87201769329734	0.399854364999999	0.714098166852198	0.550536196411316
CES2	63	CES2	1	33.33813048	CES2	CES2	CES2	-0.886197689147778	1.75502633914776	0.434414324999992	0.653566693375947	0.471965458857467
CES3	6	CES3	1	25.53967897	CES3	CES3	CES3	-1.51325190278252	0.779524527782522	-0.3668636875	0.66169350055202	0.483706958346046
CES4A	1	CES4A	1	20.94166059	CES4A	CES4A	CES4A	-0.177918570740595	0.58421853574059	0.203149982499998	0.45839780566409	0.255528459092832
CETN2	12	CETN2	1	30.93878652	CETN2	CETN2	CETN2	-0.418225858627718	0.624969613627731	0.103371877500006	0.797213787269093	0.661490451625096
CETN3	5	CETN3	1	26.09444368	CETN3	CETN3	CETN3	-0.38208889095649	0.404548695956472	0.0112299024999913	0.971147734744388	0.949403428429385
CETP	2	CETP	1	25.73238865	CETP	CETP	CETP	-0.541259252785108	0.149079502785118	-0.196089874999995	0.429881087014516	0.228055927150414
CFAP20	11	CFAP20	1	29.80636525	CFAP20	CFAP20	CFAP20	0.0153003340385295	0.952904710961475	0.484102522500002	0.168434855055512	0.0444063248729306
CFAP36	11	CFAP36	1	27.84098366	CFAP36	CFAP36	CFAP36	-0.152289616294138	0.975004491294134	0.411357437499998	0.315734852156366	0.131675604000663
CFAP74	1	CFAP74	0.9794	16.03913658	CFAP74	CFAP74	CFAP74	-0.233237289166696	0.86276297916669	0.314762844999997	0.425377950313434	0.22339314042179
CFAP97	2	CFAP97	1	24.09689674	CFAP97	CFAP97	CFAP97	-0.0836535242361857	0.712292039236177	0.314319257499996	0.277927433040816	0.106601919097753
CFD	33	CFD	1	32.57472728	CFD	CFD	CFD	-1.77436550475502	-0.528507280244983	-1.1514363925	0.0321331433082321	0.00261537535549605
CFDP1	15	CFDP1	1	30.35497203	CFDP1	CFDP1	CFDP1	-0.169018323975844	1.11858066897583	0.474781172499991	0.309641041049623	0.128197324610056
CFH	203	CFH	1	32.88249127	CFH	CFH	CFH	-1.9098677964575	0.0183852564574705	-0.945741270000013	0.187941212655454	0.0535864657767996
CFHR1	25	CFHR1	1	33.18242938	CFHR1	CFHR1	CFHR1	-2.17060486808397	-0.766109761916003	-1.46835731499998	0.0210325821084196	0.00122946393054406
CFHR2	8	CFHR2	1	30.43858218	CFHR2	CFHR2	CFHR2	-2.40211294129361	-0.236892553706396	-1.3195027475	0.114021990384385	0.0226096280277623
CFHR3	15	CFHR3	1	29.44646581	CFHR3	CFHR3	CFHR3	-1.58812493062818	-0.348841344371819	-0.968483137500002	0.0563385644422023	0.00673335339021782
CFHR4	3	CFHR4	1	27.7561291	CFHR4	CFHR4	CFHR4	-1.54372503520924	0.401122780209249	-0.571301127499996	0.41580361747341	0.213925009656291
CFHR5	29	CFHR5	1	31.47816291	CFHR5	CFHR5	CFHR5	-2.32823103303593	-1.24720087696409	-1.78771595500001	0.00560784008422537	5.21293998957109e-05
CFI	46	CFI	1	31.32432359	CFI	CFI	CFI	-1.49383657914154	0.29344382914153	-0.600196375000003	0.354336566217407	0.161068573266955
CFL1	91	CFL1	1	34.95152382	CFL1	CFL1	CFL1	-0.145793770864565	0.801172450864563	0.327689339999999	0.34068274259274	0.150120312898405
CFL2	28	CFL2	1	32.51282604	CFL2	CFL2	CFL2	-1.10007660475016	0.101155569750134	-0.499460517500012	0.256774302014783	0.0918638334475289
CFLAR	2	CFLAR	1	23.86932022	CFLAR	CFLAR	CFLAR	-0.145192873178071	0.553888423178082	0.204347775000006	0.417265272991737	0.215976798517967
CFP	13	CFP	1	28.18096799	CFP	CFP	CFP	-1.55397176551911	-0.0163102044808706	-0.785140984999991	0.172282042842615	0.0462893960799521
CFTR	13	CFTR	1	27.42404808	CFTR	CFTR	CFTR	-1.00036380193469	0.0679580869346983	-0.466202857499994	0.235736743390677	0.0792446359779248
CGGBP1	11	CGGBP1	1	29.42524106	CGGBP1	CGGBP1	CGGBP1	-0.404251134451801	0.350475274451792	-0.0268879300000044	0.932472612293188	0.874257731102115
CGN	52	CGN	1	30.10037799	CGN	CGN	CGN	-1.82105995420121	-0.467034400798792	-1.1440471775	0.0430534398000943	0.00439001791607618
CGNL1	103	CGNL1	1	31.27836769	CGNL1	CGNL1	CGNL1	-1.97254875692115	-0.556043838078835	-1.26429629749999	0.0357499816814678	0.0032090250828549
CGREF1	5	CGREF1	1	26.64496704	CGREF1	CGREF1	CGREF1	0.16814989062867	2.02907145437133	1.0986106725	0.123785913604783	0.0259432303046635
CHAC2	1	CHAC2	1	26.0767253	CHAC2	CHAC2	CHAC2	-0.476900829181403	1.0645842041814	0.293841687499999	0.600023783370564	0.407035801003572
CHAD	2	CHAD	1	24.83820835	CHAD	CHAD	CHAD	-1.52855559426314	-0.881732895736874	-1.20514424500001	0.00418800924386113	2.14009923267003e-05
CHAMP1	32	CHAMP1	1	28.23216074	CHAMP1	CHAMP1	CHAMP1	-0.10799858621559	0.495231316215591	0.193616365	0.375225993246073	0.178239982392765
CHCHD1	7	CHCHD1	1	29.24193438	CHCHD1	CHCHD1	CHCHD1	-1.11767299981282	-0.343850885187191	-0.730761942500006	0.029643567474482	0.00229994191090596
CHCHD10	10	CHCHD10	1	29.9609391	CHCHD10	CHCHD10	CHCHD10	-1.01417300461014	-0.337559165389863	-0.675866085000003	0.0248894364126743	0.00163419295054473
CHCHD2	11	CHCHD2	1	32.27384662	CHCHD2	CHCHD2	CHCHD2	-0.351442957340683	0.500145762340682	0.0743514024999996	0.8228363617165	0.69926567663371
CHCHD3	24	CHCHD3	1	33.28300663	CHCHD3	CHCHD3	CHCHD3	-0.994118429351029	-0.155006505648974	-0.574562467500002	0.0827421435518555	0.0132002795990503
CHCHD4	14	CHCHD4	1	30.80713529	CHCHD4	CHCHD4	CHCHD4	-1.35194387598214	-0.588046229017852	-0.969995052499996	0.0104951812227481	0.00034190050781116
CHCHD5	8	CHCHD5	1	28.41282353	CHCHD5	CHCHD5	CHCHD5	-0.870943629793726	-0.300987655206288	-0.585965642500007	0.0222419343370547	0.00136614604248777
CHCHD6	20	CHCHD6	1	30.25812231	CHCHD6	CHCHD6	CHCHD6	-1.14060533847737	-0.399297226522626	-0.769951282499999	0.0216061294046624	0.001281331728688
CHCHD7	6	CHCHD7	1	28.56726792	CHCHD7	CHCHD7	CHCHD7	-0.869005400754143	-0.281107729245865	-0.575056565000004	0.0264678587848953	0.00185892911014548
CHD1	4	CHD1	1	26.5426426	CHD1	CHD1	CHD1	0.0331483240815926	0.754588270918406	0.393868297499999	0.149119251896294	0.035800417400927
CHD1L	10	CHD1L	1	26.87390973	CHD1L	CHD1L	CHD1L	-0.294887143360249	0.214576268360268	-0.0401554374999904	0.841121157776687	0.727052404227357
CHD2	39	CHD2	1	27.48701198	CHD2	CHD2	CHD2	-0.141075747632516	0.306190102632516	0.0825571775	0.611759140774371	0.421451853013474
CHD3	9	CHD3	1	25.71121041	CHD3	CHD3	CHD3	-0.890059595686872	0.0760725656868647	-0.406993515000003	0.250387913766064	0.0883365529353195
CHD4	106	CHD4	1	30.9113464	CHD4	CHD4	CHD4	-0.208978657053464	0.395282532053479	0.0931519375000072	0.674097264916468	0.499369078246239
CHD6	2	CHD6	0.9999	24.64558949	CHD6	CHD6	CHD6	-0.105619986134138	1.10820921613414	0.501294614999999	0.259065419694368	0.0937234150724861
CHD8	12	CHD8	1	27.94249957	CHD8	CHD8	CHD8	-0.207845414002607	0.338058159002601	0.0651063724999972	0.750678162626352	0.599179725569839
CHDH	111	CHDH	1	33.18772613	CHDH	CHDH	CHDH	-2.0199457891492	-0.138380065850789	-1.07916292749999	0.133082252852271	0.0293015712774515
CHEK2	6	CHEK2	1	26.93517012	CHEK2	CHEK2	CHEK2	0.222141759101196	1.58960384089881	0.905872800000004	0.0915745530488349	0.015460998669062
CHERP	36	CHERP	1	30.158133	CHERP	CHERP	CHERP	-0.250472632374303	0.330945892374301	0.040236629999999	0.862765381463619	0.759042100101578
CHFR	1	CHFR	0.9997	22.26988382	CHFR	CHFR	CHFR	-0.228724314512877	0.777618849512872	0.274447267499998	0.448366870546856	0.245550389013558
CHI3L1	14	CHI3L1	1	27.65341998	CHI3L1	CHI3L1	CHI3L1	-1.66263136290891	0.778420512908889	-0.442105425000008	0.619349709094468	0.429890539383573
CHID1	38	CHID1	1	32.03328994	CHID1	CHID1	CHID1	-0.78565861587962	0.4484769658796	-0.16859082500001	0.71177050543962	0.548239167931657
CHIT1	5	CHIT1	1	25.86149874	CHIT1	CHIT1	CHIT1	-1.08012960039048	0.613931740390483	-0.233098929999997	0.709337699020579	0.54540559180077
CHKA	4	CHKA	1	25.47495889	CHKA	CHKA	CHKA	-0.47142987062185	0.302737845621838	-0.0843460125000064	0.775402799503768	0.630645302591869
CHKB	21	CHKB	1	30.61294377	CHKB	CHKB	CHKB	-0.5892851536985	0.257570553698502	-0.165857299999999	0.589145518896173	0.3948433659168
CHL1	21	CHL1	1	27.88182868	CHL1	CHL1	CHL1	-1.85834466406338	-0.929525510936611	-1.3939350875	0.0073135197639796	0.000105728227164544
CHM	20	CHM	1	28.68212234	CHM	CHM	CHM	0.0382517801140764	0.69064904988591	0.364450414999993	0.140898146608786	0.0326492259119477
CHML	2	CHML	1	25.40345632	CHML	CHML	CHML	0.0419028708264635	1.47746128417353	0.759682077499996	0.160263443908516	0.0404386085003488
CHMP1A	13	CHMP1A	1	31.37104703	CHMP1A	CHMP1A	CHMP1A	0.103710156126192	0.880824733873807	0.492267445	0.103106381047744	0.0190198256113288
CHMP1B	19	CHMP1B	1	31.83669796	CHMP1B	CHMP1B	CHMP1B	-0.215160869527579	0.42679484452757	0.105816987499995	0.652648030837474	0.471025330739704
CHMP2A	40	CHMP2A	1	32.08078721	CHMP2A	CHMP2A	CHMP2A	-0.205689400026963	0.348064980026941	0.0711877899999891	0.729649398210681	0.571571295709572
CHMP2B	14	CHMP2B	1	30.66229839	CHMP2B	CHMP2B	CHMP2B	-0.382256128506499	0.77569737350649	0.196720622499996	0.642105716128476	0.457990078109993
CHMP3	11	CHMP3	1	30.52787052	CHMP3	CHMP3	CHMP3	-0.0889049120488793	0.483185322048901	0.197140205000011	0.342349226081853	0.151625413893765
CHMP4A	3	CHMP4A	1	29.09988364	CHMP4A	CHMP4A	CHMP4A	0.0420452730578323	0.980643601942161	0.511344437499996	0.149757512387084	0.0361012847283714
CHMP4B	31	CHMP4B	1	32.24547875	CHMP4B	CHMP4B	CHMP4B	0.184750399556784	0.820845210443231	0.502797805000007	0.0544232514560596	0.00633428463744758
CHMP4C	8	CHMP4C	1	28.218406	CHMP4C	CHMP4C	CHMP4C	-0.782438303726882	0.921275583726886	0.0694186400000021	0.922965073653378	0.856407330066675
CHMP5	30	CHMP5	1	31.63913883	CHMP5	CHMP5	CHMP5	-0.35210893475639	0.284444124756379	-0.0338324050000054	0.896637418197577	0.813538050484523
CHMP6	5	CHMP6	1	26.34187852	CHMP6	CHMP6	CHMP6	-0.348669284117034	0.607169494117035	0.129250105000001	0.715792404724588	0.552211876526643
CHMP7	18	CHMP7	1	28.48461931	CHMP7	CHMP7	CHMP7	-0.135260577495531	0.397674712495531	0.1312070675	0.495533048415067	0.290867049008962
CHN1	1	CHN1	1	21.80355236	CHN1	CHN1	CHN1	-0.83126103072171	0.543623050721704	-0.143818990000003	0.784713218318226	0.644153392223101
CHN2	2	CHN2	1	23.95399679	CHN2	CHN2	CHN2	-0.934338156878819	-0.152981218121188	-0.543659687500003	0.0789007219125154	0.0122085251600657
CHORDC1	24	CHORDC1	1	30.7074976	CHORDC1	CHORDC1	CHORDC1	-0.263664850228301	0.596597470228295	0.166466309999997	0.594391473511852	0.400277546004905
CHP1	13	CHP1	1	30.40738117	CHP1	CHP1	CHP1	-1.40041814045402	-0.623187209545996	-1.01180267500001	0.010132550834768	0.000288187527524415
CHPF	1	CHPF	0.9995	16.03913658	CHPF	CHPF	CHPF	-0.00942314507022068	1.86618014007023	0.928378497500004	0.184163052850819	0.0518591269348953
CHPF2	2	CHPF2	0.9992	22.97138742	CHPF2	CHPF2	CHPF2	-0.122290078323538	0.822320608323552	0.350015265000007	0.307245737460661	0.126585863593223
CHPT1	1	CHPT1	1	25.00085966	CHPT1	CHPT1	CHPT1	-0.921920187259087	0.0930028622590953	-0.414458662499996	0.263642333467353	0.0968665693751017
CHRAC1	2	CHRAC1	1	26.01571459	CHRAC1	CHRAC1	CHRAC1	0.308742000754866	0.943111409245123	0.625926704999994	0.0258006105615687	0.00176264628846155
CHRD	1	CHRD	1	21.49243773	CHRD	CHRD	CHRD	-0.312485761379154	1.06659489137915	0.377054564999998	0.447265160572663	0.244449621544657
CHST13	2	CHST13	1	24.00637494	CHST13	CHST13	CHST13	-0.923087505388478	0.879524015388481	-0.0217817449999984	0.975262707170025	0.957164034641605
CHST14	1	CHST14	0.9999	23.53226037	CHST14	CHST14	CHST14	0.0676960244680678	1.32901754053193	0.698356782499999	0.14421715428106	0.0338470315695438
CHST3	1	CHST3	1	21.3094053	CHST3	CHST3	CHST3	-0.99226763506041	0.533760440060408	-0.229253597500001	0.682682881902468	0.51006704882839
CHSY1	3	CHSY1	1	22.6841614	CHSY1	CHSY1	CHSY1	-0.121733805030612	0.608578210030612	0.2434222025	0.357524045713641	0.163855166861668
CHTF8	7	CHTF8	1	27.61124598	CHTF8	CHTF8	CHTF8	-0.248187769187467	0.282283439187466	0.0170478349999996	0.939532157127048	0.88646730508558
CHTOP	8	CHTOP	1	27.11354254	CHTOP	CHTOP	CHTOP	-0.710890038460149	0.310334933460153	-0.200277552499998	0.588577196315069	0.394234044455294
CHUK	21	CHUK	1	29.32338553	CHUK	CHUK	CHUK	-0.34281064547666	0.169245305476671	-0.0867826699999945	0.642432030337621	0.459032921456316
CHURC1	4	CHURC1	1	26.52507428	CHURC1	CHURC1	CHURC1	0.0484566361694823	0.89580532883052	0.472130982500001	0.141862341870536	0.0329939042212261
CIAO1	24	CIAO1	1	30.37218915	CIAO1	CIAO1	CIAO1	0.0472346390355392	0.74710541596446	0.3971700275	0.135822672159682	0.0306166083990812
CIAPIN1	28	CIAPIN1	1	30.83600608	CIAPIN1	CIAPIN1	CIAPIN1	-0.296310185312923	0.426311735312933	0.065000775000005	0.81746597218746	0.690712305815994
CIB1	7	CIB1	1	28.32425363	CIB1	CIB1	CIB1	-1.25830871744603	-0.353320992553987	-0.805814855000008	0.0361277634336174	0.00325386714535757
CIC	20	CIC	1	27.26752285	CIC	CIC	CIC	0.0718080281739182	0.559389471826095	0.315598750000007	0.0970561785389866	0.0172283282126693
CINP	5	CINP	1	25.67501884	CINP	CINP	CINP	-0.0583284791129705	0.411010594112978	0.176341057500004	0.30075240228727	0.122063209774223
CIR1	4	CIR1	1	26.19384217	CIR1	CIR1	CIR1	-0.174056261240598	0.523532996240608	0.174738367500005	0.487436278389798	0.283105559434108
CIRBP	28	CIRBP	1	31.66094358	CIRBP	CIRBP	CIRBP	-0.818054736890707	0.213954511890725	-0.302050112499991	0.416644840959846	0.215445093252762
CIRH1A	11	CIRH1A	1	27.49906409	CIRH1A	CIRH1A	CIRH1A	-0.0573481200626441	0.519878970062651	0.231265425000004	0.271254036637301	0.102337638314084
CISD1	28	CISD1	1	34.04305072	CISD1	CISD1	CISD1	-1.420949934823	-0.188513710177009	-0.804731822500003	0.0948646326052747	0.016542707995413
CISD2	11	CISD2	1	32.33826453	CISD2	CISD2	CISD2	-0.53983873305427	1.63998136805426	0.550071317499995	0.483982793648634	0.279797213635297
CISD3	9	CISD3	1	30.68453285	CISD3	CISD3	CISD3	-1.44310081754817	0.273875962548162	-0.584612427500005	0.347982517842662	0.155978227663128
CIT	15	CIT	1	25.98980855	CIT	CIT	CIT	-0.632778795439801	1.74519982543979	0.556210514999997	0.516462481452156	0.314044609246097
CIZ1	8	CIZ1	1	27.85664921	CIZ1	CIZ1	CIZ1	-0.228911408996551	0.454588988996547	0.112838789999998	0.652168044331365	0.470363457893453
CKAP4	55	CKAP4	1	31.70828589	CKAP4	CKAP4	CKAP4	-0.106583460614734	1.18721935061474	0.540317945000002	0.254310087619815	0.0906693050666712
CKAP5	99	CKAP5	1	30.10513042	CKAP5	CKAP5	CKAP5	-0.188366057424191	0.286110222424207	0.048872082500008	0.787630108834377	0.649169263680739
CKB	167	CKB	1	34.86326734	CKB	CKB	CKB	-1.97688065880736	-1.04802865119264	-1.512454655	0.00560784008422537	5.84206506351018e-05
CKM	3	CKM	1	23.86201916	CKM	CKM	CKM	-1.1051417957309	0.603203355730909	-0.250969219999995	0.689626071790483	0.519219226012704
CKMT1A	58	CKMT1A	1	32.60735525	CKMT1A	CKMT1A	CKMT1A	-1.27417110156712	-0.556100783432894	-0.915135942500008	0.0104105021719785	0.000333474721444963
CKMT2	38	CKMT2	1	31.9168846	CKMT2	CKMT2	CKMT2	-1.62907473920541	-0.721132465794579	-1.17510360249999	0.0103273006972408	0.000299976056561306
CLASP1	55	CLASP1	1	29.43036035	CLASP1	CLASP1	CLASP1	-0.445116666733849	0.490762181733868	0.0228227575000091	0.952412520000651	0.913701249646615
CLASP2	60	CLASP2	1	29.87426456	CLASP2	CLASP2	CLASP2	-0.546288943835944	0.0246581538359477	-0.260815394999998	0.215264227999442	0.0683895429347698
CLASRP	6	CLASRP	1	27.73848972	CLASRP	CLASRP	CLASRP	-0.117419528568204	0.406955398568206	0.144767935000001	0.443545555246996	0.240249838752911
CLC	11	CLC	1	31.3496508	CLC	CLC	CLC	-1.69284327983449	2.76333051483447	0.535243617499994	0.74880120072476	0.596626346663715
CLCC1	17	CLCC1	1	30.10299238	CLCC1	CLCC1	CLCC1	0.294975482638616	1.1928995723614	0.743937527500009	0.0464760039446611	0.00489837863057699
CLCN3	7	CLCN3	1	30.31380339	CLCN3	CLCN3	CLCN3	-0.624880274235791	0.208432759235804	-0.208223757499994	0.48854093613184	0.284206164357887
CLCN5	11	CLCN5	1	29.14857885	CLCN5	CLCN5	CLCN5	-1.29008905527057	-0.467608524729437	-0.878848790000003	0.0195828879677974	0.00107048647291372
CLCN6	1	CLCN6	0.9966	24.23744378	CLCN6	CLCN6	CLCN6	-1.06312987763914	1.31785681763914	0.127363469999999	0.8962477855442	0.812362970114547
CLCN7	12	CLCN7	1	28.66710872	CLCN7	CLCN7	CLCN7	-0.23276984035093	0.694329480350913	0.230779819999992	0.490341925865558	0.285911089965605
CLCNKA	2	CLCNKA	1	23.52203047	CLCNKA	CLCNKA	CLCNKA	-2.31346866605894	0.113977771058926	-1.09974544750001	0.219115574791162	0.0702760996304484
CLCNKB	12	CLCNKB	1	26.57220065	CLCNKB	CLCNKB	CLCNKB	-2.06088211746421	-0.813065167535783	-1.4369736425	0.0146804535460647	0.000658880668481978
CLDN10	1	CLDN10	1	23.34168603	CLDN10	CLDN10	CLDN10	-0.960919278778482	-0.00998335122152227	-0.485451315000002	0.172353566642509	0.0463259964803113
CLDN12	1	CLDN12	0.9915	27.73377089	CLDN12	CLDN12	CLDN12	-0.414961196102682	1.84310580610268	0.714072304999998	0.38207988119104	0.184045740047242
CLDN2	4	CLDN2	1	27.07491063	CLDN2	CLDN2	CLDN2	-1.03655849243881	0.247877552438825	-0.394340469999992	0.39600571056317	0.195826121925489
CLDN3	5	CLDN3	1	28.28659171	CLDN3	CLDN3	CLDN3	-1.64632697807722	0.789343003077229	-0.428491987499996	0.630335310599547	0.442728704287973
CLDN4	1	CLDN4	0.998	24.56022605	CLDN4	CLDN4	CLDN4	-0.589148129358688	0.779060824358684	0.0949563474999984	0.862308397942901	0.758379145745042
CLDN7	2	CLDN7	1	26.72676867	CLDN7	CLDN7	CLDN7	-1.80391041003883	-0.653229734961168	-1.2285700725	0.0195828879677974	0.00107589745649608
CLDND1	1	CLDND1	0.9999	24.25181793	CLDND1	CLDND1	CLDND1	-0.250084853842818	0.658371808842826	0.204143477500004	0.533277403755602	0.332283187130823
CLEC11A	10	CLEC11A	1	28.13252605	CLEC11A	CLEC11A	CLEC11A	-1.6230624933627	-0.173467976637299	-0.898265235	0.109355567035874	0.0209997982487448
CLEC14A	8	CLEC14A	1	27.65786441	CLEC14A	CLEC14A	CLEC14A	-0.145814078159744	1.50033582815975	0.677260875000005	0.260235881404538	0.0947767794000792
CLEC16A	13	CLEC16A	1	27.41216109	CLEC16A	CLEC16A	CLEC16A	-0.12236528527982	0.609182140279835	0.243408427500007	0.358327438120272	0.164508976129448
CLEC18A	17	CLEC18A	1	27.81569899	CLEC18A	CLEC18A	CLEC18A	-2.03136739221847	0.358876677218478	-0.836245357499994	0.335338231177334	0.14620949807157
CLEC3B	22	CLEC3B	1	31.34898059	CLEC3B	CLEC3B	CLEC3B	-1.89043746349933	-0.103664171500657	-0.997050817499993	0.14125366862514	0.0327953550353074
CLEC4F	1	CLEC4F	0.9536	16.03913658	CLEC4F	CLEC4F	CLEC4F	-0.854540063379215	0.508014933379215	-0.173262565	0.73251594146578	0.575669613303213
CLEC5A	1	CLEC5A	0.9995	16.03913658	CLEC5A	CLEC5A	CLEC5A	-0.0888170784274662	0.462970728427484	0.187076825000009	0.349920571143958	0.157543664103543
CLIC1	62	CLIC1	1	34.30310309	CLIC1	CLIC1	CLIC1	-0.0252182521309123	0.566249312130935	0.270515530000011	0.214604056956599	0.0681174562387588
CLIC2	28	CLIC2	1	31.00503199	CLIC2	CLIC2	CLIC2	-0.698700072283226	0.845644862283211	0.0734723949999925	0.908808632770036	0.83273085514027
CLIC3	2	CLIC3	1	23.53623657	CLIC3	CLIC3	CLIC3	-0.30069033687858	0.676457851878579	0.1878837575	0.597043315730473	0.403147251519467
CLIC4	106	CLIC4	1	34.52980854	CLIC4	CLIC4	CLIC4	-1.27455298649711	-0.00660457350289845	-0.640578780000006	0.176462661282946	0.0481422848299433
CLIC5	18	CLIC5	1	31.47342575	CLIC5	CLIC5	CLIC5	-2.68156618588195	-0.760334169118062	-1.7209501775	0.0355024402132375	0.00314278682214789
CLIC6	16	CLIC6	1	28.02893647	CLIC6	CLIC6	CLIC6	-1.4721075793428	0.260186469342808	-0.605960554999996	0.335389233134839	0.1462655616818
CLINT1	61	CLINT1	1	32.00274094	CLINT1	CLINT1	CLINT1	-0.443453378780335	0.109657913780348	-0.166897732499994	0.404280384322761	0.202853748059076
CLIP1	90	CLIP1	1	30.28753528	CLIP1	CLIP1	CLIP1	-0.348101169054984	0.319166134054967	-0.0144675175000089	0.956618021181629	0.923235284385981
CLIP2	37	CLIP2	1	29.10527989	CLIP2	CLIP2	CLIP2	-0.358465604391775	0.752697559391784	0.197115977500005	0.627425962986951	0.439059532038945
CLIP4	1	CLIP4	1	22.43078001	CLIP4	CLIP4	CLIP4	-0.123215806771656	0.575386666771651	0.226085429999998	0.371790075998046	0.175050488017796
CLK2	1	CLK2	0.9998	22.62896155	CLK2	CLK2	CLK2	-0.182052111347148	0.44703083134715	0.132489360000001	0.559781866960814	0.361857699075301
CLK3	3	CLK3	0.9992	25.94967879	CLK3	CLK3	CLK3	-0.784620569633902	0.184189024633902	-0.3002157725	0.390977772000987	0.19209374381726
CLK4	1	CLK4	0.987	23.08141033	CLK4	CLK4	CLK4	-0.327241046821349	0.72367777682134	0.198218364999995	0.604240638162026	0.41178912925172
CLMN	40	CLMN	1	29.90535942	CLMN	CLMN	CLMN	-1.21730863713868	0.0105039271386795	-0.603402355	0.187204649689953	0.0532065257515166
CLN3	1	CLN3	1	22.51867023	CLN3	CLN3	CLN3	-0.862752622151609	0.0313860171516019	-0.415683302500003	0.208627279465654	0.0645035784210085
CLN5	17	CLN5	1	29.92780275	CLN5	CLN5	CLN5	-0.572463797354073	0.116257397354067	-0.228103200000003	0.360869156607351	0.166242821477952
CLN6	5	CLN6	1	27.89462662	CLN6	CLN6	CLN6	-0.0278071294053571	1.41517035940538	0.69368161500001	0.196356839800249	0.0575108686616159
CLN8	2	CLN8	1	26.01734719	CLN8	CLN8	CLN8	-0.219360189069663	0.379862034069662	0.0802509224999994	0.718109814984582	0.555946640425784
CLNK	5	CLNK	1	25.73703549	CLNK	CLNK	CLNK	-0.586794798711436	0.036340818711421	-0.275226990000007	0.230097633471533	0.0762814847424033
CLNS1A	12	CLNS1A	1	29.7000053	CLNS1A	CLNS1A	CLNS1A	0.00695171053893795	0.549761204461061	0.278356457499999	0.17063718441948	0.0455548791889424
CLOCK	2	CLOCK	0.9999	25.10273333	CLOCK	CLOCK	CLOCK	-0.184655353634527	0.280122203634521	0.047733424999997	0.788195337727821	0.650112100044188
CLP1	4	CLP1	1	27.04906271	CLP1	CLP1	CLP1	-0.326825516814329	0.310148891814334	-0.00833831249999761	0.973430462610238	0.953598596402747
CLPB	45	CLPB	1	30.61903007	CLPB	CLPB	CLPB	-0.79265413306157	-0.0722071619384198	-0.432430647499995	0.118924614384237	0.0241579900501514
CLPP	34	CLPP	1	31.04704905	CLPP	CLPP	CLPP	-0.957393677870004	0.0762344628699931	-0.440579607500005	0.245456714868459	0.0852352465246701
CLPTM1	17	CLPTM1	1	29.23102103	CLPTM1	CLPTM1	CLPTM1	-1.06954184011498	0.110048370114971	-0.479746735000006	0.265316539785601	0.0980186066802476
CLPTM1L	15	CLPTM1L	1	29.0946015	CLPTM1L	CLPTM1L	CLPTM1L	0.270343930982102	1.51627444401789	0.893309187499995	0.0725862263528493	0.0105200612475083
CLPX	31	CLPX	1	29.61706601	CLPX	CLPX	CLPX	-1.07414823104582	-0.251468283954192	-0.662808257500004	0.0511648085567016	0.0057125005620039
CLRN3	1	CLRN3	1	26.86379541	CLRN3	CLRN3	CLRN3	-1.1208159357127	1.88867709071269	0.383930577499996	0.731532406894662	0.574453990931098
CLSTN1	21	CLSTN1	1	28.5897557	CLSTN1	CLSTN1	CLSTN1	-1.40085174330873	0.310423988308722	-0.545213877500004	0.378629816851164	0.181120000394723
CLSTN3	3	CLSTN3	1	24.60411558	CLSTN3	CLSTN3	CLSTN3	-0.0249402661523556	0.534958991152358	0.255009362500001	0.216833860005787	0.0690631699342688
CLTA	24	CLTA	1	33.21228088	CLTA	CLTA	CLTA	-0.358128971307018	0.169904631307042	-0.0941121699999883	0.625755016978085	0.436987164655195
CLTB	20	CLTB	1	32.75424887	CLTB	CLTB	CLTB	-0.398196123779346	0.215004653779364	-0.0915957349999914	0.683953216201417	0.512415760416658
CLTC	410	CLTC	1	34.4764672	CLTC	CLTC	CLTC	-0.418887347247822	0.110503937247817	-0.154191705000002	0.418858070669311	0.217476686616804
CLTCL1	3	CLTCL1	0.9965	24.78512635	CLTCL1	CLTCL1	CLTCL1	-0.473190142068584	0.136997547068591	-0.168096297499996	0.444456782613667	0.24118027725553
CLU	72	CLU	1	33.26271377	CLU	CLU	CLU	-2.06557120712453	-0.537159342875457	-1.30136527499999	0.0420693532627036	0.00420379671142335
CLUAP1	1	CLUAP1	0.9878	27.32155601	CLUAP1	CLUAP1	CLUAP1	-0.544362316374877	0.805208426374858	0.130423054999991	0.803185260874625	0.669269691318811
CLUH	72	CLUH	1	30.09564412	CLUH	CLUH	CLUH	-1.29116463840654	-0.349521306593471	-0.820342972500004	0.0389156328940798	0.00369028276973898
CLYBL	64	CLYBL	1	32.67377331	CLYBL	CLYBL	CLYBL	-1.61153978083619	-0.769000269163808	-1.190270025	0.00787763994908387	0.000162772887729671
CMA1	8	CMA1	1	28.5694237	CMA1	CMA1	CMA1	-1.77070239247639	0.014500777476396	-0.878100807499997	0.186939460397731	0.053039744617191
CMAS	44	CMAS	1	32.18801582	CMAS	CMAS	CMAS	-0.245602308244238	0.759212183244224	0.256804937499993	0.478850300070957	0.274125497045159
CMBL	70	CMBL	1	34.91574759	CMBL	CMBL	CMBL	-1.77305308847201	0.687190653471991	-0.542931217500012	0.539959180288202	0.340542885945051
CMC1	5	CMC1	1	29.48871688	CMC1	CMC1	CMC1	-2.04233854455571	-1.13238139544428	-1.58735996999999	0.00530852001287676	3.50836747133336e-05
CMC2	12	CMC2	1	29.87317645	CMC2	CMC2	CMC2	-1.3126889345401	-0.498197285459886	-0.905443109999993	0.0169650635070627	0.000829859384863885
CMC4	11	CMC4	1	31.23779801	CMC4	CMC4	CMC4	-0.427288251182914	0.891203261182922	0.231957505000004	0.630335310599547	0.4427217917003
CMIP	7	CMIP	1	26.36108807	CMIP	CMIP	CMIP	-0.436669119710705	0.667477599710719	0.115404240000007	0.784942290997954	0.644420599972098
CMKLR1	1	CMKLR1	0.997	24.56452033	CMKLR1	CMKLR1	CMKLR1	-0.522384640834749	3.91094653583474	1.6942809475	0.292912752438508	0.116646777668786
CMPK1	48	CMPK1	1	33.12410139	CMPK1	CMPK1	CMPK1	-0.263172792137236	0.373125657137233	0.0549764324999984	0.825036401596971	0.702217766801666
CMPK2	16	CMPK2	1	28.07270674	CMPK2	CMPK2	CMPK2	-0.0916697862588384	0.513668636258833	0.210999424999997	0.337483806769115	0.147524313491239
CMSS1	2	CMSS1	1	25.13419331	CMSS1	CMSS1	CMSS1	-0.119106670364282	0.597260905364287	0.239077117500003	0.357048383804025	0.163381595291867
CMTM4	3	CMTM4	1	28.6353855	CMTM4	CMTM4	CMTM4	-1.69755554091699	0.233303720916985	-0.732125910000001	0.296422599640507	0.119137071060758
CMTM6	2	CMTM6	0.9999	26.85602998	CMTM6	CMTM6	CMTM6	-0.181891266368594	0.760198161368598	0.289153447500002	0.396096253456128	0.195939946371809
CMTM7	1	CMTM7	1	16.03913658	CMTM7	CMTM7	CMTM7	-0.870302776392694	0.289092986392688	-0.290604895000003	0.487245813258592	0.282813883540413
CMTR1	24	CMTR1	1	30.95899607	CMTR1	CMTR1	CMTR1	-0.38550229329368	0.221973343293687	-0.0817644749999964	0.716921152565052	0.554009087286832
CMTR2	8	CMTR2	1	26.96316193	CMTR2	CMTR2	CMTR2	-0.284134963054247	0.71060411805424	0.213234577499996	0.552427991466795	0.353799066647922
CNBP	30	CNBP	1	32.68591719	CNBP	CNBP	CNBP	-0.3132783264166	0.3437683264166	0.0152450000000002	0.954452769560518	0.917873586141744
CNDP1	11	CNDP1	1	28.7599432	CNDP1	CNDP1	CNDP1	-1.13750908069351	0.546574985693505	-0.295467047500001	0.630946559319676	0.443921653839038
CNDP2	269	CNDP2	1	35.44780481	CNDP2	CNDP2	CNDP2	-0.406551250338683	1.44915539033868	0.521302069999997	0.435147293161071	0.232780760759084
CNEP1R1	1	CNEP1R1	1	21.72928992	CNEP1R1	CNEP1R1	CNEP1R1	0.115480127369786	0.849774867630223	0.482627497500005	0.0930871780093753	0.0160423137912266
CNIH4	5	CNIH4	1	27.13058529	CNIH4	CNIH4	CNIH4	-0.230659588342902	0.282257093342898	0.0257987524999983	0.9024332516137	0.823339505203987
CNKSR1	1	CNKSR1	1	21.46173678	CNKSR1	CNKSR1	CNKSR1	-0.835121991502319	0.14418691650232	-0.345467537499999	0.331607619030145	0.143291015534197
CNKSR3	5	CNKSR3	1	26.9136713	CNKSR3	CNKSR3	CNKSR3	-0.676639385805254	0.690894445805243	0.00712752999999466	0.989901386218324	0.98151492969363
CNN1	96	CNN1	1	33.28281454	CNN1	CNN1	CNN1	-2.02345342074075	0.756871975740761	-0.633290722499993	0.527565153575147	0.326116674358253
CNN2	60	CNN2	1	32.80013418	CNN2	CNN2	CNN2	-1.33301548206531	0.493992822065299	-0.419511330000006	0.52394367323208	0.322451265160076
CNN3	83	CNN3	1	33.2652831	CNN3	CNN3	CNN3	-0.410843412307227	0.342326082307236	-0.0342586649999959	0.912774825417269	0.839955371367339
CNNM2	2	CNNM2	1	23.86181641	CNNM2	CNNM2	CNNM2	-1.37742455694197	-0.450823778058016	-0.914124167499995	0.0258006105615687	0.00176435854065869
CNNM3	18	CNNM3	1	28.53086886	CNNM3	CNNM3	CNNM3	-0.0224869176760944	0.746624112676113	0.362068597500009	0.20452332313234	0.0618211194581567
CNNM4	7	CNNM4	1	28.29786025	CNNM4	CNNM4	CNNM4	-0.528670933760746	0.196073853760747	-0.16629854	0.524368428754615	0.322765559323188
CNOT1	79	CNOT1	1	29.81109926	CNOT1	CNOT1	CNOT1	-0.0254890141913574	0.561293234191353	0.267902109999998	0.215517501773018	0.0685134811486186
CNOT10	24	CNOT10	1	28.69386952	CNOT10	CNOT10	CNOT10	-0.0156093522399756	0.534784747239966	0.259587697499995	0.203498904501366	0.0614293717773665
CNOT11	9	CNOT11	1	28.1804407	CNOT11	CNOT11	CNOT11	0.120370202405346	0.635523932594666	0.377947067500006	0.0678702909922111	0.00936425194930356
CNOT2	23	CNOT2	1	28.66032324	CNOT2	CNOT2	CNOT2	-0.0102969472767955	0.570320412276782	0.280011732499993	0.195053379400898	0.0568733555066056
CNOT3	24	CNOT3	1	29.39760594	CNOT3	CNOT3	CNOT3	0.047678744328316	0.565929495671682	0.306804119999999	0.122880042723186	0.0256372341187007
CNOT4	5	CNOT4	1	27.08864901	CNOT4	CNOT4	CNOT4	-0.151808917341995	0.506834077341992	0.177512579999998	0.453720284374098	0.250696806562329
CNOT6L	12	CNOT6L	1	27.00220537	CNOT6L	CNOT6L	CNOT6L	-0.328778622495868	0.212928772495864	-0.0579249250000018	0.780198893276941	0.636906691092644
CNOT7	8	CNOT7	1	27.30118537	CNOT7	CNOT7	CNOT7	-0.0161735488916425	0.591647493891649	0.287736972500003	0.202012105267232	0.0606545675623347
CNOT8	2	CNOT8	1	22.86399365	CNOT8	CNOT8	CNOT8	-0.820064386950617	-0.111285248049379	-0.465674817499998	0.0931480065171832	0.016071725582822
CNP	42	CNP	1	33.08334281	CNP	CNP	CNP	-1.88225461122589	-0.731063873774116	-1.3066592425	0.0155496120085445	0.000724550756222647
CNPY2	23	CNPY2	1	31.8295461	CNPY2	CNPY2	CNPY2	0.141821803981887	0.947373551018143	0.544597677500015	0.0857743361997986	0.0140362821566877
CNPY3	15	CNPY3	1	30.88915845	CNPY3	CNPY3	CNPY3	0.190070151685649	1.51319737831436	0.851633765000003	0.0983726710746857	0.0176802924715169
CNPY4	10	CNPY4	1	28.73979901	CNPY4	CNPY4	CNPY4	0.178748847798638	0.773331472201362	0.47604016	0.0522802466630018	0.00591085794344176
CNRIP1	11	CNRIP1	1	30.51004293	CNRIP1	CNRIP1	CNRIP1	-0.643699989418978	0.871445069418969	0.113872539999996	0.850027550472994	0.73917675644762
CNST	5	CNST	1	26.24961047	CNST	CNST	CNST	-0.539328918240278	0.00850291324027647	-0.265413002500001	0.193214752694452	0.0559669964436173
CNTLN	1	CNTLN	1	21.75407902	CNTLN	CNTLN	CNTLN	-0.119910994480522	0.992169914480515	0.436129459999997	0.281279909246223	0.108682131348692
CNTN1	4	CNTN1	1	24.60800043	CNTN1	CNTN1	CNTN1	-1.50413727339458	-0.437571111605404	-0.970854192499992	0.033844622099755	0.00286093238666022
CNTN4	1	CNTN4	0.9975	28.76649701	CNTN4	CNTN4	CNTN4	-0.181504368202674	3.61503023320269	1.71676293250001	0.21989336038829	0.070711001997209
CNTRL	5	CNTRL	1	23.6554107	CNTRL	CNTRL	CNTRL	-0.141833581159196	0.832132411159192	0.345149414999998	0.329415182781181	0.141700025674406
CNTROB	4	CNTROB	1	24.74673873	CNTROB	CNTROB	CNTROB	-0.067017739067405	0.448466894067411	0.190724577500003	0.307976528829657	0.127073321174193
COA1	5	COA1	1	27.25444913	COA1	COA1	COA1	-1.28769210330527	0.408870363305282	-0.439410869999996	0.472003874190223	0.268206740008847
COA3	8	COA3	1	31.49160321	COA3	COA3	COA3	-1.34455078287204	-0.439780637127961	-0.89216571	0.0258006105615687	0.00176948211617415
COA4	13	COA4	1	31.42841047	COA4	COA4	COA4	-1.78328513382715	-0.168273631172844	-0.975779382499997	0.117059189665303	0.0234759924656032
COA5	7	COA5	1	30.59599956	COA5	COA5	COA5	-1.83603749141863	-0.88210608358137	-1.3590717875	0.00776242212509818	0.000153314285544736
COA6	7	COA6	1	30.88563883	COA6	COA6	COA6	-1.47169424021656	-0.608304364783443	-1.0399993025	0.0125847697230888	0.000488667306443689
COA7	14	COA7	1	29.43154263	COA7	COA7	COA7	-1.25111756933211	-0.126268185667889	-0.688692877499999	0.112801842016672	0.0221508004444236
COASY	45	COASY	1	31.76638469	COASY	COASY	COASY	-1.1589246653963	-0.21002827460368	-0.684476469999989	0.0713606984109666	0.0102042649453092
COBL	34	COBL	1	28.75839308	COBL	COBL	COBL	-1.55030643433474	0.349353294334733	-0.600476570000005	0.382267873499957	0.184213403891356
COBLL1	100	COBLL1	1	31.21533099	COBLL1	COBLL1	COBLL1	-2.00947889639773	-0.824661458602269	-1.4170701775	0.0127991203634232	0.000512481168358954
COCH	13	COCH	1	28.23886338	COCH	COCH	COCH	-1.95425305174019	-0.980224058259809	-1.467238555	0.00718737271185585	0.000102930582488494
COG1	44	COG1	1	29.85614678	COG1	COG1	COG1	-0.107764225968784	0.664986620968795	0.278611197500005	0.322299782338059	0.135746232077028
COG2	43	COG2	1	30.66221763	COG2	COG2	COG2	-0.110178860821649	0.641326870821645	0.265574004999998	0.330747352315616	0.142673366198073
COG3	35	COG3	1	28.77474002	COG3	COG3	COG3	-0.20964288399934	0.551445998999345	0.170901557500002	0.533558579579801	0.33261982656407
COG4	36	COG4	1	30.34321515	COG4	COG4	COG4	-0.14058217584811	0.641026330848114	0.250222077500002	0.376367859517898	0.179244481355876
COG5	33	COG5	1	29.1185372	COG5	COG5	COG5	-0.167836178084105	0.761837528084111	0.297000675000003	0.377759870894809	0.180059823484505
COG6	27	COG6	1	29.45918458	COG6	COG6	COG6	-0.0897035467087742	0.722375021708762	0.316335737499994	0.284716631178076	0.110729542134228
COG7	35	COG7	1	29.06764582	COG7	COG7	COG7	-0.189203742057616	0.719814407057613	0.265305332499999	0.417939203256373	0.216620228495663
COG8	21	COG8	1	29.37879686	COG8	COG8	COG8	-0.15522893189986	0.661751746899871	0.253261407500005	0.390942892233319	0.191944379286058
COIL	7	COIL	1	26.24993423	COIL	COIL	COIL	-0.146255609393016	0.374436209393004	0.114090299999994	0.542969179644346	0.343798336843893
COL12A1	133	COL12A1	1	31.19660459	COL12A1	COL12A1	COL12A1	-1.08466034209045	0.799819997090455	-0.1424201725	0.84921558309268	0.73778550009051
COL14A1	231	COL14A1	1	33.47330093	COL14A1	COL14A1	COL14A1	-2.28265640292637	-0.1469706670736	-1.21481353499998	0.135404824266188	0.0303235497306774
COL15A1	65	COL15A1	1	32.14815829	COL15A1	COL15A1	COL15A1	-1.08979674862304	0.314509083623041	-0.3876438325	0.443545555246996	0.240308754776273
COL16A1	3	COL16A1	1	26.06034306	COL16A1	COL16A1	COL16A1	-3.2314940001841	0.356047365184116	-1.43772331749999	0.271254036637301	0.102260866324588
COL18A1	106	COL18A1	1	34.37552086	COL18A1	COL18A1	COL18A1	-1.82487111692466	-0.349930428075338	-1.0874007725	0.0670788254379989	0.00913327426538563
COL1A1	72	COL1A1	1	32.92045439	COL1A1	COL1A1	COL1A1	-0.650660950688222	2.28508182068822	0.817210435	0.439910087542541	0.236694178781466
COL1A2	46	COL1A2	1	32.51936111	COL1A2	COL1A2	COL1A2	-0.432336019303748	2.12456363430376	0.846113807500004	0.361221113711775	0.166566105082222
COL21A1	1	COL21A1	0.9998	20.49635492	COL21A1	COL21A1	COL21A1	-1.49703846784013	0.776705142840113	-0.360166662500006	0.664871598573358	0.487974848494032
COL22A1	1	COL22A1	0.9545	25.97717526	COL22A1	COL22A1	COL22A1	-0.597241789085317	0.264168729085314	-0.166536530000002	0.594645685140913	0.400688635645632
COL23A1	1	COL23A1	0.9999	24.66078023	COL23A1	COL23A1	COL23A1	-0.22942247738055	3.35463738238052	1.56260745249999	0.235991185579236	0.0794729771708593
COL2A1	2	COL2A1	0.9892	29.27964957	COL2A1	COL2A1	COL2A1	-0.181402323835315	1.86216154883532	0.840379612500001	0.260397353842941	0.0949045971715511
COL3A1	32	COL3A1	1	30.65627787	COL3A1	COL3A1	COL3A1	-0.0389077885701969	2.4711836885702	1.21613795	0.193214752694452	0.0559586763367745
COL4A1	42	COL4A1	1	33.33141857	COL4A1	COL4A1	COL4A1	-2.14135900640571	-0.97596480859428	-1.5586619075	0.00933565277431958	0.000239008061498128
COL4A2	48	COL4A2	1	32.07946019	COL4A2	COL4A2	COL4A2	-1.89170036436	-0.654831750640019	-1.27326605750001	0.0222073326652862	0.00135506165027717
COL4A3	4	COL4A3	1	29.63410875	COL4A3	COL4A3	COL4A3	-1.24023864552855	-0.492194374471452	-0.866216510000001	0.014312272508011	0.000635290105607632
COL4A3BP	35	COL4A3BP	1	30.69049825	COL4A3BP	COL4A3BP	COL4A3BP	0.056892893954787	0.958938651045203	0.507915772499995	0.138268592418382	0.0316142106921302
COL4A4	5	COL4A4	1	27.55089356	COL4A4	COL4A4	COL4A4	-2.94156467659408	-1.56603139340594	-2.25379803500001	0.00560784008422537	5.58034292984299e-05
COL4A5	5	COL4A5	1	27.03500302	COL4A5	COL4A5	COL4A5	-1.41876382072162	-0.342996619278401	-0.880880220000009	0.0482987525360524	0.0052268846667861
COL4A6	2	COL4A6	1	23.62060049	COL4A6	COL4A6	COL4A6	-1.18491633900469	-0.414129425995315	-0.7995228825	0.0217107821222116	0.00129191744348007
COL5A1	19	COL5A1	1	29.1387769	COL5A1	COL5A1	COL5A1	-0.339671556025996	1.62214180102601	0.641235122500007	0.367626233439533	0.171240771126549
COL5A2	16	COL5A2	1	29.47389005	COL5A2	COL5A2	COL5A2	-0.25006608560112	2.32153243060112	1.0357331725	0.269165022160751	0.100813464433951
COL5A3	10	COL5A3	1	28.84922517	COL5A3	COL5A3	COL5A3	0.47170008629943	2.04210357870057	1.2569018325	0.0523259419600361	0.00592130175281498
COL6A1	75	COL6A1	1	31.98030339	COL6A1	COL6A1	COL6A1	-0.975950034649258	0.587570519649254	-0.194189757500002	0.739475720746481	0.584420751161818
COL6A2	57	COL6A2	1	31.80794157	COL6A2	COL6A2	COL6A2	-0.651598056448261	0.656238816448262	0.00232038000000045	0.995715375643242	0.993706872616226
COL6A3	270	COL6A3	1	33.37427075	COL6A3	COL6A3	COL6A3	-0.877328177026973	0.477115522026969	-0.200106327500002	0.687486291276243	0.516914805997417
COL7A1	1	COL7A1	0.9823	16.03913658	COL7A1	COL7A1	COL7A1	-0.729454439601735	0.434401894601741	-0.147526272499997	0.733652364610871	0.576858682249758
COLEC10	2	COLEC10	0.9996	23.87276225	COLEC10	COLEC10	COLEC10	-1.47689197995686	-0.329904655043154	-0.903398317500006	0.055158119002375	0.00645702811458223
COLEC11	3	COLEC11	1	26.13450076	COLEC11	COLEC11	COLEC11	-1.45625242594876	-0.414571579051239	-0.935412002500001	0.0352450644950047	0.00309759637586136
COLEC12	3	COLEC12	1	25.31614257	COLEC12	COLEC12	COLEC12	-0.940201354217248	0.69750251421726	-0.121349419999994	0.852162499156085	0.742696392576173
COLGALT1	36	COLGALT1	1	31.80356986	COLGALT1	COLGALT1	COLGALT1	0.925955277034531	2.20418859296546	1.565071935	0.0118600085548563	0.000437797592645227
COMMD1	18	COMMD1	1	29.66732622	COMMD1	COMMD1	COMMD1	-0.50784598685134	0.190993506851346	-0.158426239999997	0.529650700944777	0.328275528964903
COMMD10	19	COMMD10	1	30.32059366	COMMD10	COMMD10	COMMD10	-0.572043236223913	0.183288171223929	-0.194377532499992	0.474836010918259	0.271061202400136
COMMD2	15	COMMD2	1	31.93998024	COMMD2	COMMD2	COMMD2	-0.495427774330839	0.189616619330838	-0.1529055775	0.535781034903532	0.335356238286568
COMMD3	2	COMMD3	1	29.40493622	COMMD3	COMMD3	COMMD3	-0.85244984277934	-0.0474817122206616	-0.449965777500001	0.140898146608786	0.0325656218920195
COMMD3-BMI1	18	COMMD3-BMI1	1	30.27756476	COMMD3-BMI1	COMMD3-BMI1	COMMD3-BMI1	-0.362550450603251	0.215246255603261	-0.0736520974999948	0.731822571314537	0.574755659387423
COMMD4	15	COMMD4	1	30.13727622	COMMD4	COMMD4	COMMD4	-0.816978235954792	0.108224120954795	-0.354377057499999	0.292587698972061	0.115943224332953
COMMD5	12	COMMD5	1	29.18632371	COMMD5	COMMD5	COMMD5	-0.666038673384377	0.0547535883843572	-0.30564254250001	0.247578603593714	0.086596328518709
COMMD6	10	COMMD6	1	28.92269126	COMMD6	COMMD6	COMMD6	-0.330741902125995	0.339050032126005	0.00415406500000515	0.987767586192844	0.978004477423616
COMMD7	11	COMMD7	1	29.93897575	COMMD7	COMMD7	COMMD7	-0.646578446138218	0.225515936138219	-0.210531254999999	0.50377674614778	0.299725569896698
COMMD8	14	COMMD8	1	30.2947098	COMMD8	COMMD8	COMMD8	-0.860455653383134	0.0409674433831312	-0.409744105000001	0.217505701045758	0.0695154773381763
COMMD9	18	COMMD9	1	29.71224827	COMMD9	COMMD9	COMMD9	-0.632069694781589	0.13308201478159	-0.24949384	0.368450651829417	0.172161649829583
COMP	18	COMP	1	28.23960769	COMP	COMP	COMP	-1.04996878298741	1.93237684298742	0.441204030000002	0.687127555915369	0.516367868797318
COMT	54	COMT	1	32.86448141	COMT	COMT	COMT	-1.17694533400732	0.65593693400732	-0.2605042	0.69966759320497	0.532565943108211
COMTD1	16	COMTD1	1	30.26585505	COMTD1	COMTD1	COMTD1	-1.20278910645001	-0.496697813550006	-0.849743460000006	0.0126203079317074	0.000491687219286185
COPA	162	COPA	1	32.76478531	COPA	COPA	COPA	-0.186202979576333	0.662333929576331	0.238065474999999	0.435783283634646	0.233326947282821
COPB1	129	COPB1	1	32.54959195	COPB1	COPB1	COPB1	-0.209642060813319	0.601979415813328	0.196168677500005	0.503392349052683	0.29918131404042
COPB2	118	COPB2	1	32.79914651	COPB2	COPB2	COPB2	-0.0922846279143857	0.790472932914416	0.349094152500015	0.277632006559087	0.106180591918513
COPE	57	COPE	1	32.31198447	COPE	COPE	COPE	-0.167701655202985	0.624275300203005	0.22828682250001	0.423566118055355	0.22184355532642
COPG1	119	COPG1	1	32.31447141	COPG1	COPG1	COPG1	-0.145638601453694	0.740486891453667	0.297424144999987	0.354477825215538	0.161256301171022
COPG2	43	COPG2	1	29.02402527	COPG2	COPG2	COPG2	-0.573177139594215	0.112773194594198	-0.230201972500009	0.354477825215538	0.161311542851488
COPRS	2	COPRS	1	28.11885534	COPRS	COPRS	COPRS	-0.303962307102372	0.426793657102363	0.0614156749999957	0.830517829965289	0.70989799384325
COPS2	37	COPS2	1	32.10554772	COPS2	COPS2	COPS2	-0.304316819472129	0.198030219472111	-0.0531433000000092	0.782128983455047	0.640454383930562
COPS3	45	COPS3	1	31.19148516	COPS3	COPS3	COPS3	-0.22857692941675	0.248814709416752	0.0101188900000011	0.957392399851626	0.924948239856654
COPS4	55	COPS4	1	31.73750373	COPS4	COPS4	COPS4	-0.225452084257716	0.25197837425773	0.0132631450000069	0.946933045688272	0.901759134381105
COPS5	43	COPS5	1	31.27002217	COPS5	COPS5	COPS5	-0.154791080544467	0.296291600544461	0.070750259999997	0.668153538687662	0.492135682605749
COPS6	32	COPS6	1	31.91132814	COPS6	COPS6	COPS6	-0.236425150972415	0.227251620972431	-0.004586764999992	0.980249659686473	0.964925534900653
COPS7A	20	COPS7A	1	30.7740723	COPS7A	COPS7A	COPS7A	-0.61914463514886	-0.0715240848511381	-0.345334359999999	0.104320770819675	0.0194121857954916
COPS7B	14	COPS7B	1	28.98927765	COPS7B	COPS7B	COPS7B	0.146487533290653	0.797434816709341	0.471961174999997	0.070125012016805	0.00994410155276126
COPS8	22	COPS8	1	31.43282748	COPS8	COPS8	COPS8	-0.248879198891005	0.223118458891017	-0.0128803699999942	0.948043611098236	0.903486039462151
COPZ1	10	COPZ1	1	31.50329557	COPZ1	COPZ1	COPZ1	-0.281169629702605	0.678005239702623	0.198417805000009	0.566876755975446	0.370027873391133
COPZ2	5	COPZ2	1	27.40735495	COPZ2	COPZ2	COPZ2	0.00626100943080588	1.4141887155692	0.710224862500002	0.176959082082339	0.0484096691963583
COQ10A	2	COQ10A	0.9996	26.42531053	COQ10A	COQ10A	COQ10A	-0.993132495165795	-0.350059614834216	-0.671596055000006	0.0210506662815714	0.00123777493113022
COQ10B	6	COQ10B	1	28.73049455	COQ10B	COQ10B	COQ10B	-1.28307157146123	-0.785945743538765	-1.0345086575	0.00418800924386113	9.21042048401006e-06
COQ3	9	COQ3	1	29.84800903	COQ3	COQ3	COQ3	-1.41452480229834	-0.693184957701666	-1.05385488	0.00761119887866859	0.000128196693165674
COQ4	2	COQ4	1	25.13586853	COQ4	COQ4	COQ4	-1.39943079094915	-0.344250614050838	-0.871840702499995	0.0468553641346607	0.00497314473090156
COQ5	22	COQ5	1	30.72455577	COQ5	COQ5	COQ5	-0.915862576582523	-0.250474568417484	-0.583168572500004	0.0384015519772231	0.00356522233261261
COQ6	22	COQ6	1	29.76147755	COQ6	COQ6	COQ6	-1.04476320473781	-0.5620589302622	-0.803411067500004	0.00555033173231619	4.97115982665627e-05
COQ7	22	COQ7	1	30.19383524	COQ7	COQ7	COQ7	-0.85835609594552	0.0343787409455095	-0.411988677500005	0.211322232862258	0.0661141267109152
COQ9	31	COQ9	1	31.66821106	COQ9	COQ9	COQ9	-0.954165531915791	-0.179212408084225	-0.566688970000008	0.0683159946307861	0.00952220923648476
CORO1A	67	CORO1A	1	33.56461184	CORO1A	CORO1A	CORO1A	-0.380674017484098	1.64366631748409	0.631496149999997	0.387607919888325	0.18943667063383
CORO1B	61	CORO1B	1	32.56872657	CORO1B	CORO1B	CORO1B	-0.462066991093781	0.59665058609379	0.0672917975000047	0.874951193513526	0.778057959980712
CORO1C	89	CORO1C	1	32.92525847	CORO1C	CORO1C	CORO1C	0.416855453103597	1.37752942689638	0.897192439999991	0.0307295365934523	0.00245789526571524
CORO2A	7	CORO2A	1	26.55127439	CORO2A	CORO2A	CORO2A	-0.624126679937179	1.73650658493718	0.556189952500002	0.514350639174595	0.310737299914858
CORO2B	17	CORO2B	1	28.77623681	CORO2B	CORO2B	CORO2B	-2.21891545570538	-0.913235199294613	-1.56607532749999	0.0127179165889301	0.000502816268568896
CORO7	75	CORO7	1	31.33609889	CORO7	CORO7	CORO7	-0.084129070562868	1.32648226056287	0.621176595000001	0.231452614616071	0.0770108094420995
COTL1	33	COTL1	1	33.92539157	COTL1	COTL1	COTL1	-1.63749189199277	0.539595826992785	-0.548948032499993	0.484424784688671	0.280150450368617
COX11	9	COX11	1	29.10523587	COX11	COX11	COX11	-1.16696747227372	-0.0898258727262801	-0.628396672499999	0.127185168197053	0.0272842009838762
COX15	5	COX15	1	28.30131179	COX15	COX15	COX15	-1.00966387164667	0.0903993366466628	-0.459632267500002	0.254054236310346	0.0905373812933199
COX16	2	COX16	0.9991	25.04996857	COX16	COX16	COX16	-1.15827156784987	-0.164443472150119	-0.661357519999996	0.0901686463098206	0.0151326906161918
COX17	11	COX17	1	33.47945095	COX17	COX17	COX17	-1.81932430637938	-1.06335014362062	-1.441337225	0.00418800924386113	1.79764272500471e-05
COX18	5	COX18	1	27.34820364	COX18	COX18	COX18	-1.39149856111868	-0.154529568881301	-0.773014064999991	0.107040987991234	0.0202206525978398
COX19	8	COX19	1	28.98648155	COX19	COX19	COX19	-0.775929684648884	0.038352974648906	-0.368788354999989	0.219182063642921	0.0703505326374818
COX20	6	COX20	1	30.86918375	COX20	COX20	COX20	-0.705294504102544	0.0270486591025372	-0.339122922500003	0.210246437698357	0.0653648583293299
COX4I1	36	COX4I1	1	33.56666625	COX4I1	COX4I1	COX4I1	-1.51638019238555	-0.664240517614463	-1.09031035500001	0.0103477607642259	0.000324546763554896
COX5A	29	COX5A	1	33.73020927	COX5A	COX5A	COX5A	-1.71463547171651	-0.751908468283467	-1.23327196999999	0.0103477607642259	0.000321912206412252
COX5B	26	COX5B	1	33.02913464	COX5B	COX5B	COX5B	-1.49481479829304	-0.766231986706951	-1.1305233925	0.00614670814770631	8.30720011893743e-05
COX6A1	10	COX6A1	1	34.02357122	COX6A1	COX6A1	COX6A1	-1.77464073810164	-0.828595376898364	-1.3016180575	0.0085746822817852	0.000196115593434253
COX6B1	37	COX6B1	1	33.63862215	COX6B1	COX6B1	COX6B1	-1.78674382984591	-0.845796285154101	-1.31627005750001	0.0081353553578901	0.00017449774355017
COX6C	10	COX6C	0.9998	33.77042933	COX6C	COX6C	COX6C	-1.76664502161476	-0.487565418385245	-1.12710522	0.0376137830969889	0.00345599156846766
COX7A1	1	COX7A1	1	29.95406123	COX7A1	COX7A1	COX7A1	-2.67899819566931	-1.60986025933068	-2.1444292275	0.00418800924386113	1.22168642950912e-05
COX7A2	7	COX7A2	1	33.63097273	COX7A2	COX7A2	COX7A2	-1.67079824367943	-0.615932831320565	-1.1433655375	0.0187090215041288	0.000977050316824151
COX7A2L	15	COX7A2L	1	31.27443658	COX7A2L	COX7A2L	COX7A2L	-2.34797221116625	-1.23104619883373	-1.78950920499999	0.00571229565926887	6.57775562163734e-05
COX7B	2	COX7B	0.9999	30.93022061	COX7B	COX7B	COX7B	-2.18589417732441	-0.867669452675585	-1.526781815	0.014312272508011	0.000634437241929363
COX7C	8	COX7C	1	30.81147108	COX7C	COX7C	COX7C	-2.07050298115647	-0.907303588843517	-1.48890328499999	0.0103477607642259	0.000323661959476925
COX8A	9	COX8A	1	31.87063984	COX8A	COX8A	COX8A	-1.59748820579851	-0.847792499201491	-1.2226403525	0.00560784008422537	5.77545855277132e-05
CP	204	CP	1	34.41991847	CP	CP	CP	-1.14763317351097	0.749845148510946	-0.198894012500013	0.784445105584746	0.643479526276383
CPA3	10	CPA3	1	28.67837949	CPA3	CPA3	CPA3	-1.96734614973105	-0.208737960268939	-1.088042055	0.109776587184782	0.0211470783179963
CPB2	15	CPB2	1	29.69648624	CPB2	CPB2	CPB2	-1.41569476846388	-0.274397496536125	-0.845046132500002	0.0663032741035112	0.00893405690391235
CPD	30	CPD	1	28.72559188	CPD	CPD	CPD	-1.14557228276214	0.314016657762137	-0.415777812500004	0.428775862186544	0.226845523540468
CPE	1	CPE	1	24.9867653	CPE	CPE	CPE	-0.743771164330593	0.962514234330581	0.109371534999994	0.87349385494121	0.776233419655774
CPEB2	1	CPEB2	1	23.29921324	CPEB2	CPEB2	CPEB2	-1.34558988979751	0.197447394797509	-0.574071247500001	0.305123723547014	0.125260745754441
CPEB3	3	CPEB3	1	26.7727842	CPEB3	CPEB3	CPEB3	-0.578059652274864	0.48329470727487	-0.0473824724999972	0.914843289512566	0.842873772032001
CPEB4	11	CPEB4	1	28.00190156	CPEB4	CPEB4	CPEB4	-0.403549180151312	0.126704345151321	-0.138422417499996	0.468273738543831	0.264717529454178
CPED1	2	CPED1	0.9833	27.30977229	CPED1	CPED1	CPED1	-0.618506243747574	0.669292258747567	0.0253930074999964	0.960086220668855	0.930165228012609
CPM	21	CPM	1	29.68746798	CPM	CPM	CPM	-1.23766460786386	1.71805213786387	0.240193765000008	0.836156788059042	0.719003873296813
CPN1	10	CPN1	1	28.28239914	CPN1	CPN1	CPN1	-1.45576052451254	0.404861819512553	-0.525449352499994	0.432155443603116	0.230526489280573
CPN2	18	CPN2	1	29.55863272	CPN2	CPN2	CPN2	-1.56290297165724	0.556939851657241	-0.502981559999998	0.511376321746153	0.307547857445518
CPNE1	35	CPNE1	1	31.35085204	CPNE1	CPNE1	CPNE1	-0.227704079426909	0.635819969426913	0.204057945000002	0.513243285805009	0.309395372592692
CPNE2	21	CPNE2	1	29.64820622	CPNE2	CPNE2	CPNE2	0.52188245491984	1.15979905508016	0.840840755000002	0.0097471601466149	0.000264446402364035
CPNE3	68	CPNE3	1	32.35561122	CPNE3	CPNE3	CPNE3	-0.0881674473167851	0.541736102316783	0.226784327499999	0.322761783322053	0.136233793565587
CPNE6	6	CPNE6	1	24.97907173	CPNE6	CPNE6	CPNE6	-1.31510108422737	-0.357481710772639	-0.836291397500005	0.0387270403266851	0.0036392358357214
CPNE8	13	CPNE8	1	28.27565745	CPNE8	CPNE8	CPNE8	-0.0283593476460403	0.916897932646046	0.444269292500003	0.204906850268026	0.0621643777716814
CPOX	26	CPOX	1	30.15378459	CPOX	CPOX	CPOX	-0.197563506271135	0.800861821271125	0.301649157499995	0.403739422367483	0.2023379919056
CPPED1	33	CPPED1	1	32.28421653	CPPED1	CPPED1	CPPED1	-0.144498665829687	0.776818670829712	0.316160002500013	0.344447919669557	0.153134284407807
CPQ	43	CPQ	1	33.13884516	CPQ	CPQ	CPQ	-2.18749721548084	-1.01481057451917	-1.601153895	0.0085746822817852	0.000206914748311473
CPS1	8	CPS1	1	26.8355732	CPS1	CPS1	CPS1	-1.23340834786519	-0.447007357134794	-0.840207852499994	0.0195828879677974	0.00107120740772766
CPSF1	43	CPSF1	1	29.55414911	CPSF1	CPSF1	CPSF1	-0.229227786028664	0.303759721028645	0.0372659674999909	0.861352767532296	0.75664606605879
CPSF2	34	CPSF2	1	29.37146985	CPSF2	CPSF2	CPSF2	-0.235229411247918	0.289584151247926	0.027177370000004	0.899113153328738	0.818224708268805
CPSF3	21	CPSF3	1	29.13180014	CPSF3	CPSF3	CPSF3	-0.146645792249756	0.427642467249767	0.140498337500006	0.497770219468058	0.29371012591029
CPSF3L	12	CPSF3L	1	26.8049455	CPSF3L	CPSF3L	CPSF3L	-0.204372432997993	0.471090962998006	0.133359265000006	0.585388882072453	0.39120390646617
CPSF4	10	CPSF4	1	28.11862366	CPSF4	CPSF4	CPSF4	-0.230993558161219	0.546444213161233	0.157725327500007	0.574390072243949	0.378871515126115
CPSF6	36	CPSF6	1	32.02004192	CPSF6	CPSF6	CPSF6	-0.320108326047861	0.339127456047865	0.00950956500000188	0.970907812864923	0.948875109093404
CPSF7	29	CPSF7	1	31.17696491	CPSF7	CPSF7	CPSF7	-0.265087278747309	0.312977488747307	0.0239451049999992	0.921601876601971	0.854051671342037
CPT1A	59	CPT1A	1	31.12190989	CPT1A	CPT1A	CPT1A	-1.37605699779556	0.174519772795568	-0.600768612499998	0.286972025930312	0.112378435634185
CPT1B	13	CPT1B	1	28.5000202	CPT1B	CPT1B	CPT1B	-1.21927071734576	-0.376569847654239	-0.797920282500002	0.0294541252664532	0.00226364533061395
CPT2	103	CPT2	1	32.86147844	CPT2	CPT2	CPT2	-1.41452157007321	-0.387822989926814	-0.901172280000011	0.0381789634888579	0.00353487528822708
CPTP	5	CPTP	1	26.5726614	CPTP	CPTP	CPTP	-0.465461788516782	0.213445463516782	-0.1260081625	0.609531946611629	0.418986854076282
CPVL	44	CPVL	1	32.56746099	CPVL	CPVL	CPVL	-2.00284626875876	-0.383553991241244	-1.19320013	0.0671529460211937	0.00915776326320511
CPXM1	6	CPXM1	1	26.13611662	CPXM1	CPXM1	CPXM1	-1.72094616481164	0.615096019811637	-0.552925072500003	0.512447912119584	0.308657481712371
CPXM2	5	CPXM2	1	26.77576275	CPXM2	CPXM2	CPXM2	-0.261946547469075	0.324406167469073	0.0312298099999992	0.896637418197577	0.813154606424703
CR1	1	CR1	1	21.551172	CR1	CR1	CR1	-2.81325728352529	0.397432633525295	-1.207912325	0.300239817013501	0.121640276847527
CR2	2	CR2	1	24.46380323	CR2	CR2	CR2	-1.8984614832889	-0.906123911711111	-1.40229269750001	0.00787763994908387	0.000162444327809617
CRABP1	10	CRABP1	1	27.46373808	CRABP1	CRABP1	CRABP1	-2.13426674779464	-0.793784357205359	-1.4640255525	0.0182177339421661	0.000930471581070006
CRABP2	6	CRABP2	1	28.54422454	CRABP2	CRABP2	CRABP2	-2.03939705998829	1.1523372549883	-0.443529902499996	0.706469576744557	0.541519796596937
CRACR2B	1	CRACR2B	1	24.68769652	CRACR2B	CRACR2B	CRACR2B	-0.974155200589753	0.472503195589757	-0.250826002499998	0.634589287689588	0.449108727354296
CRADD	14	CRADD	1	30.03488101	CRADD	CRADD	CRADD	-0.697578910458926	0.338201980458951	-0.179688464999987	0.634589287689588	0.448861147790133
CRAT	71	CRAT	1	32.43959266	CRAT	CRAT	CRAT	-1.53882711722192	-0.412530867778102	-0.975678992500011	0.0396583605617176	0.00381146432741941
CRB2	3	CRB2	1	25.21549288	CRB2	CRB2	CRB2	-1.61400770515969	0.44350255015969	-0.5852525775	0.429352594917499	0.227460746403257
CRB3	2	CRB3	1	24.8370475	CRB3	CRB3	CRB3	-0.691277419468271	0.439747529468257	-0.125764945000007	0.770654560706917	0.623724327427821
CRBN	11	CRBN	1	28.00909843	CRBN	CRBN	CRBN	-0.694277693698858	-0.125519151301148	-0.409898422500003	0.0713734868854091	0.0102507156152116
CREB1	3	CREB1	1	28.59360495	CREB1	CREB1	CREB1	-0.127138260069798	0.510962885069794	0.191912312499998	0.405492540719129	0.204195265997296
CREB5	1	CREB5	0.9991	23.84589445	CREB5	CREB5	CREB5	-0.497623033354158	2.19328278335415	0.847829874999995	0.383641854148831	0.185492559872248
CREBBP	36	CREBBP	1	28.42568975	CREBBP	CREBBP	CREBBP	0.00457604760228597	0.538905652397708	0.271740849999997	0.173898136956386	0.0469821505579144
CREBRF	1	CREBRF	0.9595	20.6682303	CREBRF	CREBRF	CREBRF	-0.3430457364522	0.234758381452198	-0.0541436775000008	0.809405279868763	0.678638468597871
CREG1	11	CREG1	1	29.40578585	CREG1	CREG1	CREG1	-1.27972502780525	-0.181496812194748	-0.730610919999997	0.0902436757867457	0.0151543842849149
CRELD1	14	CRELD1	1	28.51383124	CRELD1	CRELD1	CRELD1	-0.703865895678603	0.577713815678599	-0.0630760400000021	0.905232596595217	0.827063273492615
CRELD2	11	CRELD2	1	30.69684399	CRELD2	CRELD2	CRELD2	-0.214514334668994	2.10928665966901	0.947386162500006	0.264331936374553	0.0973349369342908
CRHBP	2	CRHBP	1	25.60071327	CRHBP	CRHBP	CRHBP	-2.79753537865604	-0.530457491343948	-1.66399643499999	0.0678652993411397	0.00934315859283411
CRIM1	6	CRIM1	1	26.34488667	CRIM1	CRIM1	CRIM1	-1.00423412433936	0.250790274339367	-0.376721924999998	0.406499378742268	0.204992122411633
CRIP1	24	CRIP1	1	33.84069271	CRIP1	CRIP1	CRIP1	-1.14442714252576	1.58876754252574	0.222170199999994	0.836156788059042	0.71893238065645
CRIP2	33	CRIP2	1	33.15451961	CRIP2	CRIP2	CRIP2	-0.943183556837981	0.934465456837971	-0.00435905000000503	0.995304048239704	0.991765549744775
CRIPT	1	CRIPT	0.9997	26.30301479	CRIPT	CRIPT	CRIPT	-0.121058429265099	0.400595704265102	0.139768637500001	0.456319255248674	0.253265240709375
CRISP2	1	CRISP2	0.9907	16.03913658	CRISP2	CRISP2	CRISP2	-0.862864357280212	3.17941833228021	1.1582769875	0.426232513536715	0.224353521826614
CRISP3	5	CRISP3	1	25.73534103	CRISP3	CRISP3	CRISP3	-0.261878104919462	0.49430922991946	0.116215562499999	0.675179012016377	0.500647110070036
CRISPLD2	2	CRISPLD2	1	25.3723374	CRISPLD2	CRISPLD2	CRISPLD2	-1.40984184944438	0.286173774444378	-0.561834037499999	0.360823901259136	0.166164592349896
CRK	32	CRK	1	31.58477053	CRK	CRK	CRK	-0.190556927442373	0.480015547442378	0.144729310000002	0.549212634961816	0.350687361769365
CRKL	29	CRKL	1	31.55046362	CRKL	CRKL	CRKL	0.0375199036997835	0.536585126300229	0.287052515000006	0.132122569336199	0.0289563634057045
CRLF3	11	CRLF3	1	29.51852768	CRLF3	CRLF3	CRLF3	-0.104314411492089	1.08766274649208	0.491674167499998	0.25955794456835	0.0940586681627919
CRMP1	4	CRMP1	1	26.46429175	CRMP1	CRMP1	CRMP1	-0.942618505277599	0.953084735277605	0.0052331150000029	0.994421006962568	0.990208633559398
CRNKL1	21	CRNKL1	1	28.36156754	CRNKL1	CRNKL1	CRNKL1	-0.103292333720641	0.465979608720633	0.181343637499996	0.378663352799777	0.181177906775809
CROCC	72	CROCC	1	29.22199933	CROCC	CROCC	CROCC	-0.643169531206224	0.283349171206209	-0.179910180000007	0.593140022073556	0.398713830271725
CROT	27	CROT	1	29.07163875	CROT	CROT	CROT	-1.07952675530312	-0.197858739696875	-0.638692747499999	0.0702310026977859	0.00998746483145518
CRP	9	CRP	1	31.13432066	CRP	CRP	CRP	-1.67209296276888	0.242802792768893	-0.714645084999994	0.303563858366863	0.124242273046165
CRTAC1	15	CRTAC1	1	28.06908961	CRTAC1	CRTAC1	CRTAC1	-1.29004727360118	0.0643359086011788	-0.612855682500001	0.219589765136457	0.070554942419499
CRTAP	11	CRTAP	1	29.68301039	CRTAP	CRTAP	CRTAP	0.152684782428441	1.28530109257155	0.718992937499998	0.102673312372272	0.0188363847912419
CRTC1	7	CRTC1	1	28.51261753	CRTC1	CRTC1	CRTC1	-0.581765518351868	0.14292318335185	-0.219421167500009	0.402706818995815	0.201454949290897
CRTC2	7	CRTC2	1	28.67788227	CRTC2	CRTC2	CRTC2	-0.167877490229071	0.617986995229071	0.2250547525	0.42626968612092	0.224592318738849
CRTC3	14	CRTC3	1	28.68662232	CRTC3	CRTC3	CRTC3	0.295777778552025	0.903465586447976	0.5996216825	0.0258006105615687	0.00176225889406614
CRY1	1	CRY1	1	16.03913658	CRY1	CRY1	CRY1	-0.575156494952805	0.315708389952808	-0.129724052499999	0.692257858523959	0.522806540053193
CRYAA	14	CRYAA	1	30.86299575	CRYAA	CRYAA	CRYAA	-3.72128139636249	-0.643319038637507	-2.1823002175	0.0751454395847007	0.0111246694829099
CRYAB	126	CRYAB	1	34.99483913	CRYAB	CRYAB	CRYAB	-0.739121206275896	1.31737821127588	0.289128502499992	0.703024183665954	0.536897540617995
CRYBB1	1	CRYBB1	1	23.78643857	CRYBB1	CRYBB1	CRYBB1	-0.273688652556593	1.9936857025566	0.859998525000005	0.296312191375543	0.119035055889652
CRYBB3	4	CRYBB3	1	27.41802089	CRYBB3	CRYBB3	CRYBB3	-2.05141730450983	-0.582120030490169	-1.3167686675	0.035470979459968	0.00313389591597901
CRYBG3	38	CRYBG3	1	28.17714266	CRYBG3	CRYBG3	CRYBG3	-0.755555853608873	0.287521248608881	-0.234017302499996	0.533851540311572	0.333017829231172
CRYL1	127	CRYL1	1	34.65288901	CRYL1	CRYL1	CRYL1	-1.1956609218037	-0.0570555181962906	-0.626358219999993	0.146471114512105	0.0347338776775727
CRYM	63	CRYM	1	32.50168555	CRYM	CRYM	CRYM	-1.4516693095711	0.449165014571109	-0.501252147499997	0.463858956273199	0.260256921205023
CRYZ	162	CRYZ	1	34.20977273	CRYZ	CRYZ	CRYZ	-1.33244996815864	0.426415423158627	-0.453017272500006	0.474417770710992	0.270678903571566
CRYZL1	27	CRYZL1	1	30.19877864	CRYZL1	CRYZL1	CRYZL1	-0.513501954965351	0.260998569965346	-0.126251692500002	0.656484570807149	0.475794062109952
CS	102	CS	1	33.57825595	CS	CS	CS	-0.985336267162605	-0.287158337837387	-0.636247302499996	0.0337090689223044	0.00284188497511777
CSAD	10	CSAD	1	26.65246421	CSAD	CSAD	CSAD	-0.67220349467186	0.34530398467187	-0.163449754999995	0.66069235953173	0.482042211684572
CSDC2	4	CSDC2	1	27.20160579	CSDC2	CSDC2	CSDC2	-2.32381956127009	-0.0408057787298994	-1.18231266999999	0.167308844358029	0.0439069705516481
CSDE1	63	CSDE1	1	31.6214749	CSDE1	CSDE1	CSDE1	-0.51345219293468	0.253374312934683	-0.130038939999999	0.642432030337621	0.458772377575192
CSE1L	81	CSE1L	1	31.83143322	CSE1L	CSE1L	CSE1L	-0.306478933564662	0.295826618564646	-0.00532615750000787	0.981836293008667	0.968643291216741
CSF1R	2	CSF1R	1	27.06908425	CSF1R	CSF1R	CSF1R	0.130239211839882	1.6749134531601	0.902576332499994	0.126872842558665	0.0271026819843438
CSF2RA	1	CSF2RA	0.9792	27.66528617	CSF2RA	CSF2RA	CSF2RA	-0.347029966245787	2.09525560124578	0.874112817499999	0.325545593260863	0.138262480405597
CSGALNACT1	1	CSGALNACT1	1	23.79148398	CSGALNACT1	CSGALNACT1	CSGALNACT1	-0.419953335706719	0.195170525706704	-0.112391405000007	0.615687259165165	0.42598230941735
CSGALNACT2	1	CSGALNACT2	0.9825	21.69589189	CSGALNACT2	CSGALNACT2	CSGALNACT2	-1.6442720410569	-0.282883693943101	-0.9635778675	0.0753200788973242	0.0112201469018001
CSK	44	CSK	1	31.31573307	CSK	CSK	CSK	0.0212857300373785	1.20389746996261	0.612591599999995	0.167260614800291	0.0438669900639687
CSN1S1	4	CSN1S1	1	28.07511491	CSN1S1	CSN1S1	CSN1S1	-0.575381469053303	0.628629814053304	0.0266241725	0.955941410632046	0.921714562344162
CSN2	2	CSN2	1	26.96709074	CSN2	CSN2	CSN2	-0.520376989673655	0.116579109673656	-0.20189894	0.380950285050948	0.183123770503271
CSN3	3	CSN3	1	25.24228428	CSN3	CSN3	CSN3	-0.556875806126988	0.196858541127006	-0.180008632499991	0.508499015615442	0.304598833088503
CSNK1A1	19	CSNK1A1	1	30.18405094	CSNK1A1	CSNK1A1	CSNK1A1	-0.425407752621938	0.101883707621953	-0.161762022499992	0.396205143434277	0.196135325566978
CSNK1D	18	CSNK1D	1	30.71598428	CSNK1D	CSNK1D	CSNK1D	-0.300493377238022	0.272587052238004	-0.0139531625000089	0.952451700598636	0.913837894106232
CSNK1E	2	CSNK1E	1	26.05544022	CSNK1E	CSNK1E	CSNK1E	-0.0533892707899427	1.03193946578995	0.489275097500006	0.22122498416666	0.0714211976114451
CSNK1G1	7	CSNK1G1	1	28.56082257	CSNK1G1	CSNK1G1	CSNK1G1	-0.470846752618962	0.203372997618957	-0.133736877500002	0.583635314905081	0.389090209936721
CSNK1G2	2	CSNK1G2	1	25.44139498	CSNK1G2	CSNK1G2	CSNK1G2	-0.372318548181883	0.203978008181867	-0.0841702700000084	0.691329951924364	0.52158896601262
CSNK1G3	1	CSNK1G3	1	22.99620221	CSNK1G3	CSNK1G3	CSNK1G3	-0.414837230635425	0.0688518556354346	-0.172992687499995	0.325872255191509	0.138508097367261
CSNK2A1	29	CSNK2A1	1	32.1728875	CSNK2A1	CSNK2A1	CSNK2A1	-0.087744909549621	0.6885516995496	0.300403394999989	0.28778085707915	0.112759277080076
CSNK2A2	22	CSNK2A2	1	30.51150764	CSNK2A2	CSNK2A2	CSNK2A2	-0.0108440391969811	0.554272164197001	0.27171406250001	0.196308192523907	0.0574768212704894
CSNK2B	22	CSNK2B	1	31.54054417	CSNK2B	CSNK2B	CSNK2B	-0.185302458176645	0.449379408176648	0.132038475000002	0.564493666080046	0.367447515973839
CSPG4	38	CSPG4	1	28.72179298	CSPG4	CSPG4	CSPG4	-0.157563100228099	1.56142455022811	0.701930725000004	0.263642333467353	0.0968838546687198
CSRP1	65	CSRP1	1	34.3319042	CSRP1	CSRP1	CSRP1	-1.65359114569741	-0.142466884302584	-0.898029014999999	0.122026639327966	0.0252183056877914
CSRP2	38	CSRP2	1	33.33992869	CSRP2	CSRP2	CSRP2	-1.29658404959521	-0.106700965404767	-0.70164250749999	0.124070937099699	0.026072048317226
CSRP2BP	1	CSRP2BP	1	21.28364393	CSRP2BP	CSRP2BP	CSRP2BP	-0.296847764725592	0.270009169725591	-0.0134192975000005	0.953584676340625	0.916214184282053
CSRP3	1	CSRP3	0.9812	16.03913658	CSRP3	CSRP3	CSRP3	-1.38888763068384	0.253524820683842	-0.567681404999998	0.341008046909702	0.150538179663169
CST3	36	CST3	1	32.60379472	CST3	CST3	CST3	-1.73439744358422	-0.426614781415775	-1.0805061125	0.0468553641346607	0.00497434171234724
CST6	2	CST6	1	25.32083898	CST6	CST6	CST6	-2.30226468217147	-0.510535357828531	-1.40640002	0.0556359701246445	0.00657643539950412
CSTA	10	CSTA	1	30.14362351	CSTA	CSTA	CSTA	-0.392919697043395	2.91691615204339	1.2619982275	0.293822796796479	0.117374031387239
CSTB	39	CSTB	1	33.75065326	CSTB	CSTB	CSTB	-0.145509311809595	1.63462127180958	0.744555979999994	0.25350814179792	0.0902555461973433
CSTF1	20	CSTF1	1	29.67754479	CSTF1	CSTF1	CSTF1	-0.186635269174597	0.379304914174606	0.0963348225000047	0.641361275133331	0.457135666300278
CSTF2	27	CSTF2	1	30.26642398	CSTF2	CSTF2	CSTF2	-0.202688341922401	0.337901181922402	0.0676064200000006	0.737565627381161	0.581869726412046
CSTF2T	9	CSTF2T	1	28.78976146	CSTF2T	CSTF2T	CSTF2T	-0.205958336134269	0.453210736134291	0.123626200000011	0.605777679266621	0.414327767073023
CSTF3	27	CSTF3	1	29.3245196	CSTF3	CSTF3	CSTF3	-0.29907709527221	0.322832375272213	0.0118776400000016	0.961516593180189	0.932352878857332
CTAG1A	1	CTAG1A	0.9616	22.63203453	CTAG1A	CTAG1A	CTAG1A	-0.82835408971484	0.243448729714847	-0.292452679999997	0.448281121949282	0.245322578688533
CTBP1	34	CTBP1	1	31.76220291	CTBP1	CTBP1	CTBP1	-0.169962418116218	0.396209128116223	0.113123355000003	0.581237905238147	0.385799835967201
CTBP2	23	CTBP2	1	30.94539667	CTBP2	CTBP2	CTBP2	-0.452976297507616	0.649247797507617	0.0981357500000009	0.819858484012313	0.693675524193575
CTBS	28	CTBS	1	31.00000122	CTBS	CTBS	CTBS	-1.37171460845839	-0.0281156115416127	-0.699915110000003	0.165967937377698	0.0429432171792582
CTCF	15	CTCF	1	29.17252948	CTCF	CTCF	CTCF	-0.0914683642145397	0.864294339214543	0.386412987500002	0.26784394904925	0.0997146924650174
CTDP1	31	CTDP1	1	28.94736691	CTDP1	CTDP1	CTDP1	-0.232337798877157	0.405795423877154	0.0867288124999988	0.713800118084035	0.550234422845817
CTDSP1	2	CTDSP1	1	22.92226025	CTDSP1	CTDSP1	CTDSP1	-0.676433553217647	0.599605483217642	-0.0384140350000024	0.941753234259694	0.893597017439758
CTDSP2	1	CTDSP2	0.9976	23.20852055	CTDSP2	CTDSP2	CTDSP2	-0.414148580028743	0.536221435028735	0.0610364274999959	0.873317034322577	0.775812046224232
CTDSPL	3	CTDSPL	1	25.31294898	CTDSPL	CTDSPL	CTDSPL	-1.116257575101	-0.327068064898997	-0.721662819999999	0.0333087002425169	0.00278496343933904
CTDSPL2	10	CTDSPL2	1	27.6977521	CTDSPL2	CTDSPL2	CTDSPL2	0.00449589325950545	0.763746261740512	0.384121077500009	0.175745473778875	0.0478935219516411
CTF1	3	CTF1	1	25.68610902	CTF1	CTF1	CTF1	-0.860973301119763	0.0306141411197485	-0.415179580000007	0.208157516787136	0.0641471701469535
CTGF	6	CTGF	1	27.99260829	CTGF	CTGF	CTGF	-1.31492048579374	-0.113610069206257	-0.714265277500001	0.121950409046101	0.025164955815262
CTH	26	CTH	1	30.20575524	CTH	CTH	CTH	-1.52965715917074	-0.135639240829253	-0.832648199999998	0.120452463333967	0.0246736210823286
CTHRC1	6	CTHRC1	1	25.30290219	CTHRC1	CTHRC1	CTHRC1	0.184334201581567	1.97350744841842	1.07892082499999	0.117718528334155	0.0236743061521236
CTIF	8	CTIF	1	26.27679479	CTIF	CTIF	CTIF	-0.38617166895135	0.232044988951346	-0.0770633400000023	0.738336758447998	0.583073809243351
CTNNA1	153	CTNNA1	1	33.14803699	CTNNA1	CTNNA1	CTNNA1	-0.978869104081334	0.363380194081324	-0.307744455000005	0.524786196040622	0.32312856548946
CTNNAL1	6	CTNNAL1	1	26.7278104	CTNNAL1	CTNNAL1	CTNNAL1	-0.84127038691876	-0.104044093081233	-0.472657239999997	0.0993840441133553	0.0180023946775175
CTNNB1	92	CTNNB1	1	32.29207884	CTNNB1	CTNNB1	CTNNB1	-0.850943980029722	0.486602240029736	-0.182170869999993	0.712916701139943	0.54940963322343
CTNNBL1	24	CTNNBL1	1	29.62955797	CTNNBL1	CTNNBL1	CTNNBL1	-0.207798980779205	0.336019940779213	0.0641104800000036	0.753532749115274	0.603323265752815
CTNND1	142	CTNND1	1	33.18648686	CTNND1	CTNND1	CTNND1	-0.722501476770752	0.304329576770733	-0.209085950000009	0.572787806400727	0.377208266995054
CTPS1	29	CTPS1	1	29.43928256	CTPS1	CTPS1	CTPS1	-0.333954480391047	0.528803355391038	0.0974244374999955	0.76585459765551	0.618428271905229
CTPS2	38	CTPS2	1	30.775386	CTPS2	CTPS2	CTPS2	-0.133508311086408	0.851020226086418	0.358755957500005	0.316562973850238	0.132148678645097
CTR9	31	CTR9	1	28.70565992	CTR9	CTR9	CTR9	-0.278140709428152	0.256540204428157	-0.0108002524999975	0.959031259729362	0.928466067790433
CTRB1	2	CTRB1	1	21.9301491	CTRB1	CTRB1	CTRB1	-1.57655439340266	-0.449608076597341	-1.013081235	0.0352405488883788	0.00307799448687201
CTSA	41	CTSA	1	33.42657447	CTSA	CTSA	CTSA	-2.04729347077395	-0.421567209226026	-1.23443033999999	0.061596548597383	0.0078401254997375
CTSB	75	CTSB	1	35.08036109	CTSB	CTSB	CTSB	-1.16327046737527	1.25381441237528	0.0452719725000037	0.962145831791293	0.933655101570648
CTSC	66	CTSC	1	33.60866879	CTSC	CTSC	CTSC	-1.49941784241473	-0.192743772585269	-0.846080807500002	0.0970117759725348	0.0171996347218227
[truncated: 7,916 more rows]
