# Supplementary material for: Frag’n’Flow: automated workflow for large-scale quantitative proteomics in high performance computing environments
Source: BMC Bioinformatics. 2026 Jan 4;27:18. doi: 10.1186/s12859-025-06305-y (PMC12828970; doi:10.1186/s12859-025-06305-y)
Supplement: Supplementary file 8 — Additional file 8: File S1. Detailed description of data used from the AALS and MSBB repositories in Fig. 1. [file 12859_2025_6305_MOESM8_ESM.xlsx]

## Sheet: README
Data access description for manuscript "Frag’n’Flow : Automated Workflow for Large-Scale Quantitative Proteomics in High Performance Computing Environments"
1. Mount Sinai Brain Bank Data
Description: For DDA benchmark analysis, a total of 282 raw MS files were obtained from the Mount Sinai Brain Bank (MSBB) study, available via the AD Knowledge Portal.
Link: https://adknowledgeportal.synapse.org/Explore/Studies/DetailsPage/StudyData?Study=syn3159438
Study ID: syn20801227
Data access requirements: Accessing data from this study requires a Synapse account and the submission of a Data Use Certificate (DUC).
Data access details: https://adknowledgeportal.synapse.org/Data%20Access
Raw files location: https://www.synapse.org/Synapse:syn6038797
2. Answer ALS - Neuromine data portal
Description: For DIA storage benchmark analysis, the Answer ALS database was used and five raw MS files in .wiff format were downloaded.
Link: https://dataportal.answerals.org/home
Data access requirements:
1. Register with the portal by navigating to the Sign In button. New users will need to provide a name and an email address to sign up. If you are already registered, proceed to step two.
2. Once signed into the portal, you will see a "Request Access" button. Click the button to begin the approval process. Please note that access will be granted to only one email address per account.
3. You will be directed to an online form where you can provide basic personal, institutional, and collaborator information, describe the planned data usage, and agree to the data use terms.
4. Sign an online Data Use Agreement (DUA).
Data access details: https://data.answerals.org/search

## Sheet: Raw File IDs - AALS
Answer ALS accession ID
CASE-NEUXP595FFP
CASE-NEUYP235ZLD
CASE-NEUTU360YJY
CASE-NEURF720KHA
CASE-NEUGL543NJ1

## Sheet: Raw File IDs - MSBB
MSBB accession Ids
MSBB_Proteomics_PFC_RAW_r2b7_bmgis_22
MSSB_Proteomics_PFC_RAW_b1_1497_21_F
MSSB_Proteomics_PFC_RAW_b1_1515_07_F
MSSB_Proteomics_PFC_RAW_b1_1517_40_F
MSSB_Proteomics_PFC_RAW_b1_1535_29_F
MSSB_Proteomics_PFC_RAW_b1_1538_15_F
MSSB_Proteomics_PFC_RAW_b1_1540_38_F
MSSB_Proteomics_PFC_RAW_b1_1542_12_F
MSSB_Proteomics_PFC_RAW_b1_1556_16_F
MSSB_Proteomics_PFC_RAW_b1_1566_41_F
MSSB_Proteomics_PFC_RAW_b1_1583_10_F
MSSB_Proteomics_PFC_RAW_b1_1595_08_M
MSSB_Proteomics_PFC_RAW_b1_1596_39_F
MSSB_Proteomics_PFC_RAW_b1_1601_03_F
MSSB_Proteomics_PFC_RAW_b1_1603_28_F
MSSB_Proteomics_PFC_RAW_b1_1618_35_F
MSSB_Proteomics_PFC_RAW_b1_1622_06_M
MSSB_Proteomics_PFC_RAW_b1_1639_26_M
MSSB_Proteomics_PFC_RAW_b1_1643_13_M
MSSB_Proteomics_PFC_RAW_b1_1645_20_F
MSSB_Proteomics_PFC_RAW_b1_1674_11_F
MSSB_Proteomics_PFC_RAW_b1_1676_30_F
MSSB_Proteomics_PFC_RAW_b1_1679_05_M
MSSB_Proteomics_PFC_RAW_b1_1681_32_F
MSSB_Proteomics_PFC_RAW_b1_1683_25_F
MSSB_Proteomics_PFC_RAW_b1_1687_33_M
MSSB_Proteomics_PFC_RAW_b1_1690_18_F
MSSB_Proteomics_PFC_RAW_b1_1709_17_F
MSSB_Proteomics_PFC_RAW_b1_1712_24_M
MSSB_Proteomics_PFC_RAW_b1_1724_37_F
MSSB_Proteomics_PFC_RAW_b1_1728_36_F
MSSB_Proteomics_PFC_RAW_b1_1729_34_F
MSSB_Proteomics_PFC_RAW_b1_1735_42_F
MSSB_Proteomics_PFC_RAW_b1_1745_04_F
MSSB_Proteomics_PFC_RAW_b1_1746_19_F
MSSB_Proteomics_PFC_RAW_b1_1748_14_M
MSSB_Proteomics_PFC_RAW_b1_1754_09_M
MSSB_Proteomics_PFC_RAW_b1_1755_27_M
MSSB_Proteomics_PFC_RAW_b1_bmgis_01
MSSB_Proteomics_PFC_RAW_b1_bmgis_22
MSSB_Proteomics_PFC_RAW_b1_bmgis_43
MSSB_Proteomics_PFC_RAW_b2_1502_33_F
MSSB_Proteomics_PFC_RAW_b2_1509_31_F
MSSB_Proteomics_PFC_RAW_b2_1530_03_F
MSSB_Proteomics_PFC_RAW_b2_1531_37_F
MSSB_Proteomics_PFC_RAW_b2_1534_41_F
MSSB_Proteomics_PFC_RAW_b2_1539_11_F
MSSB_Proteomics_PFC_RAW_b2_1550_14_F
MSSB_Proteomics_PFC_RAW_b2_1553_25_F
MSSB_Proteomics_PFC_RAW_b2_1555_12_F
MSSB_Proteomics_PFC_RAW_b2_1563_13_F
MSSB_Proteomics_PFC_RAW_b2_1581_20_F
MSSB_Proteomics_PFC_RAW_b2_1582_35_F
MSSB_Proteomics_PFC_RAW_b2_1604_04_F
MSSB_Proteomics_PFC_RAW_b2_1632_42_F
MSSB_Proteomics_PFC_RAW_b2_1642_36_F
MSSB_Proteomics_PFC_RAW_b2_1644_38_M
MSSB_Proteomics_PFC_RAW_b2_1656_28_F
MSSB_Proteomics_PFC_RAW_b2_1661_21_M
MSSB_Proteomics_PFC_RAW_b2_1670_27_M
MSSB_Proteomics_PFC_RAW_b2_1672_17_M
MSSB_Proteomics_PFC_RAW_b2_1677_05_F
MSSB_Proteomics_PFC_RAW_b2_1680_29_F
MSSB_Proteomics_PFC_RAW_b2_1682_19_F
MSSB_Proteomics_PFC_RAW_b2_1685_07_M
MSSB_Proteomics_PFC_RAW_b2_1706_24_M
MSSB_Proteomics_PFC_RAW_b2_1708_16_F
MSSB_Proteomics_PFC_RAW_b2_1713_10_M
MSSB_Proteomics_PFC_RAW_b2_1715_08_M
MSSB_Proteomics_PFC_RAW_b2_1720_18_M
MSSB_Proteomics_PFC_RAW_b2_1723_32_F
MSSB_Proteomics_PFC_RAW_b2_1730_26_F
MSSB_Proteomics_PFC_RAW_b2_1739_30_F
MSSB_Proteomics_PFC_RAW_b2_1741_06_F
MSSB_Proteomics_PFC_RAW_b2_1742_15_M
MSSB_Proteomics_PFC_RAW_b2_1743_39_F
MSSB_Proteomics_PFC_RAW_b2_1747_40_F
MSSB_Proteomics_PFC_RAW_b2_1749_09_M
MSSB_Proteomics_PFC_RAW_b2_1758_34_F
MSSB_Proteomics_PFC_RAW_b2_bmgis_01
MSSB_Proteomics_PFC_RAW_b2_bmgis_22
MSSB_Proteomics_PFC_RAW_b2_bmgis_43
MSSB_Proteomics_PFC_RAW_b3_1499_21_F
MSSB_Proteomics_PFC_RAW_b3_1510_24_M
MSSB_Proteomics_PFC_RAW_b3_1523_06_F
MSSB_Proteomics_PFC_RAW_b3_1533_40_M
MSSB_Proteomics_PFC_RAW_b3_1544_34_F
MSSB_Proteomics_PFC_RAW_b3_1552_33_F
MSSB_Proteomics_PFC_RAW_b3_1554_35_M
MSSB_Proteomics_PFC_RAW_b3_1561_03_F
MSSB_Proteomics_PFC_RAW_b3_1562_28_M
MSSB_Proteomics_PFC_RAW_b3_1575_16_F
MSSB_Proteomics_PFC_RAW_b3_1585_27_F
MSSB_Proteomics_PFC_RAW_b3_1590_25_F
MSSB_Proteomics_PFC_RAW_b3_1591_29_F
MSSB_Proteomics_PFC_RAW_b3_1592_41_M
MSSB_Proteomics_PFC_RAW_b3_1598_07_F
MSSB_Proteomics_PFC_RAW_b3_1600_04_M
MSSB_Proteomics_PFC_RAW_b3_1606_18_M
MSSB_Proteomics_PFC_RAW_b3_1616_10_M
MSSB_Proteomics_PFC_RAW_b3_1629_17_M
MSSB_Proteomics_PFC_RAW_b3_1630_13_F
MSSB_Proteomics_PFC_RAW_b3_1640_38_F
MSSB_Proteomics_PFC_RAW_b3_1641_31_F
MSSB_Proteomics_PFC_RAW_b3_1647_09_F
MSSB_Proteomics_PFC_RAW_b3_1654_14_F
MSSB_Proteomics_PFC_RAW_b3_1662_15_F
MSSB_Proteomics_PFC_RAW_b3_1665_20_F
MSSB_Proteomics_PFC_RAW_b3_1675_08_F
MSSB_Proteomics_PFC_RAW_b3_1701_12_F
MSSB_Proteomics_PFC_RAW_b3_1711_11_F
MSSB_Proteomics_PFC_RAW_b3_1714_26_M
MSSB_Proteomics_PFC_RAW_b3_1727_42_M
MSSB_Proteomics_PFC_RAW_b3_1737_36_F
MSSB_Proteomics_PFC_RAW_b3_1744_37_F
MSSB_Proteomics_PFC_RAW_b3_1753_32_F
MSSB_Proteomics_PFC_RAW_b3_1759_05_F
MSSB_Proteomics_PFC_RAW_b3_bmgis_01
MSSB_Proteomics_PFC_RAW_b3_bmgis_22
MSSB_Proteomics_PFC_RAW_b3_bmgis_43
MSSB_Proteomics_PFC_RAW_b4_1496_10_F
MSSB_Proteomics_PFC_RAW_b4_1501_03_F
MSSB_Proteomics_PFC_RAW_b4_1505_16_F
MSSB_Proteomics_PFC_RAW_b4_1507_08_M
MSSB_Proteomics_PFC_RAW_b4_1511_41_F
MSSB_Proteomics_PFC_RAW_b4_1512_19_F
MSSB_Proteomics_PFC_RAW_b4_1513_42_F
MSSB_Proteomics_PFC_RAW_b4_1518_07_F
MSSB_Proteomics_PFC_RAW_b4_1526_29_F
MSSB_Proteomics_PFC_RAW_b4_1528_37_M
MSSB_Proteomics_PFC_RAW_b4_1529_15_F
MSSB_Proteomics_PFC_RAW_b4_1549_21_F
MSSB_Proteomics_PFC_RAW_b4_1565_31_M
MSSB_Proteomics_PFC_RAW_b4_1569_28_F
MSSB_Proteomics_PFC_RAW_b4_1574_14_F
MSSB_Proteomics_PFC_RAW_b4_1584_36_M
MSSB_Proteomics_PFC_RAW_b4_1588_20_F
MSSB_Proteomics_PFC_RAW_b4_1602_24_F
MSSB_Proteomics_PFC_RAW_b4_1607_33_F
MSSB_Proteomics_PFC_RAW_b4_1608_17_F
MSSB_Proteomics_PFC_RAW_b4_1620_40_F
MSSB_Proteomics_PFC_RAW_b4_1626_25_F
MSSB_Proteomics_PFC_RAW_b4_1627_05_M
MSSB_Proteomics_PFC_RAW_b4_1649_06_M
MSSB_Proteomics_PFC_RAW_b4_1667_39_F
MSSB_Proteomics_PFC_RAW_b4_1673_09_F
MSSB_Proteomics_PFC_RAW_b4_1684_35_M
MSSB_Proteomics_PFC_RAW_b4_1686_13_M
MSSB_Proteomics_PFC_RAW_b4_1688_27_M
MSSB_Proteomics_PFC_RAW_b4_1691_18_M
MSSB_Proteomics_PFC_RAW_b4_1695_38_M
MSSB_Proteomics_PFC_RAW_b4_1717_04_F
MSSB_Proteomics_PFC_RAW_b4_1733_11_M
MSSB_Proteomics_PFC_RAW_b4_1740_32_F
MSSB_Proteomics_PFC_RAW_b4_1756_26_F
MSSB_Proteomics_PFC_RAW_b4_bmgis_01
MSSB_Proteomics_PFC_RAW_b4_bmgis_22
MSSB_Proteomics_PFC_RAW_b4_bmgis_43
MSSB_Proteomics_PFC_RAW_b5_1500_07_F
MSSB_Proteomics_PFC_RAW_b5_1519_39_M
MSSB_Proteomics_PFC_RAW_b5_1525_05_F
MSSB_Proteomics_PFC_RAW_b5_1543_31_F
MSSB_Proteomics_PFC_RAW_b5_1551_03_M
MSSB_Proteomics_PFC_RAW_b5_1571_19_M
MSSB_Proteomics_PFC_RAW_b5_1576_06_F
MSSB_Proteomics_PFC_RAW_b5_1577_08_M
MSSB_Proteomics_PFC_RAW_b5_1579_10_F
MSSB_Proteomics_PFC_RAW_b5_1580_26_F
MSSB_Proteomics_PFC_RAW_b5_1586_12_F
MSSB_Proteomics_PFC_RAW_b5_1589_15_M
MSSB_Proteomics_PFC_RAW_b5_1593_25_M
MSSB_Proteomics_PFC_RAW_b5_1599_29_F
MSSB_Proteomics_PFC_RAW_b5_1609_41_F
MSSB_Proteomics_PFC_RAW_b5_1621_38_F
MSSB_Proteomics_PFC_RAW_b5_1631_28_F
MSSB_Proteomics_PFC_RAW_b5_1633_27_M
MSSB_Proteomics_PFC_RAW_b5_1636_24_M
MSSB_Proteomics_PFC_RAW_b5_1650_37_F
MSSB_Proteomics_PFC_RAW_b5_1653_04_F
MSSB_Proteomics_PFC_RAW_b5_1657_33_F
MSSB_Proteomics_PFC_RAW_b5_1658_14_F
MSSB_Proteomics_PFC_RAW_b5_1668_11_F
MSSB_Proteomics_PFC_RAW_b5_1669_32_F
MSSB_Proteomics_PFC_RAW_b5_1671_13_M
MSSB_Proteomics_PFC_RAW_b5_1678_17_F
MSSB_Proteomics_PFC_RAW_b5_1689_09_F
MSSB_Proteomics_PFC_RAW_b5_1696_36_F
MSSB_Proteomics_PFC_RAW_b5_1698_30_M
MSSB_Proteomics_PFC_RAW_b5_1700_18_M
MSSB_Proteomics_PFC_RAW_b5_1721_40_F
MSSB_Proteomics_PFC_RAW_b5_1736_42_F
MSSB_Proteomics_PFC_RAW_b5_1751_34_M
MSSB_Proteomics_PFC_RAW_b5_1757_35_F
MSSB_Proteomics_PFC_RAW_b5_bmgis_22
MSSB_Proteomics_PFC_RAW_b5_bmgis_43
MSSB_Proteomics_PFC_RAW_b6_1494_10_F
MSSB_Proteomics_PFC_RAW_b6_1503_32_F
MSSB_Proteomics_PFC_RAW_b6_1508_16_F
MSSB_Proteomics_PFC_RAW_b6_1514_05_M
MSSB_Proteomics_PFC_RAW_b6_1524_25_M
MSSB_Proteomics_PFC_RAW_b6_1527_36_F
MSSB_Proteomics_PFC_RAW_b6_1537_18_M
MSSB_Proteomics_PFC_RAW_b6_1541_13_M
MSSB_Proteomics_PFC_RAW_b6_1557_17_F
MSSB_Proteomics_PFC_RAW_b6_1564_28_F
MSSB_Proteomics_PFC_RAW_b6_1570_39_F
MSSB_Proteomics_PFC_RAW_b6_1587_04_F
MSSB_Proteomics_PFC_RAW_b6_1612_27_F
MSSB_Proteomics_PFC_RAW_b6_1613_11_F
MSSB_Proteomics_PFC_RAW_b6_1614_20_F
MSSB_Proteomics_PFC_RAW_b6_1615_40_M
MSSB_Proteomics_PFC_RAW_b6_1619_12_M
MSSB_Proteomics_PFC_RAW_b6_1624_33_M
MSSB_Proteomics_PFC_RAW_b6_1646_41_M
MSSB_Proteomics_PFC_RAW_b6_1648_35_M
MSSB_Proteomics_PFC_RAW_b6_1651_24_M
MSSB_Proteomics_PFC_RAW_b6_1652_15_M
MSSB_Proteomics_PFC_RAW_b6_1659_07_F
MSSB_Proteomics_PFC_RAW_b6_1660_14_F
MSSB_Proteomics_PFC_RAW_b6_1702_34_F
MSSB_Proteomics_PFC_RAW_b6_1703_09_M
MSSB_Proteomics_PFC_RAW_b6_1704_29_F
MSSB_Proteomics_PFC_RAW_b6_1707_38_M
MSSB_Proteomics_PFC_RAW_b6_1716_03_F
MSSB_Proteomics_PFC_RAW_b6_1719_30_M
MSSB_Proteomics_PFC_RAW_b6_1722_26_M
MSSB_Proteomics_PFC_RAW_b6_1734_19_F
MSSB_Proteomics_PFC_RAW_b6_bmgis_01
MSSB_Proteomics_PFC_RAW_b6_bmgis_22
MSSB_Proteomics_PFC_RAW_b7_1495_37_F
MSSB_Proteomics_PFC_RAW_b7_1504_11_F
MSSB_Proteomics_PFC_RAW_b7_1506_35_F
MSSB_Proteomics_PFC_RAW_b7_1516_14_M
MSSB_Proteomics_PFC_RAW_b7_1520_13_F
MSSB_Proteomics_PFC_RAW_b7_1521_08_F
MSSB_Proteomics_PFC_RAW_b7_1522_34_F
MSSB_Proteomics_PFC_RAW_b7_1536_12_M
MSSB_Proteomics_PFC_RAW_b7_1546_10_M
MSSB_Proteomics_PFC_RAW_b7_1547_17_M
MSSB_Proteomics_PFC_RAW_b7_1559_19_F
MSSB_Proteomics_PFC_RAW_b7_1560_06_M
MSSB_Proteomics_PFC_RAW_b7_1568_42_M
MSSB_Proteomics_PFC_RAW_b7_1573_41_M
MSSB_Proteomics_PFC_RAW_b7_1594_24_M
MSSB_Proteomics_PFC_RAW_b7_1597_07_F
MSSB_Proteomics_PFC_RAW_b7_1605_29_F
MSSB_Proteomics_PFC_RAW_b7_1610_38_F
MSSB_Proteomics_PFC_RAW_b7_1611_31_M
MSSB_Proteomics_PFC_RAW_b7_1623_39_F
MSSB_Proteomics_PFC_RAW_b7_1625_26_F
MSSB_Proteomics_PFC_RAW_b7_1628_16_F
MSSB_Proteomics_PFC_RAW_b7_1634_33_F
MSSB_Proteomics_PFC_RAW_b7_1638_20_F
MSSB_Proteomics_PFC_RAW_b7_1655_18_M
MSSB_Proteomics_PFC_RAW_b7_1663_04_F
MSSB_Proteomics_PFC_RAW_b7_1664_30_F
MSSB_Proteomics_PFC_RAW_b7_1705_40_F
MSSB_Proteomics_PFC_RAW_b7_1710_25_F
MSSB_Proteomics_PFC_RAW_b7_1718_27_F
MSSB_Proteomics_PFC_RAW_b7_1726_36_M
MSSB_Proteomics_PFC_RAW_b7_1732_09_M
MSSB_Proteomics_PFC_RAW_b7_1752_03_F
MSSB_Proteomics_PFC_RAW_b7_bmgis_01
MSSB_Proteomics_PFC_RAW_b7_bmgis_22
MSSB_Proteomics_PFC_RAW_b7_bmgis_43
MSSB_Proteomics_PFC_RAW_r2b7_1504_11_F
MSSB_Proteomics_PFC_RAW_r2b7_1516_14_M
MSSB_Proteomics_PFC_RAW_r2b7_1521_08_F
MSSB_Proteomics_PFC_RAW_r2b7_1536_12_M
MSSB_Proteomics_PFC_RAW_r2b7_1546_10_M
MSSB_Proteomics_PFC_RAW_r2b7_1559_19_F
MSSB_Proteomics_PFC_RAW_r2b7_1560_06_M
MSSB_Proteomics_PFC_RAW_r2b7_1578_21_M
MSSB_Proteomics_PFC_RAW_r2b7_1597_07_F
MSSB_Proteomics_PFC_RAW_r2b7_1628_16_F
MSSB_Proteomics_PFC_RAW_r2b7_1638_20_F
MSSB_Proteomics_PFC_RAW_r2b7_1655_18_M
MSSB_Proteomics_PFC_RAW_r2b7_1663_04_F
MSSB_Proteomics_PFC_RAW_r2b7_1697_15_M
MSSB_Proteomics_PFC_RAW_r2b7_1732_09_M
MSSB_Proteomics_PFC_RAW_r2b7_1752_03_F
MSSB_Proteomics_PFC_RAW_r2b7_bmgis_01

## Sheet: Data usage - Figure 1A and 1C
Detailed data usage for Figure 1:
Downloaded raw data files were first converted to mzML and were used in the following groupings for Figure 1A and Figure 1C:
Figure 1A - Minimum RAM requirements for the IonQuant tool. X-axis file sizes in GB for (measured in grey): 10, 25, 50, 100, 200, 300, 350 files.
Figure 1C - Runtime analysis of LFQ-MBR (DDA) workflow. X-axis indicating file sizes for: 10, 50, 200, and 350 files.
10 files:
MSBB_Proteomics_PFC_RAW_r2b7_bmgis_22
MSSB_Proteomics_PFC_RAW_b1_1497_21_F
MSSB_Proteomics_PFC_RAW_b1_1515_07_F
MSSB_Proteomics_PFC_RAW_b1_1517_40_F
MSSB_Proteomics_PFC_RAW_b1_1535_29_F
MSSB_Proteomics_PFC_RAW_b1_1538_15_F
MSSB_Proteomics_PFC_RAW_b1_1540_38_F
MSSB_Proteomics_PFC_RAW_b1_1542_12_F
MSSB_Proteomics_PFC_RAW_b1_1556_16_F
MSSB_Proteomics_PFC_RAW_b1_1566_41_F
25 files:
MSBB_Proteomics_PFC_RAW_r2b7_bmgis_22
MSSB_Proteomics_PFC_RAW_b1_1497_21_F
MSSB_Proteomics_PFC_RAW_b1_1515_07_F
MSSB_Proteomics_PFC_RAW_b1_1517_40_F
MSSB_Proteomics_PFC_RAW_b1_1535_29_F
MSSB_Proteomics_PFC_RAW_b1_1538_15_F
MSSB_Proteomics_PFC_RAW_b1_1540_38_F
MSSB_Proteomics_PFC_RAW_b1_1542_12_F
MSSB_Proteomics_PFC_RAW_b1_1556_16_F
MSSB_Proteomics_PFC_RAW_b1_1566_41_F
MSSB_Proteomics_PFC_RAW_b1_1583_10_F
MSSB_Proteomics_PFC_RAW_b1_1595_08_M
MSSB_Proteomics_PFC_RAW_b1_1596_39_F
MSSB_Proteomics_PFC_RAW_b1_1601_03_F
MSSB_Proteomics_PFC_RAW_b1_1603_28_F
MSSB_Proteomics_PFC_RAW_b1_1618_35_F
MSSB_Proteomics_PFC_RAW_b1_1622_06_M
MSSB_Proteomics_PFC_RAW_b1_1639_26_M
MSSB_Proteomics_PFC_RAW_b1_1643_13_M
MSSB_Proteomics_PFC_RAW_b1_1645_20_F
MSSB_Proteomics_PFC_RAW_b1_1674_11_F
MSSB_Proteomics_PFC_RAW_b1_1676_30_F
MSSB_Proteomics_PFC_RAW_b1_1679_05_M
MSSB_Proteomics_PFC_RAW_b1_1681_32_F
MSSB_Proteomics_PFC_RAW_b1_1683_25_F
50 files:
MSBB_Proteomics_PFC_RAW_r2b7_bmgis_22
MSSB_Proteomics_PFC_RAW_b1_1497_21_F
MSSB_Proteomics_PFC_RAW_b1_1515_07_F
MSSB_Proteomics_PFC_RAW_b1_1517_40_F
MSSB_Proteomics_PFC_RAW_b1_1535_29_F
MSSB_Proteomics_PFC_RAW_b1_1538_15_F
MSSB_Proteomics_PFC_RAW_b1_1540_38_F
MSSB_Proteomics_PFC_RAW_b1_1542_12_F
MSSB_Proteomics_PFC_RAW_b1_1556_16_F
MSSB_Proteomics_PFC_RAW_b1_1566_41_F
MSSB_Proteomics_PFC_RAW_b1_1583_10_F
MSSB_Proteomics_PFC_RAW_b1_1595_08_M
MSSB_Proteomics_PFC_RAW_b1_1596_39_F
MSSB_Proteomics_PFC_RAW_b1_1601_03_F
MSSB_Proteomics_PFC_RAW_b1_1603_28_F
MSSB_Proteomics_PFC_RAW_b1_1618_35_F
MSSB_Proteomics_PFC_RAW_b1_1622_06_M
MSSB_Proteomics_PFC_RAW_b1_1639_26_M
MSSB_Proteomics_PFC_RAW_b1_1643_13_M
MSSB_Proteomics_PFC_RAW_b1_1645_20_F
MSSB_Proteomics_PFC_RAW_b1_1674_11_F
MSSB_Proteomics_PFC_RAW_b1_1676_30_F
MSSB_Proteomics_PFC_RAW_b1_1679_05_M
MSSB_Proteomics_PFC_RAW_b1_1681_32_F
MSSB_Proteomics_PFC_RAW_b1_1683_25_F
MSSB_Proteomics_PFC_RAW_b1_1687_33_M
MSSB_Proteomics_PFC_RAW_b1_1690_18_F
MSSB_Proteomics_PFC_RAW_b1_1709_17_F
MSSB_Proteomics_PFC_RAW_b1_1712_24_M
MSSB_Proteomics_PFC_RAW_b1_1724_37_F
MSSB_Proteomics_PFC_RAW_b1_1728_36_F
MSSB_Proteomics_PFC_RAW_b1_1729_34_F
MSSB_Proteomics_PFC_RAW_b1_1735_42_F
MSSB_Proteomics_PFC_RAW_b1_1745_04_F
MSSB_Proteomics_PFC_RAW_b1_1746_19_F
MSSB_Proteomics_PFC_RAW_b1_1748_14_M
MSSB_Proteomics_PFC_RAW_b1_1754_09_M
MSSB_Proteomics_PFC_RAW_b1_1755_27_M
MSSB_Proteomics_PFC_RAW_b1_bmgis_01
MSSB_Proteomics_PFC_RAW_b1_bmgis_22
MSSB_Proteomics_PFC_RAW_b1_bmgis_43
MSSB_Proteomics_PFC_RAW_b2_1502_33_F
MSSB_Proteomics_PFC_RAW_b2_1509_31_F
MSSB_Proteomics_PFC_RAW_b2_1530_03_F
MSSB_Proteomics_PFC_RAW_b2_1531_37_F
MSSB_Proteomics_PFC_RAW_b2_1534_41_F
MSSB_Proteomics_PFC_RAW_b2_1539_11_F
MSSB_Proteomics_PFC_RAW_b2_1550_14_F
MSSB_Proteomics_PFC_RAW_b2_1553_25_F
MSSB_Proteomics_PFC_RAW_b2_1555_12_F
100 files:
MSBB_Proteomics_PFC_RAW_r2b7_bmgis_22
MSSB_Proteomics_PFC_RAW_b1_1497_21_F
MSSB_Proteomics_PFC_RAW_b1_1515_07_F
MSSB_Proteomics_PFC_RAW_b1_1517_40_F
MSSB_Proteomics_PFC_RAW_b1_1535_29_F
MSSB_Proteomics_PFC_RAW_b1_1538_15_F
MSSB_Proteomics_PFC_RAW_b1_1540_38_F
MSSB_Proteomics_PFC_RAW_b1_1542_12_F
MSSB_Proteomics_PFC_RAW_b1_1556_16_F
MSSB_Proteomics_PFC_RAW_b1_1566_41_F
MSSB_Proteomics_PFC_RAW_b1_1583_10_F
MSSB_Proteomics_PFC_RAW_b1_1595_08_M
MSSB_Proteomics_PFC_RAW_b1_1596_39_F
MSSB_Proteomics_PFC_RAW_b1_1601_03_F
MSSB_Proteomics_PFC_RAW_b1_1603_28_F
MSSB_Proteomics_PFC_RAW_b1_1618_35_F
MSSB_Proteomics_PFC_RAW_b1_1622_06_M
MSSB_Proteomics_PFC_RAW_b1_1639_26_M
MSSB_Proteomics_PFC_RAW_b1_1643_13_M
MSSB_Proteomics_PFC_RAW_b1_1645_20_F
MSSB_Proteomics_PFC_RAW_b1_1674_11_F
MSSB_Proteomics_PFC_RAW_b1_1676_30_F
MSSB_Proteomics_PFC_RAW_b1_1679_05_M
MSSB_Proteomics_PFC_RAW_b1_1681_32_F
MSSB_Proteomics_PFC_RAW_b1_1683_25_F
MSSB_Proteomics_PFC_RAW_b1_1687_33_M
MSSB_Proteomics_PFC_RAW_b1_1690_18_F
MSSB_Proteomics_PFC_RAW_b1_1709_17_F
MSSB_Proteomics_PFC_RAW_b1_1712_24_M
MSSB_Proteomics_PFC_RAW_b1_1724_37_F
MSSB_Proteomics_PFC_RAW_b1_1728_36_F
MSSB_Proteomics_PFC_RAW_b1_1729_34_F
MSSB_Proteomics_PFC_RAW_b1_1735_42_F
MSSB_Proteomics_PFC_RAW_b1_1745_04_F
MSSB_Proteomics_PFC_RAW_b1_1746_19_F
MSSB_Proteomics_PFC_RAW_b1_1748_14_M
MSSB_Proteomics_PFC_RAW_b1_1754_09_M
MSSB_Proteomics_PFC_RAW_b1_1755_27_M
MSSB_Proteomics_PFC_RAW_b1_bmgis_01
MSSB_Proteomics_PFC_RAW_b1_bmgis_22
MSSB_Proteomics_PFC_RAW_b1_bmgis_43
MSSB_Proteomics_PFC_RAW_b2_1502_33_F
MSSB_Proteomics_PFC_RAW_b2_1509_31_F
MSSB_Proteomics_PFC_RAW_b2_1530_03_F
MSSB_Proteomics_PFC_RAW_b2_1531_37_F
MSSB_Proteomics_PFC_RAW_b2_1534_41_F
MSSB_Proteomics_PFC_RAW_b2_1539_11_F
MSSB_Proteomics_PFC_RAW_b2_1550_14_F
MSSB_Proteomics_PFC_RAW_b2_1553_25_F
MSSB_Proteomics_PFC_RAW_b2_1555_12_F
MSSB_Proteomics_PFC_RAW_b2_1563_13_F
MSSB_Proteomics_PFC_RAW_b2_1581_20_F
MSSB_Proteomics_PFC_RAW_b2_1582_35_F
MSSB_Proteomics_PFC_RAW_b2_1604_04_F
MSSB_Proteomics_PFC_RAW_b2_1632_42_F
MSSB_Proteomics_PFC_RAW_b2_1642_36_F
MSSB_Proteomics_PFC_RAW_b2_1644_38_M
MSSB_Proteomics_PFC_RAW_b2_1656_28_F
MSSB_Proteomics_PFC_RAW_b2_1661_21_M
MSSB_Proteomics_PFC_RAW_b2_1670_27_M
MSSB_Proteomics_PFC_RAW_b2_1672_17_M
MSSB_Proteomics_PFC_RAW_b2_1677_05_F
MSSB_Proteomics_PFC_RAW_b2_1680_29_F
MSSB_Proteomics_PFC_RAW_b2_1682_19_F
MSSB_Proteomics_PFC_RAW_b2_1685_07_M
MSSB_Proteomics_PFC_RAW_b2_1706_24_M
MSSB_Proteomics_PFC_RAW_b2_1708_16_F
MSSB_Proteomics_PFC_RAW_b2_1713_10_M
MSSB_Proteomics_PFC_RAW_b2_1715_08_M
MSSB_Proteomics_PFC_RAW_b2_1720_18_M
MSSB_Proteomics_PFC_RAW_b2_1723_32_F
MSSB_Proteomics_PFC_RAW_b2_1730_26_F
MSSB_Proteomics_PFC_RAW_b2_1739_30_F
MSSB_Proteomics_PFC_RAW_b2_1741_06_F
MSSB_Proteomics_PFC_RAW_b2_1742_15_M
MSSB_Proteomics_PFC_RAW_b2_1743_39_F
MSSB_Proteomics_PFC_RAW_b2_1747_40_F
MSSB_Proteomics_PFC_RAW_b2_1749_09_M
MSSB_Proteomics_PFC_RAW_b2_1758_34_F
MSSB_Proteomics_PFC_RAW_b2_bmgis_01
MSSB_Proteomics_PFC_RAW_b2_bmgis_22
MSSB_Proteomics_PFC_RAW_b2_bmgis_43
MSSB_Proteomics_PFC_RAW_b3_1499_21_F
MSSB_Proteomics_PFC_RAW_b3_1510_24_M
MSSB_Proteomics_PFC_RAW_b3_1523_06_F
MSSB_Proteomics_PFC_RAW_b3_1533_40_M
MSSB_Proteomics_PFC_RAW_b3_1544_34_F
MSSB_Proteomics_PFC_RAW_b3_1552_33_F
MSSB_Proteomics_PFC_RAW_b3_1554_35_M
MSSB_Proteomics_PFC_RAW_b3_1561_03_F
MSSB_Proteomics_PFC_RAW_b3_1562_28_M
MSSB_Proteomics_PFC_RAW_b3_1575_16_F
MSSB_Proteomics_PFC_RAW_b3_1585_27_F
MSSB_Proteomics_PFC_RAW_b3_1590_25_F
MSSB_Proteomics_PFC_RAW_b3_1591_29_F
MSSB_Proteomics_PFC_RAW_b3_1592_41_M
MSSB_Proteomics_PFC_RAW_b3_1598_07_F
MSSB_Proteomics_PFC_RAW_b3_1600_04_M
MSSB_Proteomics_PFC_RAW_b3_1606_18_M
MSSB_Proteomics_PFC_RAW_b3_1616_10_M
200 files:
MSBB_Proteomics_PFC_RAW_r2b7_bmgis_22
MSSB_Proteomics_PFC_RAW_b1_1497_21_F
MSSB_Proteomics_PFC_RAW_b1_1515_07_F
MSSB_Proteomics_PFC_RAW_b1_1517_40_F
MSSB_Proteomics_PFC_RAW_b1_1535_29_F
MSSB_Proteomics_PFC_RAW_b1_1538_15_F
MSSB_Proteomics_PFC_RAW_b1_1540_38_F
MSSB_Proteomics_PFC_RAW_b1_1542_12_F
MSSB_Proteomics_PFC_RAW_b1_1556_16_F
MSSB_Proteomics_PFC_RAW_b1_1566_41_F
MSSB_Proteomics_PFC_RAW_b1_1583_10_F
MSSB_Proteomics_PFC_RAW_b1_1595_08_M
MSSB_Proteomics_PFC_RAW_b1_1596_39_F
MSSB_Proteomics_PFC_RAW_b1_1601_03_F
MSSB_Proteomics_PFC_RAW_b1_1603_28_F
MSSB_Proteomics_PFC_RAW_b1_1618_35_F
MSSB_Proteomics_PFC_RAW_b1_1622_06_M
MSSB_Proteomics_PFC_RAW_b1_1639_26_M
MSSB_Proteomics_PFC_RAW_b1_1643_13_M
MSSB_Proteomics_PFC_RAW_b1_1645_20_F
MSSB_Proteomics_PFC_RAW_b1_1674_11_F
MSSB_Proteomics_PFC_RAW_b1_1676_30_F
MSSB_Proteomics_PFC_RAW_b1_1679_05_M
MSSB_Proteomics_PFC_RAW_b1_1681_32_F
MSSB_Proteomics_PFC_RAW_b1_1683_25_F
MSSB_Proteomics_PFC_RAW_b1_1687_33_M
MSSB_Proteomics_PFC_RAW_b1_1690_18_F
MSSB_Proteomics_PFC_RAW_b1_1709_17_F
MSSB_Proteomics_PFC_RAW_b1_1712_24_M
MSSB_Proteomics_PFC_RAW_b1_1724_37_F
MSSB_Proteomics_PFC_RAW_b1_1728_36_F
MSSB_Proteomics_PFC_RAW_b1_1729_34_F
MSSB_Proteomics_PFC_RAW_b1_1735_42_F
MSSB_Proteomics_PFC_RAW_b1_1745_04_F
MSSB_Proteomics_PFC_RAW_b1_1746_19_F
MSSB_Proteomics_PFC_RAW_b1_1748_14_M
MSSB_Proteomics_PFC_RAW_b1_1754_09_M
MSSB_Proteomics_PFC_RAW_b1_1755_27_M
MSSB_Proteomics_PFC_RAW_b1_bmgis_01
MSSB_Proteomics_PFC_RAW_b1_bmgis_22
MSSB_Proteomics_PFC_RAW_b1_bmgis_43
MSSB_Proteomics_PFC_RAW_b2_1502_33_F
MSSB_Proteomics_PFC_RAW_b2_1509_31_F
MSSB_Proteomics_PFC_RAW_b2_1530_03_F
MSSB_Proteomics_PFC_RAW_b2_1531_37_F
MSSB_Proteomics_PFC_RAW_b2_1534_41_F
MSSB_Proteomics_PFC_RAW_b2_1539_11_F
MSSB_Proteomics_PFC_RAW_b2_1550_14_F
MSSB_Proteomics_PFC_RAW_b2_1553_25_F
MSSB_Proteomics_PFC_RAW_b2_1555_12_F
MSSB_Proteomics_PFC_RAW_b2_1563_13_F
MSSB_Proteomics_PFC_RAW_b2_1581_20_F
MSSB_Proteomics_PFC_RAW_b2_1582_35_F
MSSB_Proteomics_PFC_RAW_b2_1604_04_F
MSSB_Proteomics_PFC_RAW_b2_1632_42_F
MSSB_Proteomics_PFC_RAW_b2_1642_36_F
MSSB_Proteomics_PFC_RAW_b2_1644_38_M
MSSB_Proteomics_PFC_RAW_b2_1656_28_F
MSSB_Proteomics_PFC_RAW_b2_1661_21_M
MSSB_Proteomics_PFC_RAW_b2_1670_27_M
MSSB_Proteomics_PFC_RAW_b2_1672_17_M
MSSB_Proteomics_PFC_RAW_b2_1677_05_F
MSSB_Proteomics_PFC_RAW_b2_1680_29_F
MSSB_Proteomics_PFC_RAW_b2_1682_19_F
MSSB_Proteomics_PFC_RAW_b2_1685_07_M
MSSB_Proteomics_PFC_RAW_b2_1706_24_M
MSSB_Proteomics_PFC_RAW_b2_1708_16_F
MSSB_Proteomics_PFC_RAW_b2_1713_10_M
MSSB_Proteomics_PFC_RAW_b2_1715_08_M
MSSB_Proteomics_PFC_RAW_b2_1720_18_M
MSSB_Proteomics_PFC_RAW_b2_1723_32_F
MSSB_Proteomics_PFC_RAW_b2_1730_26_F
MSSB_Proteomics_PFC_RAW_b2_1739_30_F
MSSB_Proteomics_PFC_RAW_b2_1741_06_F
MSSB_Proteomics_PFC_RAW_b2_1742_15_M
MSSB_Proteomics_PFC_RAW_b2_1743_39_F
MSSB_Proteomics_PFC_RAW_b2_1747_40_F
MSSB_Proteomics_PFC_RAW_b2_1749_09_M
MSSB_Proteomics_PFC_RAW_b2_1758_34_F
MSSB_Proteomics_PFC_RAW_b2_bmgis_01
MSSB_Proteomics_PFC_RAW_b2_bmgis_22
MSSB_Proteomics_PFC_RAW_b2_bmgis_43
MSSB_Proteomics_PFC_RAW_b3_1499_21_F
MSSB_Proteomics_PFC_RAW_b3_1510_24_M
MSSB_Proteomics_PFC_RAW_b3_1523_06_F
MSSB_Proteomics_PFC_RAW_b3_1533_40_M
MSSB_Proteomics_PFC_RAW_b3_1544_34_F
MSSB_Proteomics_PFC_RAW_b3_1552_33_F
MSSB_Proteomics_PFC_RAW_b3_1554_35_M
MSSB_Proteomics_PFC_RAW_b3_1561_03_F
MSSB_Proteomics_PFC_RAW_b3_1562_28_M
MSSB_Proteomics_PFC_RAW_b3_1575_16_F
MSSB_Proteomics_PFC_RAW_b3_1585_27_F
MSSB_Proteomics_PFC_RAW_b3_1590_25_F
MSSB_Proteomics_PFC_RAW_b3_1591_29_F
MSSB_Proteomics_PFC_RAW_b3_1592_41_M
MSSB_Proteomics_PFC_RAW_b3_1598_07_F
MSSB_Proteomics_PFC_RAW_b3_1600_04_M
MSSB_Proteomics_PFC_RAW_b3_1606_18_M
MSSB_Proteomics_PFC_RAW_b3_1616_10_M
MSSB_Proteomics_PFC_RAW_b3_1629_17_M
MSSB_Proteomics_PFC_RAW_b3_1630_13_F
MSSB_Proteomics_PFC_RAW_b3_1640_38_F
MSSB_Proteomics_PFC_RAW_b3_1641_31_F
MSSB_Proteomics_PFC_RAW_b3_1647_09_F
MSSB_Proteomics_PFC_RAW_b3_1654_14_F
MSSB_Proteomics_PFC_RAW_b3_1662_15_F
MSSB_Proteomics_PFC_RAW_b3_1665_20_F
MSSB_Proteomics_PFC_RAW_b3_1675_08_F
MSSB_Proteomics_PFC_RAW_b3_1701_12_F
MSSB_Proteomics_PFC_RAW_b3_1711_11_F
MSSB_Proteomics_PFC_RAW_b3_1714_26_M
MSSB_Proteomics_PFC_RAW_b3_1727_42_M
MSSB_Proteomics_PFC_RAW_b3_1737_36_F
MSSB_Proteomics_PFC_RAW_b3_1744_37_F
MSSB_Proteomics_PFC_RAW_b3_1753_32_F
MSSB_Proteomics_PFC_RAW_b3_1759_05_F
MSSB_Proteomics_PFC_RAW_b3_bmgis_01
MSSB_Proteomics_PFC_RAW_b3_bmgis_22
MSSB_Proteomics_PFC_RAW_b3_bmgis_43
MSSB_Proteomics_PFC_RAW_b4_1496_10_F
MSSB_Proteomics_PFC_RAW_b4_1501_03_F
MSSB_Proteomics_PFC_RAW_b4_1505_16_F
MSSB_Proteomics_PFC_RAW_b4_1507_08_M
MSSB_Proteomics_PFC_RAW_b4_1511_41_F
MSSB_Proteomics_PFC_RAW_b4_1512_19_F
MSSB_Proteomics_PFC_RAW_b4_1513_42_F
MSSB_Proteomics_PFC_RAW_b4_1518_07_F
MSSB_Proteomics_PFC_RAW_b4_1526_29_F
MSSB_Proteomics_PFC_RAW_b4_1528_37_M
MSSB_Proteomics_PFC_RAW_b4_1529_15_F
MSSB_Proteomics_PFC_RAW_b4_1549_21_F
MSSB_Proteomics_PFC_RAW_b4_1565_31_M
MSSB_Proteomics_PFC_RAW_b4_1569_28_F
MSSB_Proteomics_PFC_RAW_b4_1574_14_F
MSSB_Proteomics_PFC_RAW_b4_1584_36_M
MSSB_Proteomics_PFC_RAW_b4_1588_20_F
MSSB_Proteomics_PFC_RAW_b4_1602_24_F
MSSB_Proteomics_PFC_RAW_b4_1607_33_F
MSSB_Proteomics_PFC_RAW_b4_1608_17_F
MSSB_Proteomics_PFC_RAW_b4_1620_40_F
MSSB_Proteomics_PFC_RAW_b4_1626_25_F
MSSB_Proteomics_PFC_RAW_b4_1627_05_M
MSSB_Proteomics_PFC_RAW_b4_1649_06_M
MSSB_Proteomics_PFC_RAW_b4_1667_39_F
MSSB_Proteomics_PFC_RAW_b4_1673_09_F
MSSB_Proteomics_PFC_RAW_b4_1684_35_M
MSSB_Proteomics_PFC_RAW_b4_1686_13_M
MSSB_Proteomics_PFC_RAW_b4_1688_27_M
MSSB_Proteomics_PFC_RAW_b4_1691_18_M
MSSB_Proteomics_PFC_RAW_b4_1695_38_M
MSSB_Proteomics_PFC_RAW_b4_1717_04_F
MSSB_Proteomics_PFC_RAW_b4_1733_11_M
MSSB_Proteomics_PFC_RAW_b4_1740_32_F
MSSB_Proteomics_PFC_RAW_b4_1756_26_F
MSSB_Proteomics_PFC_RAW_b4_bmgis_01
MSSB_Proteomics_PFC_RAW_b4_bmgis_22
MSSB_Proteomics_PFC_RAW_b4_bmgis_43
MSSB_Proteomics_PFC_RAW_b5_1500_07_F
MSSB_Proteomics_PFC_RAW_b5_1519_39_M
MSSB_Proteomics_PFC_RAW_b5_1525_05_F
MSSB_Proteomics_PFC_RAW_b5_1543_31_F
MSSB_Proteomics_PFC_RAW_b5_1551_03_M
MSSB_Proteomics_PFC_RAW_b5_1571_19_M
MSSB_Proteomics_PFC_RAW_b5_1576_06_F
MSSB_Proteomics_PFC_RAW_b5_1577_08_M
MSSB_Proteomics_PFC_RAW_b5_1579_10_F
MSSB_Proteomics_PFC_RAW_b5_1580_26_F
MSSB_Proteomics_PFC_RAW_b5_1586_12_F
MSSB_Proteomics_PFC_RAW_b5_1589_15_M
MSSB_Proteomics_PFC_RAW_b5_1593_25_M
MSSB_Proteomics_PFC_RAW_b5_1599_29_F
MSSB_Proteomics_PFC_RAW_b5_1609_41_F
MSSB_Proteomics_PFC_RAW_b5_1621_38_F
MSSB_Proteomics_PFC_RAW_b5_1631_28_F
MSSB_Proteomics_PFC_RAW_b5_1633_27_M
MSSB_Proteomics_PFC_RAW_b5_1636_24_M
MSSB_Proteomics_PFC_RAW_b5_1650_37_F
MSSB_Proteomics_PFC_RAW_b5_1653_04_F
MSSB_Proteomics_PFC_RAW_b5_1657_33_F
MSSB_Proteomics_PFC_RAW_b5_1658_14_F
MSSB_Proteomics_PFC_RAW_b5_1668_11_F
MSSB_Proteomics_PFC_RAW_b5_1669_32_F
MSSB_Proteomics_PFC_RAW_b5_1671_13_M
MSSB_Proteomics_PFC_RAW_b5_1678_17_F
MSSB_Proteomics_PFC_RAW_b5_1689_09_F
MSSB_Proteomics_PFC_RAW_b5_1696_36_F
MSSB_Proteomics_PFC_RAW_b5_1698_30_M
MSSB_Proteomics_PFC_RAW_b5_1700_18_M
MSSB_Proteomics_PFC_RAW_b5_1721_40_F
MSSB_Proteomics_PFC_RAW_b5_1736_42_F
MSSB_Proteomics_PFC_RAW_b5_1751_34_M
MSSB_Proteomics_PFC_RAW_b5_1757_35_F
MSSB_Proteomics_PFC_RAW_b5_bmgis_22
MSSB_Proteomics_PFC_RAW_b5_bmgis_43
MSSB_Proteomics_PFC_RAW_b6_1494_10_F
MSSB_Proteomics_PFC_RAW_b6_1503_32_F
MSSB_Proteomics_PFC_RAW_b6_1508_16_F
MSSB_Proteomics_PFC_RAW_b6_1514_05_M
MSSB_Proteomics_PFC_RAW_b6_1524_25_M
300 files:
MSBB_Proteomics_PFC_RAW_r2b7_bmgis_22
MSBB_Proteomics_PFC_RAW_r2b7_bmgis_22_-_Copy
MSSB_Proteomics_PFC_RAW_b1_1497_21_F
MSSB_Proteomics_PFC_RAW_b1_1497_21_F_-_Copy
MSSB_Proteomics_PFC_RAW_b1_1515_07_F
MSSB_Proteomics_PFC_RAW_b1_1515_07_F_-_Copy
MSSB_Proteomics_PFC_RAW_b1_1517_40_F
MSSB_Proteomics_PFC_RAW_b1_1517_40_F_-_Copy
MSSB_Proteomics_PFC_RAW_b1_1535_29_F
MSSB_Proteomics_PFC_RAW_b1_1535_29_F_-_Copy
MSSB_Proteomics_PFC_RAW_b1_1538_15_F
MSSB_Proteomics_PFC_RAW_b1_1538_15_F_-_Copy
MSSB_Proteomics_PFC_RAW_b1_1540_38_F
MSSB_Proteomics_PFC_RAW_b1_1540_38_F_-_Copy
MSSB_Proteomics_PFC_RAW_b1_1542_12_F
MSSB_Proteomics_PFC_RAW_b1_1542_12_F_-_Copy
MSSB_Proteomics_PFC_RAW_b1_1556_16_F
MSSB_Proteomics_PFC_RAW_b1_1556_16_F_-_Copy
MSSB_Proteomics_PFC_RAW_b1_1566_41_F
MSSB_Proteomics_PFC_RAW_b1_1566_41_F_-_Copy
MSSB_Proteomics_PFC_RAW_b1_1583_10_F
MSSB_Proteomics_PFC_RAW_b1_1583_10_F_-_Copy
MSSB_Proteomics_PFC_RAW_b1_1595_08_M
MSSB_Proteomics_PFC_RAW_b1_1595_08_M_-_Copy
MSSB_Proteomics_PFC_RAW_b1_1596_39_F
MSSB_Proteomics_PFC_RAW_b1_1596_39_F_-_Copy
MSSB_Proteomics_PFC_RAW_b1_1601_03_F
MSSB_Proteomics_PFC_RAW_b1_1601_03_F_-_Copy
MSSB_Proteomics_PFC_RAW_b1_1603_28_F
MSSB_Proteomics_PFC_RAW_b1_1603_28_F_-_Copy
MSSB_Proteomics_PFC_RAW_b1_1618_35_F
MSSB_Proteomics_PFC_RAW_b1_1618_35_F_-_Copy
MSSB_Proteomics_PFC_RAW_b1_1622_06_M
MSSB_Proteomics_PFC_RAW_b1_1622_06_M_-_Copy
MSSB_Proteomics_PFC_RAW_b1_1639_26_M
MSSB_Proteomics_PFC_RAW_b1_1639_26_M_-_Copy
MSSB_Proteomics_PFC_RAW_b1_1643_13_M
MSSB_Proteomics_PFC_RAW_b1_1645_20_F
MSSB_Proteomics_PFC_RAW_b1_1674_11_F
MSSB_Proteomics_PFC_RAW_b1_1676_30_F
MSSB_Proteomics_PFC_RAW_b1_1679_05_M
MSSB_Proteomics_PFC_RAW_b1_1681_32_F
MSSB_Proteomics_PFC_RAW_b1_1683_25_F
MSSB_Proteomics_PFC_RAW_b1_1687_33_M
MSSB_Proteomics_PFC_RAW_b1_1690_18_F
MSSB_Proteomics_PFC_RAW_b1_1709_17_F
MSSB_Proteomics_PFC_RAW_b1_1712_24_M
MSSB_Proteomics_PFC_RAW_b1_1724_37_F
MSSB_Proteomics_PFC_RAW_b1_1728_36_F
MSSB_Proteomics_PFC_RAW_b1_1729_34_F
MSSB_Proteomics_PFC_RAW_b1_1735_42_F
MSSB_Proteomics_PFC_RAW_b1_1745_04_F
MSSB_Proteomics_PFC_RAW_b1_1746_19_F
MSSB_Proteomics_PFC_RAW_b1_1748_14_M
MSSB_Proteomics_PFC_RAW_b1_1754_09_M
MSSB_Proteomics_PFC_RAW_b1_1755_27_M
MSSB_Proteomics_PFC_RAW_b1_bmgis_01
MSSB_Proteomics_PFC_RAW_b1_bmgis_22
MSSB_Proteomics_PFC_RAW_b1_bmgis_43
MSSB_Proteomics_PFC_RAW_b2_1502_33_F
MSSB_Proteomics_PFC_RAW_b2_1509_31_F
MSSB_Proteomics_PFC_RAW_b2_1530_03_F
MSSB_Proteomics_PFC_RAW_b2_1531_37_F
MSSB_Proteomics_PFC_RAW_b2_1534_41_F
MSSB_Proteomics_PFC_RAW_b2_1539_11_F
MSSB_Proteomics_PFC_RAW_b2_1550_14_F
MSSB_Proteomics_PFC_RAW_b2_1553_25_F
MSSB_Proteomics_PFC_RAW_b2_1555_12_F
MSSB_Proteomics_PFC_RAW_b2_1563_13_F
MSSB_Proteomics_PFC_RAW_b2_1581_20_F
MSSB_Proteomics_PFC_RAW_b2_1582_35_F
MSSB_Proteomics_PFC_RAW_b2_1604_04_F
MSSB_Proteomics_PFC_RAW_b2_1632_42_F
MSSB_Proteomics_PFC_RAW_b2_1642_36_F
MSSB_Proteomics_PFC_RAW_b2_1644_38_M
MSSB_Proteomics_PFC_RAW_b2_1656_28_F
MSSB_Proteomics_PFC_RAW_b2_1661_21_M
MSSB_Proteomics_PFC_RAW_b2_1670_27_M
MSSB_Proteomics_PFC_RAW_b2_1672_17_M
MSSB_Proteomics_PFC_RAW_b2_1677_05_F
MSSB_Proteomics_PFC_RAW_b2_1680_29_F
MSSB_Proteomics_PFC_RAW_b2_1682_19_F
MSSB_Proteomics_PFC_RAW_b2_1685_07_M
MSSB_Proteomics_PFC_RAW_b2_1706_24_M
MSSB_Proteomics_PFC_RAW_b2_1708_16_F
MSSB_Proteomics_PFC_RAW_b2_1713_10_M
MSSB_Proteomics_PFC_RAW_b2_1715_08_M
MSSB_Proteomics_PFC_RAW_b2_1720_18_M
MSSB_Proteomics_PFC_RAW_b2_1723_32_F
MSSB_Proteomics_PFC_RAW_b2_1730_26_F
MSSB_Proteomics_PFC_RAW_b2_1739_30_F
MSSB_Proteomics_PFC_RAW_b2_1741_06_F
MSSB_Proteomics_PFC_RAW_b2_1742_15_M
MSSB_Proteomics_PFC_RAW_b2_1743_39_F
MSSB_Proteomics_PFC_RAW_b2_1747_40_F
MSSB_Proteomics_PFC_RAW_b2_1749_09_M
MSSB_Proteomics_PFC_RAW_b2_1758_34_F
MSSB_Proteomics_PFC_RAW_b2_bmgis_01
MSSB_Proteomics_PFC_RAW_b2_bmgis_22
MSSB_Proteomics_PFC_RAW_b2_bmgis_43
MSSB_Proteomics_PFC_RAW_b3_1499_21_F
MSSB_Proteomics_PFC_RAW_b3_1510_24_M
MSSB_Proteomics_PFC_RAW_b3_1523_06_F
MSSB_Proteomics_PFC_RAW_b3_1533_40_M
MSSB_Proteomics_PFC_RAW_b3_1544_34_F
MSSB_Proteomics_PFC_RAW_b3_1552_33_F
MSSB_Proteomics_PFC_RAW_b3_1554_35_M
MSSB_Proteomics_PFC_RAW_b3_1561_03_F
MSSB_Proteomics_PFC_RAW_b3_1562_28_M
MSSB_Proteomics_PFC_RAW_b3_1575_16_F
MSSB_Proteomics_PFC_RAW_b3_1585_27_F
MSSB_Proteomics_PFC_RAW_b3_1590_25_F
MSSB_Proteomics_PFC_RAW_b3_1591_29_F
MSSB_Proteomics_PFC_RAW_b3_1592_41_M
MSSB_Proteomics_PFC_RAW_b3_1598_07_F
MSSB_Proteomics_PFC_RAW_b3_1600_04_M
MSSB_Proteomics_PFC_RAW_b3_1606_18_M
MSSB_Proteomics_PFC_RAW_b3_1616_10_M
MSSB_Proteomics_PFC_RAW_b3_1629_17_M
MSSB_Proteomics_PFC_RAW_b3_1630_13_F
MSSB_Proteomics_PFC_RAW_b3_1640_38_F
MSSB_Proteomics_PFC_RAW_b3_1641_31_F
MSSB_Proteomics_PFC_RAW_b3_1647_09_F
MSSB_Proteomics_PFC_RAW_b3_1654_14_F
MSSB_Proteomics_PFC_RAW_b3_1662_15_F
MSSB_Proteomics_PFC_RAW_b3_1665_20_F
MSSB_Proteomics_PFC_RAW_b3_1675_08_F
MSSB_Proteomics_PFC_RAW_b3_1701_12_F
MSSB_Proteomics_PFC_RAW_b3_1711_11_F
MSSB_Proteomics_PFC_RAW_b3_1714_26_M
MSSB_Proteomics_PFC_RAW_b3_1727_42_M
MSSB_Proteomics_PFC_RAW_b3_1737_36_F
MSSB_Proteomics_PFC_RAW_b3_1744_37_F
MSSB_Proteomics_PFC_RAW_b3_1753_32_F
MSSB_Proteomics_PFC_RAW_b3_1759_05_F
MSSB_Proteomics_PFC_RAW_b3_bmgis_01
MSSB_Proteomics_PFC_RAW_b3_bmgis_22
MSSB_Proteomics_PFC_RAW_b3_bmgis_43
MSSB_Proteomics_PFC_RAW_b4_1496_10_F
MSSB_Proteomics_PFC_RAW_b4_1501_03_F
MSSB_Proteomics_PFC_RAW_b4_1505_16_F
MSSB_Proteomics_PFC_RAW_b4_1507_08_M
MSSB_Proteomics_PFC_RAW_b4_1511_41_F
MSSB_Proteomics_PFC_RAW_b4_1512_19_F
MSSB_Proteomics_PFC_RAW_b4_1513_42_F
MSSB_Proteomics_PFC_RAW_b4_1518_07_F
MSSB_Proteomics_PFC_RAW_b4_1526_29_F
MSSB_Proteomics_PFC_RAW_b4_1528_37_M
MSSB_Proteomics_PFC_RAW_b4_1529_15_F
MSSB_Proteomics_PFC_RAW_b4_1549_21_F
MSSB_Proteomics_PFC_RAW_b4_1565_31_M
MSSB_Proteomics_PFC_RAW_b4_1569_28_F
MSSB_Proteomics_PFC_RAW_b4_1574_14_F
MSSB_Proteomics_PFC_RAW_b4_1584_36_M
MSSB_Proteomics_PFC_RAW_b4_1588_20_F
MSSB_Proteomics_PFC_RAW_b4_1602_24_F
MSSB_Proteomics_PFC_RAW_b4_1607_33_F
MSSB_Proteomics_PFC_RAW_b4_1608_17_F
MSSB_Proteomics_PFC_RAW_b4_1620_40_F
MSSB_Proteomics_PFC_RAW_b4_1626_25_F
MSSB_Proteomics_PFC_RAW_b4_1627_05_M
MSSB_Proteomics_PFC_RAW_b4_1649_06_M
MSSB_Proteomics_PFC_RAW_b4_1667_39_F
MSSB_Proteomics_PFC_RAW_b4_1673_09_F
MSSB_Proteomics_PFC_RAW_b4_1684_35_M
MSSB_Proteomics_PFC_RAW_b4_1686_13_M
MSSB_Proteomics_PFC_RAW_b4_1688_27_M
MSSB_Proteomics_PFC_RAW_b4_1691_18_M
MSSB_Proteomics_PFC_RAW_b4_1695_38_M
MSSB_Proteomics_PFC_RAW_b4_1717_04_F
MSSB_Proteomics_PFC_RAW_b4_1733_11_M
MSSB_Proteomics_PFC_RAW_b4_1740_32_F
MSSB_Proteomics_PFC_RAW_b4_1756_26_F
MSSB_Proteomics_PFC_RAW_b4_bmgis_01
MSSB_Proteomics_PFC_RAW_b4_bmgis_22
MSSB_Proteomics_PFC_RAW_b4_bmgis_43
MSSB_Proteomics_PFC_RAW_b5_1500_07_F
MSSB_Proteomics_PFC_RAW_b5_1519_39_M
MSSB_Proteomics_PFC_RAW_b5_1525_05_F
MSSB_Proteomics_PFC_RAW_b5_1543_31_F
MSSB_Proteomics_PFC_RAW_b5_1551_03_M
MSSB_Proteomics_PFC_RAW_b5_1571_19_M
MSSB_Proteomics_PFC_RAW_b5_1576_06_F
MSSB_Proteomics_PFC_RAW_b5_1577_08_M
MSSB_Proteomics_PFC_RAW_b5_1579_10_F
MSSB_Proteomics_PFC_RAW_b5_1580_26_F
MSSB_Proteomics_PFC_RAW_b5_1586_12_F
MSSB_Proteomics_PFC_RAW_b5_1589_15_M
MSSB_Proteomics_PFC_RAW_b5_1593_25_M
MSSB_Proteomics_PFC_RAW_b5_1599_29_F
MSSB_Proteomics_PFC_RAW_b5_1609_41_F
MSSB_Proteomics_PFC_RAW_b5_1621_38_F
MSSB_Proteomics_PFC_RAW_b5_1631_28_F
MSSB_Proteomics_PFC_RAW_b5_1633_27_M
MSSB_Proteomics_PFC_RAW_b5_1636_24_M
MSSB_Proteomics_PFC_RAW_b5_1650_37_F
MSSB_Proteomics_PFC_RAW_b5_1653_04_F
MSSB_Proteomics_PFC_RAW_b5_1657_33_F
MSSB_Proteomics_PFC_RAW_b5_1658_14_F
MSSB_Proteomics_PFC_RAW_b5_1668_11_F
MSSB_Proteomics_PFC_RAW_b5_1669_32_F
MSSB_Proteomics_PFC_RAW_b5_1671_13_M
MSSB_Proteomics_PFC_RAW_b5_1678_17_F
MSSB_Proteomics_PFC_RAW_b5_1689_09_F
MSSB_Proteomics_PFC_RAW_b5_1696_36_F
MSSB_Proteomics_PFC_RAW_b5_1698_30_M
MSSB_Proteomics_PFC_RAW_b5_1700_18_M
MSSB_Proteomics_PFC_RAW_b5_1721_40_F
MSSB_Proteomics_PFC_RAW_b5_1736_42_F
MSSB_Proteomics_PFC_RAW_b5_1751_34_M
MSSB_Proteomics_PFC_RAW_b5_1757_35_F
MSSB_Proteomics_PFC_RAW_b5_bmgis_22
MSSB_Proteomics_PFC_RAW_b5_bmgis_43
MSSB_Proteomics_PFC_RAW_b6_1494_10_F
MSSB_Proteomics_PFC_RAW_b6_1503_32_F
MSSB_Proteomics_PFC_RAW_b6_1508_16_F
MSSB_Proteomics_PFC_RAW_b6_1514_05_M
MSSB_Proteomics_PFC_RAW_b6_1524_25_M
MSSB_Proteomics_PFC_RAW_b6_1527_36_F
MSSB_Proteomics_PFC_RAW_b6_1537_18_M
MSSB_Proteomics_PFC_RAW_b6_1541_13_M
MSSB_Proteomics_PFC_RAW_b6_1557_17_F
MSSB_Proteomics_PFC_RAW_b6_1564_28_F
MSSB_Proteomics_PFC_RAW_b6_1570_39_F
MSSB_Proteomics_PFC_RAW_b6_1587_04_F
MSSB_Proteomics_PFC_RAW_b6_1612_27_F
MSSB_Proteomics_PFC_RAW_b6_1613_11_F
MSSB_Proteomics_PFC_RAW_b6_1614_20_F
MSSB_Proteomics_PFC_RAW_b6_1615_40_M
MSSB_Proteomics_PFC_RAW_b6_1619_12_M
MSSB_Proteomics_PFC_RAW_b6_1624_33_M
MSSB_Proteomics_PFC_RAW_b6_1646_41_M
MSSB_Proteomics_PFC_RAW_b6_1648_35_M
MSSB_Proteomics_PFC_RAW_b6_1651_24_M
MSSB_Proteomics_PFC_RAW_b6_1652_15_M
MSSB_Proteomics_PFC_RAW_b6_1659_07_F
MSSB_Proteomics_PFC_RAW_b6_1660_14_F
MSSB_Proteomics_PFC_RAW_b6_1702_34_F
MSSB_Proteomics_PFC_RAW_b6_1703_09_M
MSSB_Proteomics_PFC_RAW_b6_1704_29_F
MSSB_Proteomics_PFC_RAW_b6_1707_38_M
MSSB_Proteomics_PFC_RAW_b6_1716_03_F
MSSB_Proteomics_PFC_RAW_b6_1719_30_M
MSSB_Proteomics_PFC_RAW_b6_1722_26_M
MSSB_Proteomics_PFC_RAW_b6_1734_19_F
MSSB_Proteomics_PFC_RAW_b6_bmgis_01
MSSB_Proteomics_PFC_RAW_b6_bmgis_22
MSSB_Proteomics_PFC_RAW_b7_1495_37_F
MSSB_Proteomics_PFC_RAW_b7_1504_11_F
MSSB_Proteomics_PFC_RAW_b7_1506_35_F
MSSB_Proteomics_PFC_RAW_b7_1516_14_M
MSSB_Proteomics_PFC_RAW_b7_1520_13_F
MSSB_Proteomics_PFC_RAW_b7_1521_08_F
MSSB_Proteomics_PFC_RAW_b7_1522_34_F
MSSB_Proteomics_PFC_RAW_b7_1536_12_M
MSSB_Proteomics_PFC_RAW_b7_1546_10_M
MSSB_Proteomics_PFC_RAW_b7_1547_17_M
MSSB_Proteomics_PFC_RAW_b7_1559_19_F
MSSB_Proteomics_PFC_RAW_b7_1560_06_M
MSSB_Proteomics_PFC_RAW_b7_1568_42_M
MSSB_Proteomics_PFC_RAW_b7_1573_41_M
MSSB_Proteomics_PFC_RAW_b7_1594_24_M
MSSB_Proteomics_PFC_RAW_b7_1597_07_F
MSSB_Proteomics_PFC_RAW_b7_1605_29_F
MSSB_Proteomics_PFC_RAW_b7_1610_38_F
MSSB_Proteomics_PFC_RAW_b7_1611_31_M
MSSB_Proteomics_PFC_RAW_b7_1623_39_F
MSSB_Proteomics_PFC_RAW_b7_1625_26_F
MSSB_Proteomics_PFC_RAW_b7_1628_16_F
MSSB_Proteomics_PFC_RAW_b7_1634_33_F
MSSB_Proteomics_PFC_RAW_b7_1638_20_F
MSSB_Proteomics_PFC_RAW_b7_1655_18_M
MSSB_Proteomics_PFC_RAW_b7_1663_04_F
MSSB_Proteomics_PFC_RAW_b7_1664_30_F
MSSB_Proteomics_PFC_RAW_b7_1705_40_F
MSSB_Proteomics_PFC_RAW_b7_1710_25_F
MSSB_Proteomics_PFC_RAW_b7_1718_27_F
MSSB_Proteomics_PFC_RAW_b7_1726_36_M
MSSB_Proteomics_PFC_RAW_b7_1732_09_M
MSSB_Proteomics_PFC_RAW_b7_1752_03_F
MSSB_Proteomics_PFC_RAW_b7_bmgis_01
MSSB_Proteomics_PFC_RAW_b7_bmgis_22
MSSB_Proteomics_PFC_RAW_b7_bmgis_43
MSSB_Proteomics_PFC_RAW_r2b7_1504_11_F
MSSB_Proteomics_PFC_RAW_r2b7_1516_14_M
MSSB_Proteomics_PFC_RAW_r2b7_1521_08_F
MSSB_Proteomics_PFC_RAW_r2b7_1536_12_M
MSSB_Proteomics_PFC_RAW_r2b7_1546_10_M
MSSB_Proteomics_PFC_RAW_r2b7_1559_19_F
MSSB_Proteomics_PFC_RAW_r2b7_1560_06_M
MSSB_Proteomics_PFC_RAW_r2b7_1578_21_M
MSSB_Proteomics_PFC_RAW_r2b7_1597_07_F
MSSB_Proteomics_PFC_RAW_r2b7_1628_16_F
MSSB_Proteomics_PFC_RAW_r2b7_1638_20_F
MSSB_Proteomics_PFC_RAW_r2b7_1655_18_M
MSSB_Proteomics_PFC_RAW_r2b7_1663_04_F
MSSB_Proteomics_PFC_RAW_r2b7_1697_15_M
MSSB_Proteomics_PFC_RAW_r2b7_1732_09_M
MSSB_Proteomics_PFC_RAW_r2b7_1752_03_F
MSSB_Proteomics_PFC_RAW_r2b7_bmgis_01
350 files:
MSBB_Proteomics_PFC_RAW_r2b7_bmgis_22
MSBB_Proteomics_PFC_RAW_r2b7_bmgis_22_-_Copy
MSSB_Proteomics_PFC_RAW_b1_1497_21_F
MSSB_Proteomics_PFC_RAW_b1_1497_21_F_-_Copy
MSSB_Proteomics_PFC_RAW_b1_1515_07_F
MSSB_Proteomics_PFC_RAW_b1_1515_07_F_-_Copy
MSSB_Proteomics_PFC_RAW_b1_1517_40_F
MSSB_Proteomics_PFC_RAW_b1_1517_40_F_-_Copy
MSSB_Proteomics_PFC_RAW_b1_1535_29_F
MSSB_Proteomics_PFC_RAW_b1_1535_29_F_-_Copy
MSSB_Proteomics_PFC_RAW_b1_1538_15_F
MSSB_Proteomics_PFC_RAW_b1_1538_15_F_-_Copy
MSSB_Proteomics_PFC_RAW_b1_1540_38_F
MSSB_Proteomics_PFC_RAW_b1_1540_38_F_-_Copy
MSSB_Proteomics_PFC_RAW_b1_1542_12_F
MSSB_Proteomics_PFC_RAW_b1_1542_12_F_-_Copy
MSSB_Proteomics_PFC_RAW_b1_1556_16_F
MSSB_Proteomics_PFC_RAW_b1_1556_16_F_-_Copy
MSSB_Proteomics_PFC_RAW_b1_1566_41_F
MSSB_Proteomics_PFC_RAW_b1_1566_41_F_-_Copy
MSSB_Proteomics_PFC_RAW_b1_1583_10_F
MSSB_Proteomics_PFC_RAW_b1_1583_10_F_-_Copy
MSSB_Proteomics_PFC_RAW_b1_1595_08_M
MSSB_Proteomics_PFC_RAW_b1_1595_08_M_-_Copy
MSSB_Proteomics_PFC_RAW_b1_1596_39_F
MSSB_Proteomics_PFC_RAW_b1_1596_39_F_-_Copy
MSSB_Proteomics_PFC_RAW_b1_1601_03_F
MSSB_Proteomics_PFC_RAW_b1_1601_03_F_-_Copy
MSSB_Proteomics_PFC_RAW_b1_1603_28_F
MSSB_Proteomics_PFC_RAW_b1_1603_28_F_-_Copy
MSSB_Proteomics_PFC_RAW_b1_1618_35_F
MSSB_Proteomics_PFC_RAW_b1_1618_35_F_-_Copy
MSSB_Proteomics_PFC_RAW_b1_1622_06_M
MSSB_Proteomics_PFC_RAW_b1_1622_06_M_-_Copy
MSSB_Proteomics_PFC_RAW_b1_1639_26_M
MSSB_Proteomics_PFC_RAW_b1_1639_26_M_-_Copy
MSSB_Proteomics_PFC_RAW_b1_1643_13_M
MSSB_Proteomics_PFC_RAW_b1_1643_13_M_-_Copy
MSSB_Proteomics_PFC_RAW_b1_1645_20_F
MSSB_Proteomics_PFC_RAW_b1_1645_20_F_-_Copy
MSSB_Proteomics_PFC_RAW_b1_1674_11_F
MSSB_Proteomics_PFC_RAW_b1_1674_11_F_-_Copy
MSSB_Proteomics_PFC_RAW_b1_1676_30_F
MSSB_Proteomics_PFC_RAW_b1_1676_30_F_-_Copy
MSSB_Proteomics_PFC_RAW_b1_1679_05_M
MSSB_Proteomics_PFC_RAW_b1_1679_05_M_-_Copy
MSSB_Proteomics_PFC_RAW_b1_1681_32_F
MSSB_Proteomics_PFC_RAW_b1_1681_32_F_-_Copy
MSSB_Proteomics_PFC_RAW_b1_1683_25_F
MSSB_Proteomics_PFC_RAW_b1_1683_25_F_-_Copy
MSSB_Proteomics_PFC_RAW_b1_1687_33_M
MSSB_Proteomics_PFC_RAW_b1_1687_33_M_-_Copy
MSSB_Proteomics_PFC_RAW_b1_1690_18_F
MSSB_Proteomics_PFC_RAW_b1_1690_18_F_-_Copy
MSSB_Proteomics_PFC_RAW_b1_1709_17_F
MSSB_Proteomics_PFC_RAW_b1_1709_17_F_-_Copy
MSSB_Proteomics_PFC_RAW_b1_1712_24_M
MSSB_Proteomics_PFC_RAW_b1_1712_24_M_-_Copy
MSSB_Proteomics_PFC_RAW_b1_1724_37_F
MSSB_Proteomics_PFC_RAW_b1_1724_37_F_-_Copy
MSSB_Proteomics_PFC_RAW_b1_1728_36_F
MSSB_Proteomics_PFC_RAW_b1_1728_36_F_-_Copy
MSSB_Proteomics_PFC_RAW_b1_1729_34_F
MSSB_Proteomics_PFC_RAW_b1_1729_34_F_-_Copy
MSSB_Proteomics_PFC_RAW_b1_1735_42_F
MSSB_Proteomics_PFC_RAW_b1_1735_42_F_-_Copy
MSSB_Proteomics_PFC_RAW_b1_1745_04_F
MSSB_Proteomics_PFC_RAW_b1_1745_04_F_-_Copy
MSSB_Proteomics_PFC_RAW_b1_1746_19_F
MSSB_Proteomics_PFC_RAW_b1_1746_19_F_-_Copy
MSSB_Proteomics_PFC_RAW_b1_1748_14_M
MSSB_Proteomics_PFC_RAW_b1_1748_14_M_-_Copy
MSSB_Proteomics_PFC_RAW_b1_1754_09_M
MSSB_Proteomics_PFC_RAW_b1_1754_09_M_-_Copy
MSSB_Proteomics_PFC_RAW_b1_1755_27_M
MSSB_Proteomics_PFC_RAW_b1_1755_27_M_-_Copy
MSSB_Proteomics_PFC_RAW_b1_bmgis_01
MSSB_Proteomics_PFC_RAW_b1_bmgis_01_-_Copy
MSSB_Proteomics_PFC_RAW_b1_bmgis_22
MSSB_Proteomics_PFC_RAW_b1_bmgis_22_-_Copy
MSSB_Proteomics_PFC_RAW_b1_bmgis_43
MSSB_Proteomics_PFC_RAW_b1_bmgis_43_-_Copy
MSSB_Proteomics_PFC_RAW_b2_1502_33_F
MSSB_Proteomics_PFC_RAW_b2_1502_33_F_-_Copy
MSSB_Proteomics_PFC_RAW_b2_1509_31_F
MSSB_Proteomics_PFC_RAW_b2_1509_31_F_-_Copy
MSSB_Proteomics_PFC_RAW_b2_1530_03_F
MSSB_Proteomics_PFC_RAW_b2_1530_03_F_-_Copy
MSSB_Proteomics_PFC_RAW_b2_1531_37_F
MSSB_Proteomics_PFC_RAW_b2_1531_37_F_-_Copy
MSSB_Proteomics_PFC_RAW_b2_1534_41_F
MSSB_Proteomics_PFC_RAW_b2_1534_41_F_-_Copy
MSSB_Proteomics_PFC_RAW_b2_1539_11_F
MSSB_Proteomics_PFC_RAW_b2_1539_11_F_-_Copy
MSSB_Proteomics_PFC_RAW_b2_1550_14_F
MSSB_Proteomics_PFC_RAW_b2_1550_14_F_-_Copy
MSSB_Proteomics_PFC_RAW_b2_1553_25_F
MSSB_Proteomics_PFC_RAW_b2_1553_25_F_-_Copy
MSSB_Proteomics_PFC_RAW_b2_1555_12_F
MSSB_Proteomics_PFC_RAW_b2_1555_12_F_-_Copy
MSSB_Proteomics_PFC_RAW_b2_1563_13_F
MSSB_Proteomics_PFC_RAW_b2_1563_13_F_-_Copy
MSSB_Proteomics_PFC_RAW_b2_1581_20_F
MSSB_Proteomics_PFC_RAW_b2_1581_20_F_-_Copy
MSSB_Proteomics_PFC_RAW_b2_1582_35_F
MSSB_Proteomics_PFC_RAW_b2_1582_35_F_-_Copy
MSSB_Proteomics_PFC_RAW_b2_1604_04_F
MSSB_Proteomics_PFC_RAW_b2_1604_04_F_-_Copy
MSSB_Proteomics_PFC_RAW_b2_1632_42_F
MSSB_Proteomics_PFC_RAW_b2_1632_42_F_-_Copy
MSSB_Proteomics_PFC_RAW_b2_1642_36_F
MSSB_Proteomics_PFC_RAW_b2_1642_36_F_-_Copy
MSSB_Proteomics_PFC_RAW_b2_1644_38_M
MSSB_Proteomics_PFC_RAW_b2_1644_38_M_-_Copy
MSSB_Proteomics_PFC_RAW_b2_1656_28_F
MSSB_Proteomics_PFC_RAW_b2_1656_28_F_-_Copy
MSSB_Proteomics_PFC_RAW_b2_1661_21_M
MSSB_Proteomics_PFC_RAW_b2_1661_21_M_-_Copy
MSSB_Proteomics_PFC_RAW_b2_1670_27_M
MSSB_Proteomics_PFC_RAW_b2_1670_27_M_-_Copy
MSSB_Proteomics_PFC_RAW_b2_1672_17_M
MSSB_Proteomics_PFC_RAW_b2_1672_17_M_-_Copy
MSSB_Proteomics_PFC_RAW_b2_1677_05_F
MSSB_Proteomics_PFC_RAW_b2_1677_05_F_-_Copy
MSSB_Proteomics_PFC_RAW_b2_1680_29_F
MSSB_Proteomics_PFC_RAW_b2_1680_29_F_-_Copy
MSSB_Proteomics_PFC_RAW_b2_1682_19_F
MSSB_Proteomics_PFC_RAW_b2_1682_19_F_-_Copy
MSSB_Proteomics_PFC_RAW_b2_1685_07_M
MSSB_Proteomics_PFC_RAW_b2_1685_07_M_-_Copy
MSSB_Proteomics_PFC_RAW_b2_1706_24_M
MSSB_Proteomics_PFC_RAW_b2_1706_24_M_-_Copy
MSSB_Proteomics_PFC_RAW_b2_1708_16_F
MSSB_Proteomics_PFC_RAW_b2_1708_16_F_-_Copy
MSSB_Proteomics_PFC_RAW_b2_1713_10_M
MSSB_Proteomics_PFC_RAW_b2_1713_10_M_-_Copy
MSSB_Proteomics_PFC_RAW_b2_1715_08_M
MSSB_Proteomics_PFC_RAW_b2_1720_18_M
MSSB_Proteomics_PFC_RAW_b2_1723_32_F
MSSB_Proteomics_PFC_RAW_b2_1730_26_F
MSSB_Proteomics_PFC_RAW_b2_1739_30_F
MSSB_Proteomics_PFC_RAW_b2_1741_06_F
MSSB_Proteomics_PFC_RAW_b2_1742_15_M
MSSB_Proteomics_PFC_RAW_b2_1743_39_F
MSSB_Proteomics_PFC_RAW_b2_1747_40_F
MSSB_Proteomics_PFC_RAW_b2_1749_09_M
MSSB_Proteomics_PFC_RAW_b2_1758_34_F
MSSB_Proteomics_PFC_RAW_b2_bmgis_01
MSSB_Proteomics_PFC_RAW_b2_bmgis_22
MSSB_Proteomics_PFC_RAW_b2_bmgis_43
MSSB_Proteomics_PFC_RAW_b3_1499_21_F
MSSB_Proteomics_PFC_RAW_b3_1510_24_M
MSSB_Proteomics_PFC_RAW_b3_1523_06_F
MSSB_Proteomics_PFC_RAW_b3_1533_40_M
MSSB_Proteomics_PFC_RAW_b3_1544_34_F
MSSB_Proteomics_PFC_RAW_b3_1552_33_F
MSSB_Proteomics_PFC_RAW_b3_1554_35_M
MSSB_Proteomics_PFC_RAW_b3_1561_03_F
MSSB_Proteomics_PFC_RAW_b3_1562_28_M
MSSB_Proteomics_PFC_RAW_b3_1575_16_F
MSSB_Proteomics_PFC_RAW_b3_1585_27_F
MSSB_Proteomics_PFC_RAW_b3_1590_25_F
MSSB_Proteomics_PFC_RAW_b3_1591_29_F
MSSB_Proteomics_PFC_RAW_b3_1592_41_M
MSSB_Proteomics_PFC_RAW_b3_1598_07_F
MSSB_Proteomics_PFC_RAW_b3_1600_04_M
MSSB_Proteomics_PFC_RAW_b3_1606_18_M
MSSB_Proteomics_PFC_RAW_b3_1616_10_M
MSSB_Proteomics_PFC_RAW_b3_1629_17_M
MSSB_Proteomics_PFC_RAW_b3_1630_13_F
MSSB_Proteomics_PFC_RAW_b3_1640_38_F
MSSB_Proteomics_PFC_RAW_b3_1641_31_F
MSSB_Proteomics_PFC_RAW_b3_1647_09_F
MSSB_Proteomics_PFC_RAW_b3_1654_14_F
MSSB_Proteomics_PFC_RAW_b3_1662_15_F
MSSB_Proteomics_PFC_RAW_b3_1665_20_F
MSSB_Proteomics_PFC_RAW_b3_1675_08_F
MSSB_Proteomics_PFC_RAW_b3_1701_12_F
MSSB_Proteomics_PFC_RAW_b3_1711_11_F
MSSB_Proteomics_PFC_RAW_b3_1714_26_M
MSSB_Proteomics_PFC_RAW_b3_1727_42_M
MSSB_Proteomics_PFC_RAW_b3_1737_36_F
MSSB_Proteomics_PFC_RAW_b3_1744_37_F
MSSB_Proteomics_PFC_RAW_b3_1753_32_F
MSSB_Proteomics_PFC_RAW_b3_1759_05_F
MSSB_Proteomics_PFC_RAW_b3_bmgis_01
MSSB_Proteomics_PFC_RAW_b3_bmgis_22
MSSB_Proteomics_PFC_RAW_b3_bmgis_43
MSSB_Proteomics_PFC_RAW_b4_1496_10_F
MSSB_Proteomics_PFC_RAW_b4_1501_03_F
MSSB_Proteomics_PFC_RAW_b4_1505_16_F
MSSB_Proteomics_PFC_RAW_b4_1507_08_M
MSSB_Proteomics_PFC_RAW_b4_1511_41_F
MSSB_Proteomics_PFC_RAW_b4_1512_19_F
MSSB_Proteomics_PFC_RAW_b4_1513_42_F
MSSB_Proteomics_PFC_RAW_b4_1518_07_F
MSSB_Proteomics_PFC_RAW_b4_1526_29_F
MSSB_Proteomics_PFC_RAW_b4_1528_37_M
MSSB_Proteomics_PFC_RAW_b4_1529_15_F
MSSB_Proteomics_PFC_RAW_b4_1549_21_F
MSSB_Proteomics_PFC_RAW_b4_1565_31_M
MSSB_Proteomics_PFC_RAW_b4_1569_28_F
MSSB_Proteomics_PFC_RAW_b4_1574_14_F
MSSB_Proteomics_PFC_RAW_b4_1584_36_M
MSSB_Proteomics_PFC_RAW_b4_1588_20_F
MSSB_Proteomics_PFC_RAW_b4_1602_24_F
MSSB_Proteomics_PFC_RAW_b4_1607_33_F
MSSB_Proteomics_PFC_RAW_b4_1608_17_F
MSSB_Proteomics_PFC_RAW_b4_1620_40_F
MSSB_Proteomics_PFC_RAW_b4_1626_25_F
MSSB_Proteomics_PFC_RAW_b4_1627_05_M
MSSB_Proteomics_PFC_RAW_b4_1649_06_M
MSSB_Proteomics_PFC_RAW_b4_1667_39_F
MSSB_Proteomics_PFC_RAW_b4_1673_09_F
MSSB_Proteomics_PFC_RAW_b4_1684_35_M
MSSB_Proteomics_PFC_RAW_b4_1686_13_M
MSSB_Proteomics_PFC_RAW_b4_1688_27_M
MSSB_Proteomics_PFC_RAW_b4_1691_18_M
MSSB_Proteomics_PFC_RAW_b4_1695_38_M
MSSB_Proteomics_PFC_RAW_b4_1717_04_F
MSSB_Proteomics_PFC_RAW_b4_1733_11_M
MSSB_Proteomics_PFC_RAW_b4_1740_32_F
MSSB_Proteomics_PFC_RAW_b4_1756_26_F
MSSB_Proteomics_PFC_RAW_b4_bmgis_01
MSSB_Proteomics_PFC_RAW_b4_bmgis_22
MSSB_Proteomics_PFC_RAW_b4_bmgis_43
MSSB_Proteomics_PFC_RAW_b5_1500_07_F
MSSB_Proteomics_PFC_RAW_b5_1519_39_M
MSSB_Proteomics_PFC_RAW_b5_1525_05_F
MSSB_Proteomics_PFC_RAW_b5_1543_31_F
MSSB_Proteomics_PFC_RAW_b5_1551_03_M
MSSB_Proteomics_PFC_RAW_b5_1571_19_M
MSSB_Proteomics_PFC_RAW_b5_1576_06_F
MSSB_Proteomics_PFC_RAW_b5_1577_08_M
MSSB_Proteomics_PFC_RAW_b5_1579_10_F
MSSB_Proteomics_PFC_RAW_b5_1580_26_F
MSSB_Proteomics_PFC_RAW_b5_1586_12_F
MSSB_Proteomics_PFC_RAW_b5_1589_15_M
MSSB_Proteomics_PFC_RAW_b5_1593_25_M
MSSB_Proteomics_PFC_RAW_b5_1599_29_F
MSSB_Proteomics_PFC_RAW_b5_1609_41_F
MSSB_Proteomics_PFC_RAW_b5_1621_38_F
MSSB_Proteomics_PFC_RAW_b5_1631_28_F
MSSB_Proteomics_PFC_RAW_b5_1633_27_M
MSSB_Proteomics_PFC_RAW_b5_1636_24_M
MSSB_Proteomics_PFC_RAW_b5_1650_37_F
MSSB_Proteomics_PFC_RAW_b5_1653_04_F
MSSB_Proteomics_PFC_RAW_b5_1657_33_F
MSSB_Proteomics_PFC_RAW_b5_1658_14_F
MSSB_Proteomics_PFC_RAW_b5_1668_11_F
MSSB_Proteomics_PFC_RAW_b5_1669_32_F
MSSB_Proteomics_PFC_RAW_b5_1671_13_M
MSSB_Proteomics_PFC_RAW_b5_1678_17_F
MSSB_Proteomics_PFC_RAW_b5_1689_09_F
MSSB_Proteomics_PFC_RAW_b5_1696_36_F
MSSB_Proteomics_PFC_RAW_b5_1698_30_M
MSSB_Proteomics_PFC_RAW_b5_1700_18_M
MSSB_Proteomics_PFC_RAW_b5_1721_40_F
MSSB_Proteomics_PFC_RAW_b5_1736_42_F
MSSB_Proteomics_PFC_RAW_b5_1751_34_M
MSSB_Proteomics_PFC_RAW_b5_1757_35_F
MSSB_Proteomics_PFC_RAW_b5_bmgis_22
MSSB_Proteomics_PFC_RAW_b5_bmgis_43
MSSB_Proteomics_PFC_RAW_b6_1494_10_F
MSSB_Proteomics_PFC_RAW_b6_1503_32_F
MSSB_Proteomics_PFC_RAW_b6_1508_16_F
MSSB_Proteomics_PFC_RAW_b6_1514_05_M
MSSB_Proteomics_PFC_RAW_b6_1524_25_M
MSSB_Proteomics_PFC_RAW_b6_1527_36_F
MSSB_Proteomics_PFC_RAW_b6_1537_18_M
MSSB_Proteomics_PFC_RAW_b6_1541_13_M
MSSB_Proteomics_PFC_RAW_b6_1557_17_F
MSSB_Proteomics_PFC_RAW_b6_1564_28_F
MSSB_Proteomics_PFC_RAW_b6_1570_39_F
MSSB_Proteomics_PFC_RAW_b6_1587_04_F
MSSB_Proteomics_PFC_RAW_b6_1612_27_F
MSSB_Proteomics_PFC_RAW_b6_1613_11_F
MSSB_Proteomics_PFC_RAW_b6_1614_20_F
MSSB_Proteomics_PFC_RAW_b6_1615_40_M
MSSB_Proteomics_PFC_RAW_b6_1619_12_M
MSSB_Proteomics_PFC_RAW_b6_1624_33_M
MSSB_Proteomics_PFC_RAW_b6_1646_41_M
MSSB_Proteomics_PFC_RAW_b6_1648_35_M
MSSB_Proteomics_PFC_RAW_b6_1651_24_M
MSSB_Proteomics_PFC_RAW_b6_1652_15_M
MSSB_Proteomics_PFC_RAW_b6_1659_07_F
MSSB_Proteomics_PFC_RAW_b6_1660_14_F
MSSB_Proteomics_PFC_RAW_b6_1702_34_F
MSSB_Proteomics_PFC_RAW_b6_1703_09_M
MSSB_Proteomics_PFC_RAW_b6_1704_29_F
MSSB_Proteomics_PFC_RAW_b6_1707_38_M
MSSB_Proteomics_PFC_RAW_b6_1716_03_F
MSSB_Proteomics_PFC_RAW_b6_1719_30_M
MSSB_Proteomics_PFC_RAW_b6_1722_26_M
MSSB_Proteomics_PFC_RAW_b6_1734_19_F
MSSB_Proteomics_PFC_RAW_b6_bmgis_01
MSSB_Proteomics_PFC_RAW_b6_bmgis_22
MSSB_Proteomics_PFC_RAW_b7_1495_37_F
MSSB_Proteomics_PFC_RAW_b7_1504_11_F
MSSB_Proteomics_PFC_RAW_b7_1506_35_F
MSSB_Proteomics_PFC_RAW_b7_1516_14_M
MSSB_Proteomics_PFC_RAW_b7_1520_13_F
MSSB_Proteomics_PFC_RAW_b7_1521_08_F
MSSB_Proteomics_PFC_RAW_b7_1522_34_F
MSSB_Proteomics_PFC_RAW_b7_1536_12_M
MSSB_Proteomics_PFC_RAW_b7_1546_10_M
MSSB_Proteomics_PFC_RAW_b7_1547_17_M
MSSB_Proteomics_PFC_RAW_b7_1559_19_F
MSSB_Proteomics_PFC_RAW_b7_1560_06_M
MSSB_Proteomics_PFC_RAW_b7_1568_42_M
MSSB_Proteomics_PFC_RAW_b7_1573_41_M
MSSB_Proteomics_PFC_RAW_b7_1594_24_M
MSSB_Proteomics_PFC_RAW_b7_1597_07_F
MSSB_Proteomics_PFC_RAW_b7_1605_29_F
MSSB_Proteomics_PFC_RAW_b7_1610_38_F
MSSB_Proteomics_PFC_RAW_b7_1611_31_M
MSSB_Proteomics_PFC_RAW_b7_1623_39_F
MSSB_Proteomics_PFC_RAW_b7_1625_26_F
MSSB_Proteomics_PFC_RAW_b7_1628_16_F
MSSB_Proteomics_PFC_RAW_b7_1634_33_F
MSSB_Proteomics_PFC_RAW_b7_1638_20_F
MSSB_Proteomics_PFC_RAW_b7_1655_18_M
MSSB_Proteomics_PFC_RAW_b7_1663_04_F
MSSB_Proteomics_PFC_RAW_b7_1664_30_F
MSSB_Proteomics_PFC_RAW_b7_1705_40_F
MSSB_Proteomics_PFC_RAW_b7_1710_25_F
MSSB_Proteomics_PFC_RAW_b7_1718_27_F
MSSB_Proteomics_PFC_RAW_b7_1726_36_M
MSSB_Proteomics_PFC_RAW_b7_1732_09_M
MSSB_Proteomics_PFC_RAW_b7_1752_03_F
MSSB_Proteomics_PFC_RAW_b7_bmgis_01
MSSB_Proteomics_PFC_RAW_b7_bmgis_22
MSSB_Proteomics_PFC_RAW_b7_bmgis_43
MSSB_Proteomics_PFC_RAW_r2b7_1504_11_F
MSSB_Proteomics_PFC_RAW_r2b7_1516_14_M
MSSB_Proteomics_PFC_RAW_r2b7_1521_08_F
MSSB_Proteomics_PFC_RAW_r2b7_1536_12_M
MSSB_Proteomics_PFC_RAW_r2b7_1546_10_M
MSSB_Proteomics_PFC_RAW_r2b7_1559_19_F
MSSB_Proteomics_PFC_RAW_r2b7_1560_06_M
MSSB_Proteomics_PFC_RAW_r2b7_1578_21_M
MSSB_Proteomics_PFC_RAW_r2b7_1597_07_F
MSSB_Proteomics_PFC_RAW_r2b7_1628_16_F
MSSB_Proteomics_PFC_RAW_r2b7_1638_20_F
MSSB_Proteomics_PFC_RAW_r2b7_1655_18_M
MSSB_Proteomics_PFC_RAW_r2b7_1663_04_F
MSSB_Proteomics_PFC_RAW_r2b7_1697_15_M
MSSB_Proteomics_PFC_RAW_r2b7_1732_09_M
MSSB_Proteomics_PFC_RAW_r2b7_1752_03_F
MSSB_Proteomics_PFC_RAW_r2b7_bmgis_01

## Sheet: Data usage - Figure 1D
Downloaded raw data files were first converted to mzML and were used in the following groupings for Figure 1D:
Figure 1D - Runtime analysis of DIA workflow. X-axis indicating file sizes for: 10, 50, 100 and 200 files.
AALS data ids:
1. CASE-NEUXP595FFP
2. CASE-NEUYP235ZLD
3. CASE-NEUTU360YJY
4. CASE-NEURF720KHA
5. CASE-NEUGL543NJ1
Data is duplicated in batches used in Figure 1D:
10 files: 2X times: (CASE-NEUXP595FFP, CASE-NEUYP235ZLD, CASE-NEUTU360YJY, CASE-NEURF720KHA, CASE-NEUGL543NJ1)x2
50 files: 10X times: (CASE-NEUXP595FFP, CASE-NEUYP235ZLD, CASE-NEUTU360YJY, CASE-NEURF720KHA, CASE-NEUGL543NJ1)x10
100 files: 20X times: (CASE-NEUXP595FFP, CASE-NEUYP235ZLD, CASE-NEUTU360YJY, CASE-NEURF720KHA, CASE-NEUGL543NJ1)x20
200 files: 40X times: (CASE-NEUXP595FFP, CASE-NEUYP235ZLD, CASE-NEUTU360YJY, CASE-NEURF720KHA, CASE-NEUGL543NJ1)x40
