# Supplementary material for: Frag’n’Flow: automated workflow for large-scale quantitative proteomics in high performance computing environments
Source: BMC Bioinformatics. 2026 Jan 4;27:18. doi: 10.1186/s12859-025-06305-y (PMC12828970; doi:10.1186/s12859-025-06305-y)
Supplement: Supplementary file 9 — Additional file 9: File S2. (A: sheets 1 to 4) Comparison of peptide and protein level outputs generated using the FragPipe GUI and the Nextflow-based Frag’n’Flow pipeline. (B: sheets 5 to 6) Protein level intensity matrices from Frag’n’Flow and quantms, used in benchmarking analysis. [file 12859_2025_6305_MOESM9_ESM.xlsx]

## Sheet: README
Sheets	Description	Corresponding Figure
1-4	(A) Comparison of peptide and protein level outputs generated using the FragPipe GUI and the Nextflow-based Frag’n’Flow pipeline.	Supplementary Figure S2
5-6	(B) Protein level intensity matrices from Frag’n’Flow and quantms, used in benchmarking analysis.	Figure 3, Supplementary Figure S3-S4

## Sheet: 1_combined_peptide_gui
Peptide Sequence	Prev AA	Next AA	Start	End	Peptide Length	Charges	Protein	Protein ID	Entry Name	Gene	Protein Description	Mapped Genes	Mapped Proteins	CTRL_5 Spectral Count	CTRL_6 Spectral Count	CTRL_7 Spectral Count	CTRL_8 Spectral Count	FXS_1 Spectral Count	FXS_2 Spectral Count	FXS_3 Spectral Count	FXS_4 Spectral Count	CTRL_5 Intensity	CTRL_6 Intensity	CTRL_7 Intensity	CTRL_8 Intensity	FXS_1 Intensity	FXS_2 Intensity	FXS_3 Intensity	FXS_4 Intensity	CTRL_5 MaxLFQ Intensity	CTRL_6 MaxLFQ Intensity	CTRL_7 MaxLFQ Intensity	CTRL_8 MaxLFQ Intensity	FXS_1 MaxLFQ Intensity	FXS_2 MaxLFQ Intensity	FXS_3 MaxLFQ Intensity	FXS_4 MaxLFQ Intensity	CTRL_5 Match Type	CTRL_6 Match Type	CTRL_7 Match Type	CTRL_8 Match Type	FXS_1 Match Type	FXS_2 Match Type	FXS_3 Match Type	FXS_4 Match Type
AAAAAAAAAAAAAAAGAGAGAK	R	Q	93	114	22	3	sp|P55011|S12A2_HUMAN	P55011	S12A2_HUMAN	SLC12A2	Solute carrier family 12 member 2			0	0	0	1	0	0	0	0	0	0	0	0	0	0	0	0	0	0	0	0	0	0	0	0	unmatched	unmatched	unmatched	MS/MS	unmatched	unmatched	unmatched	unmatched
AAAAAAAAAAR	K	V	137	147	11	2	sp|Q9Y651|SOX21_HUMAN	Q9Y651	SOX21_HUMAN	SOX21	Transcription factor SOX-21			1	2	1	2	1	1	1	1	3.5930012E7	1.9138632E7	2.6152554E7	2.6263418E7	3.28055E7	5.8214544E7	4.8616888E7	3.9899004E7	3.5930012E7	1.9138632E7	2.6152554E7	2.6263418E7	3.28055E7	5.8214544E7	4.8616888E7	3.9899004E7	MS/MS	MS/MS	MS/MS	MS/MS	MS/MS	MS/MS	MS/MS	MS/MS
AAAAAAAAAVSR	R	R	59	70	12	2	sp|Q96JP5|ZFP91_HUMAN	Q96JP5	ZFP91_HUMAN	ZFP91	E3 ubiquitin-protein ligase ZFP91	ZFP91-CNTF	tr|A0A0A6YYC7|A0A0A6YYC7_HUMAN	1	0	1	0	0	1	1	0	1.06079984E8	9.8673232E7	9.951068E7	1.16611344E8	1.25154224E8	8.752112E7	9.2060904E7	1.02248936E8	1.06079984E8	9.8673232E7	9.951068E7	1.16611344E8	1.25154224E8	8.752112E7	9.2060904E7	1.02248936E8	MS/MS	MBR	MS/MS	MBR	MBR	MS/MS	MS/MS	MBR
AAAAAAAAQMHAK	R	N	269	281	13	2,3	sp|Q5TF21|SOGA3_HUMAN	Q5TF21	SOGA3_HUMAN	SOGA3	Protein SOGA3			2	4	2	3	5	4	3	3	2.60067136E8	3.3018752E8	3.10202912E8	2.84588544E8	2.88002432E8	2.44426096E8	2.24673888E8	2.65185408E8	1.77763472E8	2.05523264E8	2.13105024E8	1.88633648E8	1.77698576E8	1.60816256E8	1.53007136E8	1.81859792E8	MS/MS	MS/MS	MS/MS	MS/MS	MS/MS	MS/MS	MS/MS	MS/MS
AAAAAAALQAK	K	S	354	364	11	2	sp|P36578|RL4_HUMAN	P36578	RL4_HUMAN	RPL4	60S ribosomal protein L4			1	1	1	1	1	1	1	1	1.78543283E9	9.1098822E8	1.24474253E9	1.61995418E9	2.06790682E9	2.28889318E9	1.75295706E9	1.60259277E9	1.78543283E9	9.1098822E8	1.24474253E9	1.61995418E9	2.06790682E9	2.28889318E9	1.75295706E9	1.60259277E9	MS/MS	MS/MS	MS/MS	MS/MS	MS/MS	MS/MS	MS/MS	MS/MS
AAAAAAASFAAEQAGAAALLPLGAAADHHSLYK	K	A	229	261	33	4	sp|Q06945|SOX4_HUMAN	Q06945	SOX4_HUMAN	SOX4	Transcription factor SOX-4			1	1	0	0	0	0	0	0	5.3086532E7	5.7151E7	6.2862568E7	5.404504E7	3.6715124E7	4.69905E7	0	4.7135812E7	5.3086532E7	5.7151E7	6.2862568E7	5.404504E7	3.6715124E7	4.69905E7	0	4.7135812E7	MS/MS	MS/MS	MBR	MBR	MBR	MBR	unmatched	MBR
AAAAAAGAASGLPGPVAQGLK	M	E	2	22	21	2	sp|Q96P70|IPO9_HUMAN	Q96P70	IPO9_HUMAN	IPO9	Importin-9			0	0	1	0	0	0	0	0	0	0	0	0	0	0	0	0	0	0	0	0	0	0	0	0	unmatched	unmatched	MS/MS	unmatched	unmatched	unmatched	unmatched	unmatched
AAAAADLANR	R	S	453	462	10	2	sp|O76031|CLPX_HUMAN	O76031	CLPX_HUMAN	CLPX	ATP-dependent Clp protease ATP-binding subunit clpX-like, mitochondrial			0	0	1	0	1	1	2	1	5.8215528E7	0	4.5284268E7	3.4145424E7	4.3379048E7	4.4978888E7	4.8291364E7	4.467816E7	5.8215528E7	0	4.5284268E7	3.4145424E7	4.3379048E7	4.4978888E7	4.8291364E7	4.467816E7	MBR	unmatched	MS/MS	MBR	MS/MS	MS/MS	MS/MS	MS/MS
AAAAAEQQQFYLLLGNLLSPDNVVR	M	K	2	26	25	3	sp|O00410|IPO5_HUMAN	O00410	IPO5_HUMAN	IPO5	Importin-5			0	0	1	0	0	1	0	0	0	0	3.82105e+06	0	0	3.30025e+06	0	0	0	0	3.82105e+06	0	0	3.30025e+06	0	0	unmatched	unmatched	MS/MS	unmatched	unmatched	MS/MS	unmatched	unmatched
AAAAAMAEQESARNGGR	M	N	2	18	17	2	sp|Q7L5D6|GET4_HUMAN	Q7L5D6	GET4_HUMAN	GET4	Golgi to ER traffic protein 4 homolog			0	0	0	0	0	1	1	0	0	0	0	0	0	0	0	0	0	0	0	0	0	0	0	0	unmatched	unmatched	unmatched	unmatched	unmatched	MS/MS	MS/MS	unmatched
AAAAAPTPPAR	K	G	349	359	11	2	sp|A6NNA2|SRRM3_HUMAN	A6NNA2	SRRM3_HUMAN	SRRM3	Serine/arginine repetitive matrix protein 3			0	0	0	0	0	1	0	0	0	0	0	0	0	0	0	0	0	0	0	0	0	0	0	0	unmatched	unmatched	unmatched	unmatched	unmatched	MS/MS	unmatched	unmatched
AAAAASAAGPGGLVAGK	K	E	8	24	17	2	sp|A6NIH7|U119B_HUMAN	A6NIH7	U119B_HUMAN	UNC119B	Protein unc-119 homolog B			1	1	1	1	1	2	1	1	1.14160272E8	4.7172416E7	8.4509856E7	8.764616E7	1.15806176E8	1.15689784E8	9.8396824E7	8.1391696E7	1.14160272E8	4.7172416E7	8.4509856E7	8.764616E7	1.15806176E8	1.15689784E8	9.8396824E7	8.1391696E7	MS/MS	MS/MS	MS/MS	MS/MS	MS/MS	MS/MS	MS/MS	MS/MS
AAAAASHLNLDALR	M	E	2	15	14	2	sp|Q13049|TRI32_HUMAN	Q13049	TRI32_HUMAN	TRIM32	E3 ubiquitin-protein ligase TRIM32			3	0	0	0	1	1	1	0	6.6749228E7	0	0	0	0	6.907436E7	2.999129E7	0	6.6749228E7	0	0	0	0	6.907436E7	2.999129E7	0	MS/MS	unmatched	unmatched	unmatched	MS/MS	MS/MS	MS/MS	unmatched
AAAAAVGNAVPCGAR	M	P	2	16	15	2	sp|Q9HD20|AT131_HUMAN	Q9HD20	AT131_HUMAN	ATP13A1	Manganese-transporting ATPase 13A1			0	0	0	0	1	0	0	0	0	0	0	0	0	0	0	0	0	0	0	0	0	0	0	0	unmatched	unmatched	unmatched	unmatched	MS/MS	unmatched	unmatched	unmatched
AAAAAWEEPSSGNGTAR	K	A	6	22	17	2	sp|Q9P258|RCC2_HUMAN	Q9P258	RCC2_HUMAN	RCC2	Protein RCC2			0	0	0	0	0	0	0	1	0	3.6512028E7	0	0	0	0	0	6.1831492E7	0	3.6512028E7	0	0	0	0	0	6.1831492E7	unmatched	MBR	unmatched	unmatched	unmatched	unmatched	unmatched	MS/MS
AAAACLDK	R	A	923	930	8	2	sp|Q9H3U1|UN45A_HUMAN	Q9H3U1	UN45A_HUMAN	UNC45A	Protein unc-45 homolog A			0	0	0	0	0	1	0	0	0	0	0	0	0	1.6412519E7	0	0	0	0	0	0	0	0	0	0	unmatched	unmatched	unmatched	unmatched	unmatched	MS/MS	unmatched	unmatched
AAAAGSLDR	R	S	322	330	9	2	sp|Q9Y2U8|MAN1_HUMAN	Q9Y2U8	MAN1_HUMAN	LEMD3	Inner nuclear membrane protein Man1			1	0	0	0	1	2	1	1	4.574188E7	0	0	0	4.5005988E7	6.5566664E7	4.1597176E7	5.5985368E7	4.574188E7	0	0	0	4.5005988E7	6.5566664E7	4.1597176E7	5.5985368E7	MS/MS	unmatched	unmatched	unmatched	MS/MS	MS/MS	MS/MS	MS/MS
AAAAKPNNLSLVVHGPGDLR	M	L	2	21	20	3	sp|Q00796|DHSO_HUMAN	Q00796	DHSO_HUMAN	SORD	Sorbitol dehydrogenase			1	2	1	1	2	1	1	2	1.8674432E7	9.557896E7	3.5155636E7	0	0	0	0	1.56442E8	1.8674432E7	9.557896E7	3.5155636E7	0	0	0	0	1.56442E8	MS/MS	MS/MS	MS/MS	MS/MS	MS/MS	MS/MS	MS/MS	MS/MS
AAAASAAEAGIATTGTEDSDDALLK	R	M	238	262	25	2,3	sp|P55036|PSMD4_HUMAN	P55036	PSMD4_HUMAN	PSMD4	26S proteasome non-ATPase regulatory subunit 4			3	4	1	4	3	4	2	3	2.804144E8	1.94566E8	2.33893792E8	2.64019312E8	3.27466816E8	4.20794464E8	2.1773816E8	1.81686288E8	2.47702448E8	1.7094464E8	1.91492784E8	2.39412912E8	2.97085216E8	3.89399904E8	1.89380448E8	1.81686288E8	MS/MS	MS/MS	MS/MS	MS/MS	MS/MS	MS/MS	MS/MS	MS/MS
AAAASVPNADGLK	K	D	839	851	13	2	sp|A1X283|SPD2B_HUMAN	A1X283	SPD2B_HUMAN	SH3PXD2B	SH3 and PX domain-containing protein 2B			2	1	1	1	1	3	2	1	1.26907712E8	0	5.5773712E7	5.8233736E7	1.19008352E8	1.64123184E8	8.8776536E7	5.3552776E7	1.26907712E8	0	5.5773712E7	5.8233736E7	1.19008352E8	1.64123184E8	8.8776536E7	5.3552776E7	MS/MS	MS/MS	MS/MS	MS/MS	MS/MS	MS/MS	MS/MS	MS/MS
AAAAVQGGR	M	S	2	10	9	2	sp|Q15005|SPCS2_HUMAN	Q15005	SPCS2_HUMAN	SPCS2	Signal peptidase complex subunit 2			1	0	0	0	0	0	0	0	2.0399236E7	0	0	0	0	0	0	0	0	0	0	0	0	0	0	0	MS/MS	unmatched	unmatched	unmatched	unmatched	unmatched	unmatched	unmatched
AAAAVVEFQR	M	A	2	11	10	2	sp|O00231|PSD11_HUMAN	O00231	PSD11_HUMAN	PSMD11	26S proteasome non-ATPase regulatory subunit 11			1	0	0	1	1	0	0	0	1.8271462E7	0	0	2.2493308E7	2.8496902E7	2.3137126E7	0	0	1.8271462E7	0	0	2.2493308E7	2.8496902E7	2.3137126E7	0	0	MS/MS	unmatched	unmatched	MS/MS	MS/MS	MBR	unmatched	unmatched
AAACPSSPHK	R	I	889	898	10	2,3	sp|O43295|SRGP3_HUMAN	O43295	SRGP3_HUMAN	SRGAP3	SLIT-ROBO Rho GTPase-activating protein 3			3	2	1	1	1	3	2	1	1.93208928E8	1.4835816E8	1.03836744E8	1.4274152E8	1.29709888E8	1.82225712E8	1.66129952E8	1.25478E8	1.33181904E8	1.4835816E8	7.4051656E7	1.01641184E8	1.29709888E8	1.29965472E8	1.66129952E8	1.25478E8	MS/MS	MS/MS	MS/MS	MS/MS	MS/MS	MS/MS	MS/MS	MS/MS
AAADALNR	R	Q	280	287	8	2	sp|Q96JE9|MAP6_HUMAN	Q96JE9	MAP6_HUMAN	MAP6	Microtubule-associated protein 6			1	0	0	0	1	0	0	0	5.6854605E8	3.52771648E8	4.44401312E8	5.8337651E8	3.20799104E8	4.1840336E8	0	0	5.6854605E8	3.52771648E8	4.44401312E8	5.8337651E8	3.20799104E8	4.1840336E8	0	0	MS/MS	MBR	MBR	MBR	MS/MS	MBR	unmatched	unmatched
AAADFATHGK	R	L	336	345	10	2,3	sp|Q8TDZ2|MICA1_HUMAN	Q8TDZ2	MICA1_HUMAN	MICAL1	[F-actin]-monooxygenase MICAL1			2	2	1	4	2	3	3	2	2.01840832E8	2.22783952E8	2.34734368E8	1.979176E8	1.50241424E8	1.3262096E8	1.30087984E8	1.94910752E8	1.18163544E8	1.29178584E8	1.3748376E8	1.14181312E8	9.0036568E7	7.8211368E7	7.7718168E7	1.15209008E8	MS/MS	MS/MS	MS/MS	MS/MS	MS/MS	MS/MS	MS/MS	MS/MS
AAADGDDSLYPIAVLIDELR	M	N	2	21	20	2,3	sp|P30153|2AAA_HUMAN	P30153	2AAA_HUMAN	PPP2R1A	Serine/threonine-protein phosphatase 2A 65 kDa regulatory subunit A alpha isoform			2	0	0	0	0	0	0	0	6.71958e+06	0	0	0	0	0	0	0	0	0	0	0	0	0	0	0	MS/MS	unmatched	unmatched	unmatched	unmatched	unmatched	unmatched	unmatched
AAADGGGPGGASVGTEEDGGGVGHR	M	T	2	26	25	3	sp|A6NHR9|SMHD1_HUMAN	A6NHR9	SMHD1_HUMAN	SMCHD1	Structural maintenance of chromosomes flexible hinge domain-containing protein 1			0	0	0	0	0	0	1	0	0	3.6294628E7	4.9968024E7	5.6129968E7	0	4.3662632E7	4.8262368E7	5.2142388E7	0	3.6294628E7	4.9968024E7	5.6129968E7	0	4.3662632E7	4.8262368E7	5.2142388E7	unmatched	MBR	MBR	MBR	unmatched	MBR	MS/MS	MBR
AAADLGR	R	E	1423	1429	7	2	sp|Q5VYS8|TUT7_HUMAN	Q5VYS8	TUT7_HUMAN	ZCCHC6	Terminal uridylyltransferase 7			0	0	0	0	0	1	0	0	0	0	0	0	0	0	0	0	0	0	0	0	0	0	0	0	unmatched	unmatched	unmatched	unmatched	unmatched	MS/MS	unmatched	unmatched
AAADLMAYCEAHAK	K	E	33	46	14	2,3	sp|P59768|GBG2_HUMAN	P59768	GBG2_HUMAN	GNG2	Guanine nucleotide-binding protein G(I)/G(S)/G(O) subunit gamma-2			6	7	9	8	6	6	7	8	6.0105324E9	4.9419924E9	5.1832044E9	5.0420204E9	3.77644442E9	3.63982106E9	4.07841434E9	3.9032343E9	3.99140352E9	3.19941453E9	3.42042624E9	3.19651558E9	2.57310925E9	2.31318989E9	2.79360307E9	2.79472128E9	MS/MS	MS/MS	MS/MS	MS/MS	MS/MS	MS/MS	MS/MS	MS/MS
AAADSDPNLDPLMNPHIR	R	V	289	306	18	3	sp|O95159|ZFPL1_HUMAN	O95159	ZFPL1_HUMAN	ZFPL1	Zinc finger protein-like 1			4	2	2	1	1	2	1	0	1.7354304E8	1.73689696E8	1.01456208E8	1.60598704E8	9.3247064E7	1.08845696E8	8.0486784E7	9.5713648E7	1.18928224E8	1.213188E8	1.01456208E8	1.155974E8	9.3247064E7	1.08845696E8	8.0486784E7	9.5713648E7	MS/MS	MS/MS	MS/MS	MS/MS	MS/MS	MS/MS	MS/MS	MBR
AAADTLQGPMQAAYR	R	E	1101	1115	15	2	sp|Q6P2E9|EDC4_HUMAN	Q6P2E9	EDC4_HUMAN	EDC4	Enhancer of mRNA-decapping protein 4			0	0	0	1	0	0	0	0	7.3553664E7	4.5722392E7	5.6202764E7	6.5323208E7	0	0	0	0	7.3553664E7	4.5722392E7	5.6202764E7	6.5323208E7	0	0	0	0	MBR	MBR	MBR	MS/MS	unmatched	unmatched	unmatched	unmatched
AAAEAAAEAK	K	A	485	494	10	2	sp|Q9UNF1|MAGD2_HUMAN	Q9UNF1	MAGD2_HUMAN	MAGED2	Melanoma-associated antigen D2			1	0	0	0	1	0	1	0	1.855432E8	0	1.6252648E8	2.11820112E8	2.22604288E8	3.33405632E8	2.25158608E8	1.77283536E8	1.855432E8	0	1.6252648E8	2.11820112E8	2.22604288E8	3.33405632E8	2.25158608E8	1.77283536E8	MS/MS	unmatched	MBR	MBR	MS/MS	MBR	MS/MS	MBR
AAAEDVNVTFEDQQK	K	I	8	22	15	2,3	sp|Q9NQP4|PFD4_HUMAN	Q9NQP4	PFD4_HUMAN	PFDN4	Prefoldin subunit 4			1	1	1	0	2	2	1	3	5.35334464E8	4.68669088E8	4.45159264E8	4.909376E8	4.38258784E8	4.56265408E8	3.41559232E8	4.74614528E8	4.54818624E8	3.78837664E8	3.79879648E8	4.27967584E8	3.81066432E8	4.03432448E8	3.04807776E8	4.42471488E8	MS/MS	MS/MS	MS/MS	MBR	MS/MS	MS/MS	MS/MS	MS/MS
AAAEEEPKPK	M	K	2	11	10	2	sp|P55263|ADK_HUMAN	P55263	ADK_HUMAN	ADK	Adenosine kinase			1	0	0	1	1	1	1	2	1.2428312E8	0	0	0	1.00888592E8	1.98989472E8	7.0957784E7	0	1.2428312E8	0	0	0	1.00888592E8	1.98989472E8	7.0957784E7	0	MS/MS	unmatched	unmatched	MS/MS	MS/MS	MS/MS	MS/MS	MS/MS
AAAEIYEEFLAAFEGSDGNK	K	V	112	131	20	3	sp|O15042|SR140_HUMAN	O15042	SR140_HUMAN	U2SURP	U2 snRNP-associated SURP motif-containing protein			1	0	0	0	0	0	1	0	2.8228372E7	0	0	1.4284585E7	1.257027E7	2.5498548E7	2.1759988E7	2.1158642E7	2.8228372E7	0	0	1.4284585E7	1.257027E7	2.5498548E7	2.1759988E7	2.1158642E7	MS/MS	unmatched	unmatched	MBR	MBR	MBR	MS/MS	MBR
AAAEQAISVR	K	Q	759	768	10	2	sp|Q01780|EXOSX_HUMAN	Q01780	EXOSX_HUMAN	EXOSC10	Exosome component 10			1	1	0	1	1	1	2	1	0	0	0	0	8.7978616E7	9.5702712E7	7.7461832E7	8.1265448E7	0	0	0	0	8.7978616E7	9.5702712E7	7.7461832E7	8.1265448E7	MS/MS	MS/MS	unmatched	MS/MS	MS/MS	MS/MS	MS/MS	MS/MS
AAAEQLR	R	Q	39	45	7	2	sp|O94766|B3GA3_HUMAN	O94766	B3GA3_HUMAN	B3GAT3	Galactosylgalactosylxylosylprotein 3-beta-glucuronosyltransferase 3			1	0	0	0	0	1	0	0	1.88792176E8	0	0	0	0	0	0	0	0	0	0	0	0	0	0	0	MS/MS	unmatched	unmatched	unmatched	unmatched	MS/MS	unmatched	unmatched
AAAEVAGQFVIK	R	L	589	600	12	2	sp|P02786|TFR1_HUMAN	P02786	TFR1_HUMAN	TFRC	Transferrin receptor protein 1			0	0	0	0	0	0	0	1	2.0712636E7	0	0	0	0	0	0	1.4905013E7	2.0712636E7	0	0	0	0	0	0	1.4905013E7	MBR	unmatched	unmatched	unmatched	unmatched	unmatched	unmatched	MS/MS
AAAEVNQDYGLDPK	R	I	102	115	14	2	sp|P07954|FUMH_HUMAN	P07954	FUMH_HUMAN	FH	Fumarate hydratase, mitochondrial			2	1	1	1	1	3	1	1	3.10587296E8	1.2015196E8	1.82379504E8	2.55700336E8	2.25903744E8	2.89380064E8	1.68515376E8	1.27489256E8	3.10587296E8	1.2015196E8	1.82379504E8	2.55700336E8	2.25903744E8	2.89380064E8	1.68515376E8	1.27489256E8	MS/MS	MS/MS	MS/MS	MS/MS	MS/MS	MS/MS	MS/MS	MS/MS
AAAFEEQENETVVVK	K	E	2477	2491	15	2	sp|Q9Y490|TLN1_HUMAN	Q9Y490	TLN1_HUMAN	TLN1	Talin-1			1	1	1	2	2	0	0	1	7.4008848E7	8.7873048E7	7.635748E7	7.9901624E7	7.6055392E7	6.2246732E7	7.3757504E7	7.9180896E7	7.4008848E7	8.7873048E7	7.635748E7	7.9901624E7	7.6055392E7	6.2246732E7	7.3757504E7	7.9180896E7	MS/MS	MS/MS	MS/MS	MS/MS	MS/MS	MBR	MBR	MS/MS
AAAFEQLQK	R	W	160	168	9	2	sp|O94826|TOM70_HUMAN	O94826	TOM70_HUMAN	TOMM70	Mitochondrial import receptor subunit TOM70			1	2	1	1	1	1	1	1	2.49250032E8	1.34795216E8	1.59344848E8	2.07246992E8	1.96285872E8	1.95512752E8	1.69435648E8	1.68445712E8	2.49250032E8	1.34795216E8	1.59344848E8	2.07246992E8	1.96285872E8	1.95512752E8	1.69435648E8	1.68445712E8	MS/MS	MS/MS	MS/MS	MS/MS	MS/MS	MS/MS	MS/MS	MS/MS
AAAFQHLLLLVGIHLLK	R	S	592	608	17	4	sp|Q9BQG0|MBB1A_HUMAN	Q9BQG0	MBB1A_HUMAN	MYBBP1A	Myb-binding protein 1A			0	0	0	0	0	0	0	1	1.5648154E7	0	0	0	0	2.0655542E7	2.4610932E7	2.8527102E7	1.5648154E7	0	0	0	0	2.0655542E7	2.4610932E7	2.8527102E7	MBR	unmatched	unmatched	unmatched	unmatched	MBR	MBR	MS/MS
AAAFVTSPPLSPDPTTPDFLNSLLSCGDLQVTGSAHCTFNTAQK	K	A	298	341	44	3,4,5	sp|Q16555|DPYL2_HUMAN	Q16555	DPYL2_HUMAN	DPYSL2	Dihydropyrimidinase-related protein 2			7	8	10	8	7	10	8	11	1.01414797E9	1.1418377E9	9.1878669E8	1.07443648E9	6.853975E8	7.3395744E8	7.9616973E8	9.9867245E8	7.6570035E8	8.5068128E8	7.2747482E8	8.1547706E8	5.5725549E8	5.9403949E8	5.8852538E8	7.643033E8	MS/MS	MS/MS	MS/MS	MS/MS	MS/MS	MS/MS	MS/MS	MS/MS
AAAFVTSPPLSPDPTTPDYINSLLASGDLQLSGSAHCTFSTAQK	K	A	298	341	44	3,4,5	sp|Q14195|DPYL3_HUMAN	Q14195	DPYL3_HUMAN	DPYSL3	Dihydropyrimidinase-related protein 3			7	8	6	6	7	7	5	6	7.011392E8	7.7858176E8	6.1426861E8	6.4482029E8	4.20567552E8	4.50822272E8	3.89173376E8	4.7745792E8	5.21963232E8	5.6718778E8	4.81490592E8	5.13522144E8	3.41719456E8	3.2133088E8	2.75914656E8	3.30851968E8	MS/MS	MS/MS	MS/MS	MS/MS	MS/MS	MS/MS	MS/MS	MS/MS
AAAFVTSPPLSPDPTTPDYLTSLLACGDLQVTGSGHCPYSTAQK	K	A	298	341	44	3,4,5	sp|Q14194|DPYL1_HUMAN	Q14194	DPYL1_HUMAN	CRMP1	Dihydropyrimidinase-related protein 1			7	4	6	6	6	5	6	6	5.997303E8	6.6851904E8	5.36799808E8	7.1235846E8	4.51279104E8	3.72081408E8	3.34409824E8	4.45922688E8	4.79511808E8	4.61080416E8	3.74473408E8	4.90125408E8	3.20823392E8	2.97935616E8	2.52136448E8	3.34725312E8	MS/MS	MS/MS	MS/MS	MS/MS	MS/MS	MS/MS	MS/MS	MS/MS
AAAFVTSPPVNPDPTTADHLTCLLSSGDLQVTGSAHCTFTTAQK	K	A	298	341	44	4,5	sp|O14531|DPYL4_HUMAN	O14531	DPYL4_HUMAN	DPYSL4	Dihydropyrimidinase-related protein 4			2	2	3	3	2	3	2	1	3.5851296E8	4.282456E8	3.53913664E8	4.3039536E8	2.85742176E8	2.40472192E8	2.4418528E8	3.30548064E8	2.98507072E8	3.14717984E8	2.7612672E8	3.11361088E8	2.2699048E8	2.1088456E8	2.16597136E8	2.90796096E8	MS/MS	MS/MS	MS/MS	MS/MS	MS/MS	MS/MS	MS/MS	MS/MS
AAAGAAATHLEVAR	M	G	2	15	14	3	sp|Q96S52|PIGS_HUMAN	Q96S52	PIGS_HUMAN	PIGS	GPI transamidase component PIG-S			1	1	1	1	0	0	0	0	6.656392E7	7.0921744E7	7.310052E7	6.5846488E7	0	0	0	0	6.656392E7	7.0921744E7	7.310052E7	6.5846488E7	0	0	0	0	MS/MS	MS/MS	MS/MS	MS/MS	unmatched	unmatched	unmatched	unmatched
AAAGAGAGASSR	K	S	1226	1237	12	2	sp|Q9H6K5|PRR36_HUMAN	Q9H6K5	PRR36_HUMAN	PRR36	Proline-rich protein 36			4	1	1	2	2	1	0	1	4415898	8.0574384E7	9.421124E7	8.458924E7	7.0977472E7	0	0	9.5629576E7	4415898	8.0574384E7	9.421124E7	8.458924E7	7.0977472E7	0	0	9.5629576E7	MS/MS	MS/MS	MS/MS	MS/MS	MS/MS	MS/MS	unmatched	MS/MS
AAAGDLGGDHLAFSCDVAK	K	E	41	59	19	3	sp|Q8N4T8|CBR4_HUMAN	Q8N4T8	CBR4_HUMAN	CBR4	Carbonyl reductase family member 4			0	1	0	0	0	0	0	0	0	2.8154238E7	0	0	0	0	0	0	0	0	0	0	0	0	0	0	unmatched	MS/MS	unmatched	unmatched	unmatched	unmatched	unmatched	unmatched
AAAGEDYK	K	A	52	59	8	2	sp|P23381|SYWC_HUMAN	P23381	SYWC_HUMAN	WARS	Tryptophan--tRNA ligase, cytoplasmic			1	1	1	0	1	1	0	1	4.3928732E7	2.154605E7	3.6139104E7	4.4353872E7	5.255408E7	8.1126008E7	4.286754E7	2.6728926E7	4.3928732E7	2.154605E7	3.6139104E7	4.4353872E7	5.255408E7	8.1126008E7	4.286754E7	2.6728926E7	MS/MS	MS/MS	MS/MS	MBR	MS/MS	MS/MS	MBR	MS/MS
AAAGEFADDPCSSVK	K	R	106	120	15	2	sp|P35221|CTNA1_HUMAN	P35221	CTNA1_HUMAN	CTNNA1	Catenin alpha-1			1	1	1	1	1	1	1	1	1.97557408E8	8.5529568E7	1.35962688E8	1.576328E8	1.99542128E8	2.13566368E8	1.68267456E8	1.4248104E8	1.97557408E8	8.5529568E7	1.35962688E8	1.576328E8	1.99542128E8	2.13566368E8	1.68267456E8	1.4248104E8	MS/MS	MS/MS	MS/MS	MS/MS	MS/MS	MS/MS	MS/MS	MS/MS
AAAGELQEDSGLCVLAR	K	L	160	176	17	2	sp|Q96C19|EFHD2_HUMAN	Q96C19	EFHD2_HUMAN	EFHD2	EF-hand domain-containing protein D2			1	0	0	1	0	0	0	0	0	0	0	4.3799796E7	0	1.2955347E7	0	0	0	0	0	4.3799796E7	0	1.2955347E7	0	0	MS/MS	unmatched	unmatched	MS/MS	unmatched	MBR	unmatched	unmatched
AAAGGQGSAVAAEAEPGKEEPPAR	R	S	129	152	24	3	sp|Q9GZT9|EGLN1_HUMAN	Q9GZT9	EGLN1_HUMAN	EGLN1	Egl nine homolog 1			0	1	0	0	0	0	0	0	5.389642E7	7.239788E7	7.0560216E7	6.500268E7	7.263908E7	5.3816528E7	0	7.3494784E7	5.389642E7	7.239788E7	7.0560216E7	6.500268E7	7.263908E7	5.3816528E7	0	7.3494784E7	MBR	MS/MS	MBR	MBR	MBR	MBR	unmatched	MBR
AAAGIEK	K	G	93	99	7	2	sp|Q9Y3B7|RM11_HUMAN	Q9Y3B7	RM11_HUMAN	MRPL11	39S ribosomal protein L11, mitochondrial			0	1	0	0	1	0	0	0	0	0	0	0	0	0	0	0	0	0	0	0	0	0	0	0	unmatched	MS/MS	unmatched	unmatched	MS/MS	unmatched	unmatched	unmatched
AAAGLGGGDSGDGTAR	R	A	87	102	16	2	sp|Q96T51|RUFY1_HUMAN	Q96T51	RUFY1_HUMAN	RUFY1	RUN and FYVE domain-containing protein 1			0	0	1	0	1	0	0	0	2.2271064E7	2.4245336E7	2.883186E7	2.4381748E7	3.6993956E7	0	0	4.080834E7	2.2271064E7	2.4245336E7	2.883186E7	2.4381748E7	3.6993956E7	0	0	4.080834E7	MBR	MBR	MS/MS	MBR	MS/MS	unmatched	unmatched	MBR
AAAGLLPGGK	R	A	38	47	10	2	sp|Q5VSL9|STRP1_HUMAN	Q5VSL9	STRP1_HUMAN	STRIP1	Striatin-interacting protein 1			1	1	1	1	0	1	1	0	1.13613632E8	5.1452332E7	6.2314708E7	7.8818872E7	9.4761472E7	8.1307264E7	8.0314296E7	0	1.13613632E8	5.1452332E7	6.2314708E7	7.8818872E7	9.4761472E7	8.1307264E7	8.0314296E7	0	MS/MS	MS/MS	MS/MS	MS/MS	MBR	MS/MS	MS/MS	unmatched
AAAGQESEGPAVGPPQPLGK	K	E	52	71	20	3	sp|O14497|ARI1A_HUMAN	O14497	ARI1A_HUMAN	ARID1A	AT-rich interactive domain-containing protein 1A			0	0	0	0	1	1	1	1	0	1.5207354E7	0	0	3.1783168E7	3.3819848E7	2.4418474E7	3.7308864E7	0	1.5207354E7	0	0	3.1783168E7	3.3819848E7	2.4418474E7	3.7308864E7	unmatched	MBR	unmatched	unmatched	MS/MS	MS/MS	MS/MS	MS/MS
AAAGSAAGGFQR	K	F	393	404	12	2	sp|Q8NFD5|ARI1B_HUMAN	Q8NFD5	ARI1B_HUMAN	ARID1B	AT-rich interactive domain-containing protein 1B			1	1	0	1	0	0	0	1	2.2588882E7	4.4091384E7	5.0037308E7	4.4784576E7	0	0	0	9.217292E7	2.2588882E7	4.4091384E7	5.0037308E7	4.4784576E7	0	0	0	9.217292E7	MS/MS	MS/MS	MBR	MS/MS	unmatched	unmatched	unmatched	MS/MS
AAAHHYGAQCDK	K	P	27	38	12	2,3	sp|P51970|NDUA8_HUMAN	P51970	NDUA8_HUMAN	NDUFA8	NADH dehydrogenase [ubiquinone] 1 alpha subcomplex subunit 8			0	2	0	1	1	1	2	0	0	9.1198128E7	0	5.4801824E7	5.0597352E7	0	7.1016584E7	0	0	6.328496E7	0	5.4801824E7	5.0597352E7	0	4.8409652E7	0	unmatched	MS/MS	unmatched	MS/MS	MS/MS	MS/MS	MS/MS	unmatched
AAAHHYGAQCDKPNK	K	E	27	41	15	4	sp|P51970|NDUA8_HUMAN	P51970	NDUA8_HUMAN	NDUFA8	NADH dehydrogenase [ubiquinone] 1 alpha subcomplex subunit 8			0	0	0	0	1	0	0	0	1.5837971E7	3.9725008E7	0	0	4.6609192E7	0	0	0	1.5837971E7	3.9725008E7	0	0	4.6609192E7	0	0	0	MBR	MBR	unmatched	unmatched	MS/MS	unmatched	unmatched	unmatched
AAAIGIDLGTTYSCVGVFQHGK	K	V	4	25	22	2,3	sp|P0DMV8|HS71A_HUMAN	P0DMV8	HS71A_HUMAN	HSPA1A	Heat shock 70 kDa protein 1A	HSPA1B	sp|P0DMV9|HS71B_HUMAN	2	2	5	3	3	2	4	3	8.7929856E8	8.6427302E8	9.912489E8	8.8016429E8	7.5059898E8	6.4319878E8	7.7437139E8	7.3856275E8	8.7929856E8	8.6427302E8	8.1584352E8	7.2926189E8	7.9255642E8	6.694288E8	7.8888352E8	7.5998829E8	MS/MS	MS/MS	MS/MS	MS/MS	MS/MS	MS/MS	MS/MS	MS/MS
AAALACK	K	K	304	310	7	2	sp|Q7L2E3|DHX30_HUMAN	Q7L2E3	DHX30_HUMAN	DHX30	Putative ATP-dependent RNA helicase DHX30			1	0	0	0	0	1	0	0	1.4238633E7	0	0	0	0	4.6291964E7	0	0	1.4238633E7	0	0	0	0	4.6291964E7	0	0	MS/MS	unmatched	unmatched	unmatched	unmatched	MS/MS	unmatched	unmatched
AAALEAMK	K	D	435	442	8	2	sp|P31948|STIP1_HUMAN	P31948	STIP1_HUMAN	STIP1	Stress-induced-phosphoprotein 1			2	2	2	3	2	3	2	2	8.5795392E8	4.23888256E8	5.8782182E8	8.5562842E8	9.3013638E8	1.10800947E9	8.2115558E8	5.9172019E8	4.69137184E8	2.26315808E8	3.1496288E8	4.64886592E8	5.0829168E8	6.0448051E8	4.48385536E8	3.23597856E8	MS/MS	MS/MS	MS/MS	MS/MS	MS/MS	MS/MS	MS/MS	MS/MS
AAALEFLNR	K	F	79	87	9	2	sp|P31948|STIP1_HUMAN	P31948	STIP1_HUMAN	STIP1	Stress-induced-phosphoprotein 1			1	1	2	1	2	1	2	1	1.7719817E9	1.49681178E9	1.88592371E9	1.89729498E9	1.82812032E9	1.70054874E9	1.69532915E9	1.59602726E9	1.7719817E9	1.49681178E9	1.88592371E9	1.89729498E9	1.82812032E9	1.70054874E9	1.69532915E9	1.59602726E9	MS/MS	MS/MS	MS/MS	MS/MS	MS/MS	MS/MS	MS/MS	MS/MS
AAALEFLNRFEEAK	K	R	79	92	14	2,3	sp|P31948|STIP1_HUMAN	P31948	STIP1_HUMAN	STIP1	Stress-induced-phosphoprotein 1			4	2	2	3	3	3	4	8	1.20936973E9	1.7531785E9	1.35474867E9	1.52565427E9	1.40861837E9	1.41766835E9	1.83664461E9	1.90697395E9	1.0454064E9	1.43316646E9	1.11449562E9	1.20603558E9	1.08034035E9	1.09849421E9	1.4488727E9	1.4694409E9	MS/MS	MS/MS	MS/MS	MS/MS	MS/MS	MS/MS	MS/MS	MS/MS
AAALEQFK	R	S	260	267	8	2	sp|Q13423|NNTM_HUMAN	Q13423	NNTM_HUMAN	NNT	NAD(P) transhydrogenase, mitochondrial			1	1	1	2	1	1	1	0	1.91117008E8	7.306408E7	1.02778264E8	1.38647344E8	8.4297728E7	1.239684E8	5.8619304E7	0	1.91117008E8	7.306408E7	1.02778264E8	1.38647344E8	8.4297728E7	1.239684E8	5.8619304E7	0	MS/MS	MS/MS	MS/MS	MS/MS	MS/MS	MS/MS	MS/MS	unmatched
AAALGASGGAGAGDDDFDQFDKPGAER	M	S	2	28	27	3	sp|Q96EV2|RBM33_HUMAN	Q96EV2	RBM33_HUMAN	RBM33	RNA-binding protein 33			1	0	0	1	0	1	1	1	4.0876072E7	0	0	3.9533548E7	0	8994196	5.07510208E8	3.1214312E7	4.0876072E7	0	0	3.9533548E7	0	8994196	5.07510208E8	3.1214312E7	MS/MS	unmatched	unmatched	MS/MS	unmatched	MS/MS	MS/MS	MS/MS
AAALGGPEDEPGAAEAHFLPR	R	H	28	48	21	3	sp|Q68DK7|MSL1_HUMAN	Q68DK7	MSL1_HUMAN	MSL1	Male-specific lethal 1 homolog			0	0	0	1	1	1	1	1	6.1288632E7	5.698432E7	7.0121632E7	6.7118672E7	8.2653336E7	8.7365104E7	9.7738368E7	1.06499776E8	6.1288632E7	5.698432E7	7.0121632E7	6.7118672E7	8.2653336E7	8.7365104E7	9.7738368E7	1.06499776E8	MBR	MBR	MBR	MS/MS	MS/MS	MS/MS	MS/MS	MS/MS
AAALLAK	K	Q	295	301	7	2	sp|Q92575|UBXN4_HUMAN	Q92575	UBXN4_HUMAN	UBXN4	UBX domain-containing protein 4			1	0	1	0	0	0	0	0	1.37303936E8	0	9.4946E7	1.4513992E8	0	0	0	0	1.37303936E8	0	9.4946E7	1.4513992E8	0	0	0	0	MS/MS	unmatched	MS/MS	MBR	unmatched	unmatched	unmatched	unmatched
AAALPPK	R	P	877	883	7	2	sp|O60885|BRD4_HUMAN	O60885	BRD4_HUMAN	BRD4	Bromodomain-containing protein 4			1	0	0	1	1	1	1	0	1.3515776E8	0	8.0275464E7	1.2467812E8	1.51986384E8	1.82793296E8	1.31619112E8	9.0976376E7	1.3515776E8	0	8.0275464E7	1.2467812E8	1.51986384E8	1.82793296E8	1.31619112E8	9.0976376E7	MS/MS	unmatched	MBR	MS/MS	MS/MS	MS/MS	MS/MS	MBR
AAALSLSTLASPK	R	G	277	289	13	2	sp|P98172|EFNB1_HUMAN	P98172	EFNB1_HUMAN	EFNB1	Ephrin-B1			1	1	1	1	1	1	1	1	9.2371808E7	3.2007384E7	5.3162916E7	7.7977736E7	8.2950192E7	1.1220804E8	7.3008064E7	4.4532396E7	9.2371808E7	3.2007384E7	5.3162916E7	7.7977736E7	8.2950192E7	1.1220804E8	7.3008064E7	4.4532396E7	MS/MS	MS/MS	MS/MS	MS/MS	MS/MS	MS/MS	MS/MS	MS/MS
AAALVLQTIWGYK	R	E	821	833	13	2	sp|O60716|CTND1_HUMAN	O60716	CTND1_HUMAN	CTNND1	Catenin delta-1			0	0	0	0	1	0	1	1	0	0	0	0	1.9266328E7	0	1.4753406E7	1.4450032E7	0	0	0	0	1.9266328E7	0	1.4753406E7	1.4450032E7	unmatched	unmatched	unmatched	unmatched	MS/MS	unmatched	MS/MS	MS/MS
AAAMANNLQK	R	G	235	244	10	2	sp|Q14498|RBM39_HUMAN	Q14498	RBM39_HUMAN	RBM39	RNA-binding protein 39			2	4	3	5	2	2	2	3	2.02451072E8	1.3601552E8	1.87391776E8	2.45782656E8	2.8647232E8	3.02787744E8	2.51475152E8	3.1827584E8	1.14783968E8	8.1387568E7	1.10914544E8	1.52576032E8	1.79047296E8	1.88844016E8	1.58762512E8	2.01029056E8	MS/MS	MS/MS	MS/MS	MS/MS	MS/MS	MS/MS	MS/MS	MS/MS
AAANEQLTR	R	A	96	104	9	2	sp|Q9NX63|MIC19_HUMAN	Q9NX63	MIC19_HUMAN	CHCHD3	MICOS complex subunit MIC19			1	0	2	2	2	2	1	3	3.66918656E8	2.18660976E8	2.94667392E8	3.37461056E8	3.35082752E8	2.97083936E8	2.45132992E8	2.74396672E8	3.66918656E8	2.18660976E8	2.94667392E8	3.37461056E8	3.35082752E8	2.97083936E8	2.45132992E8	2.74396672E8	MS/MS	MBR	MS/MS	MS/MS	MS/MS	MS/MS	MS/MS	MS/MS
AAANFSDR	K	S	1182	1189	8	2	sp|A5YKK6|CNOT1_HUMAN	A5YKK6	CNOT1_HUMAN	CNOT1	CCR4-NOT transcription complex subunit 1			0	1	1	1	1	2	2	1	6.7444504E7	6.8262008E7	6.51723E7	6.6610892E7	2.35363856E8	2.46276576E8	2.60398064E8	2.66777872E8	6.7444504E7	6.8262008E7	6.51723E7	6.6610892E7	2.35363856E8	2.46276576E8	2.60398064E8	2.66777872E8	MBR	MS/MS	MS/MS	MS/MS	MS/MS	MS/MS	MS/MS	MS/MS
AAAPGVEDEPLLR	K	E	62	74	13	2	sp|P31350|RIR2_HUMAN	P31350	RIR2_HUMAN	RRM2	Ribonucleoside-diphosphate reductase subunit M2		tr|A0A286YFD6|A0A286YFD6_HUMAN	0	0	0	0	1	1	1	1	0	0	0	1.8481996E7	7.1691504E7	1.0725432E8	4.045202E7	3.5514072E7	0	0	0	1.8481996E7	7.1691504E7	1.0725432E8	4.045202E7	3.5514072E7	unmatched	unmatched	unmatched	MBR	MS/MS	MS/MS	MS/MS	MS/MS
AAAPQAWAGPMEEPPQAQAPPR	R	G	391	412	22	3	sp|Q16643|DREB_HUMAN	Q16643	DREB_HUMAN	DBN1	Drebrin			7	7	10	8	4	3	3	4	4.72743296E8	2.31262256E8	4.10046336E8	4.09369504E8	1.76308752E8	0	0	2.75774912E8	2.937408E8	1.0994268E8	2.54204848E8	2.40246928E8	2.33309584E8	0	0	1.658276E8	MS/MS	MS/MS	MS/MS	MS/MS	MS/MS	MS/MS	MS/MS	MS/MS
AAAQCYIDLIIK	K	E	280	291	12	2	sp|P53618|COPB_HUMAN	P53618	COPB_HUMAN	COPB1	Coatomer subunit beta			0	0	0	0	0	1	0	0	0	0	0	0	0	7.6772584E7	0	0	0	0	0	0	0	0	0	0	unmatched	unmatched	unmatched	unmatched	unmatched	MS/MS	unmatched	unmatched
AAAQLLQSQAQQSGAQQTK	K	K	400	418	19	2,3	sp|Q9NVA2|SEP11_HUMAN	Q9NVA2	SEP11_HUMAN	SEPT11	Septin-11			3	6	3	4	3	3	2	4	1.4140904E8	2.86500544E8	2.24430816E8	2.67707856E8	2.87235392E8	1.18115664E8	1.94559392E8	2.87488512E8	1.4140904E8	2.4260416E8	1.92359472E8	2.2577936E8	2.37773536E8	1.18115664E8	1.94559392E8	2.43873248E8	MS/MS	MS/MS	MS/MS	MS/MS	MS/MS	MS/MS	MS/MS	MS/MS
AAASGIMGR	K	S	510	518	9	2	sp|Q8ND83|SLAI1_HUMAN	Q8ND83	SLAI1_HUMAN	SLAIN1	SLAIN motif-containing protein 1			0	0	0	0	0	0	1	1	0	0	0	0	0	0	0	0	0	0	0	0	0	0	0	0	unmatched	unmatched	unmatched	unmatched	unmatched	unmatched	MS/MS	MS/MS
AAASLAAVSGTAAASLGSAQPTDLGAHK	R	R	209	236	28	3,4	sp|Q7Z5L9|I2BP2_HUMAN	Q7Z5L9	I2BP2_HUMAN	IRF2BP2	Interferon regulatory factor 2-binding protein 2			2	2	2	1	2	3	3	3	8.3434032E7	1.23683832E8	1.00234944E8	9.9713416E7	9.5457128E7	1.11765248E8	9.233612E7	1.50103664E8	8.3434032E7	1.02943664E8	1.00234944E8	9.9713416E7	9.5457128E7	9.5332208E7	9.233612E7	1.2831276E8	MS/MS	MS/MS	MS/MS	MS/MS	MS/MS	MS/MS	MS/MS	MS/MS
AAASTDYYK	R	R	236	244	9	2	sp|P08559|ODPA_HUMAN	P08559	ODPA_HUMAN	PDHA1	Pyruvate dehydrogenase E1 component subunit alpha, somatic form, mitochondrial			1	0	0	0	1	1	0	1	2.66797408E8	0	0	0	1.92764E8	2.3344512E8	0	0	2.66797408E8	0	0	0	1.92764E8	2.3344512E8	0	0	MS/MS	unmatched	unmatched	unmatched	MS/MS	MS/MS	unmatched	MS/MS
AAATAEEPDPK	K	G	147	157	11	2	sp|Q99733|NP1L4_HUMAN	Q99733	NP1L4_HUMAN	NAP1L4	Nucleosome assembly protein 1-like 4			1	1	1	1	2	2	2	2	4.33315424E8	1.42864272E8	2.43275712E8	3.40971232E8	5.27126944E8	6.8932365E8	3.78297152E8	3.53552864E8	4.33315424E8	1.42864272E8	2.43275712E8	3.40971232E8	5.27126944E8	6.8932365E8	3.78297152E8	3.53552864E8	MS/MS	MS/MS	MS/MS	MS/MS	MS/MS	MS/MS	MS/MS	MS/MS
AAATLTSK	M	L	2	9	8	2	sp|Q9UDW1|QCR9_HUMAN	Q9UDW1	QCR9_HUMAN	UQCR10	Cytochrome b-c1 complex subunit 9			1	0	0	0	0	0	0	0	5.4615252E7	0	0	4.6271048E7	0	0	0	0	5.4615252E7	0	0	4.6271048E7	0	0	0	0	MS/MS	unmatched	unmatched	MBR	unmatched	unmatched	unmatched	unmatched
AAATMATPLPGR	R	A	17	28	12	2	sp|Q03252|LMNB2_HUMAN	Q03252	LMNB2_HUMAN	LMNB2	Lamin-B2			1	1	0	1	0	3	1	2	7.0987832E7	2.8239438E7	0	5.1889808E7	0	1.87836288E8	1.28789312E8	1.06701832E8	7.0987832E7	2.8239438E7	0	5.1889808E7	0	1.87836288E8	1.28789312E8	1.06701832E8	MS/MS	MS/MS	unmatched	MS/MS	unmatched	MS/MS	MS/MS	MS/MS
AAATPESQEPQAK	K	G	145	157	13	2	sp|P49006|MRP_HUMAN	P49006	MRP_HUMAN	MARCKSL1	MARCKS-related protein			2	4	3	2	2	2	1	2	2.93028301E9	1.10013222E9	1.77648448E9	2.4070231E9	3.18240512E9	3.57321293E9	2.54744218E9	2.48503142E9	2.93028301E9	1.10013222E9	1.77648448E9	2.4070231E9	3.18240512E9	3.57321293E9	2.54744218E9	2.48503142E9	MS/MS	MS/MS	MS/MS	MS/MS	MS/MS	MS/MS	MS/MS	MS/MS
AAATQPDAK	R	D	63	71	9	2	sp|Q7KZF4|SND1_HUMAN	Q7KZF4	SND1_HUMAN	SND1	Staphylococcal nuclease domain-containing protein 1			1	0	0	0	0	1	0	1	0	0	0	0	0	0	0	0	0	0	0	0	0	0	0	0	MS/MS	unmatched	unmatched	unmatched	unmatched	MS/MS	unmatched	MS/MS
AAAVDPTPAAPAR	R	K	209	221	13	2	sp|Q5SQI0|ATAT_HUMAN	Q5SQI0	ATAT_HUMAN	ATAT1	Alpha-tubulin N-acetyltransferase 1			1	2	1	2	1	1	1	1	3.51E8	1.4946856E8	2.22701968E8	3.3651008E8	3.76472128E8	4.28229152E8	3.29344768E8	2.092952E8	3.51E8	1.4946856E8	2.22701968E8	3.3651008E8	3.76472128E8	4.28229152E8	3.29344768E8	2.092952E8	MS/MS	MS/MS	MS/MS	MS/MS	MS/MS	MS/MS	MS/MS	MS/MS
AAAVGTANK	K	S	647	655	9	2	sp|P18206|VINC_HUMAN	P18206	VINC_HUMAN	VCL	Vinculin			1	0	0	0	1	1	0	1	7.466344E7	0	0	0	7.6282184E7	1.23126136E8	0	8.7066168E7	7.466344E7	0	0	0	7.6282184E7	1.23126136E8	0	8.7066168E7	MS/MS	unmatched	unmatched	unmatched	MS/MS	MS/MS	unmatched	MS/MS
AAAVHTAIR	R	Q	436	444	9	3	sp|Q8IYI6|EXOC8_HUMAN	Q8IYI6	EXOC8_HUMAN	EXOC8	Exocyst complex component 8			1	1	0	0	0	0	0	0	0	1.8939302E7	0	0	0	0	0	0	0	0	0	0	0	0	0	0	MS/MS	MS/MS	unmatched	unmatched	unmatched	unmatched	unmatched	unmatched
AAAVLPVLDLAQR	K	Q	76	88	13	2	sp|P19404|NDUV2_HUMAN	P19404	NDUV2_HUMAN	NDUFV2	NADH dehydrogenase [ubiquinone] flavoprotein 2, mitochondrial			1	1	1	1	1	1	1	1	1.10513392E8	4.74735E7	5.281384E7	1.01462392E8	1.13717856E8	1.32709328E8	7.018368E7	5.5927404E7	1.10513392E8	4.74735E7	5.281384E7	1.01462392E8	1.13717856E8	1.32709328E8	7.018368E7	5.5927404E7	MS/MS	MS/MS	MS/MS	MS/MS	MS/MS	MS/MS	MS/MS	MS/MS
AAAVPVEFQEHHLSEVQNMASEEK	K	L	73	96	24	3,4	sp|O43837|IDH3B_HUMAN	O43837	IDH3B_HUMAN	IDH3B	Isocitrate dehydrogenase [NAD] subunit beta, mitochondrial			2	3	3	3	1	2	1	3	2.04677952E8	2.16962576E8	2.28553152E8	2.04373856E8	9.4754904E7	1.1226416E8	1.41528576E8	1.5147448E8	1.45868528E8	1.60799936E8	1.67965392E8	1.4463392E8	9.4754904E7	8.2013864E7	1.033458E8	1.2422044E8	MS/MS	MS/MS	MS/MS	MS/MS	MS/MS	MS/MS	MS/MS	MS/MS
AAAVTLK	K	Q	335	341	7	2	sp|O00330|ODPX_HUMAN	O00330	ODPX_HUMAN	PDHX	Pyruvate dehydrogenase protein X component, mitochondrial			1	1	0	0	0	1	0	0	9.7379568E7	4.0040904E7	0	8.4432792E7	0	0	0	0	9.7379568E7	4.0040904E7	0	8.4432792E7	0	0	0	0	MS/MS	MS/MS	unmatched	MBR	unmatched	MS/MS	unmatched	unmatched
AAAYLDPNLNHTPNSSTK	M	T	2	19	18	3	sp|Q05397|FAK1_HUMAN	Q05397	FAK1_HUMAN	PTK2	Focal adhesion kinase 1			0	0	0	0	0	1	0	0	0	0	0	0	1.6015407E7	2.2392122E7	0	0	0	0	0	0	1.6015407E7	2.2392122E7	0	0	unmatched	unmatched	unmatched	unmatched	MBR	MS/MS	unmatched	unmatched
AAAYNLVQHGITNLCVIGGDGSLTGANIFR	R	S	100	129	30	3	sp|P17858|PFKAL_HUMAN	P17858	PFKAL_HUMAN	PFKL	ATP-dependent 6-phosphofructokinase, liver type			2	2	2	0	1	0	1	0	4.4470448E7	4.7217588E7	4.153028E7	0	4.4587052E7	0	4.01465E7	0	4.4470448E7	4.7217588E7	4.153028E7	0	4.4587052E7	0	4.01465E7	0	MS/MS	MS/MS	MS/MS	unmatched	MS/MS	unmatched	MS/MS	unmatched
AACCLAGAR	R	A	30	38	9	2	sp|O95336|6PGL_HUMAN	O95336	6PGL_HUMAN	PGLS	6-phosphogluconolactonase			2	2	2	1	1	1	1	2	1.88008656E8	1.52900592E8	1.84671408E8	1.8326048E8	1.96689824E8	1.76531824E8	1.8341184E8	1.8150512E8	1.88008656E8	1.52900592E8	1.84671408E8	1.8326048E8	1.96689824E8	1.76531824E8	1.8341184E8	1.8150512E8	MS/MS	MS/MS	MS/MS	MS/MS	MS/MS	MS/MS	MS/MS	MS/MS
AACDLVR	R	G	385	391	7	2	sp|P55060|XPO2_HUMAN	P55060	XPO2_HUMAN	CSE1L	Exportin-2			1	1	1	1	1	1	1	1	3.161344E8	1.79852144E8	2.3867664E8	3.44281024E8	4.01636992E8	4.4765888E8	3.51559264E8	2.85562688E8	3.161344E8	1.79852144E8	2.3867664E8	3.44281024E8	4.01636992E8	4.4765888E8	3.51559264E8	2.85562688E8	MS/MS	MS/MS	MS/MS	MS/MS	MS/MS	MS/MS	MS/MS	MS/MS
AACLCFR	R	S	21	27	7	2	sp|O95989|NUDT3_HUMAN	O95989	NUDT3_HUMAN	NUDT3	Diphosphoinositol polyphosphate phosphohydrolase 1	NUDT10, NUDT11, NUDT4	sp|Q8NFP7|NUD10_HUMAN, sp|Q96G61|NUD11_HUMAN, sp|Q9NZJ9|NUDT4_HUMAN	1	2	1	1	1	1	1	1	2.90352384E8	2.12231664E8	2.25800144E8	2.39882368E8	2.21759136E8	2.19388096E8	2.05966864E8	2.16837952E8	2.90352384E8	2.12231664E8	2.25800144E8	2.39882368E8	2.21759136E8	2.19388096E8	2.05966864E8	2.16837952E8	MS/MS	MS/MS	MS/MS	MS/MS	MS/MS	MS/MS	MS/MS	MS/MS
AACQEAQVFGNQLIPPNAQVK	R	K	41	61	21	3	sp|Q53H12|AGK_HUMAN	Q53H12	AGK_HUMAN	AGK	Acylglycerol kinase, mitochondrial			0	0	0	0	1	0	0	0	0	0	0	0	3.1794538E7	4.19273E7	2.967677E7	0	0	0	0	0	3.1794538E7	4.19273E7	2.967677E7	0	unmatched	unmatched	unmatched	unmatched	MS/MS	MBR	MBR	unmatched
AADAEAEVASLNR	K	R	79	91	13	2,3	sp|P06753|TPM3_HUMAN	P06753	TPM3_HUMAN	TPM3	Tropomyosin alpha-3 chain			6	3	4	5	3	5	3	4	1.7535209E9	7.6641382E8	1.08185638E9	1.22349862E9	1.35998656E9	1.54087808E9	9.365385E8	1.0585815E9	1.8557184E9	6.2813254E8	1.13087066E9	1.16902029E9	1.1873385E9	1.67085939E9	8.5690061E8	9.1196992E8	MS/MS	MS/MS	MS/MS	MS/MS	MS/MS	MS/MS	MS/MS	MS/MS
AADAEAEVASLNRR	K	I	79	92	14	2,3	sp|P06753|TPM3_HUMAN	P06753	TPM3_HUMAN	TPM3	Tropomyosin alpha-3 chain			2	3	2	2	1	1	3	3	2.37776736E8	5.00788032E8	3.85983488E8	4.45438592E8	3.55468224E8	2.5007008E8	5.6226394E8	4.60158368E8	1.9627192E8	4.17679424E8	3.23827008E8	3.5414256E8	3.20439392E8	2.5007008E8	4.84278272E8	3.87585632E8	MS/MS	MS/MS	MS/MS	MS/MS	MS/MS	MS/MS	MS/MS	MS/MS
AADALEEQQR	R	C	725	734	10	2	sp|Q14980|NUMA1_HUMAN	Q14980	NUMA1_HUMAN	NUMA1	Nuclear mitotic apparatus protein 1			1	1	2	2	2	3	2	1	2.53325184E8	1.53976064E8	2.05683424E8	3.51951168E8	3.49515136E8	3.22632768E8	2.89719872E8	2.9860592E8	2.53325184E8	1.53976064E8	2.05683424E8	3.51951168E8	3.49515136E8	3.22632768E8	2.89719872E8	2.9860592E8	MS/MS	MS/MS	MS/MS	MS/MS	MS/MS	MS/MS	MS/MS	MS/MS
AADAVEDLR	R	W	276	284	9	2	sp|Q9UNF0|PACN2_HUMAN	Q9UNF0	PACN2_HUMAN	PACSIN2	Protein kinase C and casein kinase substrate in neurons protein 2			1	0	0	1	2	1	1	1	1.0289368E8	0	0	7.9655024E7	8.3226608E7	1.31200976E8	0	0	1.0289368E8	0	0	7.9655024E7	8.3226608E7	1.31200976E8	0	0	MS/MS	unmatched	unmatched	MS/MS	MS/MS	MS/MS	MS/MS	MS/MS
AADCDLQITNAQTK	K	E	41	54	14	2	sp|Q7Z6E9|RBBP6_HUMAN	Q7Z6E9	RBBP6_HUMAN	RBBP6	E3 ubiquitin-protein ligase RBBP6			0	0	0	0	1	0	0	0	1.4641854E7	0	0	1.3743196E7	1.5097443E7	0	1.2042788E7	0	1.4641854E7	0	0	1.3743196E7	1.5097443E7	0	1.2042788E7	0	MBR	unmatched	unmatched	MBR	MS/MS	unmatched	MBR	unmatched
AADCEVEQWDSDEPIPAK	R	E	26	43	18	2	sp|Q9UBQ7|GRHPR_HUMAN	Q9UBQ7	GRHPR_HUMAN	GRHPR	Glyoxylate reductase/hydroxypyruvate reductase			1	0	0	1	1	0	0	0	4.2800064E7	2.624453E7	2.8609198E7	4.9301176E7	4.1124768E7	3.58832E7	1.8068144E7	2.7036576E7	4.2800064E7	2.624453E7	2.8609198E7	4.9301176E7	4.1124768E7	3.58832E7	1.8068144E7	2.7036576E7	MS/MS	MBR	MBR	MS/MS	MS/MS	MBR	MBR	MBR
AADEALNAMTSNGSHR	R	L	543	558	16	3	sp|Q13586|STIM1_HUMAN	Q13586	STIM1_HUMAN	STIM1	Stromal interaction molecule 1			0	1	0	0	0	0	0	0	9.6610208E7	1.6421912E8	1.3731544E8	1.38862992E8	0	1.14623512E8	1.16261264E8	0	9.6610208E7	1.6421912E8	1.3731544E8	1.38862992E8	0	1.14623512E8	1.16261264E8	0	MBR	MS/MS	MBR	MBR	unmatched	MBR	MBR	unmatched
AADEEAFEDNSEEYIR	R	R	356	371	16	2	sp|P55060|XPO2_HUMAN	P55060	XPO2_HUMAN	CSE1L	Exportin-2			1	1	1	1	1	1	1	1	2.42663008E8	2.11778464E8	2.1274048E8	2.41218864E8	2.99842176E8	3.01004352E8	1.84608832E8	2.46082224E8	2.42663008E8	2.11778464E8	2.1274048E8	2.41218864E8	2.99842176E8	3.01004352E8	1.84608832E8	2.46082224E8	MS/MS	MS/MS	MS/MS	MS/MS	MS/MS	MS/MS	MS/MS	MS/MS
AADEEAFEDNSEEYIRR	R	D	356	372	17	3	sp|P55060|XPO2_HUMAN	P55060	XPO2_HUMAN	CSE1L	Exportin-2			1	1	1	1	1	1	1	2	2.06865184E8	3.72747584E8	2.86367296E8	3.50852E8	3.37205152E8	3.70292864E8	5.8131578E8	5.01785728E8	2.06865184E8	3.72747584E8	2.86367296E8	3.50852E8	3.37205152E8	3.70292864E8	5.8131578E8	5.01785728E8	MS/MS	MS/MS	MS/MS	MS/MS	MS/MS	MS/MS	MS/MS	MS/MS
AADEVAEGK	K	L	123	131	9	2	sp|P07954|FUMH_HUMAN	P07954	FUMH_HUMAN	FH	Fumarate hydratase, mitochondrial			0	1	2	1	0	0	0	0	4.65329472E8	0	0	4.93142304E8	2.86573312E8	3.61771936E8	0	3.629824E8	4.65329472E8	0	0	4.93142304E8	2.86573312E8	3.61771936E8	0	3.629824E8	MBR	MS/MS	MS/MS	MS/MS	MBR	MBR	unmatched	MBR
AADEVLAEAK	R	K	127	136	10	2	sp|Q6P1J9|CDC73_HUMAN	Q6P1J9	CDC73_HUMAN	CDC73	Parafibromin			0	0	0	0	0	1	0	0	0	4.0408016E7	0	0	0	4.4131488E7	0	0	0	4.0408016E7	0	0	0	4.4131488E7	0	0	unmatched	MBR	unmatched	unmatched	unmatched	MS/MS	unmatched	unmatched
AADFEDLLSGQGFNAHK	K	D	779	795	17	3	sp|O75061|AUXI_HUMAN	O75061	AUXI_HUMAN	DNAJC6	Putative tyrosine-protein phosphatase auxilin			1	1	1	1	0	0	0	0	7.10154E7	8.2152264E7	7.509444E7	8.3273376E7	7.3683E7	0	8.4439248E7	7.4435704E7	7.10154E7	8.2152264E7	7.509444E7	8.3273376E7	7.3683E7	0	8.4439248E7	7.4435704E7	MS/MS	MS/MS	MS/MS	MS/MS	MBR	unmatched	MBR	MBR
AADFIDQALAQK	R	N	105	116	12	2	sp|P51452|DUS3_HUMAN	P51452	DUS3_HUMAN	DUSP3	Dual specificity protein phosphatase 3			2	0	1	1	3	1	2	0	5.2362288E7	3.3357962E7	3.6457004E7	5.4497784E7	6.0993072E7	4.5663908E7	4.37065E7	0	5.2362288E7	3.3357962E7	3.6457004E7	5.4497784E7	6.0993072E7	4.5663908E7	4.37065E7	0	MS/MS	MBR	MS/MS	MS/MS	MS/MS	MS/MS	MS/MS	unmatched
AADFQLHTHVNDGTEFGGSIYQK	K	V	175	197	23	3,4	sp|Q9Y277|VDAC3_HUMAN	Q9Y277	VDAC3_HUMAN	VDAC3	Voltage-dependent anion-selective channel protein 3			5	5	4	4	4	4	6	5	4.15693504E8	3.77528832E8	2.99184768E8	3.52377728E8	3.93655072E8	2.79961088E8	4.0721632E8	4.3764464E8	3.36502272E8	2.81700096E8	2.28080352E8	2.5977416E8	3.2003568E8	2.16427136E8	3.12725088E8	3.48635936E8	MS/MS	MS/MS	MS/MS	MS/MS	MS/MS	MS/MS	MS/MS	MS/MS
AADGGER	R	P	1506	1512	7	2	sp|O95785|WIZ_HUMAN	O95785	WIZ_HUMAN	WIZ	Protein Wiz			1	0	0	0	0	0	0	0	0	0	0	0	0	0	0	0	0	0	0	0	0	0	0	0	MS/MS	unmatched	unmatched	unmatched	unmatched	unmatched	unmatched	unmatched
AADGGERPLAASPPGTVK	R	A	1506	1523	18	3	sp|O95785|WIZ_HUMAN	O95785	WIZ_HUMAN	WIZ	Protein Wiz			0	1	1	0	0	0	0	0	1.12103152E8	1.53240832E8	1.66898592E8	1.16665984E8	1.67440864E8	1.63058464E8	1.536524E8	1.7469552E8	1.12103152E8	1.53240832E8	1.66898592E8	1.16665984E8	1.67440864E8	1.63058464E8	1.536524E8	1.7469552E8	MBR	MS/MS	MS/MS	MBR	MBR	MBR	MBR	MBR
AADGNTALHYAALYNQPDCLK	K	L	619	639	21	3	sp|Q8TDY4|ASAP3_HUMAN	Q8TDY4	ASAP3_HUMAN	ASAP3	Arf-GAP with SH3 domain, ANK repeat and PH domain-containing protein 3			0	1	0	0	0	0	0	0	0	2.7929804E7	0	2.835569E7	0	0	0	0	0	2.7929804E7	0	2.835569E7	0	0	0	0	unmatched	MS/MS	unmatched	MBR	unmatched	unmatched	unmatched	unmatched
AADHLKPFLDDSTLR	K	F	47	61	15	3,4	sp|O43395|PRPF3_HUMAN	O43395	PRPF3_HUMAN	PRPF3	U4/U6 small nuclear ribonucleoprotein Prp3			2	2	1	2	2	2	3	2	1.52262592E8	2.05162784E8	1.78781312E8	1.37309696E8	2.23510192E8	2.12831952E8	2.32279488E8	3.39561664E8	8.8057648E7	1.18771792E8	1.06238216E8	8.236072E7	1.31623128E8	1.26630856E8	1.38380896E8	1.9964624E8	MS/MS	MS/MS	MS/MS	MS/MS	MS/MS	MS/MS	MS/MS	MS/MS
AADIAEALYSVPR	R	N	405	417	13	2,3	sp|Q9H4W6|COE3_HUMAN	Q9H4W6	COE3_HUMAN	EBF3	Transcription factor COE3	EBF1, EBF2	sp|Q9HAK2|COE2_HUMAN, sp|Q9UH73|COE1_HUMAN	3	4	3	3	3	5	2	1	2.18886896E8	1.12807592E8	1.30692824E8	2.19275072E8	1.83272224E8	2.45337024E8	1.14946992E8	7.3570536E7	1.64353216E8	8.5566672E7	8.8293864E7	1.7283608E8	1.33339648E8	1.8859952E8	8.2089384E7	5.3635396E7	MS/MS	MS/MS	MS/MS	MS/MS	MS/MS	MS/MS	MS/MS	MS/MS
AADIASK	K	V	321	327	7	2	sp|O95671|ASML_HUMAN	O95671	ASML_HUMAN	ASMTL	N-acetylserotonin O-methyltransferase-like protein			0	0	0	1	0	0	0	0	0	0	0	7.2326944E7	0	0	0	0	0	0	0	0	0	0	0	0	unmatched	unmatched	unmatched	MS/MS	unmatched	unmatched	unmatched	unmatched
AADIDQEVK	K	E	578	586	9	2	sp|Q86VP6|CAND1_HUMAN	Q86VP6	CAND1_HUMAN	CAND1	Cullin-associated NEDD8-dissociated protein 1			1	1	1	0	1	0	0	1	3.62599456E8	1.48929424E8	2.91865696E8	3.27978624E8	4.554856E8	6.1439059E8	3.21055264E8	2.6408944E8	3.62599456E8	1.48929424E8	2.91865696E8	3.27978624E8	4.554856E8	6.1439059E8	3.21055264E8	2.6408944E8	MS/MS	MS/MS	MS/MS	MBR	MS/MS	MBR	MBR	MS/MS
AADIIDGLRK	K	N	677	686	10	3	sp|Q96ST3|SIN3A_HUMAN	Q96ST3	SIN3A_HUMAN	SIN3A	Paired amphipathic helix protein Sin3a			0	0	0	0	0	0	0	1	0	0	0	4.3422576E7	3.4833052E7	0	5.565064E7	5.1713188E7	0	0	0	4.3422576E7	3.4833052E7	0	5.565064E7	5.1713188E7	unmatched	unmatched	unmatched	MBR	MBR	unmatched	MBR	MS/MS
AADISLDNLVEGK	K	R	1614	1626	13	2	sp|Q12888|TP53B_HUMAN	Q12888	TP53B_HUMAN	TP53BP1	TP53-binding protein 1			0	1	0	0	1	2	0	1	2.35520064E8	1.03763208E8	1.40389872E8	0	2.90190912E8	3.63144832E8	0	1.39176368E8	2.35520064E8	1.03763208E8	1.40389872E8	0	2.90190912E8	3.63144832E8	0	1.39176368E8	MBR	MS/MS	MBR	unmatched	MS/MS	MS/MS	unmatched	MS/MS
AADISLDNLVEGKR	K	K	1614	1627	14	3	sp|Q12888|TP53B_HUMAN	Q12888	TP53B_HUMAN	TP53BP1	TP53-binding protein 1			1	0	0	1	0	0	0	0	1.7322202E7	0	0	2.9910224E7	0	0	0	0	1.7322202E7	0	0	2.9910224E7	0	0	0	0	MS/MS	unmatched	unmatched	MS/MS	unmatched	unmatched	unmatched	unmatched
AADKPADQGAEK	M	H	2	13	12	2	sp|Q9H9A5|CNO10_HUMAN	Q9H9A5	CNO10_HUMAN	CNOT10	CCR4-NOT transcription complex subunit 10			1	0	0	0	0	0	0	0	8685984	0	0	0	0	0	0	0	0	0	0	0	0	0	0	0	MS/MS	unmatched	unmatched	unmatched	unmatched	unmatched	unmatched	unmatched
AADLLAVHAVK	R	I	1627	1637	11	2,3	sp|Q8NFC6|BD1L1_HUMAN	Q8NFC6	BD1L1_HUMAN	BOD1L1	Biorientation of chromosomes in cell division protein 1-like 1			2	1	1	1	1	0	0	0	7.9013808E7	5.9921908E7	5.8331688E7	6.9223528E7	4.1810052E7	0	5.6308276E7	6.4974536E7	5.9919368E7	5.9921908E7	5.8331688E7	5.4165744E7	4.1810052E7	0	5.6308276E7	6.4974536E7	MS/MS	MS/MS	MS/MS	MS/MS	MS/MS	unmatched	MBR	MBR
AADLLVNPLDPR	R	N	508	519	12	2	sp|P78362|SRPK2_HUMAN	P78362	SRPK2_HUMAN	SRPK2	SRSF protein kinase 2			0	0	0	0	2	2	0	0	0	0	0	0	5.3173628E7	5.7825248E7	0	9899590	0	0	0	0	5.3173628E7	5.7825248E7	0	9899590	unmatched	unmatched	unmatched	unmatched	MS/MS	MS/MS	unmatched	MBR
AADLLYAMCDR	R	S	389	399	11	2	sp|O95782|AP2A1_HUMAN	O95782	AP2A1_HUMAN	AP2A1	AP-2 complex subunit alpha-1			3	1	3	1	2	3	3	2	1.6699232E8	1.1310724E8	9.9338544E7	1.39741664E8	1.47210784E8	1.36228432E8	1.25913688E8	5.8612276E7	1.09671896E8	7.6574536E7	9.9338544E7	9.4778376E7	9.9000952E7	9.2484472E7	8.5276552E7	5.8612276E7	MS/MS	MS/MS	MS/MS	MS/MS	MS/MS	MS/MS	MS/MS	MS/MS
AADLNGDLTATR	K	E	177	188	12	2	sp|Q15293|RCN1_HUMAN	Q15293	RCN1_HUMAN	RCN1	Reticulocalbin-1			1	1	2	4	2	4	4	5	1.43606541E9	5.859687E8	8.143623E8	1.14896077E9	1.22044058E9	1.65695053E9	9.6952902E8	9.2887955E8	1.43606541E9	5.859687E8	8.143623E8	1.14896077E9	1.22044058E9	1.65695053E9	9.6952902E8	9.2887955E8	MS/MS	MS/MS	MS/MS	MS/MS	MS/MS	MS/MS	MS/MS	MS/MS
AADLNGDLTATREEFTAFLHPEEFEHMK	K	E	177	204	28	5	sp|Q15293|RCN1_HUMAN	Q15293	RCN1_HUMAN	RCN1	Reticulocalbin-1			0	0	0	0	0	0	2	1	0	5.0389156E7	0	7.3943272E7	6.21566E7	5.9718812E7	1.6140224E8	9.4543728E7	0	5.0389156E7	0	5.0224668E7	4.1245012E7	5.9718812E7	1.09432632E8	9.4543728E7	unmatched	MBR	unmatched	MBR	MBR	MBR	MS/MS	MS/MS
AADLSFCQQEK	K	L	337	347	11	2	sp|Q9UPZ6|THS7A_HUMAN	Q9UPZ6	THS7A_HUMAN	THSD7A	Thrombospondin type-1 domain-containing protein 7A			1	1	1	1	2	1	1	2	9.787488E7	4.8042696E7	5.4646E7	6.75682E7	1.02371192E8	8.1171352E7	9.6400528E7	9.8929624E7	9.787488E7	4.8042696E7	5.4646E7	6.75682E7	1.02371192E8	8.1171352E7	9.6400528E7	9.8929624E7	MS/MS	MS/MS	MS/MS	MS/MS	MS/MS	MS/MS	MS/MS	MS/MS
AADLVEALYGMPHNNQEIILK	R	R	383	403	21	3	sp|Q9H4W6|COE3_HUMAN	Q9H4W6	COE3_HUMAN	EBF3	Transcription factor COE3	EBF1	sp|Q9UH73|COE1_HUMAN	2	2	2	2	2	1	2	3	1.89408352E8	1.89302128E8	2.05855392E8	1.96753696E8	1.3187704E8	1.15403904E8	1.15451128E8	1.53022416E8	1.336416E8	1.32341064E8	1.42855056E8	1.25565504E8	8.9511872E7	7.6759064E7	7.580336E7	1.08979664E8	MS/MS	MS/MS	MS/MS	MS/MS	MS/MS	MS/MS	MS/MS	MS/MS
AADLVEALYGTPHNNQDIILK	R	R	373	393	21	3	sp|Q9HAK2|COE2_HUMAN	Q9HAK2	COE2_HUMAN	EBF2	Transcription factor COE2			1	0	0	0	0	0	0	0	0	0	0	0	0	0	0	0	0	0	0	0	0	0	0	0	MS/MS	unmatched	unmatched	unmatched	unmatched	unmatched	unmatched	unmatched
AADMLSGPR	K	R	131	139	9	2	sp|P30038|AL4A1_HUMAN	P30038	AL4A1_HUMAN	ALDH4A1	Delta-1-pyrroline-5-carboxylate dehydrogenase, mitochondrial			0	0	1	1	0	0	0	1	8.6102992E7	0	4.280904E7	7.2404248E7	0	0	0	1.4958096E8	8.6102992E7	0	4.280904E7	7.2404248E7	0	0	0	0	MBR	unmatched	MS/MS	MS/MS	unmatched	unmatched	unmatched	MS/MS
AADPSSLQSHIPVLDK	R	G	7101	7116	16	3	sp|Q03001|DYST_HUMAN	Q03001	DYST_HUMAN	DST	Dystonin			1	0	0	0	0	0	0	1	4.6169668E7	0	0	0	0	0	0	4.07474E7	4.6169668E7	0	0	0	0	0	0	4.07474E7	MS/MS	unmatched	unmatched	unmatched	unmatched	unmatched	unmatched	MS/MS
AADRLEQELLR	K	D	183	193	11	3	sp|Q6PK04|CC137_HUMAN	Q6PK04	CC137_HUMAN	CCDC137	Coiled-coil domain-containing protein 137			0	0	0	0	0	1	1	1	2.8205868E7	3.9698416E7	0	3.1882576E7	0	5.5619284E7	5.0844968E7	5.2885592E7	2.8205868E7	3.9698416E7	0	3.1882576E7	0	5.5619284E7	5.0844968E7	5.2885592E7	MBR	MBR	unmatched	MBR	unmatched	MS/MS	MS/MS	MS/MS
AADTQVSETLKR	M	F	2	13	12	2	sp|Q92616|GCN1_HUMAN	Q92616	GCN1_HUMAN	GCN1	eIF-2-alpha kinase activator GCN1			2	0	0	0	0	0	0	0	0	0	0	0	0	0	0	0	0	0	0	0	0	0	0	0	MS/MS	unmatched	unmatched	unmatched	unmatched	unmatched	unmatched	unmatched
AADTTPR	K	K	458	464	7	2	sp|A8CG34|P121C_HUMAN	A8CG34	P121C_HUMAN	POM121C	Nuclear envelope pore membrane protein POM 121C	POM121, POM121B	sp|A6NF01|P121B_HUMAN, sp|Q96HA1|P121A_HUMAN	1	0	1	0	0	0	0	0	0	0	0	0	0	0	0	0	0	0	0	0	0	0	0	0	MS/MS	unmatched	MS/MS	unmatched	unmatched	unmatched	unmatched	unmatched
AAEAAAAPAESAAPAAGEEPSK	K	E	122	143	22	2,3	sp|P80723|BASP1_HUMAN	P80723	BASP1_HUMAN	BASP1	Brain acid soluble protein 1			2	2	3	2	2	2	2	2	2.39352986E9	6.4434842E8	1.43516762E9	1.3230391E9	1.54190861E9	1.9076585E9	1.54731443E9	1.06814131E9	1.47600358E9	3.88185344E8	8.7239699E8	8.1036237E8	9.4009619E8	1.16415936E9	9.4081555E8	6.4991904E8	MS/MS	MS/MS	MS/MS	MS/MS	MS/MS	MS/MS	MS/MS	MS/MS
AAEAAAAPAESAAPAAGEEPSKEEGEPK	K	K	122	149	28	2,3,4	sp|P80723|BASP1_HUMAN	P80723	BASP1_HUMAN	BASP1	Brain acid soluble protein 1			3	3	3	3	3	3	3	3	9.6050893E9	8.8592312E9	1.06238986E10	9.7845975E9	7.9994476E9	6.1888845E9	6.3836268E9	7.9991747E9	1.12579256E10	7.610751E9	9.3417093E9	8.4080486E9	6.9665362E9	6.0255964E9	5.792575E9	7.347991E9	MS/MS	MS/MS	MS/MS	MS/MS	MS/MS	MS/MS	MS/MS	MS/MS
AAEAAAAPAESAAPAAGEEPSKEEGEPKK	K	T	122	150	29	3,4	sp|P80723|BASP1_HUMAN	P80723	BASP1_HUMAN	BASP1	Brain acid soluble protein 1			1	2	2	2	2	1	2	2	3.12013472E8	4.24607296E8	4.14840256E8	3.88038304E8	3.50591936E8	2.8000704E8	2.98545632E8	3.92354944E8	2.60564672E8	3.36671872E8	3.37066944E8	2.96163712E8	3.02715744E8	2.17389376E8	2.38570592E8	3.28628896E8	MS/MS	MS/MS	MS/MS	MS/MS	MS/MS	MS/MS	MS/MS	MS/MS
AAEAAGGK	M	Y	2	9	8	2	sp|Q96A65|EXOC4_HUMAN	Q96A65	EXOC4_HUMAN	EXOC4	Exocyst complex component 4			1	1	2	2	3	1	0	3	1.0558073E9	8.6984262E8	1.1346647E9	1.51464435E9	1.49904717E9	1.66613005E9	1.57642112E9	1.51046704E8	1.0558073E9	8.6984262E8	1.1346647E9	1.51464435E9	1.49904717E9	1.66613005E9	1.57642112E9	1.51046704E8	MS/MS	MS/MS	MS/MS	MS/MS	MS/MS	MS/MS	MBR	MS/MS
AAEAAINILK	R	A	91	100	10	2	sp|O75569|PRKRA_HUMAN	O75569	PRKRA_HUMAN	PRKRA	Interferon-inducible double-stranded RNA-dependent protein kinase activator A			1	1	1	1	1	1	1	1	2.52682368E8	1.08650312E8	1.4450568E8	2.07692656E8	2.48466576E8	3.31602752E8	2.00109088E8	1.25521752E8	2.52682368E8	1.08650312E8	1.4450568E8	2.07692656E8	2.48466576E8	3.31602752E8	2.00109088E8	1.25521752E8	MS/MS	MS/MS	MS/MS	MS/MS	MS/MS	MS/MS	MS/MS	MS/MS
AAEAAPPTQEAQGETEPTEQAPDALEQAADTSR	K	R	447	479	33	3	sp|Q8N163|CCAR2_HUMAN	Q8N163	CCAR2_HUMAN	CCAR2	Cell cycle and apoptosis regulator protein 2			0	0	0	0	0	1	0	0	0	0	0	0	3.5669704E7	4.0426456E7	0	2.1961702E7	0	0	0	0	3.5669704E7	4.0426456E7	0	2.1961702E7	unmatched	unmatched	unmatched	unmatched	MBR	MS/MS	unmatched	MBR
AAEAAPPTQEAQGETEPTEQAPDALEQAADTSRR	K	N	447	480	34	3,4	sp|Q8N163|CCAR2_HUMAN	Q8N163	CCAR2_HUMAN	CCAR2	Cell cycle and apoptosis regulator protein 2			0	3	0	1	0	0	2	2	0	4.2569048E7	3.0249338E7	8.078004E7	2.63255E7	1.8477418E7	6.5608328E7	6.5022088E7	0	4.1370012E7	2.939731E7	4.223564E7	2.962913E7	2.079618E7	3.42627E7	3.342454E7	unmatched	MS/MS	MBR	MS/MS	MBR	MBR	MS/MS	MS/MS
AAEAEPR	R	A	135	141	7	2	sp|P55884|EIF3B_HUMAN	P55884	EIF3B_HUMAN	EIF3B	Eukaryotic translation initiation factor 3 subunit B			0	0	0	1	1	1	0	0	0	0	0	7.9696848E7	1.7312072E8	1.419196E8	9.8375232E7	0	0	0	0	7.9696848E7	1.7312072E8	1.419196E8	9.8375232E7	0	unmatched	unmatched	unmatched	MS/MS	MS/MS	MS/MS	MBR	unmatched
AAEAGGAEEQYGFLTTPTK	K	Q	1052	1070	19	2,3	sp|P46821|MAP1B_HUMAN	P46821	MAP1B_HUMAN	MAP1B	Microtubule-associated protein 1B			5	3	3	3	5	6	4	5	2.50976768E9	2.03677312E9	1.82527731E9	2.65639373E9	1.99137498E9	2.15746099E9	1.46205773E9	1.61229286E9	2.03968218E9	1.67913856E9	1.55310003E9	2.43630746E9	1.6945088E9	1.86622886E9	1.33883174E9	1.46139405E9	MS/MS	MS/MS	MS/MS	MS/MS	MS/MS	MS/MS	MS/MS	MS/MS
AAEAHVDAHYYEQNEQPTGTCAACITGDNR	K	S	120	149	30	4	sp|P55263|ADK_HUMAN	P55263	ADK_HUMAN	ADK	Adenosine kinase			1	1	1	1	1	1	1	1	1.12247488E8	1.52510944E8	1.33902552E8	1.62563856E8	1.47726384E8	1.21155008E8	1.24468592E8	1.56889392E8	1.12247488E8	1.52510944E8	1.33902552E8	1.62563856E8	1.47726384E8	1.21155008E8	1.24468592E8	1.56889392E8	MS/MS	MS/MS	MS/MS	MS/MS	MS/MS	MS/MS	MS/MS	MS/MS
AAEALHGEADSSGVLAAVDATVNK	K	A	318	341	24	3	sp|Q14554|PDIA5_HUMAN	Q14554	PDIA5_HUMAN	PDIA5	Protein disulfide-isomerase A5			1	2	1	1	1	2	2	1	1.01214016E8	1.14660512E8	1.2770028E8	1.18898904E8	1.38378016E8	1.34790048E8	1.36909152E8	1.49726864E8	1.01214016E8	1.14660512E8	1.2770028E8	1.18898904E8	1.38378016E8	1.34790048E8	1.36909152E8	1.49726864E8	MS/MS	MS/MS	MS/MS	MS/MS	MS/MS	MS/MS	MS/MS	MS/MS
AAEAVAAAVGTGATTAAVMAAAGIAAIGPAK	K	E	791	821	31	2,3,4	sp|P46821|MAP1B_HUMAN	P46821	MAP1B_HUMAN	MAP1B	Microtubule-associated protein 1B			14	10	7	11	8	11	7	10	2.72005914E9	1.92928269E9	5.5775533E8	2.24919526E9	1.58994957E9	2.09489894E9	1.58101837E9	1.44790016E9	1.59519232E9	1.03534874E9	8.994784E8	1.16132659E9	1.02620307E9	1.30333709E9	9.9759987E8	9.3284051E8	MS/MS	MS/MS	MS/MS	MS/MS	MS/MS	MS/MS	MS/MS	MS/MS
AAECNIVVTQPR	R	R	435	446	12	2,3	sp|Q08211|DHX9_HUMAN	Q08211	DHX9_HUMAN	DHX9	ATP-dependent RNA helicase A			4	2	3	4	3	4	1	1	2.17638E8	2.0064672E8	2.21374704E8	1.67033152E8	2.03747392E8	2.02188656E8	1.803832E8	1.94356832E8	2.17638E8	2.0064672E8	2.21374704E8	1.67033152E8	2.03747392E8	2.02188656E8	1.803832E8	1.94356832E8	MS/MS	MS/MS	MS/MS	MS/MS	MS/MS	MS/MS	MS/MS	MS/MS
AAEDDEDDDVDTK	R	K	91	103	13	2	sp|P06454|PTMA_HUMAN	P06454	PTMA_HUMAN	PTMA	Prothymosin alpha			2	1	1	1	2	3	1	1	1.23902861E9	4.11601952E8	8.0591834E8	9.1512691E8	1.54339059E9	2.64004096E9	1.21535014E9	9.406073E8	1.23902861E9	4.11601952E8	8.0591834E8	9.1512691E8	1.54339059E9	2.64004096E9	1.21535014E9	9.406073E8	MS/MS	MS/MS	MS/MS	MS/MS	MS/MS	MS/MS	MS/MS	MS/MS
AAEDDEDDDVDTKK	R	Q	91	104	14	2,3	sp|P06454|PTMA_HUMAN	P06454	PTMA_HUMAN	PTMA	Prothymosin alpha			2	3	2	3	4	2	4	4	5.2104776E9	7.1498061E9	1.46783654E9	7.4985267E9	7.3463409E9	1.52639194E9	6.5244605E9	1.83904243E9	4.3407857E9	5.0354739E9	9.5381677E8	5.4243041E9	6.465387E9	3.74762726E9	5.2219976E9	1.13965683E9	MS/MS	MS/MS	MS/MS	MS/MS	MS/MS	MS/MS	MS/MS	MS/MS
AAEDLFVNIR	K	G	306	315	10	2	sp|Q9Y2A7|NCKP1_HUMAN	Q9Y2A7	NCKP1_HUMAN	NCKAP1	Nck-associated protein 1			2	2	3	1	2	2	1	1	0	1.71008976E8	2.18727232E8	2.77370368E8	5.1620384E8	5.20381856E8	0	0	0	1.71008976E8	2.18727232E8	2.77370368E8	5.1620384E8	5.20381856E8	0	0	MS/MS	MS/MS	MS/MS	MS/MS	MS/MS	MS/MS	MS/MS	MS/MS
AAEEAASTLASSIHPEQCIK	R	V	1406	1425	20	3	sp|Q7Z460|CLAP1_HUMAN	Q7Z460	CLAP1_HUMAN	CLASP1	CLIP-associating protein 1			2	1	3	2	1	1	1	3	3.72315872E8	3.96169408E8	3.98904768E8	4.0040864E8	3.38111392E8	3.07493536E8	3.20972512E8	3.543752E8	3.72315872E8	3.96169408E8	3.98904768E8	4.0040864E8	3.38111392E8	3.07493536E8	3.20972512E8	3.543752E8	MS/MS	MS/MS	MS/MS	MS/MS	MS/MS	MS/MS	MS/MS	MS/MS
AAEEAEEAR	R	V	2226	2234	9	2	sp|Q15149|PLEC_HUMAN	Q15149	PLEC_HUMAN	PLEC	Plectin			0	1	0	1	0	1	0	0	0	0	0	6.8097584E7	0	5.606618E7	0	0	0	0	0	6.8097584E7	0	5.606618E7	0	0	unmatched	MS/MS	unmatched	MS/MS	unmatched	MS/MS	unmatched	unmatched
AAEEEDEADPK	R	R	82	92	11	2	sp|P20962|PTMS_HUMAN	P20962	PTMS_HUMAN	PTMS	Parathymosin			1	1	1	1	1	1	1	1	5.7191539E8	2.8034752E8	4.69335648E8	5.12350016E8	5.9206643E8	1.14190477E9	5.3908486E8	4.19904096E8	5.7191539E8	2.8034752E8	4.69335648E8	5.12350016E8	5.9206643E8	1.14190477E9	5.3908486E8	4.19904096E8	MS/MS	MS/MS	MS/MS	MS/MS	MS/MS	MS/MS	MS/MS	MS/MS
AAEEEDEADPKR	R	Q	82	93	12	2,3	sp|P20962|PTMS_HUMAN	P20962	PTMS_HUMAN	PTMS	Parathymosin			2	3	3	3	3	3	2	2	3.57604941E9	3.7671319E9	4.297559E9	3.88089421E9	3.49366451E9	3.31827379E9	2.33534566E9	3.99188685E9	2.86175462E9	2.93597645E9	3.45315072E9	2.94911744E9	2.92624384E9	2.66008013E9	1.8295831E9	3.24035174E9	MS/MS	MS/MS	MS/MS	MS/MS	MS/MS	MS/MS	MS/MS	MS/MS
AAEEEPGEPFEIVER	K	V	1540	1554	15	2	sp|Q01484|ANK2_HUMAN	Q01484	ANK2_HUMAN	ANK2	Ankyrin-2			0	0	0	0	1	2	1	0	0	0	0	0	8.1912176E7	1.93303344E8	6.007326E7	0	0	0	0	0	8.1912176E7	1.93303344E8	6.007326E7	0	unmatched	unmatched	unmatched	unmatched	MS/MS	MS/MS	MS/MS	unmatched
AAEELSK	R	L	42	48	7	2	sp|Q8WUM4|PDC6I_HUMAN	Q8WUM4	PDC6I_HUMAN	PDCD6IP	Programmed cell death 6-interacting protein			1	0	0	0	2	1	2	1	3.2298176E8	0	0	0	0	2.4505024E9	0	0	3.2298176E8	0	0	0	0	2.4505024E9	0	0	MS/MS	unmatched	unmatched	unmatched	MS/MS	MS/MS	MS/MS	MS/MS
AAEEPSK	K	V	257	263	7	2	sp|P29966|MARCS_HUMAN	P29966	MARCS_HUMAN	MARCKS	Myristoylated alanine-rich C-kinase substrate			4	0	0	0	3	0	0	0	1.23958784E9	0	0	0	1.78770592E8	0	0	0	1.23958784E9	0	0	0	1.78770592E8	0	0	0	MS/MS	unmatched	unmatched	unmatched	MS/MS	unmatched	unmatched	unmatched
AAEEPSKVEEK	K	K	257	267	11	2,3	sp|P29966|MARCS_HUMAN	P29966	MARCS_HUMAN	MARCKS	Myristoylated alanine-rich C-kinase substrate			4	2	3	4	3	4	3	6	1.0314794E10	1.15484652E10	1.18506209E10	1.09605827E10	1.20832369E10	1.15552174E10	1.01116785E10	1.61383967E10	7.2556785E9	7.9057597E9	8.1209364E9	7.383553E9	8.4768507E9	7.9584635E9	6.8444001E9	1.12052009E10	MS/MS	MS/MS	MS/MS	MS/MS	MS/MS	MS/MS	MS/MS	MS/MS
AAEEQGDDQDSEK	K	S	175	187	13	2	sp|Q1KMD3|HNRL2_HUMAN	Q1KMD3	HNRL2_HUMAN	HNRNPUL2	Heterogeneous nuclear ribonucleoprotein U-like protein 2	HNRNPUL2-BSCL2	tr|H3BQZ7|H3BQZ7_HUMAN	1	0	0	0	1	3	2	1	4.7908136E7	0	0	0	7.6720208E7	9.5675104E7	5.9716604E7	5.2428984E7	4.7908136E7	0	0	0	7.6720208E7	9.5675104E7	5.9716604E7	5.2428984E7	MS/MS	unmatched	unmatched	unmatched	MS/MS	MS/MS	MS/MS	MS/MS
AAEEQLSAR	K	G	198	206	9	2	sp|Q96CS2|HAUS1_HUMAN	Q96CS2	HAUS1_HUMAN	HAUS1	HAUS augmin-like complex subunit 1			0	0	0	0	0	2	0	0	0	0	0	0	0	0	0	0	0	0	0	0	0	0	0	0	unmatched	unmatched	unmatched	unmatched	unmatched	MS/MS	unmatched	unmatched
AAEEVEAK	K	F	166	173	8	2	sp|Q9NX63|MIC19_HUMAN	Q9NX63	MIC19_HUMAN	CHCHD3	MICOS complex subunit MIC19			3	0	1	2	2	2	2	1	1.03443784E8	0	0	1.005828E8	1.60642784E8	2.47329632E8	1.61455184E8	0	1.03443784E8	0	0	1.005828E8	1.60642784E8	2.47329632E8	1.61455184E8	0	MS/MS	unmatched	MS/MS	MS/MS	MS/MS	MS/MS	MS/MS	MS/MS
AAEFNSNLNR	K	E	207	216	10	2	sp|Q8WUB8|PHF10_HUMAN	Q8WUB8	PHF10_HUMAN	PHF10	PHD finger protein 10			0	1	0	0	0	0	0	0	1.00582192E8	7.357232E7	0	0	0	0	0	0	1.00582192E8	7.357232E7	0	0	0	0	0	0	MBR	MS/MS	unmatched	unmatched	unmatched	unmatched	unmatched	unmatched
AAEGGLSSPEFSELCIWLGSQIK	K	S	38	60	23	3	sp|Q52LJ0|FA98B_HUMAN	Q52LJ0	FA98B_HUMAN	FAM98B	Protein FAM98B			0	0	0	1	1	1	0	0	0	0	0	2.2416752E7	2.323538E7	2.2890922E7	0	0	0	0	0	2.2416752E7	2.323538E7	2.2890922E7	0	0	unmatched	unmatched	unmatched	MS/MS	MS/MS	MS/MS	unmatched	unmatched
AAEHEVPLQER	K	K	228	238	11	3	sp|Q9P260|K1468_HUMAN	Q9P260	K1468_HUMAN	KIAA1468	LisH domain and HEAT repeat-containing protein KIAA1468			0	0	1	0	1	0	0	0	0	0	0	0	9.5796328E7	0	0	0	0	0	0	0	0	0	0	0	unmatched	unmatched	MS/MS	unmatched	MS/MS	unmatched	unmatched	unmatched
AAEIDDK	R	L	5989	5995	7	2	sp|Q8WXH0|SYNE2_HUMAN	Q8WXH0	SYNE2_HUMAN	SYNE2	Nesprin-2			0	0	0	0	1	0	0	0	0	0	0	0	0	0	0	0	0	0	0	0	0	0	0	0	unmatched	unmatched	unmatched	unmatched	MS/MS	unmatched	unmatched	unmatched
AAEIHSR	M	P	2	8	7	2	sp|Q8IWB7|WDFY1_HUMAN	Q8IWB7	WDFY1_HUMAN	WDFY1	WD repeat and FYVE domain-containing protein 1			1	1	1	1	1	1	1	1	8.2794552E7	6.0493168E7	9.7055608E7	9.1576336E7	1.03629464E8	1.01681456E8	1.09228528E8	8.7605504E7	8.2794552E7	6.0493168E7	9.7055608E7	9.1576336E7	1.03629464E8	1.01681456E8	1.09228528E8	8.7605504E7	MS/MS	MS/MS	MS/MS	MS/MS	MS/MS	MS/MS	MS/MS	MS/MS
AAEILAR	R	D	68	74	7	2	sp|P05023|AT1A1_HUMAN	P05023	AT1A1_HUMAN	ATP1A1	Sodium/potassium-transporting ATPase subunit alpha-1	ATP12A	sp|P54707|AT12A_HUMAN	0	1	1	0	0	0	0	1	2.62616064E8	0	0	0	0	2.36317776E8	0	1.5841152E8	2.62616064E8	0	0	0	0	2.36317776E8	0	1.5841152E8	MBR	MS/MS	MS/MS	unmatched	unmatched	MBR	unmatched	MS/MS
AAELALK	K	T	1223	1229	7	2	sp|Q5VYK3|ECM29_HUMAN	Q5VYK3	ECM29_HUMAN	ECM29	Proteasome-associated protein ECM29 homolog			0	1	0	0	0	0	1	0	0	2.6044264E8	0	5.10912512E8	5.9844666E8	6.5148922E8	5.23049056E8	3.6169184E8	0	2.6044264E8	0	5.10912512E8	5.9844666E8	6.5148922E8	5.23049056E8	3.6169184E8	unmatched	MS/MS	unmatched	MBR	MBR	MBR	MS/MS	MBR
AAELALR	R	S	181	187	7	2	sp|Q9NS39|RED2_HUMAN	Q9NS39	RED2_HUMAN	ADARB2	Double-stranded RNA-specific editase B2			1	0	1	0	1	0	2	0	1.2910948E8	0	8.8809656E7	0	1.2027804E8	0	2.81904672E8	1.04111856E8	1.2910948E8	0	8.8809656E7	0	1.2027804E8	0	2.81904672E8	1.04111856E8	MS/MS	unmatched	MS/MS	unmatched	MS/MS	unmatched	MS/MS	MBR
AAELDRR	K	E	98	104	7	2	sp|O15126|SCAM1_HUMAN	O15126	SCAM1_HUMAN	SCAMP1	Secretory carrier-associated membrane protein 1			0	1	0	1	0	0	0	0	9.2885E7	1.60587424E8	1.72453584E8	1.21506872E8	8.7530192E7	7.6058016E7	1.50450016E8	1.21435688E8	9.2885E7	1.60587424E8	1.72453584E8	1.21506872E8	8.7530192E7	7.6058016E7	1.50450016E8	1.21435688E8	MBR	MS/MS	MBR	MS/MS	MBR	MBR	MBR	MBR
AAELEMELNEHSLVIDTLK	K	E	44	62	19	2,3	sp|Q9UHV9|PFD2_HUMAN	Q9UHV9	PFD2_HUMAN	PFDN2	Prefoldin subunit 2			2	3	3	1	1	2	1	3	4.10481632E8	4.1125216E8	3.76287168E8	4.30100288E8	3.17713824E8	3.20944416E8	1.99764992E8	1.81986768E8	2.43574656E8	2.40788864E8	2.41430912E8	2.69941056E8	2.06387744E8	2.0218424E8	2.17359136E8	6.572926E7	MS/MS	MS/MS	MS/MS	MS/MS	MS/MS	MS/MS	MS/MS	MS/MS
AAELETDIR	R	A	379	387	9	2	sp|O94906|PRP6_HUMAN	O94906	PRP6_HUMAN	PRPF6	Pre-mRNA-processing factor 6			0	0	1	1	0	0	0	0	0	0	2.566548E8	3.84020704E8	3.91542976E8	3.97108E8	2.8909552E8	0	0	0	2.566548E8	3.84020704E8	3.91542976E8	3.97108E8	2.8909552E8	0	unmatched	unmatched	MS/MS	MS/MS	MBR	MBR	MBR	unmatched
AAELFHQLSQALEVLTDAAAR	R	A	49	69	21	3	sp|Q9NVM6|DJC17_HUMAN	Q9NVM6	DJC17_HUMAN	DNAJC17	DnaJ homolog subfamily C member 17			1	1	1	1	1	1	1	1	3.1189798E7	2.5134188E7	2.0846876E7	2.4237276E7	2.44444E7	3.6532928E7	3.5073576E7	4.4445012E7	3.1189798E7	2.5134188E7	2.0846876E7	2.4237276E7	2.44444E7	3.6532928E7	3.5073576E7	4.4445012E7	MS/MS	MS/MS	MS/MS	MS/MS	MS/MS	MS/MS	MS/MS	MS/MS
AAELFVETIAK	R	D	70	80	11	2	sp|Q9NR33|DPOE4_HUMAN	Q9NR33	DPOE4_HUMAN	POLE4	DNA polymerase epsilon subunit 4			0	0	0	0	0	1	1	0	0	0	0	0	0	0	1.5880038E7	0	0	0	0	0	0	0	0	0	unmatched	unmatched	unmatched	unmatched	unmatched	MS/MS	MS/MS	unmatched
AAELGAR	R	A	83	89	7	2	sp|P00390|GSHR_HUMAN	P00390	GSHR_HUMAN	GSR	Glutathione reductase, mitochondrial			0	0	0	1	0	0	0	0	1.73615888E8	0	0	2.1252032E8	0	2.39071568E8	0	0	1.73615888E8	0	0	2.1252032E8	0	2.39071568E8	0	0	MBR	unmatched	unmatched	MS/MS	unmatched	MBR	unmatched	unmatched
AAELIANSLATAGDGLIELR	K	K	220	239	20	2,3	sp|P35232|PHB_HUMAN	P35232	PHB_HUMAN	PHB	Prohibitin			2	2	2	2	1	2	1	2	3.72399104E8	2.63725792E8	2.69832064E8	3.87894848E8	3.02350688E8	3.88685472E8	3.31830976E8	2.78515936E8	2.31930688E8	1.65056976E8	1.70807888E8	2.44341664E8	1.89609376E8	2.35273648E8	1.994788E8	1.66360016E8	MS/MS	MS/MS	MS/MS	MS/MS	MS/MS	MS/MS	MS/MS	MS/MS
AAELLMSCFR	K	V	141	150	10	2	sp|Q5JVF3|PCID2_HUMAN	Q5JVF3	PCID2_HUMAN	PCID2	PCI domain-containing protein 2			2	0	0	3	2	1	0	0	8.0601496E7	0	0	4.0540532E7	5.8367312E7	7.3659472E7	0	0	8.0601496E7	0	0	4.0540532E7	5.8367312E7	7.3659472E7	0	0	MS/MS	unmatched	unmatched	MS/MS	MS/MS	MS/MS	unmatched	unmatched
AAELMTR	R	T	1074	1080	7	2	sp|P55196|AFAD_HUMAN	P55196	AFAD_HUMAN	AFDN	Afadin			1	0	1	1	0	0	0	0	7.5039352E7	6.5358736E7	8.1387224E7	8.8925584E7	9.8740064E7	1.17658072E8	9.784984E7	8.5986168E7	7.5039352E7	6.5358736E7	8.1387224E7	8.8925584E7	9.8740064E7	1.17658072E8	9.784984E7	8.5986168E7	MS/MS	MBR	MS/MS	MS/MS	MBR	MBR	MBR	MBR
AAELQAR	K	I	206	212	7	2	sp|O43395|PRPF3_HUMAN	O43395	PRPF3_HUMAN	PRPF3	U4/U6 small nuclear ribonucleoprotein Prp3			0	0	0	0	0	0	0	1	0	0	0	0	0	0	0	5.3846739E8	0	0	0	0	0	0	0	0	unmatched	unmatched	unmatched	unmatched	unmatched	unmatched	unmatched	MS/MS
AAELVTQNCEAYEAHMR	K	D	308	324	17	3	sp|Q96I15|SCLY_HUMAN	Q96I15	SCLY_HUMAN	SCLY	Selenocysteine lyase			0	1	0	1	1	0	1	0	7.1017768E7	8.7940896E7	7.7489016E7	7.075552E7	5.549998E7	4.6048048E7	5.9678072E7	5.8669188E7	7.1017768E7	8.7940896E7	7.7489016E7	7.075552E7	5.549998E7	4.6048048E7	5.9678072E7	5.8669188E7	MBR	MS/MS	MBR	MS/MS	MS/MS	MBR	MS/MS	MBR
AAEMLSQLDLFSR	K	N	52	64	13	2	sp|P78318|IGBP1_HUMAN	P78318	IGBP1_HUMAN	IGBP1	Immunoglobulin-binding protein 1			0	0	0	1	0	0	0	0	0	0	0	2.528211E7	0	0	0	0	0	0	0	0	0	0	0	0	unmatched	unmatched	unmatched	MS/MS	unmatched	unmatched	unmatched	unmatched
AAEMMASLLK	R	D	551	560	10	2	sp|P33176|KINH_HUMAN	P33176	KINH_HUMAN	KIF5B	Kinesin-1 heavy chain			2	2	1	1	2	4	3	2	1.93232624E8	1.39825152E8	1.60928256E8	2.74608864E8	2.95827648E8	5.5657389E8	2.2589064E8	1.35672784E8	1.93232624E8	1.39825152E8	1.60928256E8	2.2176744E8	2.380084E8	4.24848576E8	1.82777472E8	1.35672784E8	MS/MS	MS/MS	MS/MS	MS/MS	MS/MS	MS/MS	MS/MS	MS/MS
AAEPEVEVEVYRR	K	D	73	85	13	3	sp|Q6ICG6|K0930_HUMAN	Q6ICG6	K0930_HUMAN	KIAA0930	Uncharacterized protein KIAA0930			0	0	0	0	0	0	1	0	0	0	0	0	0	0	4.6894236E7	2.7201188E7	0	0	0	0	0	0	4.6894236E7	2.7201188E7	unmatched	unmatched	unmatched	unmatched	unmatched	unmatched	MS/MS	MBR
AAEPHFGTLPK	R	A	418	428	11	3	sp|Q8IVT5|KSR1_HUMAN	Q8IVT5	KSR1_HUMAN	KSR1	Kinase suppressor of Ras 1			0	1	1	1	1	0	1	1	1.0014436E8	8.9458376E7	1.0741748E8	8.3452216E7	4.9324344E7	4.6944584E7	4.2889184E7	6.1707024E7	1.0014436E8	8.9458376E7	1.0741748E8	8.3452216E7	4.9324344E7	4.6944584E7	4.2889184E7	6.1707024E7	MBR	MS/MS	MS/MS	MS/MS	MS/MS	MBR	MS/MS	MS/MS
AAEPLLTLER	R	L	160	169	10	2	sp|O60524|NEMF_HUMAN	O60524	NEMF_HUMAN	NEMF	Nuclear export mediator factor NEMF			0	0	0	0	1	0	0	0	0	0	0	0	3.2900904E7	0	0	0	0	0	0	0	0	0	0	0	unmatched	unmatched	unmatched	unmatched	MS/MS	unmatched	unmatched	unmatched
AAEPPPPK	K	I	347	354	8	2	sp|O75909|CCNK_HUMAN	O75909	CCNK_HUMAN	CCNK	Cyclin-K			3	0	0	0	0	0	0	0	0	0	0	0	0	0	0	0	0	0	0	0	0	0	0	0	MS/MS	unmatched	unmatched	unmatched	unmatched	unmatched	unmatched	unmatched
AAEPVSR	K	R	100	106	7	2	sp|Q9UHD8|SEPT9_HUMAN	Q9UHD8	SEPT9_HUMAN	SEPT9	Septin-9			1	0	0	0	1	2	1	0	8.04592E7	0	5.9154056E7	8.3658288E7	8.8944192E7	1.2301708E8	7.9819424E7	0	8.04592E7	0	5.9154056E7	8.3658288E7	8.8944192E7	1.2301708E8	7.9819424E7	0	MS/MS	unmatched	MBR	MBR	MS/MS	MS/MS	MS/MS	unmatched
AAEQYTPK	R	A	2429	2436	8	2	sp|P49327|FAS_HUMAN	P49327	FAS_HUMAN	FASN	Fatty acid synthase			0	0	0	0	1	0	1	0	0	0	0	0	4.11964608E8	0	4.0341584E8	0	0	0	0	0	4.11964608E8	0	4.0341584E8	0	unmatched	unmatched	unmatched	unmatched	MS/MS	unmatched	MS/MS	unmatched
AAESETPGK	K	S	418	426	9	2	sp|O76021|RL1D1_HUMAN	O76021	RL1D1_HUMAN	RSL1D1	Ribosomal L1 domain-containing protein 1			1	0	0	0	0	1	1	1	4.3465944E7	0	0	0	0	6.7076164E7	5.016088E7	4.531156E7	4.3465944E7	0	0	0	0	6.7076164E7	5.016088E7	4.531156E7	MS/MS	unmatched	unmatched	unmatched	unmatched	MS/MS	MS/MS	MS/MS
AAESVSKPDVSEEAPGPSK	K	V	204	222	19	3	sp|Q9BY42|RTF2_HUMAN	Q9BY42	RTF2_HUMAN	RTFDC1	Protein RTF2 homolog			1	1	1	1	1	1	0	2	1.01897944E8	1.05380864E8	1.23605528E8	1.15400392E8	1.10175272E8	9.5479344E7	9.5146672E7	1.32206792E8	1.01897944E8	1.05380864E8	1.23605528E8	1.15400392E8	1.10175272E8	9.5479344E7	9.5146672E7	1.32206792E8	MS/MS	MS/MS	MS/MS	MS/MS	MS/MS	MS/MS	MBR	MS/MS
AAETCQEPK	K	E	83	91	9	2	sp|Q9P032|NDUF4_HUMAN	Q9P032	NDUF4_HUMAN	NDUFAF4	NADH dehydrogenase [ubiquinone] 1 alpha subcomplex assembly factor 4			0	0	0	0	1	1	0	0	0	0	0	1.1295008E7	1.2078453E7	0	0	0	0	0	0	1.1295008E7	1.2078453E7	0	0	0	unmatched	unmatched	unmatched	MBR	MS/MS	MS/MS	unmatched	unmatched
AAETFPK	R	L	940	946	7	2	sp|Q5TGY3|AHDC1_HUMAN	Q5TGY3	AHDC1_HUMAN	AHDC1	AT-hook DNA-binding motif-containing protein 1			2	0	0	0	0	0	0	0	0	0	0	0	0	0	0	0	0	0	0	0	0	0	0	0	MS/MS	unmatched	unmatched	unmatched	unmatched	unmatched	unmatched	unmatched
AAETSDDDLIPFGDRPTVSR	R	F	859	878	20	3	sp|Q5TC82|RC3H1_HUMAN	Q5TC82	RC3H1_HUMAN	RC3H1	Roquin-1			0	0	0	0	1	0	0	1	0	0	0	0	0	0	0	0	0	0	0	0	0	0	0	0	unmatched	unmatched	unmatched	unmatched	MS/MS	unmatched	unmatched	MS/MS
AAETTVVEVEEIVDIGAFAPEDIHIPQIYVHR	K	L	237	268	32	4	sp|P55809|SCOT1_HUMAN	P55809	SCOT1_HUMAN	OXCT1	Succinyl-CoA:3-ketoacid coenzyme A transferase 1, mitochondrial			1	1	1	1	1	0	1	1	6.8735136E7	6.0574184E7	4.2286072E7	4.3776424E7	2.9177328E7	0	4.3041416E7	3.7143924E7	6.8735136E7	6.0574184E7	4.2286072E7	4.3776424E7	2.9177328E7	0	4.3041416E7	3.7143924E7	MS/MS	MS/MS	MS/MS	MS/MS	MS/MS	unmatched	MS/MS	MS/MS
AAETVLK	R	Q	185	191	7	2	sp|P56192|SYMC_HUMAN	P56192	SYMC_HUMAN	MARS	Methionine--tRNA ligase, cytoplasmic			0	1	0	2	2	2	2	1	1.09230624E8	4.8151596E7	0	8.7855024E7	1.03353232E8	1.55367888E8	8.3586352E7	6.2718932E7	1.09230624E8	4.8151596E7	0	8.7855024E7	1.03353232E8	1.55367888E8	8.3586352E7	6.2718932E7	MBR	MS/MS	unmatched	MS/MS	MS/MS	MS/MS	MS/MS	MS/MS
AAETYGVR	K	T	99	106	8	2	sp|Q9UI15|TAGL3_HUMAN	Q9UI15	TAGL3_HUMAN	TAGLN3	Transgelin-3			1	0	1	1	1	1	1	1	2.33074278E9	1.00533197E9	1.57346739E9	2.0267031E9	2.07899059E9	2.57135949E9	1.94098714E9	1.44992102E9	2.33074278E9	1.00533197E9	1.57346739E9	2.0267031E9	2.07899059E9	2.57135949E9	1.94098714E9	1.44992102E9	MS/MS	MBR	MS/MS	MS/MS	MS/MS	MS/MS	MS/MS	MS/MS
AAEVGDDFLGDFVVGER	K	V	68	84	17	2	sp|Q9UDT6|CLIP2_HUMAN	Q9UDT6	CLIP2_HUMAN	CLIP2	CAP-Gly domain-containing linker protein 2			1	1	0	0	1	0	0	0	4.7990664E7	0	0	0	6.3708004E7	0	0	0	4.7990664E7	0	0	0	6.3708004E7	0	0	0	MS/MS	MS/MS	unmatched	unmatched	MS/MS	unmatched	unmatched	unmatched
AAEVLNK	K	H	128	134	7	2	sp|P52272|HNRPM_HUMAN	P52272	HNRPM_HUMAN	HNRNPM	Heterogeneous nuclear ribonucleoprotein M			0	0	0	0	1	0	1	0	7.7371053E8	0	0	7.2367174E8	1.04819117E9	1.27702528E9	8.7451098E8	5.8299379E8	7.7371053E8	0	0	7.2367174E8	1.04819117E9	1.27702528E9	8.7451098E8	5.8299379E8	MBR	unmatched	unmatched	MBR	MS/MS	MBR	MS/MS	MBR
AAEVYTR	K	L	539	545	7	2	sp|Q7Z4V5|HDGR2_HUMAN	Q7Z4V5	HDGR2_HUMAN	HDGFL2	Hepatoma-derived growth factor-related protein 2			2	1	1	0	1	1	1	0	0	0	0	0	0	0	3.702152E8	0	0	0	0	0	0	0	0	0	MS/MS	MS/MS	MS/MS	unmatched	MS/MS	MS/MS	MS/MS	unmatched
AAEYHLR	R	H	308	314	7	2	sp|Q86YR5|GPSM1_HUMAN	Q86YR5	GPSM1_HUMAN	GPSM1	G-protein-signaling modulator 1			1	1	2	1	0	0	0	0	5.5282628E7	0	1.59458496E8	0	0	0	0	0	5.5282628E7	0	1.59458496E8	0	0	0	0	0	MS/MS	MS/MS	MS/MS	MS/MS	unmatched	unmatched	unmatched	unmatched
AAFAHFPELYDFALSNVAEVDTR	R	E	340	362	23	3	sp|O60306|AQR_HUMAN	O60306	AQR_HUMAN	AQR	Intron-binding protein aquarius			0	1	1	0	1	1	1	1	0	5.4341884E7	6.3047508E7	6.1212568E7	6.470552E7	5.9741256E7	7.5123072E7	8.2533704E7	0	5.4341884E7	6.3047508E7	6.1212568E7	6.470552E7	5.9741256E7	7.5123072E7	8.2533704E7	unmatched	MS/MS	MS/MS	MBR	MS/MS	MS/MS	MS/MS	MS/MS
AAFAPFGR	K	I	124	131	8	2	sp|P31483|TIA1_HUMAN	P31483	TIA1_HUMAN	TIA1	Nucleolysin TIA-1 isoform p40			1	0	0	0	1	1	1	1	4.7369648E8	3.8602848E8	4.32098432E8	4.70437344E8	4.60119584E8	4.63385024E8	4.70925664E8	5.6912947E8	4.7369648E8	3.8602848E8	4.32098432E8	4.70437344E8	4.60119584E8	4.63385024E8	4.70925664E8	5.6912947E8	MS/MS	MBR	MBR	MBR	MS/MS	MS/MS	MS/MS	MS/MS
AAFDDAIAELDTLSEESYK	K	D	197	215	19	2,3	sp|P62258|1433E_HUMAN	P62258	1433E_HUMAN	YWHAE	14-3-3 protein epsilon			4	2	2	2	4	2	4	3	2.47029888E9	1.18370048E9	1.52862541E9	1.86932339E9	2.09412122E9	4.02248192E9	2.31922688E9	1.47533645E9	1.41691814E9	6.9993587E8	9.0326368E8	1.10613747E9	1.23968474E9	2.28348518E9	1.30599053E9	8.3475347E8	MS/MS	MS/MS	MS/MS	MS/MS	MS/MS	MS/MS	MS/MS	MS/MS
AAFDDAIAELDTLSEESYKDSTLIMQLLR	K	D	197	225	29	3	sp|P62258|1433E_HUMAN	P62258	1433E_HUMAN	YWHAE	14-3-3 protein epsilon			1	1	1	1	1	1	0	1	3.2283388E7	2.8989038E7	3.2536302E7	4.3598164E7	2.5462392E7	3.4889584E7	0	3.005879E7	3.2283388E7	2.8989038E7	3.2536302E7	4.3598164E7	2.5462392E7	3.4889584E7	0	3.005879E7	MS/MS	MS/MS	MS/MS	MS/MS	MS/MS	MS/MS	unmatched	MS/MS
AAFDVNNK	K	D	1103	1110	8	2	sp|P11274|BCR_HUMAN	P11274	BCR_HUMAN	BCR	Breakpoint cluster region protein			0	0	0	0	0	1	0	1	0	0	0	3.81194E7	0	6.5911172E7	7.538492E7	9.4979104E7	0	0	0	3.81194E7	0	6.5911172E7	7.538492E7	9.4979104E7	unmatched	unmatched	unmatched	MBR	unmatched	MS/MS	MBR	MS/MS
AAFEALQVK	K	K	455	463	9	2	sp|Q6UWE0|LRSM1_HUMAN	Q6UWE0	LRSM1_HUMAN	LRSAM1	E3 ubiquitin-protein ligase LRSAM1			0	0	0	0	1	1	0	0	0	0	0	2.0080132E7	2.1500926E7	4.353642E7	2.572667E7	0	0	0	0	2.0080132E7	2.1500926E7	4.353642E7	2.572667E7	0	unmatched	unmatched	unmatched	MBR	MS/MS	MS/MS	MBR	unmatched
AAFEELEK	R	A	411	418	8	2	sp|Q13439|GOGA4_HUMAN	Q13439	GOGA4_HUMAN	GOLGA4	Golgin subfamily A member 4			0	0	0	0	0	1	0	0	0	0	0	0	0	0	0	0	0	0	0	0	0	0	0	0	unmatched	unmatched	unmatched	unmatched	unmatched	MS/MS	unmatched	unmatched
AAFFAER	R	Y	2281	2287	7	2	sp|P50851|LRBA_HUMAN	P50851	LRBA_HUMAN	LRBA	Lipopolysaccharide-responsive and beige-like anchor protein			0	0	0	0	0	0	0	1	0	0	0	0	0	0	0	0	0	0	0	0	0	0	0	0	unmatched	unmatched	unmatched	unmatched	unmatched	unmatched	unmatched	MS/MS
AAFGEEVDAVDTGISR	K	E	214	229	16	2,3	sp|O00273|DFFA_HUMAN	O00273	DFFA_HUMAN	DFFA	DNA fragmentation factor subunit alpha			3	3	0	2	2	2	2	2	2.29186576E8	2.12094832E8	2.27564688E8	2.62431872E8	2.50095392E8	2.60557136E8	2.50427952E8	2.5639632E8	1.60104896E8	1.6524056E8	1.8273392E8	2.24216512E8	1.95967968E8	2.24093712E8	2.14001536E8	2.1771016E8	MS/MS	MS/MS	MBR	MS/MS	MS/MS	MS/MS	MS/MS	MS/MS
AAFGILSYEHRPLK	M	R	2	15	14	3	sp|Q93074|MED12_HUMAN	Q93074	MED12_HUMAN	MED12	Mediator of RNA polymerase II transcription subunit 12			1	1	1	1	1	1	1	1	4.3143812E7	7.2460456E7	7.5180032E7	6.3668436E7	7.2934928E7	6.3121836E7	7.5953248E7	8.1741368E7	4.3143812E7	7.2460456E7	7.5180032E7	6.3668436E7	7.2934928E7	6.3121836E7	7.5953248E7	8.1741368E7	MS/MS	MS/MS	MS/MS	MS/MS	MS/MS	MS/MS	MS/MS	MS/MS
AAFGISDSYVDGSSFDPQR	R	R	137	155	19	2,3	sp|Q9UQ35|SRRM2_HUMAN	Q9UQ35	SRRM2_HUMAN	SRRM2	Serine/arginine repetitive matrix protein 2			2	1	3	1	1	2	1	1	1.09607888E8	8.8284216E7	1.19659768E8	1.37932224E8	1.11480272E8	1.2626748E8	8.6191968E7	1.05785048E8	1.09607888E8	8.8284216E7	1.0346396E8	1.37932224E8	1.11480272E8	1.2626748E8	8.6191968E7	1.05785048E8	MS/MS	MS/MS	MS/MS	MS/MS	MS/MS	MS/MS	MS/MS	MS/MS
AAFGISDSYVDGSSFDPQRR	R	A	137	156	20	3	sp|Q9UQ35|SRRM2_HUMAN	Q9UQ35	SRRM2_HUMAN	SRRM2	Serine/arginine repetitive matrix protein 2			1	2	1	1	1	1	1	2	1.00927744E8	1.47838624E8	1.25486664E8	1.3857936E8	1.41112336E8	1.29816E8	1.87801744E8	1.79754448E8	1.00927744E8	1.47838624E8	1.25486664E8	1.3857936E8	1.41112336E8	1.29816E8	1.87801744E8	1.79754448E8	MS/MS	MS/MS	MS/MS	MS/MS	MS/MS	MS/MS	MS/MS	MS/MS
AAFGLSEAGFNTACVTK	R	L	76	92	17	2,3	sp|P31040|SDHA_HUMAN	P31040	SDHA_HUMAN	SDHA	Succinate dehydrogenase [ubiquinone] flavoprotein subunit, mitochondrial			2	2	2	1	1	3	2	2	3.42579296E8	2.87595648E8	3.27235264E8	3.54398688E8	2.51540384E8	2.31643392E8	1.91414976E8	2.28209488E8	3.42579296E8	2.87595648E8	3.27235264E8	3.54398688E8	2.51540384E8	2.31643392E8	1.91414976E8	2.28209488E8	MS/MS	MS/MS	MS/MS	MS/MS	MS/MS	MS/MS	MS/MS	MS/MS
AAFLEAK	R	G	289	295	7	2	sp|Q9HC52|CBX8_HUMAN	Q9HC52	CBX8_HUMAN	CBX8	Chromobox protein homolog 8			1	0	0	0	1	1	0	0	0	0	0	0	0	0	0	0	0	0	0	0	0	0	0	0	MS/MS	unmatched	unmatched	unmatched	MS/MS	MS/MS	unmatched	unmatched
AAFLGCLTDVR	R	Q	416	426	11	2	sp|Q9UID3|VPS51_HUMAN	Q9UID3	VPS51_HUMAN	VPS51	Vacuolar protein sorting-associated protein 51 homolog			1	1	0	1	0	0	0	0	7.5641368E7	5.2033576E7	0	0	0	0	0	0	7.5641368E7	5.2033576E7	0	0	0	0	0	0	MS/MS	MS/MS	unmatched	MS/MS	unmatched	unmatched	unmatched	unmatched
AAFLQYCR	K	K	524	531	8	2	sp|Q8WUM0|NU133_HUMAN	Q8WUM0	NU133_HUMAN	NUP133	Nuclear pore complex protein Nup133			0	0	0	0	1	0	0	0	0	0	0	0	0	0	0	0	0	0	0	0	0	0	0	0	unmatched	unmatched	unmatched	unmatched	MS/MS	unmatched	unmatched	unmatched
AAFNQEHVSCQQAFEHFAQK	K	G	538	557	20	4	sp|O94953|KDM4B_HUMAN	O94953	KDM4B_HUMAN	KDM4B	Lysine-specific demethylase 4B			0	2	0	1	0	0	0	0	0	5.8551704E7	4.5134176E7	6.1919344E7	0	0	0	0	0	5.8551704E7	4.5134176E7	6.1919344E7	0	0	0	0	unmatched	MS/MS	MBR	MS/MS	unmatched	unmatched	unmatched	unmatched
AAFNSGK	R	V	21	27	7	2	sp|P04406|G3P_HUMAN	P04406	G3P_HUMAN	GAPDH	Glyceraldehyde-3-phosphate dehydrogenase			1	1	1	1	2	0	1	0	5.3264906E9	5.6032333E9	6.1581988E9	6.7191004E9	6.3867561E9	0	7.6745257E9	5.3742044E9	5.3264906E9	5.6032333E9	6.1581988E9	6.7191004E9	6.3867561E9	0	7.6745257E9	5.3742044E9	MS/MS	MS/MS	MS/MS	MS/MS	MS/MS	unmatched	MS/MS	MBR
AAFNSGKVDIVAINDPFIDLNYMVYMFQYDSTHGK	R	F	21	55	35	4	sp|P04406|G3P_HUMAN	P04406	G3P_HUMAN	GAPDH	Glyceraldehyde-3-phosphate dehydrogenase			0	1	0	1	0	0	0	0	0	2.7857268E7	0	1.5550646E7	0	0	1.5826105E7	0	0	2.7857268E7	0	1.5550646E7	0	0	1.5826105E7	0	unmatched	MS/MS	unmatched	MS/MS	unmatched	unmatched	MBR	unmatched
AAFQIISQVISEATEQVLATTVGK	R	V	347	370	24	3	sp|Q92667|AKAP1_HUMAN	Q92667	AKAP1_HUMAN	AKAP1	A-kinase anchor protein 1, mitochondrial			1	1	1	1	1	1	1	1	1.0576334E7	6706324	5.96001e+06	7.10066e+06	5545434	1.1093247E7	3.58083e+06	5.75137e+06	1.0576334E7	6706324	5.96001e+06	7.10066e+06	5545434	1.1093247E7	3.58083e+06	5.75137e+06	MS/MS	MS/MS	MS/MS	MS/MS	MS/MS	MS/MS	MS/MS	MS/MS
AAFQLDCSIVSR	K	S	968	979	12	2	sp|O75054|IGSF3_HUMAN	O75054	IGSF3_HUMAN	IGSF3	Immunoglobulin superfamily member 3			1	0	1	2	0	1	0	0	5.4167635E8	0	5.884105E8	7.6285056E8	0	5.01387456E8	0	5.0122368E8	5.4167635E8	0	5.884105E8	7.6285056E8	0	5.01387456E8	0	5.0122368E8	MS/MS	unmatched	MS/MS	MS/MS	unmatched	MS/MS	unmatched	MBR
AAFQLGSPWR	R	R	85	94	10	2	sp|P05091|ALDH2_HUMAN	P05091	ALDH2_HUMAN	ALDH2	Aldehyde dehydrogenase, mitochondrial		tr|F8VP50|F8VP50_HUMAN	2	2	2	2	4	1	1	2	1.68701216E8	1.69105328E8	1.8370136E8	2.05574464E8	1.64987632E8	1.20861792E8	1.34885536E8	1.44510512E8	1.68701216E8	1.69105328E8	1.8370136E8	2.05574464E8	1.64987632E8	1.20861792E8	1.34885536E8	1.44510512E8	MS/MS	MS/MS	MS/MS	MS/MS	MS/MS	MS/MS	MS/MS	MS/MS
AAFQSLLDAQADEAVLDHPDLK	R	H	31	52	22	3	sp|Q9UBI1|COMD3_HUMAN	Q9UBI1	COMD3_HUMAN	COMMD3	COMM domain-containing protein 3	COMMD3-BMI1	tr|R4GMX3|R4GMX3_HUMAN	0	1	1	1	0	0	1	1	0	6.4291244E7	6.0069824E7	6.1224176E7	0	5.2536188E7	3.487448E7	6.2915924E7	0	6.4291244E7	6.0069824E7	6.1224176E7	0	5.2536188E7	3.487448E7	6.2915924E7	unmatched	MS/MS	MS/MS	MS/MS	unmatched	MBR	MS/MS	MS/MS
AAFQSQYK	K	S	701	708	8	2	sp|Q86XP3|DDX42_HUMAN	Q86XP3	DDX42_HUMAN	DDX42	ATP-dependent RNA helicase DDX42			1	0	0	0	0	0	1	1	5.2867276E7	0	0	0	0	0	4.1991992E7	5.543096E7	5.2867276E7	0	0	0	0	0	4.1991992E7	5.543096E7	MS/MS	unmatched	unmatched	unmatched	unmatched	unmatched	MS/MS	MS/MS
AAFQYGIK	K	M	502	509	8	2	sp|Q13123|RED_HUMAN	Q13123	RED_HUMAN	IK	Protein Red			1	1	1	1	1	1	1	1	1.37137408E8	6.7034068E7	0	0	1.15962944E8	1.21337352E8	1.05545576E8	9.0678168E7	1.37137408E8	6.7034068E7	0	0	1.15962944E8	1.21337352E8	1.05545576E8	9.0678168E7	MS/MS	MS/MS	MS/MS	MS/MS	MS/MS	MS/MS	MS/MS	MS/MS
AAFSKDESK	K	E	777	785	9	2	sp|P13591|NCAM1_HUMAN	P13591	NCAM1_HUMAN	NCAM1	Neural cell adhesion molecule 1			0	1	0	0	0	0	0	0	0	0	0	0	0	0	0	0	0	0	0	0	0	0	0	0	unmatched	MS/MS	unmatched	unmatched	unmatched	unmatched	unmatched	unmatched
AAFSQEK	K	S	398	404	7	2	sp|Q9UEW8|STK39_HUMAN	Q9UEW8	STK39_HUMAN	STK39	STE20/SPS1-related proline-alanine-rich protein kinase			1	0	0	0	0	0	0	1	7.8646408E7	0	7.6373744E7	0	0	0	0	8.8224376E7	7.8646408E7	0	7.6373744E7	0	0	0	0	8.8224376E7	MS/MS	unmatched	MBR	unmatched	unmatched	unmatched	unmatched	MS/MS
AAFTAFEEAQLPR	R	L	171	183	13	2,3	sp|Q96CT7|CC124_HUMAN	Q96CT7	CC124_HUMAN	CCDC124	Coiled-coil domain-containing protein 124			2	2	4	2	3	3	4	4	3.71714336E8	2.9700208E8	3.39900672E8	3.78650752E8	4.21788544E8	4.41948704E8	4.15091616E8	4.02228352E8	2.93241728E8	2.40169792E8	2.79478784E8	3.05155584E8	3.37082272E8	3.45134368E8	3.32900032E8	3.31506176E8	MS/MS	MS/MS	MS/MS	MS/MS	MS/MS	MS/MS	MS/MS	MS/MS
AAFTAGR	R	M	120	126	7	2	sp|Q9UHY7|ENOPH_HUMAN	Q9UHY7	ENOPH_HUMAN	ENOPH1	Enolase-phosphatase E1			0	3	2	1	0	0	0	1	0	0	5.6463908E7	0	0	0	0	1.05443264E8	0	0	5.6463908E7	0	0	0	0	1.05443264E8	unmatched	MS/MS	MS/MS	MS/MS	unmatched	unmatched	unmatched	MS/MS
AAFTVSLDPGPLEQFPHSMEPQLR	K	Q	131	154	24	3	sp|Q9UKD2|MRT4_HUMAN	Q9UKD2	MRT4_HUMAN	MRTO4	mRNA turnover protein 4 homolog			0	0	0	0	0	1	0	0	0	2.3132196E7	2.6178508E7	0	5.2587256E7	5.2709892E7	2.5088448E7	3.4484484E7	0	2.3132196E7	2.6178508E7	0	5.2587256E7	5.2709892E7	2.5088448E7	3.4484484E7	unmatched	MBR	MBR	unmatched	MBR	MS/MS	MBR	MBR
AAFVLPEFAR	R	K	286	295	10	2	sp|P19623|SPEE_HUMAN	P19623	SPEE_HUMAN	SRM	Spermidine synthase			1	1	1	1	1	1	1	1	1.7047872E8	9.7513712E7	1.24458416E8	1.47754512E8	1.58093136E8	1.681436E8	1.3413768E8	1.01549704E8	1.7047872E8	9.7513712E7	1.24458416E8	1.47754512E8	1.58093136E8	1.681436E8	1.3413768E8	1.01549704E8	MS/MS	MS/MS	MS/MS	MS/MS	MS/MS	MS/MS	MS/MS	MS/MS
AAGAAEAAVAAVEEVGSAGQFEELLR	M	L	2	27	26	3	sp|O76003|GLRX3_HUMAN	O76003	GLRX3_HUMAN	GLRX3	Glutaredoxin-3			1	0	0	0	0	0	0	0	3759019	0	0	0	0	0	0	0	0	0	0	0	0	0	0	0	MS/MS	unmatched	unmatched	unmatched	unmatched	unmatched	unmatched	unmatched
AAGAEPDSILKPELLSAIEK	K	L	420	439	20	3	sp|Q9BZV1|UBXN6_HUMAN	Q9BZV1	UBXN6_HUMAN	UBXN6	UBX domain-containing protein 6			1	0	0	0	1	0	1	0	6.7481632E7	6.862612E7	7.4280568E7	5.751228E7	5.1387224E7	0	5.0142204E7	5.9822196E7	6.7481632E7	6.862612E7	7.4280568E7	5.751228E7	5.1387224E7	0	5.0142204E7	5.9822196E7	MS/MS	MBR	MBR	MBR	MS/MS	unmatched	MS/MS	MBR
AAGALLNGPPQFSTAPEIK	K	A	517	535	19	2	sp|O75175|CNOT3_HUMAN	O75175	CNOT3_HUMAN	CNOT3	CCR4-NOT transcription complex subunit 3			1	1	1	1	1	1	1	2	4.5667968E7	4.1692984E7	4.3110428E7	4.3123596E7	5.1837912E7	4.3294868E7	4.0934212E7	4.6789936E7	4.5667968E7	4.1692984E7	4.3110428E7	4.3123596E7	5.1837912E7	4.3294868E7	4.0934212E7	4.6789936E7	MS/MS	MS/MS	MS/MS	MS/MS	MS/MS	MS/MS	MS/MS	MS/MS
AAGALLTEGEACHMSLSSPELGPLTK	K	G	1265	1290	26	3	sp|Q12802|AKP13_HUMAN	Q12802	AKP13_HUMAN	AKAP13	A-kinase anchor protein 13			1	2	0	0	1	0	0	1	3.8598404E7	5.2142256E7	0	0	2.1737656E7	0	0	2.8372756E7	3.8598404E7	5.2142256E7	0	0	2.1737656E7	0	0	2.8372756E7	MS/MS	MS/MS	unmatched	unmatched	MS/MS	unmatched	unmatched	MS/MS
AAGASDVVLYK	K	I	54	64	11	2	sp|Q9NSD9|SYFB_HUMAN	Q9NSD9	SYFB_HUMAN	FARSB	Phenylalanine--tRNA ligase beta subunit			2	1	2	1	1	1	1	1	1.74126624E8	6.6827844E7	8.3081416E7	1.25983112E8	1.68545344E8	2.4266488E8	1.31194888E8	8.4931368E7	1.74126624E8	6.6827844E7	8.3081416E7	1.25983112E8	1.68545344E8	2.4266488E8	1.31194888E8	8.4931368E7	MS/MS	MS/MS	MS/MS	MS/MS	MS/MS	MS/MS	MS/MS	MS/MS
AAGCNIPVASVAAGFPAGQTHLK	K	T	115	137	23	3	sp|Q9Y315|DEOC_HUMAN	Q9Y315	DEOC_HUMAN	DERA	Deoxyribose-phosphate aldolase			1	2	1	1	1	1	1	1	9.6599416E7	1.1317896E8	9.6850248E7	1.17134864E8	1.17510512E8	1.16535072E8	9.0429328E7	1.12981568E8	9.6599416E7	1.1317896E8	9.6850248E7	1.17134864E8	1.17510512E8	1.16535072E8	9.0429328E7	1.12981568E8	MS/MS	MS/MS	MS/MS	MS/MS	MS/MS	MS/MS	MS/MS	MS/MS
AAGDEFETR	R	F	48	56	9	2	sp|Q92843|B2CL2_HUMAN	Q92843	B2CL2_HUMAN	BCL2L2	Bcl-2-like protein 2			0	0	0	0	0	1	0	0	3.1304862E7	0	0	0	0	4.3206016E7	2.7395484E7	0	3.1304862E7	0	0	0	0	4.3206016E7	2.7395484E7	0	MBR	unmatched	unmatched	unmatched	unmatched	MS/MS	MBR	unmatched
AAGDGGSGPPEK	R	K	9	20	12	2	sp|O75150|BRE1B_HUMAN	O75150	BRE1B_HUMAN	RNF40	E3 ubiquitin-protein ligase BRE1B			0	1	1	1	1	1	1	1	3.5706384E7	3.1977368E7	4.2212668E7	4.2844972E7	4.3982288E7	5.766612E7	4.8738844E7	5.0366104E7	3.5706384E7	3.1977368E7	4.2212668E7	4.2844972E7	4.3982288E7	5.766612E7	4.8738844E7	5.0366104E7	MBR	MS/MS	MS/MS	MS/MS	MS/MS	MS/MS	MS/MS	MS/MS
AAGELEGGK	M	P	2	10	9	2	sp|Q8N668|COMD1_HUMAN	Q8N668	COMD1_HUMAN	COMMD1	COMM domain-containing protein 1			0	0	0	0	0	2	1	0	0	0	0	0	6.9876984E7	1.34360208E8	3.54463264E8	0	0	0	0	0	6.9876984E7	1.34360208E8	3.54463264E8	0	unmatched	unmatched	unmatched	unmatched	MBR	MS/MS	MS/MS	unmatched
AAGEVLEPANLLAEEK	R	D	225	240	16	2	sp|Q9Y5K8|VATD_HUMAN	Q9Y5K8	VATD_HUMAN	ATP6V1D	V-type proton ATPase subunit D			0	0	0	0	0	1	0	0	0	0	0	0	0	1.07074336E8	6.902072E7	0	0	0	0	0	0	1.07074336E8	6.902072E7	0	unmatched	unmatched	unmatched	unmatched	unmatched	MS/MS	MBR	unmatched
AAGFKDPLLASGTDGVGTK	K	L	481	499	19	3	sp|P22102|PUR2_HUMAN	P22102	PUR2_HUMAN	GART	Trifunctional purine biosynthetic protein adenosine-3			1	0	0	0	0	0	0	1	3.9354672E7	0	0	0	4.182996E7	3.471026E7	0	1.2380959E7	3.9354672E7	0	0	0	4.182996E7	3.471026E7	0	1.2380959E7	MS/MS	unmatched	unmatched	unmatched	MBR	MBR	unmatched	MS/MS
AAGFNVLR	R	L	161	168	8	2	sp|Q0VDF9|HSP7E_HUMAN	Q0VDF9	HSP7E_HUMAN	HSPA14	Heat shock 70 kDa protein 14			1	1	1	1	1	2	2	2	5.9167012E7	4.484642E7	5.3694604E7	5.7440536E7	6.9264824E7	7.0428256E7	7.2746744E7	7.0423008E7	5.9167012E7	4.484642E7	5.3694604E7	5.7440536E7	6.9264824E7	7.0428256E7	7.2746744E7	7.0423008E7	MS/MS	MS/MS	MS/MS	MS/MS	MS/MS	MS/MS	MS/MS	MS/MS
AAGGAAPPK	K	P	44	52	9	2	sp|Q8TCJ2|STT3B_HUMAN	Q8TCJ2	STT3B_HUMAN	STT3B	Dolichyl-diphosphooligosaccharide--protein glycosyltransferase subunit STT3B			0	0	1	2	1	0	1	0	0	0	7.107664E7	1.058404E8	9.7061464E7	1.45703664E8	1.5281992E8	1.35291952E8	0	0	7.107664E7	1.058404E8	9.7061464E7	1.45703664E8	1.5281992E8	1.35291952E8	unmatched	unmatched	MS/MS	MS/MS	MS/MS	MBR	MS/MS	MBR
AAGGAPSPPPPVR	R	R	672	684	13	2	sp|Q4KMP7|TB10B_HUMAN	Q4KMP7	TB10B_HUMAN	TBC1D10B	TBC1 domain family member 10B			0	0	0	0	0	1	0	0	0	0	0	0	0	8.8542216E7	0	0	0	0	0	0	0	0	0	0	unmatched	unmatched	unmatched	unmatched	unmatched	MS/MS	unmatched	unmatched
AAGGDHGSPDSYR	M	S	2	14	13	2	sp|P30566|PUR8_HUMAN	P30566	PUR8_HUMAN	ADSL	Adenylosuccinate lyase		tr|A0A1W2PRX2|A0A1W2PRX2_HUMAN	1	1	1	1	1	1	1	1	1.98490384E8	1.37953936E8	1.88340832E8	1.93576272E8	2.04337264E8	2.19575408E8	1.94887344E8	2.12696736E8	1.98490384E8	1.37953936E8	1.88340832E8	1.93576272E8	2.04337264E8	2.19575408E8	1.94887344E8	2.12696736E8	MS/MS	MS/MS	MS/MS	MS/MS	MS/MS	MS/MS	MS/MS	MS/MS
AAGGFTHDELLK	R	V	43	54	12	2	sp|P56182|RRP1_HUMAN	P56182	RRP1_HUMAN	RRP1	Ribosomal RNA processing protein 1 homolog A			1	0	0	0	0	0	0	0	0	0	0	0	0	0	0	0	0	0	0	0	0	0	0	0	MS/MS	unmatched	unmatched	unmatched	unmatched	unmatched	unmatched	unmatched
AAGGGAGSSEDDAQSR	R	R	28	43	16	2	sp|Q9H4A6|GOLP3_HUMAN	Q9H4A6	GOLP3_HUMAN	GOLPH3	Golgi phosphoprotein 3			1	0	0	1	1	1	0	1	3.6308424E7	0	0	3.9929744E7	4.2086168E7	3.88164E7	0	4.6141176E7	3.6308424E7	0	0	3.9929744E7	4.2086168E7	3.88164E7	0	4.6141176E7	MS/MS	unmatched	unmatched	MS/MS	MS/MS	MS/MS	unmatched	MS/MS
AAGGGGPLYGDGYGFR	K	L	326	341	16	2	sp|Q9C0H9|SRCN1_HUMAN	Q9C0H9	SRCN1_HUMAN	SRCIN1	SRC kinase signaling inhibitor 1			0	1	1	2	0	0	0	0	0	5.9012444E7	5.004194E7	5.9625584E7	0	0	0	0	0	5.9012444E7	5.004194E7	5.9625584E7	0	0	0	0	unmatched	MS/MS	MS/MS	MS/MS	unmatched	unmatched	unmatched	unmatched
AAGGIELFVGGIGPDGHIAFNEPGSSLVSR	K	T	127	156	30	3	sp|P46926|GNPI1_HUMAN	P46926	GNPI1_HUMAN	GNPDA1	Glucosamine-6-phosphate isomerase 1			1	0	0	0	1	1	0	1	7.2867704E7	9.6089976E7	9.2751592E7	1.00855808E8	8.8876192E7	6.716324E7	7.4629208E7	8.8256832E7	7.2867704E7	9.6089976E7	9.2751592E7	1.00855808E8	8.8876192E7	6.716324E7	7.4629208E7	8.8256832E7	MS/MS	MBR	MBR	MBR	MS/MS	MS/MS	MBR	MS/MS
AAGGQLPPR	R	L	37	45	9	2	sp|Q8N1G4|LRC47_HUMAN	Q8N1G4	LRC47_HUMAN	LRRC47	Leucine-rich repeat-containing protein 47			1	0	1	0	1	2	0	0	0	0	0	0	0	3.1439952E8	2.87028224E8	0	0	0	0	0	0	3.1439952E8	2.87028224E8	0	MS/MS	unmatched	MS/MS	unmatched	MS/MS	MS/MS	MBR	unmatched
AAGHPGDPESQQR	K	L	1172	1184	13	2,3	sp|Q9Y490|TLN1_HUMAN	Q9Y490	TLN1_HUMAN	TLN1	Talin-1			0	2	1	1	1	1	0	1	5.3755464E7	1.11023456E8	8.6821304E7	1.04809832E8	7.927144E7	8.693692E7	4.883874E7	6.758908E7	5.3755464E7	1.00658392E8	8.6821304E7	1.04809832E8	7.197804E7	6.7476608E7	4.883874E7	6.758908E7	MBR	MS/MS	MS/MS	MS/MS	MS/MS	MS/MS	MBR	MS/MS
AAGIEIQK	R	K	193	200	8	2	sp|Q99459|CDC5L_HUMAN	Q99459	CDC5L_HUMAN	CDC5L	Cell division cycle 5-like protein			1	1	1	1	1	1	2	1	8.6249344E7	4.4429208E7	6.3462076E7	6.7578888E7	8.5542096E7	1.05131336E8	7.2712408E7	6.1970876E7	8.6249344E7	4.4429208E7	6.3462076E7	6.7578888E7	8.5542096E7	1.05131336E8	7.2712408E7	6.1970876E7	MS/MS	MS/MS	MS/MS	MS/MS	MS/MS	MS/MS	MS/MS	MS/MS
AAGIIHLGATSCYVGDNTDLIILR	K	N	102	125	24	3	sp|P30566|PUR8_HUMAN	P30566	PUR8_HUMAN	ADSL	Adenylosuccinate lyase			1	1	1	0	0	0	0	0	4.3243324E7	5.1164124E7	5.3056424E7	0	0	0	0	0	4.3243324E7	5.1164124E7	5.3056424E7	0	0	0	0	0	MS/MS	MS/MS	MS/MS	unmatched	unmatched	unmatched	unmatched	unmatched
AAGKGDVPTK	K	R	122	131	10	2,3	sp|P62424|RL7A_HUMAN	P62424	RL7A_HUMAN	RPL7A	60S ribosomal protein L7a			1	2	0	2	4	4	3	3	7.289656E7	0	0	1.23095984E8	2.95985472E8	4.3900696E7	2.13342224E8	5.1735888E8	1.29627896E8	0	0	9.919868E7	1.73442096E8	7.8066168E7	1.085942E8	4.16921152E8	MS/MS	MS/MS	unmatched	MS/MS	MS/MS	MS/MS	MS/MS	MS/MS
AAGLATMISTMRPDIDNMDEYVR	K	N	603	625	23	3	sp|O75533|SF3B1_HUMAN	O75533	SF3B1_HUMAN	SF3B1	Splicing factor 3B subunit 1			2	3	3	2	2	2	2	2	1.85842768E8	2.0660672E8	2.60447264E8	1.69032256E8	1.61363056E8	1.69886192E8	1.6490736E8	1.96478368E8	1.41184272E8	1.11522384E8	1.36546352E8	1.2680108E8	1.24597016E8	1.16922952E8	1.25012624E8	1.49164816E8	MS/MS	MS/MS	MS/MS	MS/MS	MS/MS	MS/MS	MS/MS	MS/MS
AAGLCCR	R	L	235	241	7	2	sp|P06241|FYN_HUMAN	P06241	FYN_HUMAN	FYN	Tyrosine-protein kinase Fyn			1	1	2	2	0	0	0	1	5.1293576E7	5.57608E7	6.1449224E7	5.7697816E7	4.8629392E7	4.6340312E7	5.0298408E7	3.5423552E7	5.1293576E7	5.57608E7	6.1449224E7	5.7697816E7	4.8629392E7	4.6340312E7	5.0298408E7	3.5423552E7	MS/MS	MS/MS	MS/MS	MS/MS	MBR	MBR	MBR	MS/MS
AAGNASFSK	R	R	79	87	9	2	sp|O75446|SAP30_HUMAN	O75446	SAP30_HUMAN	SAP30	Histone deacetylase complex subunit SAP30			1	1	0	2	0	0	0	0	2.6238626E7	0	0	1.7108018E7	0	0	0	0	2.6238626E7	0	0	1.7108018E7	0	0	0	0	MS/MS	MS/MS	unmatched	MS/MS	unmatched	unmatched	unmatched	unmatched
AAGNESFR	R	N	14	21	8	2	sp|Q15785|TOM34_HUMAN	Q15785	TOM34_HUMAN	TOMM34	Mitochondrial import receptor subunit TOM34			1	1	1	3	0	0	0	0	0	2.7037378E7	0	1.9423928E8	0	0	0	0	0	2.7037378E7	0	1.9423928E8	0	0	0	0	MS/MS	MS/MS	MS/MS	MS/MS	unmatched	unmatched	unmatched	unmatched
AAGNFATK	K	C	51	58	8	2	sp|P55196|AFAD_HUMAN	P55196	AFAD_HUMAN	AFDN	Afadin			1	1	1	2	0	2	0	1	9.865024E7	9.1947904E7	1.1010956E8	1.38009792E8	0	0	0	0	9.865024E7	9.1947904E7	1.1010956E8	1.38009792E8	0	0	0	0	MS/MS	MS/MS	MS/MS	MS/MS	unmatched	MS/MS	unmatched	MS/MS
AAGNPGSLAAPIDHKPCSAPLEPK	R	S	1726	1749	24	4	sp|Q14676|MDC1_HUMAN	Q14676	MDC1_HUMAN	MDC1	Mediator of DNA damage checkpoint protein 1			1	1	1	1	1	1	1	1	1.141014E8	0	0	1.50312864E8	1.98061136E8	0	1.44595008E8	0	1.141014E8	0	0	1.50312864E8	1.98061136E8	0	1.44595008E8	0	MS/MS	MS/MS	MS/MS	MS/MS	MS/MS	MS/MS	MS/MS	MS/MS
AAGPCLLAECR	R	N	108	118	11	2	sp|A1Z1Q3|MACD2_HUMAN	A1Z1Q3	MACD2_HUMAN	MACROD2	O-acetyl-ADP-ribose deacetylase MACROD2			0	0	0	0	1	1	0	1	0	0	0	0	0	0	0	0	0	0	0	0	0	0	0	0	unmatched	unmatched	unmatched	unmatched	MS/MS	MS/MS	unmatched	MS/MS
AAGPGGGSLASSSVAK	R	S	144	159	16	2	sp|Q8N7J2|AMER2_HUMAN	Q8N7J2	AMER2_HUMAN	AMER2	APC membrane recruitment protein 2			1	1	1	1	1	1	1	1	3.02051872E8	1.69934592E8	1.94208752E8	1.5504416E8	1.75598544E8	1.7452088E8	1.94264032E8	1.74848704E8	3.02051872E8	1.69934592E8	1.94208752E8	1.5504416E8	1.75598544E8	1.7452088E8	1.94264032E8	1.74848704E8	MS/MS	MS/MS	MS/MS	MS/MS	MS/MS	MS/MS	MS/MS	MS/MS
AAGPGLGNVAMGPR	R	Q	1263	1276	14	2	sp|O14497|ARI1A_HUMAN	O14497	ARI1A_HUMAN	ARID1A	AT-rich interactive domain-containing protein 1A			2	0	1	0	0	0	1	1	5.553126E7	7.1234384E7	8.724272E7	7.9385136E7	5.890142E7	6.0602236E7	5.2944028E7	6.4162908E7	5.553126E7	7.1234384E7	8.724272E7	7.9385136E7	5.890142E7	6.0602236E7	5.2944028E7	6.4162908E7	MS/MS	MBR	MS/MS	MBR	MBR	MBR	MS/MS	MS/MS
AAGPLLTDECR	R	T	190	200	11	2	sp|Q9BQ69|MACD1_HUMAN	Q9BQ69	MACD1_HUMAN	MACROD1	O-acetyl-ADP-ribose deacetylase MACROD1			1	1	1	1	1	1	1	0	1.0212652E8	5.2998288E7	9.377396E7	1.00799184E8	1.01510216E8	9.4736248E7	8.9146344E7	9.48136E7	1.0212652E8	5.2998288E7	9.377396E7	1.00799184E8	1.01510216E8	9.4736248E7	8.9146344E7	9.48136E7	MS/MS	MS/MS	MS/MS	MS/MS	MS/MS	MS/MS	MS/MS	MBR
AAGPSLSHTSGGTQSK	K	V	168	183	16	2,3	sp|P27694|RFA1_HUMAN	P27694	RFA1_HUMAN	RPA1	Replication protein A 70 kDa DNA-binding subunit			2	2	3	1	2	2	3	2	3.94885792E8	5.28916096E8	5.36197568E8	5.30487648E8	6.1076602E8	5.12250688E8	5.4033958E8	7.2648512E8	3.242088E8	3.55177312E8	4.1174736E8	3.83604224E8	5.2930016E8	4.61011776E8	4.60280256E8	6.4068915E8	MS/MS	MS/MS	MS/MS	MS/MS	MS/MS	MS/MS	MS/MS	MS/MS
AAGQGDMR	K	Q	6	13	8	2	sp|P82970|HMGN5_HUMAN	P82970	HMGN5_HUMAN	HMGN5	High mobility group nucleosome-binding domain-containing protein 5			2	1	1	1	1	1	1	0	7.838212E7	5.811812E7	6.0582552E7	7.7361424E7	0	4.4888536E7	3.9590312E7	0	7.838212E7	5.811812E7	6.0582552E7	7.7361424E7	0	4.4888536E7	3.9590312E7	0	MS/MS	MS/MS	MS/MS	MS/MS	MS/MS	MS/MS	MS/MS	unmatched
AAGSGELGVTMK	K	G	481	492	12	2	sp|O75369|FLNB_HUMAN	O75369	FLNB_HUMAN	FLNB	Filamin-B			1	0	0	0	0	0	0	0	4.8569276E7	0	0	4.374994E7	0	0	0	0	4.8569276E7	0	0	4.374994E7	0	0	0	0	MS/MS	unmatched	unmatched	MBR	unmatched	unmatched	unmatched	unmatched
AAGSPHLTLEFCNYPSSMR	R	D	260	278	19	3	sp|Q96GM8|TOE1_HUMAN	Q96GM8	TOE1_HUMAN	TOE1	Target of EGR1 protein 1			0	0	0	0	1	1	0	0	0	0	0	0	4.1544904E7	3.7040776E7	0	0	0	0	0	0	4.1544904E7	3.7040776E7	0	0	unmatched	unmatched	unmatched	unmatched	MS/MS	MS/MS	unmatched	unmatched
AAGTDGSDFQHR	R	E	9	20	12	2,3	sp|Q8N5M9|JAGN1_HUMAN	Q8N5M9	JAGN1_HUMAN	JAGN1	Protein jagunal homolog 1			2	2	2	1	2	2	2	2	2.19613152E8	2.2402856E8	2.08191568E8	2.07228544E8	2.026776E8	1.85614176E8	2.18428272E8	2.41295552E8	1.71268144E8	1.7270584E8	1.57989072E8	1.54547248E8	1.67144272E8	1.4682896E8	1.65352832E8	2.00218064E8	MS/MS	MS/MS	MS/MS	MS/MS	MS/MS	MS/MS	MS/MS	MS/MS
AAGTEGPFQEVDGVATTR	R	Y	356	373	18	2	sp|P10586|PTPRF_HUMAN	P10586	PTPRF_HUMAN	PTPRF	Receptor-type tyrosine-protein phosphatase F			1	1	1	0	0	0	0	1	0	0	0	0	0	0	0	0	0	0	0	0	0	0	0	0	MS/MS	MS/MS	MS/MS	unmatched	unmatched	unmatched	unmatched	MS/MS
AAGTGFTVNVAWNGPR	R	M	694	709	16	2	sp|Q9UBN7|HDAC6_HUMAN	Q9UBN7	HDAC6_HUMAN	HDAC6	Histone deacetylase 6			0	0	2	2	0	2	0	0	3.8669312E7	4.9446704E7	4.0309944E7	5.9324244E7	0	5.3996268E7	0	0	3.8669312E7	4.9446704E7	4.0309944E7	5.9324244E7	0	5.3996268E7	0	0	MBR	MBR	MS/MS	MS/MS	unmatched	MS/MS	unmatched	unmatched
AAGTSSYWEDLRK	M	Q	2	14	13	2	sp|O95249|GOSR1_HUMAN	O95249	GOSR1_HUMAN	GOSR1	Golgi SNAP receptor complex member 1			0	0	0	1	0	1	0	0	0	0	1.2217973E7	2.645781E7	3.4905388E7	4.533504E7	0	0	0	0	1.2217973E7	2.645781E7	3.4905388E7	4.533504E7	0	0	unmatched	unmatched	MBR	MS/MS	MBR	MS/MS	unmatched	unmatched
AAGVCLMLLATCCEDDIVPHVLPFIK	K	E	347	372	26	3	sp|Q14974|IMB1_HUMAN	Q14974	IMB1_HUMAN	KPNB1	Importin subunit beta-1			2	1	3	1	1	2	1	2	1.59740352E8	1.39776864E8	1.67660864E8	1.07615024E8	1.12002192E8	1.1260368E8	9.3831992E7	1.3215764E8	1.07074104E8	9.6956688E7	1.15246928E8	1.07615024E8	7.910416E7	7.6648952E7	5.6155912E7	9.3978256E7	MS/MS	MS/MS	MS/MS	MS/MS	MS/MS	MS/MS	MS/MS	MS/MS
AAGVEAAAEVAATEIK	M	M	2	17	16	2	sp|P52272|HNRPM_HUMAN	P52272	HNRPM_HUMAN	HNRNPM	Heterogeneous nuclear ribonucleoprotein M			1	1	0	0	0	0	0	1	7.6666992E7	8.2274224E7	8.4540928E7	8.1507656E7	8.075072E7	0	0	7.5816E7	7.6666992E7	8.2274224E7	8.4540928E7	8.1507656E7	8.075072E7	0	0	7.5816E7	MS/MS	MS/MS	MBR	MBR	MBR	unmatched	unmatched	MS/MS
AAGVNVEPFWPGLFAK	K	A	34	49	16	2,3	sp|P05386|RLA1_HUMAN	P05386	RLA1_HUMAN	RPLP1	60S acidic ribosomal protein P1			3	1	1	0	1	3	2	1	8.8416346E8	4.59897632E8	5.7474547E8	1.01853274E9	1.0651097E9	9.9998061E8	9.3294298E8	8.940441E8	8.6883885E8	4.59897632E8	5.7474547E8	8.521744E8	8.1797062E8	1.05200435E9	9.375216E8	9.3897267E8	MS/MS	MS/MS	MS/MS	MBR	MS/MS	MS/MS	MS/MS	MS/MS
AAGVPCR	R	C	440	446	7	2	sp|Q96T60|PNKP_HUMAN	Q96T60	PNKP_HUMAN	PNKP	Bifunctional polynucleotide phosphatase/kinase			0	0	1	0	0	1	0	0	0	2.480209E7	2.951334E7	2.8546192E7	0	4.4067572E7	5.1838424E7	5.620266E7	0	2.480209E7	2.951334E7	2.8546192E7	0	4.4067572E7	5.1838424E7	5.620266E7	unmatched	MBR	MS/MS	MBR	unmatched	MS/MS	MBR	MBR
AAGVPQVNSK	R	L	231	240	10	2	sp|Q96SB3|NEB2_HUMAN	Q96SB3	NEB2_HUMAN	PPP1R9B	Neurabin-2			1	0	0	1	0	0	0	0	4.815742E7	0	3.294537E7	3.5070768E7	0	3.856448E7	0	0	4.815742E7	0	3.294537E7	3.5070768E7	0	3.856448E7	0	0	MS/MS	unmatched	MBR	MS/MS	unmatched	MBR	unmatched	unmatched
AAGVVLEMIR	R	E	55	64	10	2	sp|Q9Y230|RUVB2_HUMAN	Q9Y230	RUVB2_HUMAN	RUVBL2	RuvB-like 2			3	2	2	1	2	2	2	2	3.55928384E8	3.20455104E8	3.11493824E8	3.15528096E8	3.58083008E8	2.77852064E8	3.95753984E8	3.084336E8	2.71550464E8	2.55481648E8	2.4628448E8	2.36802832E8	2.68034896E8	2.77852064E8	3.03489376E8	2.45823904E8	MS/MS	MS/MS	MS/MS	MS/MS	MS/MS	MS/MS	MS/MS	MS/MS
AAGWSELSER	K	D	49	58	10	2	sp|Q9H0N5|PHS2_HUMAN	Q9H0N5	PHS2_HUMAN	PCBD2	Pterin-4-alpha-carbinolamine dehydratase 2			0	0	1	0	0	0	0	0	0	0	4.0228668E7	0	0	0	0	0	0	0	0	0	0	0	0	0	unmatched	unmatched	MS/MS	unmatched	unmatched	unmatched	unmatched	unmatched
AAGYNFYGTER	K	L	968	978	11	2	sp|Q9H9Y6|RPA2_HUMAN	Q9H9Y6	RPA2_HUMAN	POLR1B	DNA-directed RNA polymerase I subunit RPA2			0	0	2	0	0	0	0	0	0	0	0	0	0	0	0	0	0	0	0	0	0	0	0	0	unmatched	unmatched	MS/MS	unmatched	unmatched	unmatched	unmatched	unmatched
AAHASADLPEASSK	R	K	1496	1509	14	3	sp|Q5JSZ5|PRC2B_HUMAN	Q5JSZ5	PRC2B_HUMAN	PRRC2B	Protein PRRC2B			0	2	0	1	0	0	0	1	0	2.5575058E7	0	8083796	0	0	0	1.932871E7	0	2.5575058E7	0	8083796	0	0	0	1.932871E7	unmatched	MS/MS	unmatched	MS/MS	unmatched	unmatched	unmatched	MS/MS
AAHDNMDIDK	K	V	118	127	10	2,3	sp|Q9H444|CHM4B_HUMAN	Q9H444	CHM4B_HUMAN	CHMP4B	Charged multivesicular body protein 4b	CHMP4BP1	sp|P59074|CHM4P_HUMAN	1	3	2	2	1	1	1	0	3.48227E7	6.2438276E7	4.3917296E7	4.4573496E7	4.6078272E7	3.8732808E7	5.8301392E7	0	3.48227E7	5.1809348E7	4.3917296E7	4.4573496E7	4.6078272E7	3.8732808E7	5.8301392E7	0	MS/MS	MS/MS	MS/MS	MS/MS	MS/MS	MS/MS	MS/MS	unmatched
AAHDNMDIDKVDELMQDIADQQELAEEISTAISK	K	P	118	151	34	4	sp|Q9H444|CHM4B_HUMAN	Q9H444	CHM4B_HUMAN	CHMP4B	Charged multivesicular body protein 4b			0	1	0	0	0	0	0	0	0	1.6876064E7	1.9401004E7	0	0	0	1.0837698E7	1.6906446E7	0	1.6876064E7	1.9401004E7	0	0	0	1.0837698E7	1.6906446E7	unmatched	MS/MS	MBR	unmatched	unmatched	unmatched	MBR	MBR
AAHEEDLQR	R	L	989	997	9	2,3	sp|Q5TZA2|CROCC_HUMAN	Q5TZA2	CROCC_HUMAN	CROCC	Rootletin			1	2	2	2	1	1	1	0	0	1.01220608E8	1.1303012E8	9.5977592E7	0	3.5163044E7	1.49165248E8	1.5424544E8	0	6.0457288E7	6.9541784E7	5.6165292E7	0	7.1965928E7	9.2662232E7	9.6203968E7	MS/MS	MS/MS	MS/MS	MS/MS	MS/MS	MS/MS	MS/MS	MBR
AAHFFSTLK	K	E	234	242	9	2,3	sp|Q53H12|AGK_HUMAN	Q53H12	AGK_HUMAN	AGK	Acylglycerol kinase, mitochondrial			2	1	2	2	1	2	2	2	2.23589488E8	1.96230368E8	2.15836784E8	2.26923872E8	2.8397072E8	1.55434864E8	3.13801088E8	3.09728128E8	2.23589488E8	1.96230368E8	2.15836784E8	2.26923872E8	1.7271272E8	1.55434864E8	2.00235168E8	2.03419152E8	MS/MS	MS/MS	MS/MS	MS/MS	MS/MS	MS/MS	MS/MS	MS/MS
AAHFVFR	K	T	695	701	7	2	sp|P13591|NCAM1_HUMAN	P13591	NCAM1_HUMAN	NCAM1	Neural cell adhesion molecule 1			0	1	0	2	2	3	1	1	2.24714931E9	1.72580416E9	1.78642458E9	1.39611827E9	1.03656186E9	8.4296544E8	1.17348557E9	1.12180006E9	2.24714931E9	1.72580416E9	1.78642458E9	1.39611827E9	1.03656186E9	8.4296544E8	1.17348557E9	1.12180006E9	MBR	MS/MS	MBR	MS/MS	MS/MS	MS/MS	MS/MS	MS/MS
AAHGGSAASSALK	M	G	2	14	13	2	sp|O94888|UBXN7_HUMAN	O94888	UBXN7_HUMAN	UBXN7	UBX domain-containing protein 7			1	1	1	1	1	1	0	1	3.527272E8	2.11179408E8	3.28698528E8	3.50078784E8	4.69332928E8	5.5688896E8	4.54488256E8	4.1955888E8	3.527272E8	2.11179408E8	3.28698528E8	3.50078784E8	4.69332928E8	5.5688896E8	4.54488256E8	4.1955888E8	MS/MS	MS/MS	MS/MS	MS/MS	MS/MS	MS/MS	MBR	MS/MS
AAHGVLLQALDEMR	R	A	596	609	14	2,3	sp|Q8WZA9|IRGQ_HUMAN	Q8WZA9	IRGQ_HUMAN	IRGQ	Immunity-related GTPase family Q protein			8	8	6	6	5	9	8	10	1.12050074E9	1.30450342E9	1.3655561E9	1.26082829E9	1.08001984E9	9.594928E8	1.12702438E9	1.10190374E9	8.179129E8	9.3950982E8	9.8148211E8	8.8470957E8	7.6968768E8	6.8918202E8	7.9831053E8	7.7145555E8	MS/MS	MS/MS	MS/MS	MS/MS	MS/MS	MS/MS	MS/MS	MS/MS
AAHIFNEALVCHQIR	K	Y	603	617	15	3,4	sp|O43795|MYO1B_HUMAN	O43795	MYO1B_HUMAN	MYO1B	Unconventional myosin-Ib			0	1	1	0	3	1	0	0	2.41991536E8	1.44874096E8	1.41931728E8	1.42904064E8	1.09562976E8	5.3924776E7	8.595492E7	1.0244292E8	1.3669528E8	8.750904E7	8.6654744E7	8.669776E7	6.7064632E7	5.7810664E7	5.2640688E7	6.246406E7	MBR	MS/MS	MS/MS	MBR	MS/MS	MS/MS	MBR	MBR
AAHLCAEAALR	K	L	145	155	11	2,3	sp|Q9UQ80|PA2G4_HUMAN	Q9UQ80	PA2G4_HUMAN	PA2G4	Proliferation-associated protein 2G4		tr|H0YIN7|H0YIN7_HUMAN	2	2	2	2	2	2	2	2	4.65156224E8	5.06541952E8	4.09214816E8	4.59857728E8	5.016912E8	4.3434592E8	5.6497536E8	5.9273875E8	3.50969984E8	3.9814496E8	3.32510112E8	3.54120256E8	3.89565632E8	3.28052576E8	4.46172064E8	4.56817152E8	MS/MS	MS/MS	MS/MS	MS/MS	MS/MS	MS/MS	MS/MS	MS/MS
AAHLSYGR	M	V	2	9	8	2	sp|Q96AX1|VP33A_HUMAN	Q96AX1	VP33A_HUMAN	VPS33A	Vacuolar protein sorting-associated protein 33A		tr|H3BMM5|H3BMM5_HUMAN	1	1	1	1	1	1	1	1	7.5866864E7	5.9726736E7	7.0768032E7	8.170376E7	6.8113816E7	1.08139E8	8.0457984E7	7.0618056E7	7.5866864E7	5.9726736E7	7.0768032E7	8.170376E7	6.8113816E7	1.08139E8	8.0457984E7	7.0618056E7	MS/MS	MS/MS	MS/MS	MS/MS	MS/MS	MS/MS	MS/MS	MS/MS
AAHSEGNTTAGLDMR	R	E	467	481	15	2,3	sp|P78371|TCPB_HUMAN	P78371	TCPB_HUMAN	CCT2	T-complex protein 1 subunit beta			6	8	9	5	6	6	7	5	1.95848397E9	2.41411405E9	2.45655066E9	2.19331277E9	2.43621939E9	2.5744983E9	2.75872742E9	3.11475686E9	1.24963725E9	1.24707981E9	1.33126003E9	1.05558131E9	1.46053478E9	1.43543642E9	1.48439501E9	1.76856115E9	MS/MS	MS/MS	MS/MS	MS/MS	MS/MS	MS/MS	MS/MS	MS/MS
AAHTEDINACTLTTSPR	R	L	628	644	17	3	sp|P04049|RAF1_HUMAN	P04049	RAF1_HUMAN	RAF1	RAF proto-oncogene serine/threonine-protein kinase			0	1	1	0	1	1	1	1	8.65768E7	1.16488712E8	1.165448E8	1.07661632E8	1.21191752E8	1.02669792E8	1.11601896E8	1.45953008E8	8.65768E7	1.16488712E8	1.165448E8	1.07661632E8	1.21191752E8	1.02669792E8	1.11601896E8	1.45953008E8	MBR	MS/MS	MS/MS	MBR	MS/MS	MS/MS	MS/MS	MS/MS
AAHVAPAAPDAGAPTAPAASATR	R	A	484	506	23	3	sp|Q5JWF2|GNAS1_HUMAN	Q5JWF2	GNAS1_HUMAN	GNAS	Guanine nucleotide-binding protein G(s) subunit alpha isoforms XLas			1	1	1	1	0	0	0	0	1.00259648E8	1.20068064E8	9.7174624E7	1.15506104E8	0	0	0	0	1.00259648E8	1.20068064E8	9.7174624E7	1.15506104E8	0	0	0	0	MS/MS	MS/MS	MS/MS	MS/MS	unmatched	unmatched	unmatched	unmatched
AAHVFFTDSCPDALFNELVK	R	S	101	120	20	2,3	sp|P61764|STXB1_HUMAN	P61764	STXB1_HUMAN	STXBP1	Syntaxin-binding protein 1			2	2	2	3	1	1	1	1	3.53005152E8	3.883768E8	3.43174368E8	3.62320096E8	2.30180096E8	1.96710928E8	2.70590752E8	2.5363912E8	3.324752E8	3.46293824E8	3.10777728E8	3.07495584E8	2.30180096E8	1.96710928E8	2.49698112E8	2.276988E8	MS/MS	MS/MS	MS/MS	MS/MS	MS/MS	MS/MS	MS/MS	MS/MS
AAHVLMPHESTVEHTHVDINEMESPLATR	R	N	479	507	29	4,5	sp|P49902|5NTC_HUMAN	P49902	5NTC_HUMAN	NT5C2	Cytosolic purine 5'-nucleotidase			3	5	6	8	2	6	5	5	3.05720224E8	4.15725184E8	3.55109216E8	3.89605792E8	3.04750912E8	3.41073152E8	3.9235856E8	3.87762656E8	1.80643584E8	2.32829008E8	2.20769632E8	2.45453872E8	2.19242976E8	1.870288E8	2.04720736E8	2.00479024E8	MS/MS	MS/MS	MS/MS	MS/MS	MS/MS	MS/MS	MS/MS	MS/MS
AAIAHLQQK	K	I	232	240	9	2	sp|O94876|TMCC1_HUMAN	O94876	TMCC1_HUMAN	TMCC1	Transmembrane and coiled-coil domains protein 1			0	0	0	1	0	0	0	0	0	0	0	0	0	0	0	0	0	0	0	0	0	0	0	0	unmatched	unmatched	unmatched	MS/MS	unmatched	unmatched	unmatched	unmatched
AAIAQALAGEVSVVPPSR	R	L	143	160	18	2,3	sp|Q2TAY7|SMU1_HUMAN	Q2TAY7	SMU1_HUMAN	SMU1	WD40 repeat-containing protein SMU1			3	3	4	4	4	4	5	1	5.05097056E8	4.27916288E8	4.78444896E8	5.8778675E8	2.01969728E8	2.03984448E8	2.0070568E8	1.9146056E8	2.54288896E8	2.06991088E8	2.37027616E8	2.6012128E8	2.6614024E8	2.68795104E8	2.64474576E8	2.52292064E8	MS/MS	MS/MS	MS/MS	MS/MS	MS/MS	MS/MS	MS/MS	MS/MS
AAIAQLNGK	K	E	127	135	9	2	sp|Q96PK6|RBM14_HUMAN	Q96PK6	RBM14_HUMAN	RBM14	RNA-binding protein 14			2	1	1	1	0	1	1	2	1.38348624E8	7.852036E7	1.10938696E8	1.2212092E8	1.70242288E8	1.44345632E8	1.46719584E8	1.50667088E8	1.38348624E8	7.852036E7	1.10938696E8	1.2212092E8	1.70242288E8	1.44345632E8	1.46719584E8	1.50667088E8	MS/MS	MS/MS	MS/MS	MS/MS	MBR	MS/MS	MS/MS	MS/MS
AAIDWFDGK	K	E	349	357	9	2	sp|P35637|FUS_HUMAN	P35637	FUS_HUMAN	FUS	RNA-binding protein FUS	TAF15	sp|Q92804|RBP56_HUMAN	2	2	2	1	2	2	1	3	1.07765952E9	6.9599437E8	1.00587872E9	1.21830554E9	1.24355034E9	1.27336218E9	1.08086822E9	9.5170029E8	1.07765952E9	6.9599437E8	1.00587872E9	1.21830554E9	1.24355034E9	1.27336218E9	1.08086822E9	9.5170029E8	MS/MS	MS/MS	MS/MS	MS/MS	MS/MS	MS/MS	MS/MS	MS/MS
AAIEHELPTATQK	K	L	449	461	13	3	sp|Q6ZMI0|PPR21_HUMAN	Q6ZMI0	PPR21_HUMAN	PPP1R21	Protein phosphatase 1 regulatory subunit 21			0	0	1	0	0	0	0	0	0	0	4.6858548E7	5.6980636E7	0	4.559712E7	4.4818528E7	5.2331836E7	0	0	4.6858548E7	5.6980636E7	0	4.559712E7	4.4818528E7	5.2331836E7	unmatched	unmatched	MS/MS	MBR	unmatched	MBR	MBR	MBR
AAIESGHDDHESHMK	K	Q	28	42	15	3,4	sp|Q9HCE3|ZN532_HUMAN	Q9HCE3	ZN532_HUMAN	ZNF532	Zinc finger protein 532			0	1	0	1	0	0	1	1	2.840159E7	4.1498212E7	4.3815876E7	3.2571512E7	3.5199312E7	0	2.7796946E7	3.2672572E7	2.7584772E7	4.030474E7	4.2555752E7	3.163477E7	2.454195E7	0	6.8691896E7	3.1732924E7	MBR	MS/MS	MBR	MS/MS	MBR	unmatched	MS/MS	MS/MS
AAIEVNAGR	R	K	597	605	9	2	sp|Q8N556|AFAP1_HUMAN	Q8N556	AFAP1_HUMAN	AFAP1	Actin filament-associated protein 1			1	1	2	1	0	1	1	1	0	5.26075e+06	0	0	0	0	0	0	0	0	0	0	0	0	0	0	MS/MS	MS/MS	MS/MS	MS/MS	unmatched	MS/MS	MS/MS	MS/MS
AAIEYGTEEDVVK	K	S	2097	2109	13	2	sp|Q8NFP9|NBEA_HUMAN	Q8NFP9	NBEA_HUMAN	NBEA	Neurobeachin			0	0	0	0	0	1	0	0	0	0	0	0	0	0	0	0	0	0	0	0	0	0	0	0	unmatched	unmatched	unmatched	unmatched	unmatched	MS/MS	unmatched	unmatched
AAIGLLAR	R	H	41	48	8	2	sp|P07741|APT_HUMAN	P07741	APT_HUMAN	APRT	Adenine phosphoribosyltransferase			1	1	1	1	1	1	1	1	1.63843296E8	1.2298708E8	1.49559088E8	1.71976816E8	1.8920288E8	2.09810448E8	1.80125168E8	1.5631072E8	1.63843296E8	1.2298708E8	1.49559088E8	1.71976816E8	1.8920288E8	2.09810448E8	1.80125168E8	1.5631072E8	MS/MS	MS/MS	MS/MS	MS/MS	MS/MS	MS/MS	MS/MS	MS/MS
AAIHQILTENTPVSEQLSVPQR	K	S	113	134	22	3	sp|Q9Y2W6|TDRKH_HUMAN	Q9Y2W6	TDRKH_HUMAN	TDRKH	Tudor and KH domain-containing protein			1	1	1	1	1	1	1	2	7.7547544E7	8.4337368E7	8.84334E7	9.3298864E7	7.1925256E7	5.4276328E7	6.128348E7	7.7308944E7	7.7547544E7	8.4337368E7	8.84334E7	9.3298864E7	7.1925256E7	5.4276328E7	6.128348E7	7.7308944E7	MS/MS	MS/MS	MS/MS	MS/MS	MS/MS	MS/MS	MS/MS	MS/MS
AAIIADSSTFR	K	V	1473	1483	11	2	sp|O43432|IF4G3_HUMAN	O43432	IF4G3_HUMAN	EIF4G3	Eukaryotic translation initiation factor 4 gamma 3			0	1	1	3	1	1	0	0	0	0	0	0	4.2480136E7	3.8911824E7	0	0	0	0	0	0	4.2480136E7	3.8911824E7	0	0	unmatched	MS/MS	MS/MS	MS/MS	MS/MS	MS/MS	unmatched	unmatched
AAIISAEGDSK	K	A	209	219	11	2	sp|P35232|PHB_HUMAN	P35232	PHB_HUMAN	PHB	Prohibitin			2	1	1	1	0	0	0	2	6.8224077E8	3.41150432E8	4.95496064E8	5.3425504E8	0	8.3739002E8	6.0920806E8	2.8220928E8	6.8224077E8	3.41150432E8	4.95496064E8	5.3425504E8	0	8.3739002E8	6.0920806E8	2.8220928E8	MS/MS	MS/MS	MS/MS	MS/MS	unmatched	MBR	MBR	MS/MS
AAILDLEK	K	T	885	892	8	2	sp|Q15075|EEA1_HUMAN	Q15075	EEA1_HUMAN	EEA1	Early endosome antigen 1			1	1	1	1	0	0	0	0	6.0353446E8	3.05093728E8	4.05827456E8	5.17864128E8	4.05089056E8	0	0	0	6.0353446E8	3.05093728E8	4.05827456E8	5.17864128E8	4.05089056E8	0	0	0	MS/MS	MS/MS	MS/MS	MS/MS	MBR	unmatched	unmatched	unmatched
AAILPTSIFLTNK	K	K	228	240	13	2	sp|O14744|ANM5_HUMAN	O14744	ANM5_HUMAN	PRMT5	Protein arginine N-methyltransferase 5			1	1	1	1	1	1	1	1	1.36929808E8	6.4796832E7	8.6486824E7	1.45293248E8	1.72668944E8	1.75230144E8	1.16074832E8	8.1387056E7	1.36929808E8	6.4796832E7	8.6486824E7	1.45293248E8	1.72668944E8	1.75230144E8	1.16074832E8	8.1387056E7	MS/MS	MS/MS	MS/MS	MS/MS	MS/MS	MS/MS	MS/MS	MS/MS
AAILPTSIFLTNKK	K	G	228	241	14	3	sp|O14744|ANM5_HUMAN	O14744	ANM5_HUMAN	PRMT5	Protein arginine N-methyltransferase 5			1	1	1	1	1	1	1	1	3.994162E7	8.8341568E7	8.2430408E7	6.3220504E7	7.1375344E7	4.500286E7	0	1.70304256E8	3.994162E7	8.8341568E7	8.2430408E7	6.3220504E7	7.1375344E7	4.500286E7	0	1.70304256E8	MS/MS	MS/MS	MS/MS	MS/MS	MS/MS	MS/MS	MS/MS	MS/MS
AAILQTEVDALR	R	L	517	528	12	2	sp|Q8IUD2|RB6I2_HUMAN	Q8IUD2	RB6I2_HUMAN	ERC1	ELKS/Rab6-interacting/CAST family member 1	ERC2	sp|O15083|ERC2_HUMAN	3	2	2	2	2	1	1	1	8.5586928E7	4.0611008E7	5.638108E7	8.2198536E7	8.3081528E7	7.9709728E7	6.0415412E7	4.2730216E7	8.5586928E7	4.0611008E7	5.638108E7	8.2198536E7	8.3081528E7	7.9709728E7	6.0415412E7	4.2730216E7	MS/MS	MS/MS	MS/MS	MS/MS	MS/MS	MS/MS	MS/MS	MS/MS
AAIPSSGSLVATHDYYR	M	R	2	18	17	2	sp|Q9H3Y8|PPDPF_HUMAN	Q9H3Y8	PPDPF_HUMAN	PPDPF	Pancreatic progenitor cell differentiation and proliferation factor			0	0	0	2	0	0	0	0	0	0	0	3.0396708E7	0	0	0	0	0	0	0	0	0	0	0	0	unmatched	unmatched	unmatched	MS/MS	unmatched	unmatched	unmatched	unmatched
AAIQALR	R	R	61	67	7	2	sp|Q9BY43|CHM4A_HUMAN	Q9BY43	CHM4A_HUMAN	CHMP4A	Charged multivesicular body protein 4a	APOB	sp|P04114|APOB_HUMAN, tr|E9PSI1|E9PSI1_HUMAN	1	0	1	1	1	2	1	1	6.1393864E7	5.2783136E7	5.6995156E7	6.2432992E7	5.9512012E7	5.6688772E7	5.4046624E7	5.858274E7	6.1393864E7	5.2783136E7	5.6995156E7	6.2432992E7	5.9512012E7	5.6688772E7	5.4046624E7	5.858274E7	MS/MS	MBR	MS/MS	MS/MS	MS/MS	MS/MS	MS/MS	MS/MS
AAIQSQLDGVR	K	T	60	70	11	2	sp|O60645|EXOC3_HUMAN	O60645	EXOC3_HUMAN	EXOC3	Exocyst complex component 3			0	0	0	0	0	1	0	0	1.56068378E9	8.7760346E8	1.17429286E9	1.42229069E9	1.770304E9	1.59830682E9	1.64088576E9	1.58821338E9	1.56068378E9	8.7760346E8	1.17429286E9	1.42229069E9	1.770304E9	1.59830682E9	1.64088576E9	1.58821338E9	MBR	MBR	MBR	MBR	MBR	MS/MS	MBR	MBR
AAISLVPEVPK	K	M	747	757	11	2	sp|Q7Z3J2|CP062_HUMAN	Q7Z3J2	CP062_HUMAN	C16orf62	UPF0505 protein C16orf62			0	0	0	0	0	1	0	0	0	0	0	0	7.78168e+06	1.9076812E7	0	0	0	0	0	0	7.78168e+06	1.9076812E7	0	0	unmatched	unmatched	unmatched	unmatched	MBR	MS/MS	unmatched	unmatched
AAISQLR	K	S	352	358	7	2	sp|O95747|OXSR1_HUMAN	O95747	OXSR1_HUMAN	OXSR1	Serine/threonine-protein kinase OSR1			1	1	0	1	1	1	0	1	2.85048352E8	2.1842416E8	2.54664224E8	2.91267808E8	2.82312672E8	3.0771968E8	0	2.4882488E8	2.85048352E8	2.1842416E8	2.54664224E8	2.91267808E8	2.82312672E8	3.0771968E8	0	2.4882488E8	MS/MS	MS/MS	MBR	MS/MS	MS/MS	MS/MS	unmatched	MS/MS
AAISSGIEDPVPTLHLTER	R	D	550	568	19	3	sp|O75175|CNOT3_HUMAN	O75175	CNOT3_HUMAN	CNOT3	CCR4-NOT transcription complex subunit 3			1	1	1	2	2	2	1	0	2.59139904E8	2.75903648E8	2.67938832E8	3.0606016E8	3.0933056E8	2.87036288E8	3.13523296E8	3.2755088E8	2.59139904E8	2.75903648E8	2.67938832E8	3.0606016E8	3.0933056E8	2.87036288E8	3.13523296E8	3.2755088E8	MS/MS	MS/MS	MS/MS	MS/MS	MS/MS	MS/MS	MS/MS	MBR
AAITFLK	K	S	770	776	7	2	sp|O00534|VMA5A_HUMAN	O00534	VMA5A_HUMAN	VWA5A	von Willebrand factor A domain-containing protein 5A			0	0	0	0	1	0	0	0	0	0	0	0	2.6360034E7	2.791422E7	2.3714698E7	0	0	0	0	0	2.6360034E7	2.791422E7	2.3714698E7	0	unmatched	unmatched	unmatched	unmatched	MS/MS	MBR	MBR	unmatched
AAIVYHTK	R	E	660	667	8	2,3	sp|Q7Z417|NUFP2_HUMAN	Q7Z417	NUFP2_HUMAN	NUFIP2	Nuclear fragile X mental retardation-interacting protein 2			1	2	1	2	1	0	1	1	5.4467636E7	1.3523752E8	1.241142E8	7.1676184E7	5.5497124E7	0	1.61215552E8	1.9429392E8	7.1768816E7	7.1452576E7	6.6622016E7	6.4952192E7	7.3125312E7	0	8.3851496E7	1.0803412E8	MS/MS	MS/MS	MS/MS	MS/MS	MS/MS	unmatched	MS/MS	MS/MS
AAKDEVSESR	R	R	300	309	10	2,3	sp|P07196|NFL_HUMAN	P07196	NFL_HUMAN	NEFL	Neurofilament light polypeptide			0	0	0	0	0	0	0	2	0	0	0	0	0	0	0	5.7195672E7	0	0	0	0	0	0	0	0	unmatched	unmatched	unmatched	unmatched	unmatched	unmatched	unmatched	MS/MS
AAKPEQIQK	R	W	90	98	9	2,3	sp|Q99986|VRK1_HUMAN	Q99986	VRK1_HUMAN	VRK1	Serine/threonine-protein kinase VRK1			3	2	1	2	1	2	1	2	1.44282416E8	1.71666192E8	1.76880224E8	1.75058912E8	2.68070688E8	2.10309472E8	2.613704E8	2.76593472E8	1.0347752E8	1.20012664E8	1.25445464E8	1.18650408E8	1.81456016E8	1.43040624E8	1.6640264E8	1.92004736E8	MS/MS	MS/MS	MS/MS	MS/MS	MS/MS	MS/MS	MS/MS	MS/MS
AAKPSVPK	K	V	200	207	8	2	sp|Q92522|H1X_HUMAN	Q92522	H1X_HUMAN	H1FX	Histone H1x			1	0	0	1	1	2	2	2	2.37026768E8	3.52250816E8	3.07373504E8	2.70176032E8	5.3687411E8	4.2301248E8	3.579736E8	8.7860205E8	2.37026768E8	3.52250816E8	3.07373504E8	2.70176032E8	5.3687411E8	4.2301248E8	3.579736E8	8.7860205E8	MS/MS	MBR	MBR	MS/MS	MS/MS	MS/MS	MS/MS	MS/MS
AAKPTTTPEVK	K	A	2299	2309	11	2,3	sp|P46821|MAP1B_HUMAN	P46821	MAP1B_HUMAN	MAP1B	Microtubule-associated protein 1B			2	1	2	2	2	2	2	2	7.9567473E9	8.5339075E9	8.0905134E9	7.977088E9	7.1589873E9	6.714454E9	6.3023524E9	7.8253066E9	6.1007099E9	6.3954913E9	6.2005699E9	5.9120148E9	5.711745E9	5.1380296E9	4.8022548E9	6.1553265E9	MS/MS	MS/MS	MS/MS	MS/MS	MS/MS	MS/MS	MS/MS	MS/MS
AALAATLEEYK	K	A	556	566	11	2	sp|Q69YQ0|CYTSA_HUMAN	Q69YQ0	CYTSA_HUMAN	SPECC1L	Cytospin-A	SPECC1L-ADORA2A	tr|F8WAN1|F8WAN1_HUMAN	1	0	1	0	0	0	0	0	6.1850324E7	0	4.0666972E7	0	0	0	0	0	6.1850324E7	0	4.0666972E7	0	0	0	0	0	MS/MS	unmatched	MS/MS	unmatched	unmatched	unmatched	unmatched	unmatched
AALADDFDTPR	K	V	408	418	11	2	sp|Q9HA77|SYCM_HUMAN	Q9HA77	SYCM_HUMAN	CARS2	Probable cysteine--tRNA ligase, mitochondrial			1	1	1	1	1	0	1	1	2.10388464E8	1.3702128E8	1.78936944E8	1.8249352E8	1.53168912E8	1.4935296E8	1.25033088E8	1.00181536E8	2.10388464E8	1.3702128E8	1.78936944E8	1.8249352E8	1.53168912E8	1.4935296E8	1.25033088E8	1.00181536E8	MS/MS	MS/MS	MS/MS	MS/MS	MS/MS	MBR	MS/MS	MS/MS
AALADVLR	K	R	43	50	8	2	sp|Q9HC35|EMAL4_HUMAN	Q9HC35	EMAL4_HUMAN	EML4	Echinoderm microtubule-associated protein-like 4			1	1	2	1	1	1	1	1	1.75562784E8	8.6846432E7	1.34046472E8	1.5636432E8	1.598168E8	1.66402112E8	1.37690208E8	0	1.75562784E8	8.6846432E7	1.34046472E8	1.5636432E8	1.598168E8	1.66402112E8	1.37690208E8	0	MS/MS	MS/MS	MS/MS	MS/MS	MS/MS	MS/MS	MS/MS	MS/MS
AALAGGTTMIIDHVVPEPESSLTEAYEK	K	W	95	122	28	2,3,4	sp|Q14195|DPYL3_HUMAN	Q14195	DPYL3_HUMAN	DPYSL3	Dihydropyrimidinase-related protein 3			11	8	10	7	5	9	7	8	8.2809825E9	7.9290327E9	8.2919301E9	6.3369462E9	5.9484165E9	4.01731635E9	3.98022093E9	6.4059269E9	5.627456E9	4.6224835E9	5.3509903E9	4.5360451E9	3.80946918E9	3.54114278E9	3.51795789E9	4.69297E9	MS/MS	MS/MS	MS/MS	MS/MS	MS/MS	MS/MS	MS/MS	MS/MS
AALAGGTTMIIDHVVPEPGTSLLAAFDQWR	K	E	95	124	30	3,4	sp|Q16555|DPYL2_HUMAN	Q16555	DPYL2_HUMAN	DPYSL2	Dihydropyrimidinase-related protein 2			11	7	9	12	8	7	11	11	2.30946714E9	1.86997786E9	1.78899917E9	2.21894758E9	1.48663437E9	1.72284915E9	1.6134313E9	1.52599936E9	1.34820979E9	9.3835014E8	9.6647629E8	1.11125491E9	8.1524742E8	1.15573478E9	1.06284659E9	1.02006899E9	MS/MS	MS/MS	MS/MS	MS/MS	MS/MS	MS/MS	MS/MS	MS/MS
AALAGGTTMILDHVFPDTGVSLLAAYEQWR	K	E	95	124	30	3,4	sp|O14531|DPYL4_HUMAN	O14531	DPYL4_HUMAN	DPYSL4	Dihydropyrimidinase-related protein 4			2	2	3	2	2	3	3	3	1.18822304E8	1.843616E8	1.70144592E8	1.89899968E8	1.18846736E8	1.00145952E8	1.50441584E8	9.4053592E7	8.8353376E7	8.5080064E7	7.6462048E7	8.505476E7	6.8094328E7	7.4884848E7	6.8548288E7	5.431784E7	MS/MS	MS/MS	MS/MS	MS/MS	MS/MS	MS/MS	MS/MS	MS/MS
AALAGHPR	R	A	161	168	8	2	sp|Q15102|PA1B3_HUMAN	Q15102	PA1B3_HUMAN	PAFAH1B3	Platelet-activating factor acetylhydrolase IB subunit gamma			1	1	1	0	1	0	1	1	1.16765914E9	1.69199181E9	1.51215488E9	1.18740237E9	1.48981658E9	1.44600154E9	1.56899264E9	1.66632589E9	1.16765914E9	1.69199181E9	1.51215488E9	1.18740237E9	1.48981658E9	1.44600154E9	1.56899264E9	1.66632589E9	MS/MS	MS/MS	MS/MS	MBR	MS/MS	MBR	MS/MS	MS/MS
AALAHPFFQDVTKPVPHLR	K	L	279	297	19	4,5	sp|P24941|CDK2_HUMAN	P24941	CDK2_HUMAN	CDK2	Cyclin-dependent kinase 2			2	2	3	1	3	3	2	2	7.6995384E7	1.83444384E8	1.5861808E8	7.3811296E7	2.03644992E8	1.64792736E8	1.70930144E8	2.33958144E8	3.8807512E7	9.9316488E7	8.4576584E7	7.9808224E7	1.10122144E8	8.8806216E7	9.240476E7	1.26530496E8	MS/MS	MS/MS	MS/MS	MS/MS	MS/MS	MS/MS	MS/MS	MS/MS
AALAHSEEVTASQVAATK	R	T	2744	2761	18	2,3	sp|Q15149|PLEC_HUMAN	Q15149	PLEC_HUMAN	PLEC	Plectin			2	1	3	2	2	2	2	2	7.7993005E8	7.3282669E8	7.1876819E8	6.4859379E8	4.33498112E8	4.2462336E8	3.72896736E8	5.10268608E8	8.2128864E8	5.9921088E8	6.152377E8	5.34853024E8	4.0024944E8	3.84064192E8	3.17559456E8	4.71163552E8	MS/MS	MS/MS	MS/MS	MS/MS	MS/MS	MS/MS	MS/MS	MS/MS
AALAPAK	R	E	898	904	7	2	sp|Q13428|TCOF_HUMAN	Q13428	TCOF_HUMAN	TCOF1	Treacle protein			0	0	0	0	0	1	0	0	0	0	0	0	0	6.974128E7	4.4928024E7	0	0	0	0	0	0	6.974128E7	4.4928024E7	0	unmatched	unmatched	unmatched	unmatched	unmatched	MS/MS	MBR	unmatched
AALASAHQCHPLPR	R	T	309	322	14	3	sp|Q9NWZ5|UCKL1_HUMAN	Q9NWZ5	UCKL1_HUMAN	UCKL1	Uridine-cytidine kinase-like 1			1	0	0	0	0	0	0	0	0	0	0	0	0	0	0	0	0	0	0	0	0	0	0	0	MS/MS	unmatched	unmatched	unmatched	unmatched	unmatched	unmatched	unmatched
AALCAVHVIR	K	K	157	166	10	2,3	sp|O43747|AP1G1_HUMAN	O43747	AP1G1_HUMAN	AP1G1	AP-1 complex subunit gamma-1			3	2	2	2	2	1	2	1	3.14730752E8	3.44197312E8	2.6826144E8	2.88840992E8	2.34975744E8	2.16428688E8	2.61792528E8	2.71735616E8	2.8442368E8	2.64696656E8	2.37581456E8	2.28348688E8	2.033164E8	1.74778688E8	2.13149936E8	2.11127472E8	MS/MS	MS/MS	MS/MS	MS/MS	MS/MS	MS/MS	MS/MS	MS/MS
AALCHFCIDMLNAK	K	L	209	222	14	2,3	sp|P54920|SNAA_HUMAN	P54920	SNAA_HUMAN	NAPA	Alpha-soluble NSF attachment protein			1	1	1	1	1	1	1	1	8.0238E7	8.464792E7	6.6683748E7	7.3790272E7	6.8192992E7	6.3041664E7	7.6788584E7	6.0831188E7	8.0238E7	8.464792E7	6.6683748E7	7.3790272E7	6.8192992E7	6.3041664E7	7.6788584E7	6.0831188E7	MS/MS	MS/MS	MS/MS	MS/MS	MS/MS	MS/MS	MS/MS	MS/MS
AALCHFIVDELNAK	K	L	209	222	14	2,3	sp|Q9H115|SNAB_HUMAN	Q9H115	SNAB_HUMAN	NAPB	Beta-soluble NSF attachment protein			2	3	4	3	3	1	1	2	2.8672032E8	2.67416384E8	2.41044256E8	2.30925568E8	2.30079296E8	7.3985552E7	3.00499008E8	7.6603392E7	1.6099184E8	1.44738048E8	1.41751568E8	1.23724776E8	1.31650512E8	1.27019216E8	1.71198768E8	1.31513552E8	MS/MS	MS/MS	MS/MS	MS/MS	MS/MS	MS/MS	MS/MS	MS/MS
AALDCSTSHLDEFYSDPHAVAGALK	K	S	301	325	25	3,4	sp|Q68EM7|RHG17_HUMAN	Q68EM7	RHG17_HUMAN	ARHGAP17	Rho GTPase-activating protein 17			4	4	5	4	3	3	2	5	1.39156688E8	1.78090304E8	1.16725712E8	1.72580528E8	1.75776624E8	1.58923296E8	1.82694288E8	2.23450432E8	9.9927856E7	1.3021076E8	1.16725712E8	1.22769424E8	1.30036408E8	1.14926248E8	1.3266984E8	1.62787776E8	MS/MS	MS/MS	MS/MS	MS/MS	MS/MS	MS/MS	MS/MS	MS/MS
AALDEAQGVGLDSTGYYDQEIYGGSDSR	K	F	23	50	28	3	sp|O75533|SF3B1_HUMAN	O75533	SF3B1_HUMAN	SF3B1	Splicing factor 3B subunit 1			1	1	1	2	1	2	1	1	7.2294992E7	7.2900056E7	7.577224E7	9.9573712E7	9.2581816E7	9.319452E7	6.199542E7	9.0921648E7	7.2294992E7	7.2900056E7	7.577224E7	9.9573712E7	9.2581816E7	9.319452E7	6.199542E7	9.0921648E7	MS/MS	MS/MS	MS/MS	MS/MS	MS/MS	MS/MS	MS/MS	MS/MS
AALDGTPGMIGYGMAK	K	G	139	154	16	2	sp|P09417|DHPR_HUMAN	P09417	DHPR_HUMAN	QDPR	Dihydropteridine reductase			4	1	3	4	1	3	2	1	1.94857504E8	9.8459152E7	1.15391648E8	1.6347344E8	1.26194784E8	1.56827904E8	8.8760496E7	7.9985592E7	1.25923448E8	6.2467212E7	7.0175288E7	1.06044368E8	7.7871152E7	9.8143816E7	5.7205228E7	4.976256E7	MS/MS	MS/MS	MS/MS	MS/MS	MS/MS	MS/MS	MS/MS	MS/MS
AALDSGAFQSVWVSTDHDEIENVAK	R	Q	78	102	25	3	sp|Q8NFW8|NEUA_HUMAN	Q8NFW8	NEUA_HUMAN	CMAS	N-acylneuraminate cytidylyltransferase			1	1	1	1	1	1	1	1	1.39330112E8	1.84078256E8	1.35409792E8	1.42824016E8	7.8829288E7	6.7474432E7	6.5371936E7	7.4612688E7	1.39330112E8	1.84078256E8	1.35409792E8	1.42824016E8	7.8829288E7	6.7474432E7	6.5371936E7	7.4612688E7	MS/MS	MS/MS	MS/MS	MS/MS	MS/MS	MS/MS	MS/MS	MS/MS
AALEACHK	R	G	277	284	8	2,3	sp|P11766|ADHX_HUMAN	P11766	ADHX_HUMAN	ADH5	Alcohol dehydrogenase class-3			1	1	1	2	1	1	2	2	5.0104208E8	5.5986541E8	4.3333952E8	4.99351552E8	6.2154061E8	6.6045408E8	7.6531034E8	6.8054874E8	2.85289952E8	3.95604864E8	3.04941472E8	3.61935712E8	4.3922752E8	4.77373216E8	5.4262854E8	4.83113792E8	MS/MS	MS/MS	MS/MS	MS/MS	MS/MS	MS/MS	MS/MS	MS/MS
AALEALGSCLNNK	R	Y	83	95	13	2,3	sp|P34897|GLYM_HUMAN	P34897	GLYM_HUMAN	SHMT2	Serine hydroxymethyltransferase, mitochondrial			2	3	3	3	2	1	2	1	8.4937901E8	6.9868051E8	8.2101997E8	8.8985786E8	7.4322515E8	6.4202509E8	6.660663E8	7.4705856E8	7.8931117E8	6.319703E8	7.5327584E8	7.9855155E8	7.4322515E8	6.4202509E8	6.660663E8	7.4705856E8	MS/MS	MS/MS	MS/MS	MS/MS	MS/MS	MS/MS	MS/MS	MS/MS
AALEALLGR	R	L	128	136	9	2	sp|O15061|SYNEM_HUMAN	O15061	SYNEM_HUMAN	SYNM	Synemin			0	0	0	1	0	0	0	0	0	0	0	1.3781403E7	0	0	0	0	0	0	0	0	0	0	0	0	unmatched	unmatched	unmatched	MS/MS	unmatched	unmatched	unmatched	unmatched
AALEAQNALHNIK	K	T	95	107	13	2,3	sp|O95319|CELF2_HUMAN	O95319	CELF2_HUMAN	CELF2	CUGBP Elav-like family member 2			2	2	3	2	2	2	3	2	3.25535648E8	2.567952E8	2.59068608E8	2.91227232E8	1.8915632E8	1.63213968E8	1.6874264E8	2.44277344E8	2.57814912E8	1.8352584E8	1.88015248E8	1.8532488E8	1.41105456E8	1.2182948E8	1.22580936E8	1.78271712E8	MS/MS	MS/MS	MS/MS	MS/MS	MS/MS	MS/MS	MS/MS	MS/MS
AALEAQNALHNMK	K	V	71	83	13	2,3	sp|Q92879|CELF1_HUMAN	Q92879	CELF1_HUMAN	CELF1	CUGBP Elav-like family member 1			2	2	2	2	2	2	2	2	4.07946848E8	3.49257632E8	3.67432E8	3.65757632E8	3.78460736E8	3.80924576E8	3.66985792E8	4.09506432E8	3.13396416E8	2.53314192E8	2.69591936E8	2.5930872E8	2.91579296E8	2.80318176E8	2.6077472E8	3.04732864E8	MS/MS	MS/MS	MS/MS	MS/MS	MS/MS	MS/MS	MS/MS	MS/MS
AALEAVGGTVVLE	K	-	186	198	13	2	sp|P52815|RM12_HUMAN	P52815	RM12_HUMAN	MRPL12	39S ribosomal protein L12, mitochondrial			1	0	1	0	0	0	0	0	2.728299E7	0	2.4913554E7	0	0	0	0	0	2.728299E7	0	2.4913554E7	0	0	0	0	0	MS/MS	unmatched	MS/MS	unmatched	unmatched	unmatched	unmatched	unmatched
AALEEFSR	K	V	717	724	8	2	sp|Q92922|SMRC1_HUMAN	Q92922	SMRC1_HUMAN	SMARCC1	SWI/SNF complex subunit SMARCC1			0	0	0	0	2	1	2	2	0	0	0	0	1.22670888E8	1.56866384E8	1.32428312E8	1.71458448E8	0	0	0	0	1.22670888E8	1.56866384E8	1.32428312E8	1.71458448E8	unmatched	unmatched	unmatched	unmatched	MS/MS	MS/MS	MS/MS	MS/MS
AALEELQR	R	R	795	802	8	2	sp|Q96CW5|GCP3_HUMAN	Q96CW5	GCP3_HUMAN	TUBGCP3	Gamma-tubulin complex component 3			1	0	0	0	0	0	0	0	0	0	0	0	0	0	0	0	0	0	0	0	0	0	0	0	MS/MS	unmatched	unmatched	unmatched	unmatched	unmatched	unmatched	unmatched
AALEELVK	R	L	5	12	8	2	sp|P12081|HARS1_HUMAN	P12081	HARS1_HUMAN	HARS1	Histidine--tRNA ligase, cytoplasmic			1	1	1	1	1	1	1	1	2.17116576E8	9.008064E7	1.04052072E8	1.80201312E8	3.01054656E8	3.11924736E8	2.42966928E8	1.49640288E8	2.17116576E8	9.008064E7	1.04052072E8	1.80201312E8	3.01054656E8	3.11924736E8	2.42966928E8	1.49640288E8	MS/MS	MS/MS	MS/MS	MS/MS	MS/MS	MS/MS	MS/MS	MS/MS
AALEEVER	K	L	2143	2150	8	2	sp|Q15149|PLEC_HUMAN	Q15149	PLEC_HUMAN	PLEC	Plectin			2	0	1	0	1	0	0	1	2.02805088E8	1.32209456E8	1.8204504E8	2.2503808E8	1.50576976E8	1.67251856E8	1.14872216E8	1.03974912E8	2.02805088E8	1.32209456E8	1.8204504E8	2.2503808E8	1.50576976E8	1.67251856E8	1.14872216E8	1.03974912E8	MS/MS	MBR	MS/MS	MBR	MS/MS	MBR	MBR	MS/MS
AALEEVYPDLTPEETR	R	R	660	675	16	2	sp|Q9H0D6|XRN2_HUMAN	Q9H0D6	XRN2_HUMAN	XRN2	5'-3' exoribonuclease 2			0	0	0	1	1	0	0	0	0	0	0	0	3.5721112E7	6.2749056E7	0	0	0	0	0	0	3.5721112E7	6.2749056E7	0	0	unmatched	unmatched	unmatched	MS/MS	MS/MS	MBR	unmatched	unmatched
AALEEVYPDLTPEETRR	R	N	660	676	17	3	sp|Q9H0D6|XRN2_HUMAN	Q9H0D6	XRN2_HUMAN	XRN2	5'-3' exoribonuclease 2			1	1	1	1	1	1	1	1	3.0594064E8	3.24718784E8	3.3273424E8	3.62209696E8	3.44524736E8	3.63810752E8	4.15484352E8	4.10447392E8	3.0594064E8	3.24718784E8	3.3273424E8	3.62209696E8	3.44524736E8	3.63810752E8	4.15484352E8	4.10447392E8	MS/MS	MS/MS	MS/MS	MS/MS	MS/MS	MS/MS	MS/MS	MS/MS
AALEGTATYR	R	G	153	162	10	2	sp|Q9NRV9|HEBP1_HUMAN	Q9NRV9	HEBP1_HUMAN	HEBP1	Heme-binding protein 1			1	0	0	0	1	1	1	1	5.849642E7	3.7039056E7	6.6112424E7	6.2954176E7	7.42206E7	9.589964E7	7.8056336E7	5.397064E7	5.849642E7	3.7039056E7	6.6112424E7	6.2954176E7	7.42206E7	9.589964E7	7.8056336E7	5.397064E7	MS/MS	MBR	MBR	MBR	MS/MS	MS/MS	MS/MS	MS/MS
AALEQLLK	K	F	234	241	8	2	sp|Q92797|SYMPK_HUMAN	Q92797	SYMPK_HUMAN	SYMPK	Symplekin			1	0	1	0	0	0	2	0	1.2137236E8	5.6283288E7	8.746368E7	1.122294E8	0	1.38183264E8	5.5652524E7	0	1.2137236E8	5.6283288E7	8.746368E7	1.122294E8	0	1.38183264E8	5.5652524E7	0	MS/MS	MBR	MS/MS	MBR	unmatched	MBR	MS/MS	unmatched
AALEQPCEGSLTRPK	K	K	84	98	15	3	sp|Q6PUV4|CPLX2_HUMAN	Q6PUV4	CPLX2_HUMAN	CPLX2	Complexin-2			2	0	2	1	1	1	0	1	4.46103968E8	5.0580848E8	6.6365094E8	5.17862816E8	2.71067712E8	2.09528784E8	1.645784E8	1.9527728E8	4.46103968E8	5.0580848E8	6.6365094E8	5.17862816E8	2.71067712E8	2.09528784E8	1.645784E8	1.9527728E8	MS/MS	MBR	MS/MS	MS/MS	MS/MS	MS/MS	MBR	MS/MS
AALESGISTK	R	Q	506	515	10	2	sp|Q14168|MPP2_HUMAN	Q14168	MPP2_HUMAN	MPP2	MAGUK p55 subfamily member 2			1	0	0	1	1	0	0	0	1.21718832E8	5.1507932E7	7.7495624E7	1.11163616E8	1.0185E8	9.1649976E7	6.4528412E7	0	1.21718832E8	5.1507932E7	7.7495624E7	1.11163616E8	1.0185E8	9.1649976E7	6.4528412E7	0	MS/MS	MBR	MBR	MS/MS	MS/MS	MBR	MBR	unmatched
AALETDENLLLCAPTGAGK	R	T	491	509	19	2,3	sp|O75643|U520_HUMAN	O75643	U520_HUMAN	SNRNP200	U5 small nuclear ribonucleoprotein 200 kDa helicase			2	2	2	3	3	5	3	1	1.14555976E8	5.770914E7	4.823676E7	9.042952E7	9.2031952E7	1.56455664E8	6.3678004E7	5.2219096E7	8.2212848E7	4.1806796E7	4.823676E7	6.559376E7	9.2031952E7	1.1344072E8	6.3678004E7	5.2219096E7	MS/MS	MS/MS	MS/MS	MS/MS	MS/MS	MS/MS	MS/MS	MS/MS
AALETVDR	K	L	1134	1141	8	2	sp|P42345|MTOR_HUMAN	P42345	MTOR_HUMAN	MTOR	Serine/threonine-protein kinase mTOR			1	0	0	0	0	0	0	0	2.54443008E9	1.28283622E9	0	0	0	0	0	0	2.54443008E9	1.28283622E9	0	0	0	0	0	0	MS/MS	MBR	unmatched	unmatched	unmatched	unmatched	unmatched	unmatched
AALEYLEDIDLK	K	T	44	55	12	2	sp|Q9BRX8|F213A_HUMAN	Q9BRX8	F213A_HUMAN	FAM213A	Redox-regulatory protein FAM213A			1	0	1	2	1	1	0	0	2.62116992E8	0	1.97650192E8	2.71857344E8	2.81770432E8	2.94866304E8	2.18016144E8	1.614E8	2.62116992E8	0	1.97650192E8	2.71857344E8	2.81770432E8	2.94866304E8	2.18016144E8	1.614E8	MS/MS	unmatched	MS/MS	MS/MS	MS/MS	MS/MS	MBR	MBR
AALFLQTLK	K	N	687	695	9	2	sp|Q12872|SFSWA_HUMAN	Q12872	SFSWA_HUMAN	SFSWAP	Splicing factor, suppressor of white-apricot homolog			1	0	0	1	1	1	1	1	2.4070994E7	1.6308308E7	0	1.974051E7	2.9844308E7	2.8923308E7	2.6452754E7	2.0377192E7	2.4070994E7	1.6308308E7	0	1.974051E7	2.9844308E7	2.8923308E7	2.6452754E7	2.0377192E7	MS/MS	MBR	unmatched	MS/MS	MS/MS	MS/MS	MS/MS	MS/MS
AALFVSNNSR	K	R	53	62	10	2	sp|Q96GD0|PLPP_HUMAN	Q96GD0	PLPP_HUMAN	PDXP	Pyridoxal phosphate phosphatase			0	1	1	1	0	1	0	1	2.70189696E8	1.89240176E8	1.90552976E8	2.14663744E8	2.45840048E8	1.757624E8	2.57315008E8	2.12380272E8	2.70189696E8	1.89240176E8	1.90552976E8	2.14663744E8	2.45840048E8	1.757624E8	2.57315008E8	2.12380272E8	MBR	MS/MS	MS/MS	MS/MS	MBR	MS/MS	MBR	MS/MS
AALGDSK	K	E	721	727	7	2	sp|Q9NRA8|4ET_HUMAN	Q9NRA8	4ET_HUMAN	EIF4ENIF1	Eukaryotic translation initiation factor 4E transporter			0	1	0	1	0	0	0	1	0	0	0	0	0	0	0	0	0	0	0	0	0	0	0	0	unmatched	MS/MS	unmatched	MS/MS	unmatched	unmatched	unmatched	MS/MS
AALGEPVRLER	M	D	2	12	11	2	sp|Q9NUP9|LIN7C_HUMAN	Q9NUP9	LIN7C_HUMAN	LIN7C	Protein lin-7 homolog C			0	0	0	0	0	0	1	1	0	0	0	0	0	0	0	0	0	0	0	0	0	0	0	0	unmatched	unmatched	unmatched	unmatched	unmatched	unmatched	MS/MS	MS/MS
AALGHLAGEAAAAPGPGTPCASR	M	G	2	24	23	3	sp|Q9H7E9|CH033_HUMAN	Q9H7E9	CH033_HUMAN	C8orf33	UPF0488 protein C8orf33			0	1	0	1	1	2	0	2	6.663674E7	5.3132552E7	1.40362128E8	5.3492012E7	1.03120832E8	8.5810208E7	0	1.25880872E8	6.663674E7	5.3132552E7	1.40362128E8	5.3492012E7	1.03120832E8	8.5810208E7	0	1.25880872E8	MBR	MS/MS	MBR	MS/MS	MS/MS	MS/MS	unmatched	MS/MS
AALGSPSHTFR	M	G	2	12	11	2	sp|Q96HJ9|FMC1_HUMAN	Q96HJ9	FMC1_HUMAN	FMC1	Protein FMC1 homolog			0	0	0	0	2	2	2	2	0	0	0	0	1.22998616E8	1.15327552E8	1.18215504E8	1.1096372E8	0	0	0	0	1.22998616E8	1.15327552E8	1.18215504E8	1.1096372E8	unmatched	unmatched	unmatched	unmatched	MS/MS	MS/MS	MS/MS	MS/MS
AALHDPGFPSYCQSLK	K	I	906	921	16	3	sp|Q9UIF9|BAZ2A_HUMAN	Q9UIF9	BAZ2A_HUMAN	BAZ2A	Bromodomain adjacent to zinc finger domain protein 2A			0	0	1	0	0	0	0	0	0	0	0	0	0	0	0	0	0	0	0	0	0	0	0	0	unmatched	unmatched	MS/MS	unmatched	unmatched	unmatched	unmatched	unmatched
AALHLYSNTLNFQISEVEPK	R	Y	117	136	20	3	sp|P41227|NAA10_HUMAN	P41227	NAA10_HUMAN	NAA10	N-alpha-acetyltransferase 10			1	1	0	0	0	0	0	0	3.3785124E7	5.1170124E7	3.6535252E7	0	2.7478604E7	3.3670352E7	2.5864022E7	2.6791656E7	3.3785124E7	5.1170124E7	3.6535252E7	0	2.7478604E7	3.3670352E7	2.5864022E7	2.6791656E7	MS/MS	MS/MS	MBR	unmatched	MBR	MBR	MBR	MBR
AALIMQVLQLTADQIAMLPPEQR	K	Q	538	560	23	3	sp|P33240|CSTF2_HUMAN	P33240	CSTF2_HUMAN	CSTF2	Cleavage stimulation factor subunit 2	CSTF2T	sp|Q9H0L4|CSTFT_HUMAN	0	0	1	1	0	2	0	0	0	0	0	1.2955974E7	0	1.8319128E7	0	0	0	0	0	1.2955974E7	0	1.8319128E7	0	0	unmatched	unmatched	MS/MS	MS/MS	unmatched	MS/MS	unmatched	unmatched
AALIYTCTVCR	K	T	35	45	11	2	sp|Q9Y5V0|ZN706_HUMAN	Q9Y5V0	ZN706_HUMAN	ZNF706	Zinc finger protein 706			2	2	1	1	2	2	1	1	1.28763952E8	1.45806864E8	1.20406824E8	1.38453856E8	1.64280608E8	1.33249008E8	1.4975696E8	0	1.28763952E8	1.45806864E8	1.20406824E8	1.38453856E8	1.64280608E8	1.33249008E8	1.4975696E8	0	MS/MS	MS/MS	MS/MS	MS/MS	MS/MS	MS/MS	MS/MS	MS/MS
AALLDQIR	K	E	407	414	8	2	sp|O00401|WASL_HUMAN	O00401	WASL_HUMAN	WASL	Neural Wiskott-Aldrich syndrome protein			2	0	0	0	0	1	0	0	9.8118384E7	4.2926104E7	0	8.0961544E7	0	9.913136E7	0	0	9.8118384E7	4.2926104E7	0	8.0961544E7	0	9.913136E7	0	0	MS/MS	MBR	unmatched	MBR	unmatched	MS/MS	unmatched	unmatched
AALLEFEER	K	E	254	262	9	2	sp|Q96EV2|RBM33_HUMAN	Q96EV2	RBM33_HUMAN	RBM33	RNA-binding protein 33			2	0	1	0	0	0	0	0	8.7438032E7	0	7.641896E7	0	7.2793368E7	7.2438384E7	8.2032168E7	7.3155816E7	8.7438032E7	0	7.641896E7	0	7.2793368E7	7.2438384E7	8.2032168E7	7.3155816E7	MS/MS	unmatched	MS/MS	unmatched	MBR	MBR	MBR	MBR
AALLELWELR	R	R	450	459	10	2	sp|Q13813|SPTN1_HUMAN	Q13813	SPTN1_HUMAN	SPTAN1	Spectrin alpha chain, non-erythrocytic 1			2	1	1	2	0	1	2	1	2.03225632E8	1.2407572E8	1.5516016E8	1.646748E8	1.27455736E8	1.34997184E8	1.3476608E8	1.19032296E8	2.03225632E8	1.2407572E8	1.5516016E8	1.646748E8	1.27455736E8	1.34997184E8	1.3476608E8	1.19032296E8	MS/MS	MS/MS	MS/MS	MS/MS	MBR	MS/MS	MS/MS	MS/MS
AALLELWELRR	R	Q	450	460	11	3	sp|Q13813|SPTN1_HUMAN	Q13813	SPTN1_HUMAN	SPTAN1	Spectrin alpha chain, non-erythrocytic 1			1	1	1	1	1	0	1	1	6.1598696E7	7.3446888E7	8.5196408E7	6.5565368E7	4.2860212E7	3.789612E7	5.0897712E7	4.642768E7	6.1598696E7	7.3446888E7	8.5196408E7	6.5565368E7	4.2860212E7	3.789612E7	5.0897712E7	4.642768E7	MS/MS	MS/MS	MS/MS	MS/MS	MS/MS	MBR	MS/MS	MS/MS
AALLETLSLLLAK	K	V	2324	2336	13	2	sp|Q92616|GCN1_HUMAN	Q92616	GCN1_HUMAN	GCN1	eIF-2-alpha kinase activator GCN1			1	0	0	0	1	0	0	1	2.675104E7	9903336	1.5136895E7	1.8339768E7	2.4953522E7	3.5728644E7	3.413786E7	1.5150928E7	2.675104E7	9903336	1.5136895E7	1.8339768E7	2.4953522E7	3.5728644E7	3.413786E7	1.5150928E7	MS/MS	MBR	MBR	MBR	MS/MS	MBR	MBR	MS/MS
AALLHGETR	R	K	227	235	9	3	sp|P78346|RPP30_HUMAN	P78346	RPP30_HUMAN	RPP30	Ribonuclease P protein subunit p30			1	0	0	0	0	0	0	0	0	0	0	0	0	0	0	0	0	0	0	0	0	0	0	0	MS/MS	unmatched	unmatched	unmatched	unmatched	unmatched	unmatched	unmatched
AALLNDCVCDGLERPICESVK	K	E	216	236	21	3	sp|P54826|GAS1_HUMAN	P54826	GAS1_HUMAN	GAS1	Growth arrest-specific protein 1			0	0	0	0	1	0	0	2	0	0	0	0	8.3881352E7	0	0	7.1096992E7	0	0	0	0	8.3881352E7	0	0	7.1096992E7	unmatched	unmatched	unmatched	unmatched	MS/MS	unmatched	unmatched	MS/MS
AALLNQHYQVNFK	K	G	217	229	13	3	sp|P07814|SYEP_HUMAN	P07814	SYEP_HUMAN	EPRS	Bifunctional glutamate/proline--tRNA ligase			1	2	2	1	2	0	1	1	1.27137384E8	1.79312848E8	1.36797504E8	1.33435632E8	2.081152E8	1.92670816E8	2.00980592E8	1.98078752E8	1.27137384E8	1.79312848E8	1.36797504E8	1.33435632E8	2.081152E8	1.92670816E8	2.00980592E8	1.98078752E8	MS/MS	MS/MS	MS/MS	MS/MS	MS/MS	MBR	MS/MS	MS/MS
AALLSGPPGVGK	K	T	646	657	12	2	sp|P35251|RFC1_HUMAN	P35251	RFC1_HUMAN	RFC1	Replication factor C subunit 1			0	0	0	0	1	1	1	0	3.6342072E7	0	0	0	4.2166356E7	4.4776788E7	3.4214456E7	2.8782708E7	3.6342072E7	0	0	0	4.2166356E7	4.4776788E7	3.4214456E7	2.8782708E7	MBR	unmatched	unmatched	unmatched	MS/MS	MS/MS	MS/MS	MBR
AALLTER	R	T	457	463	7	2	sp|Q9Y5B9|SP16H_HUMAN	Q9Y5B9	SP16H_HUMAN	SUPT16H	FACT complex subunit SPT16			1	1	1	2	2	2	1	1	1.8590648E8	1.05814936E8	1.4467504E8	1.70584704E8	1.62888992E8	2.568496E8	2.00501088E8	1.12742928E8	1.8590648E8	1.05814936E8	1.4467504E8	1.70584704E8	1.62888992E8	2.568496E8	2.00501088E8	1.12742928E8	MS/MS	MS/MS	MS/MS	MS/MS	MS/MS	MS/MS	MS/MS	MS/MS
AALLTGR	R	L	74	80	7	2	sp|P15289|ARSA_HUMAN	P15289	ARSA_HUMAN	ARSA	Arylsulfatase A	GALNS	sp|P34059|GALNS_HUMAN	1	1	1	1	1	1	1	1	9.0489944E7	6.3162628E7	7.3330736E7	7.913972E7	8.55242E7	9.0422312E7	8.4298496E7	7.389548E7	9.0489944E7	6.3162628E7	7.3330736E7	7.913972E7	8.55242E7	9.0422312E7	8.4298496E7	7.389548E7	MS/MS	MS/MS	MS/MS	MS/MS	MS/MS	MS/MS	MS/MS	MS/MS
AALMESQGQQQEER	R	G	986	999	14	2	sp|Q14980|NUMA1_HUMAN	Q14980	NUMA1_HUMAN	NUMA1	Nuclear mitotic apparatus protein 1			0	1	0	1	0	1	0	1	9.2997144E7	8.4660888E7	9.4532688E7	1.10463304E8	1.25494304E8	8.3616088E7	6.5469736E7	1.4381856E8	9.2997144E7	8.4660888E7	9.4532688E7	1.10463304E8	9.396484E7	8.3616088E7	6.5469736E7	1.01366176E8	MBR	MS/MS	MBR	MS/MS	MBR	MS/MS	MBR	MS/MS
AALNALQPPEFR	K	N	7	18	12	2,3	sp|Q3ZAQ7|VMA21_HUMAN	Q3ZAQ7	VMA21_HUMAN	VMA21	Vacuolar ATPase assembly integral membrane protein VMA21			6	4	4	4	5	3	6	6	8.1056634E8	3.86288768E8	3.16353024E8	7.6653779E8	8.7970624E8	8.4709549E8	6.9496499E8	5.7242598E8	7.5079245E8	3.86288768E8	3.16353024E8	6.7668077E8	8.7970624E8	8.4709549E8	6.9496499E8	6.1247322E8	MS/MS	MS/MS	MS/MS	MS/MS	MS/MS	MS/MS	MS/MS	MS/MS
AALNAVR	R	L	81	87	7	2	sp|O14745|NHRF1_HUMAN	O14745	NHRF1_HUMAN	SLC9A3R1	Na(+)/H(+) exchange regulatory cofactor NHE-RF1			0	1	1	0	1	0	0	1	1.08556368E8	8.7066552E7	1.02692968E8	1.11960024E8	7.6258024E7	0	0	7.0670704E7	1.08556368E8	8.7066552E7	1.02692968E8	1.11960024E8	7.6258024E7	0	0	7.0670704E7	MBR	MS/MS	MS/MS	MBR	MS/MS	unmatched	unmatched	MS/MS
AALNELLK	K	H	1143	1150	8	2	sp|Q6PGP7|TTC37_HUMAN	Q6PGP7	TTC37_HUMAN	TTC37	Tetratricopeptide repeat protein 37			0	0	0	1	1	1	1	0	2.8979278E7	0	0	3.213378E7	0	6.9299384E7	4.4468964E7	0	2.8979278E7	0	0	3.213378E7	0	6.9299384E7	4.4468964E7	0	MBR	unmatched	unmatched	MS/MS	MS/MS	MS/MS	MS/MS	unmatched
AALNELVECVGSTR	R	G	105	118	14	2	sp|Q15173|2A5B_HUMAN	Q15173	2A5B_HUMAN	PPP2R5B	Serine/threonine-protein phosphatase 2A 56 kDa regulatory subunit beta isoform			0	0	1	0	0	1	2	0	0	0	8.0379552E8	0	0	0	0	0	0	0	0	0	0	0	0	0	unmatched	unmatched	MS/MS	unmatched	unmatched	MS/MS	MS/MS	unmatched
AALPFGLVR	R	R	29	37	9	2	sp|O95490|AGRL2_HUMAN	O95490	AGRL2_HUMAN	ADGRL2	Adhesion G protein-coupled receptor L2			0	0	0	1	0	0	0	0	2.9337438E7	0	0	2.838845E7	0	0	0	0	2.9337438E7	0	0	2.838845E7	0	0	0	0	MBR	unmatched	unmatched	MS/MS	unmatched	unmatched	unmatched	unmatched
AALPLTTSDTK	K	T	1498	1508	11	2	sp|Q7Z6Z7|HUWE1_HUMAN	Q7Z6Z7	HUWE1_HUMAN	HUWE1	E3 ubiquitin-protein ligase HUWE1			1	0	0	1	1	0	0	0	1.04403496E8	0	4.5951072E7	5.5469672E7	6.9844736E7	0	0	0	1.04403496E8	0	4.5951072E7	5.5469672E7	6.9844736E7	0	0	0	MS/MS	unmatched	MBR	MS/MS	MS/MS	unmatched	unmatched	unmatched
AALPSHVVTMLDNFPTNLHPMSQLSAAVTALNSESNFAR	R	A	145	183	39	4,5	sp|O75390|CISY_HUMAN	O75390	CISY_HUMAN	CS	Citrate synthase, mitochondrial			4	3	4	4	4	3	4	3	3.62719648E8	3.73012864E8	3.83345664E8	4.33626048E8	3.182936E8	2.66418016E8	2.82205856E8	2.81350528E8	2.27981584E8	2.42677744E8	2.37474976E8	2.48668704E8	1.99939072E8	1.71766624E8	1.86934E8	2.1883792E8	MS/MS	MS/MS	MS/MS	MS/MS	MS/MS	MS/MS	MS/MS	MS/MS
AALPTPALSPEDK	R	A	538	550	13	2	sp|Q9H3S7|PTN23_HUMAN	Q9H3S7	PTN23_HUMAN	PTPN23	Tyrosine-protein phosphatase non-receptor type 23			0	0	1	0	0	0	0	0	0	0	4.4798088E7	0	0	0	0	0	0	0	0	0	0	0	0	0	unmatched	unmatched	MS/MS	unmatched	unmatched	unmatched	unmatched	unmatched
AALQALK	R	R	64	70	7	2	sp|Q9H444|CHM4B_HUMAN	Q9H444	CHM4B_HUMAN	CHMP4B	Charged multivesicular body protein 4b	CHMP4C	sp|Q96CF2|CHM4C_HUMAN	1	1	1	1	1	1	0	1	1.9839968E8	1.22820992E8	1.52746208E8	2.11858496E8	2.25760784E8	2.4906264E8	1.88760464E8	1.58039536E8	1.9839968E8	1.22820992E8	1.52746208E8	2.11858496E8	2.25760784E8	2.4906264E8	1.88760464E8	1.58039536E8	MS/MS	MS/MS	MS/MS	MS/MS	MS/MS	MS/MS	MBR	MS/MS
AALQEEEQASK	R	Q	686	696	11	2	sp|O00139|KIF2A_HUMAN	O00139	KIF2A_HUMAN	KIF2A	Kinesin-like protein KIF2A			3	4	3	4	5	2	3	5	1.61422896E8	5.7706896E7	1.02796904E8	1.41053888E8	1.51167664E8	1.81333952E8	1.28622264E8	1.15576904E8	1.61422896E8	5.7706896E7	1.02796904E8	1.41053888E8	1.51167664E8	1.81333952E8	1.28622264E8	1.15576904E8	MS/MS	MS/MS	MS/MS	MS/MS	MS/MS	MS/MS	MS/MS	MS/MS
AALQEELQLCK	R	G	1132	1142	11	2	sp|P49327|FAS_HUMAN	P49327	FAS_HUMAN	FASN	Fatty acid synthase			2	2	2	1	2	3	2	1	2.87620032E8	1.76032032E8	1.731848E8	2.4898688E8	3.15133056E8	3.04923744E8	2.63297056E8	2.00852656E8	2.87620032E8	1.76032032E8	1.731848E8	2.4898688E8	3.15133056E8	3.04923744E8	2.63297056E8	2.00852656E8	MS/MS	MS/MS	MS/MS	MS/MS	MS/MS	MS/MS	MS/MS	MS/MS
AALQEELSDVLIYLVALAAR	R	C	90	109	20	3	sp|Q9H773|DCTP1_HUMAN	Q9H773	DCTP1_HUMAN	DCTPP1	dCTP pyrophosphatase 1			1	1	1	2	1	1	2	1	1.66399e+06	923016	1.68989e+06	1.53698e+06	1.58984e+06	2.64274e+06	2.14668e+06	912864	1.66399e+06	923016	1.68989e+06	1.53698e+06	1.58984e+06	2.64274e+06	2.14668e+06	912864	MS/MS	MS/MS	MS/MS	MS/MS	MS/MS	MS/MS	MS/MS	MS/MS
AALQEGHQFLCSIEA	K	-	133	147	15	2	sp|P50583|AP4A_HUMAN	P50583	AP4A_HUMAN	NUDT2	Bis(5'-nucleosyl)-tetraphosphatase [asymmetrical]			0	1	2	1	2	1	1	0	1.35256912E8	1.48788672E8	1.49470048E8	1.46960832E8	1.2993772E8	1.29751752E8	1.17318592E8	1.36460432E8	1.35256912E8	1.48788672E8	1.49470048E8	1.46960832E8	1.2993772E8	1.29751752E8	1.17318592E8	1.36460432E8	MBR	MS/MS	MS/MS	MS/MS	MS/MS	MS/MS	MS/MS	MBR
AALQELLSK	R	G	86	94	9	2	sp|P62851|RS25_HUMAN	P62851	RS25_HUMAN	RPS25	40S ribosomal protein S25			1	1	1	1	0	1	0	0	1.35379878E9	7.9832243E8	1.22060582E9	1.53888461E9	1.83007462E9	1.95707162E9	1.59388762E9	1.18274086E9	1.35379878E9	7.9832243E8	1.22060582E9	1.53888461E9	1.83007462E9	1.95707162E9	1.59388762E9	1.18274086E9	MS/MS	MS/MS	MS/MS	MS/MS	MBR	MS/MS	MBR	MBR
AALQESR	R	P	10	16	7	2	sp|Q86TP1|PRUN1_HUMAN	Q86TP1	PRUN1_HUMAN	PRUNE1	Exopolyphosphatase PRUNE1			0	0	1	0	0	0	0	0	0	0	0	0	0	0	0	0	0	0	0	0	0	0	0	0	unmatched	unmatched	MS/MS	unmatched	unmatched	unmatched	unmatched	unmatched
AALQLVVSPGDPR	R	E	434	446	13	2	sp|Q9P286|PAK5_HUMAN	Q9P286	PAK5_HUMAN	PAK5	Serine/threonine-protein kinase PAK 5			0	0	0	1	0	0	0	0	0	0	0	1.6424062E7	0	1.1901819E7	1.1422531E7	0	0	0	0	1.6424062E7	0	1.1901819E7	1.1422531E7	0	unmatched	unmatched	unmatched	MS/MS	unmatched	MBR	MBR	unmatched
AALQSQAEALR	R	R	166	176	11	2	sp|Q8WZA9|IRGQ_HUMAN	Q8WZA9	IRGQ_HUMAN	IRGQ	Immunity-related GTPase family Q protein			3	1	1	2	1	2	2	2	4.97740352E8	2.17260752E8	2.9822656E8	3.54940128E8	3.06066528E8	3.3104176E8	0	1.08289306E9	4.97740352E8	2.17260752E8	2.9822656E8	3.54940128E8	3.06066528E8	3.3104176E8	0	1.08289306E9	MS/MS	MS/MS	MS/MS	MS/MS	MS/MS	MS/MS	MS/MS	MS/MS
AALQVPEHTAFGTR	R	Y	148	161	14	3	sp|Q96JQ0|PCD16_HUMAN	Q96JQ0	PCD16_HUMAN	DCHS1	Protocadherin-16			0	0	0	0	0	0	0	1	2.2094468E7	0	0	0	3.7759444E7	0	0	4.4127752E7	2.2094468E7	0	0	0	3.7759444E7	0	0	4.4127752E7	MBR	unmatched	unmatched	unmatched	MBR	unmatched	unmatched	MS/MS
AALRDYETVVK	R	V	114	124	11	3	sp|P53041|PPP5_HUMAN	P53041	PPP5_HUMAN	PPP5C	Serine/threonine-protein phosphatase 5			0	0	0	0	1	0	2	1	0	0	0	0	0	0	5.873408E7	1.1559231E7	0	0	0	0	0	0	5.873408E7	1.1559231E7	unmatched	unmatched	unmatched	unmatched	MS/MS	unmatched	MS/MS	MS/MS
AALRPTDVVLEVGPGTGNMTVK	K	L	52	73	22	3	sp|Q9UNQ2|DIM1_HUMAN	Q9UNQ2	DIM1_HUMAN	DIMT1	Probable dimethyladenosine transferase			0	2	0	0	1	1	1	0	1.5978867E7	1.7683E7	0	0	2.007785E7	2.2397948E7	2.1845436E7	0	1.5978867E7	1.7683E7	0	0	2.007785E7	2.2397948E7	2.1845436E7	0	MBR	MS/MS	unmatched	unmatched	MS/MS	MS/MS	MS/MS	unmatched
AALSAGK	K	V	39	45	7	2	sp|P42765|THIM_HUMAN	P42765	THIM_HUMAN	ACAA2	3-ketoacyl-CoA thiolase, mitochondrial			0	1	1	1	1	0	1	1	0	0	7.6515088E7	1.24140216E8	0	0	1.09827176E8	1.089692E8	0	0	7.6515088E7	1.24140216E8	0	0	1.09827176E8	1.089692E8	unmatched	MS/MS	MS/MS	MS/MS	MS/MS	unmatched	MS/MS	MS/MS
AALSALESFLK	K	Q	311	321	11	2	sp|P78527|PRKDC_HUMAN	P78527	PRKDC_HUMAN	PRKDC	DNA-dependent protein kinase catalytic subunit			1	1	1	1	1	1	1	1	2.91899648E8	1.5151896E8	1.91967488E8	2.99365312E8	3.13474656E8	3.48077952E8	3.58106816E8	2.27487056E8	2.91899648E8	1.5151896E8	1.91967488E8	2.99365312E8	3.13474656E8	3.48077952E8	3.58106816E8	2.27487056E8	MS/MS	MS/MS	MS/MS	MS/MS	MS/MS	MS/MS	MS/MS	MS/MS
AALSASEGEEVPQDK	K	A	113	127	15	2	sp|O95831|AIFM1_HUMAN	O95831	AIFM1_HUMAN	AIFM1	Apoptosis-inducing factor 1, mitochondrial			1	0	1	0	1	1	1	0	9.4505448E7	0	6.1536412E7	8.4662544E7	9.7032824E7	1.15191944E8	7.7825912E7	6.7551576E7	9.4505448E7	0	6.1536412E7	8.4662544E7	9.7032824E7	1.15191944E8	7.7825912E7	6.7551576E7	MS/MS	unmatched	MS/MS	MBR	MS/MS	MS/MS	MS/MS	MBR
AALSDAELGR	R	W	1295	1304	10	2	sp|Q9H6K5|PRR36_HUMAN	Q9H6K5	PRR36_HUMAN	PRR36	Proline-rich protein 36			1	1	1	1	2	1	1	1	1.45698464E8	6.5725592E7	8.8546992E7	1.65116704E8	1.54762608E8	1.78991632E8	1.27249512E8	8.7034856E7	1.45698464E8	6.5725592E7	8.8546992E7	1.65116704E8	1.54762608E8	1.78991632E8	1.27249512E8	8.7034856E7	MS/MS	MS/MS	MS/MS	MS/MS	MS/MS	MS/MS	MS/MS	MS/MS
AALSEEELEK	K	K	1235	1244	10	2	sp|Q04637|IF4G1_HUMAN	Q04637	IF4G1_HUMAN	EIF4G1	Eukaryotic translation initiation factor 4 gamma 1			0	0	0	1	1	0	0	0	0	0	0	6.0038648E7	9.800416E7	1.95339168E8	1.09301816E8	0	0	0	0	6.0038648E7	9.800416E7	1.95339168E8	1.09301816E8	0	unmatched	unmatched	unmatched	MS/MS	MS/MS	MBR	MBR	unmatched
AALSEEELERK	K	S	1215	1225	11	3	sp|O43432|IF4G3_HUMAN	O43432	IF4G3_HUMAN	EIF4G3	Eukaryotic translation initiation factor 4 gamma 3			0	1	0	1	0	1	1	1	4.5711656E7	3.5769668E7	0	5.0298136E7	0	6.1111184E7	7.42864E7	6.2601024E7	4.5711656E7	3.5769668E7	0	5.0298136E7	0	6.1111184E7	7.42864E7	6.2601024E7	MBR	MS/MS	unmatched	MS/MS	unmatched	MS/MS	MS/MS	MS/MS
AALSEMVEYITHNR	R	N	71	84	14	3	sp|Q13362|2A5G_HUMAN	Q13362	2A5G_HUMAN	PPP2R5C	Serine/threonine-protein phosphatase 2A 56 kDa regulatory subunit gamma isoform			1	1	1	1	0	1	1	2	1.1129492E8	1.2816216E8	1.37362208E8	1.0026304E8	0	6.1393248E7	6.7945696E7	7.6625264E7	1.1129492E8	1.2816216E8	1.37362208E8	1.0026304E8	0	6.1393248E7	6.7945696E7	7.6625264E7	MS/MS	MS/MS	MS/MS	MS/MS	unmatched	MS/MS	MS/MS	MS/MS
AALSGANVLTLIEK	R	D	2361	2374	14	2	sp|Q07954|LRP1_HUMAN	Q07954	LRP1_HUMAN	LRP1	Prolow-density lipoprotein receptor-related protein 1			1	0	0	1	0	1	0	0	6.1628748E7	3.0524302E7	3.6814052E7	4.9979144E7	4.734462E7	6.057336E7	3.7996592E7	2.6465096E7	6.1628748E7	3.0524302E7	3.6814052E7	4.9979144E7	4.734462E7	6.057336E7	3.7996592E7	2.6465096E7	MS/MS	MBR	MBR	MS/MS	MBR	MS/MS	MBR	MBR
AALSLPAK	K	Q	453	460	8	2	sp|Q14978|NOLC1_HUMAN	Q14978	NOLC1_HUMAN	NOLC1	Nucleolar and coiled-body phosphoprotein 1			1	1	1	1	1	1	0	0	1.2365612E8	4.1903164E7	6.7412016E7	1.05613968E8	5.2641308E7	8.2773888E7	4.3580824E7	0	1.2365612E8	4.1903164E7	6.7412016E7	1.05613968E8	5.2641308E7	8.2773888E7	4.3580824E7	0	MS/MS	MS/MS	MS/MS	MS/MS	MS/MS	MS/MS	MBR	unmatched
AALSSFQK	K	V	49	56	8	2	sp|P61201|CSN2_HUMAN	P61201	CSN2_HUMAN	COPS2	COP9 signalosome complex subunit 2			1	1	1	1	1	1	2	2	1.56657488E8	1.20549E8	1.45569264E8	1.72531904E8	1.66129376E8	1.30793112E8	1.4209608E8	1.41556016E8	1.56657488E8	1.20549E8	1.45569264E8	1.72531904E8	1.66129376E8	1.30793112E8	1.4209608E8	1.41556016E8	MS/MS	MS/MS	MS/MS	MS/MS	MS/MS	MS/MS	MS/MS	MS/MS
AALSSPR	K	S	991	997	7	2	sp|Q68E01|INT3_HUMAN	Q68E01	INT3_HUMAN	INTS3	Integrator complex subunit 3			1	1	1	0	1	0	1	0	9.5647088E7	8.6901312E7	9.5052632E7	6.5406048E7	6.9362936E7	0	1.59172368E8	1.55136144E8	9.5647088E7	8.6901312E7	9.5052632E7	6.5406048E7	6.9362936E7	0	1.59172368E8	1.55136144E8	MS/MS	MS/MS	MS/MS	MBR	MS/MS	unmatched	MS/MS	MBR
AALSVHVPGMNR	K	Y	256	267	12	3	sp|Q8NB78|KDM1B_HUMAN	Q8NB78	KDM1B_HUMAN	KDM1B	Lysine-specific histone demethylase 1B			1	0	0	0	0	0	0	0	0	0	0	0	0	0	0	0	0	0	0	0	0	0	0	0	MS/MS	unmatched	unmatched	unmatched	unmatched	unmatched	unmatched	unmatched
AALTGLLHR	R	T	82	90	9	2,3	sp|P55084|ECHB_HUMAN	P55084	ECHB_HUMAN	HADHB	Trifunctional enzyme subunit beta, mitochondrial			2	1	2	2	2	2	2	2	8.5263437E8	6.5846125E8	7.2296928E8	6.1557741E8	5.6513638E8	5.576791E8	5.9854451E8	6.9843776E8	5.5881139E8	4.33244032E8	4.72190944E8	3.93780128E8	3.74213792E8	3.64160896E8	3.92326336E8	4.5578224E8	MS/MS	MS/MS	MS/MS	MS/MS	MS/MS	MS/MS	MS/MS	MS/MS
AALTQAK	K	S	35	41	7	2	sp|Q96I25|SPF45_HUMAN	Q96I25	SPF45_HUMAN	RBM17	Splicing factor 45			1	1	0	0	1	1	0	0	6.6781948E7	3.5047488E7	5.1755844E7	6.6555304E7	8.361484E7	9.0328304E7	0	0	6.6781948E7	3.5047488E7	5.1755844E7	6.6555304E7	8.361484E7	9.0328304E7	0	0	MS/MS	MS/MS	MBR	MBR	MS/MS	MS/MS	unmatched	unmatched
AALTSALSIQNYHLECTETQAWMR	K	E	952	975	24	3	sp|O15020|SPTN2_HUMAN	O15020	SPTN2_HUMAN	SPTBN2	Spectrin beta chain, non-erythrocytic 2			1	0	0	0	0	0	0	0	0	0	0	0	0	0	0	0	0	0	0	0	0	0	0	0	MS/MS	unmatched	unmatched	unmatched	unmatched	unmatched	unmatched	unmatched
AALTSAR	R	T	188	194	7	2	sp|O00231|PSD11_HUMAN	O00231	PSD11_HUMAN	PSMD11	26S proteasome non-ATPase regulatory subunit 11			0	0	0	0	0	0	1	1	2.93997504E8	2.21258848E8	2.96451712E8	3.3413888E8	3.41176192E8	3.69172384E8	3.26039136E8	3.07384608E8	2.93997504E8	2.21258848E8	2.96451712E8	3.3413888E8	3.41176192E8	3.69172384E8	3.26039136E8	3.07384608E8	MBR	MBR	MBR	MBR	MBR	MBR	MS/MS	MS/MS
AALTVHQAR	R	R	212	220	9	3	sp|Q96GQ5|RUS1_HUMAN	Q96GQ5	RUS1_HUMAN	C16orf58	RUS1 family protein C16orf58			1	1	1	1	1	1	1	1	0	0	0	8.1867344E7	0	0	5.5973764E7	8.103176E7	0	0	0	8.1867344E7	0	0	5.5973764E7	8.103176E7	MS/MS	MS/MS	MS/MS	MS/MS	MS/MS	MS/MS	MS/MS	MS/MS
AALVDLEPGTMDSVR	R	S	63	77	15	2	sp|Q9BUF5|TBB6_HUMAN	Q9BUF5	TBB6_HUMAN	TUBB6	Tubulin beta-6 chain			1	2	1	3	1	2	3	1	1.63841328E8	7.8696312E7	9.566864E7	1.80838816E8	2.32903808E8	2.69941984E8	1.81875872E8	1.1782136E8	1.63841328E8	7.8696312E7	9.566864E7	1.80838816E8	2.32903808E8	2.69941984E8	1.81875872E8	1.1782136E8	MS/MS	MS/MS	MS/MS	MS/MS	MS/MS	MS/MS	MS/MS	MS/MS
AALVDYLDGK	K	A	682	691	10	2	sp|Q6PGP7|TTC37_HUMAN	Q6PGP7	TTC37_HUMAN	TTC37	Tetratricopeptide repeat protein 37			0	1	2	1	0	0	0	1	0	0	0	0	0	0	0	0	0	0	0	0	0	0	0	0	unmatched	MS/MS	MS/MS	MS/MS	unmatched	unmatched	unmatched	MS/MS
AALVGGTTMIIDHVVPEPGSSLLTSFEK	R	W	95	122	28	2,3,4	sp|Q14194|DPYL1_HUMAN	Q14194	DPYL1_HUMAN	CRMP1	Dihydropyrimidinase-related protein 1			8	9	9	8	6	7	5	5	7.2972114E9	7.6143135E9	7.6003589E9	7.3810033E9	5.5993242E9	5.7120932E9	6.3931453E9	6.4210913E9	5.366015E9	4.4414991E9	5.1316567E9	4.4824161E9	3.79541606E9	4.3214705E9	4.5352986E9	4.6603049E9	MS/MS	MS/MS	MS/MS	MS/MS	MS/MS	MS/MS	MS/MS	MS/MS
AALVGGTTMIIGHVLPDK	K	E	88	105	18	2,3	sp|Q9BPU6|DPYL5_HUMAN	Q9BPU6	DPYL5_HUMAN	DPYSL5	Dihydropyrimidinase-related protein 5			6	5	5	5	6	5	5	4	6.1985014E9	6.5224192E9	6.7557222E9	5.67117E9	4.389868E9	4.26837837E9	5.0011136E9	4.8627313E9	3.87413146E9	3.89759155E9	3.9127977E9	3.37205939E9	2.82476877E9	2.77822054E9	3.20461056E9	3.02138317E9	MS/MS	MS/MS	MS/MS	MS/MS	MS/MS	MS/MS	MS/MS	MS/MS
AALVGGTTMIIGHVLPDKETSLVDAYEK	K	C	88	115	28	4	sp|Q9BPU6|DPYL5_HUMAN	Q9BPU6	DPYL5_HUMAN	DPYSL5	Dihydropyrimidinase-related protein 5			0	1	0	0	0	0	0	1	0	5.4183892E7	0	3.2586546E7	0	2.0738612E7	1.8768828E7	4.603702E7	0	5.4183892E7	0	3.2586546E7	0	2.0738612E7	1.8768828E7	4.603702E7	unmatched	MS/MS	unmatched	MBR	unmatched	MBR	MBR	MS/MS
AALVGIYGR	K	K	473	481	9	2	sp|Q6N022|TEN4_HUMAN	Q6N022	TEN4_HUMAN	TENM4	Teneurin-4			1	0	0	0	0	0	0	0	0	0	0	0	0	0	0	0	0	0	0	0	0	0	0	0	MS/MS	unmatched	unmatched	unmatched	unmatched	unmatched	unmatched	unmatched
AALVPNEERPMGTGPDPDGLDGNAELTETYCAEK	K	W	211	244	34	3	sp|Q8TAT2|FGFP3_HUMAN	Q8TAT2	FGFP3_HUMAN	FGFBP3	Fibroblast growth factor-binding protein 3			0	0	0	0	0	0	0	1	0	0	0	0	0	0	0	0	0	0	0	0	0	0	0	0	unmatched	unmatched	unmatched	unmatched	unmatched	unmatched	unmatched	MS/MS
AALWALQGGTSVVIANGTHPK	K	V	314	334	21	3	sp|P54886|P5CS_HUMAN	P54886	P5CS_HUMAN	ALDH18A1	Delta-1-pyrroline-5-carboxylate synthase			0	2	0	0	0	0	0	0	2.6752666E7	3.3913268E7	0	3.104665E7	2.7112332E7	0	0	0	2.6752666E7	3.3913268E7	0	3.104665E7	2.7112332E7	0	0	0	MBR	MS/MS	unmatched	MBR	MBR	unmatched	unmatched	unmatched
AALYAPK	R	E	161	167	7	2	sp|Q8TCT7|SPP2B_HUMAN	Q8TCT7	SPP2B_HUMAN	SPPL2B	Signal peptide peptidase-like 2B			0	0	0	0	0	1	0	0	0	0	0	0	0	0	0	0	0	0	0	0	0	0	0	0	unmatched	unmatched	unmatched	unmatched	unmatched	MS/MS	unmatched	unmatched
AALYILGDK	R	A	1324	1332	9	2	sp|O95248|MTMR5_HUMAN	O95248	MTMR5_HUMAN	SBF1	Myotubularin-related protein 5			2	0	0	0	1	1	1	1	4.268936E7	0	2.5492816E7	0	4.820984E7	4.776408E7	3.7520484E7	2.3584822E7	4.268936E7	0	2.5492816E7	0	4.820984E7	4.776408E7	3.7520484E7	2.3584822E7	MS/MS	unmatched	MBR	unmatched	MS/MS	MS/MS	MS/MS	MS/MS
AAMDNSEIAGEK	K	K	258	269	12	2	sp|Q16891|MIC60_HUMAN	Q16891	MIC60_HUMAN	IMMT	MICOS complex subunit MIC60			1	1	1	1	1	2	1	1	1.37816224E8	4.048768E7	8.0632864E7	9.413056E7	2.14501856E8	2.97118848E8	2.03121424E8	2.18629008E8	1.41358352E8	4.1528288E7	8.270528E7	9.6549888E7	1.21895776E8	1.62344384E8	1.21185384E8	1.10987512E8	MS/MS	MS/MS	MS/MS	MS/MS	MS/MS	MS/MS	MS/MS	MS/MS
AAMEALVVEVTK	R	Q	1105	1116	12	2,3	sp|Q08211|DHX9_HUMAN	Q08211	DHX9_HUMAN	DHX9	ATP-dependent RNA helicase A			4	5	5	6	6	4	4	3	9.0102515E8	7.1739142E8	7.6096397E8	7.9367955E8	9.5932045E8	8.849255E8	1.27216589E9	8.0033395E8	6.9066432E8	5.8518566E8	6.1226406E8	6.266393E8	7.5575443E8	6.8243366E8	8.5904461E8	7.3049894E8	MS/MS	MS/MS	MS/MS	MS/MS	MS/MS	MS/MS	MS/MS	MS/MS
AAMEPIVISAK	R	T	1594	1604	11	2	sp|Q9Y490|TLN1_HUMAN	Q9Y490	TLN1_HUMAN	TLN1	Talin-1			1	0	0	0	0	1	0	0	0	0	0	0	0	3.8547364E7	0	0	0	0	0	0	0	0	0	0	MS/MS	unmatched	unmatched	unmatched	unmatched	MS/MS	unmatched	unmatched
AAMFPETLDEGMQIPSTQFDAAHPTNVQR	R	L	96	124	29	3	sp|P35222|CTNB1_HUMAN	P35222	CTNB1_HUMAN	CTNNB1	Catenin beta-1			2	2	1	1	1	1	0	2	1.27566136E8	1.17537424E8	1.06378032E8	1.1030448E8	9.5220192E7	7.5931808E7	9.0244904E7	1.05624072E8	4.6289164E7	6.7512056E7	6.2299132E7	6.4318872E7	5.3084132E7	4.4037888E7	5.2656796E7	6.1978352E7	MS/MS	MS/MS	MS/MS	MS/MS	MS/MS	MS/MS	MBR	MS/MS
AAMGLGAR	K	G	578	585	8	2	sp|A1L0T0|ILVBL_HUMAN	A1L0T0	ILVBL_HUMAN	ILVBL	Acetolactate synthase-like protein			1	2	2	2	0	0	0	1	2.1544286E7	4.4048472E7	2.4014112E7	0	0	0	0	2.6556314E7	2.1544286E7	4.4048472E7	2.4014112E7	0	0	0	0	2.6556314E7	MS/MS	MS/MS	MS/MS	MS/MS	unmatched	unmatched	unmatched	MS/MS
AAMGPGISR	R	M	64	72	9	2	sp|Q96G03|PGM2_HUMAN	Q96G03	PGM2_HUMAN	PGM2	Phosphoglucomutase-2			0	0	1	0	1	0	0	1	0	0	4.9168648E7	0	0	0	0	0	0	0	0	0	0	0	0	0	unmatched	unmatched	MS/MS	unmatched	MS/MS	unmatched	unmatched	MS/MS
AAMIVNQLSK	K	K	162	171	10	2	sp|P14923|PLAK_HUMAN	P14923	PLAK_HUMAN	JUP	Junction plakoglobin			0	1	0	0	0	0	0	0	0	1.39207168E8	0	0	0	0	0	0	0	0	0	0	0	0	0	0	unmatched	MS/MS	unmatched	unmatched	unmatched	unmatched	unmatched	unmatched
AAMIWIVGEYAER	R	I	446	458	13	2	sp|P63010|AP2B1_HUMAN	P63010	AP2B1_HUMAN	AP2B1	AP-2 complex subunit beta	AP1B1	sp|Q10567|AP1B1_HUMAN	3	2	4	4	3	1	1	3	1.51417552E8	1.44131616E8	1.37251136E8	1.48385024E8	1.2424664E8	1.29502928E8	1.50306592E8	1.28836816E8	9.0691608E7	8.3031648E7	8.374832E7	8.9984576E7	7.9679136E7	7.9265824E7	9.5538552E7	8.2667232E7	MS/MS	MS/MS	MS/MS	MS/MS	MS/MS	MS/MS	MS/MS	MS/MS
AAMKPGWEDLVR	R	R	290	301	12	3	sp|Q15596|NCOA2_HUMAN	Q15596	NCOA2_HUMAN	NCOA2	Nuclear receptor coactivator 2			0	0	0	1	0	0	0	0	0	0	0	0	0	0	0	0	0	0	0	0	0	0	0	0	unmatched	unmatched	unmatched	MS/MS	unmatched	unmatched	unmatched	unmatched
AAMLAER	K	K	250	256	7	2	sp|Q9UQ16|DYN3_HUMAN	Q9UQ16	DYN3_HUMAN	DNM3	Dynamin-3			1	0	0	0	0	1	1	0	1.08844016E8	6.4363972E7	1.07644776E8	1.19541896E8	0	1.0710052E8	6.8331256E7	1.02941784E8	1.08844016E8	6.4363972E7	1.07644776E8	1.19541896E8	0	1.0710052E8	6.8331256E7	1.02941784E8	MS/MS	MBR	MBR	MBR	unmatched	MS/MS	MS/MS	MBR
AAMPVAQHLNPVQVLQLVEETLPDNSILVVDGGDFVGTAAHLVQPR	K	G	437	482	46	4	sp|A1L0T0|ILVBL_HUMAN	A1L0T0	ILVBL_HUMAN	ILVBL	Acetolactate synthase-like protein			1	1	1	1	0	0	0	0	1.0242651E7	1.5036372E7	1.1957017E7	1.3319204E7	0	0	0	0	1.0242651E7	1.5036372E7	1.1957017E7	1.3319204E7	0	0	0	0	MS/MS	MS/MS	MS/MS	MS/MS	unmatched	unmatched	unmatched	unmatched
AAMRETWLSENQR	K	L	431	443	13	3	sp|Q01082|SPTB2_HUMAN	Q01082	SPTB2_HUMAN	SPTBN1	Spectrin beta chain, non-erythrocytic 1	SPTB, SPTBN2	sp|O15020|SPTN2_HUMAN, sp|P11277|SPTB1_HUMAN	1	0	0	0	0	0	0	0	0	0	0	0	0	0	0	0	0	0	0	0	0	0	0	0	MS/MS	unmatched	unmatched	unmatched	unmatched	unmatched	unmatched	unmatched
AAMYSVEITVEK	K	D	167	178	12	2	sp|O75781|PALM_HUMAN	O75781	PALM_HUMAN	PALM	Paralemmin-1			0	0	0	1	0	0	0	1	0	1.2395265E7	0	6.80771e+06	0	0	0	5248417	0	1.2395265E7	0	6.80771e+06	0	0	0	5248417	unmatched	MBR	unmatched	MS/MS	unmatched	unmatched	unmatched	MS/MS
AANAITK	R	N	331	337	7	2	sp|Q9NYL9|TMOD3_HUMAN	Q9NYL9	TMOD3_HUMAN	TMOD3	Tropomodulin-3			0	0	1	0	0	0	0	0	0	0	5.3467088E7	0	0	0	0	0	0	0	0	0	0	0	0	0	unmatched	unmatched	MS/MS	unmatched	unmatched	unmatched	unmatched	unmatched
AANDAGYFNDEMAPIEVK	K	T	192	209	18	2	sp|P42765|THIM_HUMAN	P42765	THIM_HUMAN	ACAA2	3-ketoacyl-CoA thiolase, mitochondrial			1	0	0	1	1	1	0	0	3.3246254E7	0	2.8912778E7	3.6305432E7	0	5.281508E7	0	0	3.3246254E7	0	2.8912778E7	3.6305432E7	0	5.281508E7	0	0	MS/MS	unmatched	MBR	MS/MS	MS/MS	MS/MS	unmatched	unmatched
AANEVSSADVK	K	Q	199	209	11	2	sp|Q13449|LSAMP_HUMAN	Q13449	LSAMP_HUMAN	LSAMP	Limbic system-associated membrane protein			3	2	2	3	2	5	3	2	4.76138112E8	1.9061768E8	2.76720928E8	3.44952544E8	3.18459392E8	3.97452352E8	2.42105392E8	1.47736672E8	4.76138112E8	1.9061768E8	2.76720928E8	3.44952544E8	3.18459392E8	3.97452352E8	2.42105392E8	1.47736672E8	MS/MS	MS/MS	MS/MS	MS/MS	MS/MS	MS/MS	MS/MS	MS/MS
AANFENHSGK	R	L	630	639	10	2,3	sp|P18206|VINC_HUMAN	P18206	VINC_HUMAN	VCL	Vinculin			2	2	2	1	2	1	1	2	1.68670848E8	4.4980384E8	5.1103584E8	2.50315296E8	1.87711744E8	3.47852544E8	3.50148704E8	4.05557504E8	1.70086336E8	2.74611104E8	2.86692576E8	2.52415952E8	1.8928704E8	2.09193872E8	2.12777024E8	2.40742208E8	MS/MS	MS/MS	MS/MS	MS/MS	MS/MS	MS/MS	MS/MS	MS/MS
AANGVVLATEK	K	K	40	50	11	2	sp|P25787|PSA2_HUMAN	P25787	PSA2_HUMAN	PSMA2	Proteasome subunit alpha type-2			2	1	1	1	2	1	0	0	3.82673376E8	1.48536448E8	1.6792592E8	2.91751296E8	3.89198272E8	3.86644192E8	3.36375776E8	0	3.82673376E8	1.48536448E8	1.6792592E8	2.91751296E8	3.89198272E8	3.86644192E8	3.36375776E8	0	MS/MS	MS/MS	MS/MS	MS/MS	MS/MS	MS/MS	MBR	unmatched
AANILVGENLVCK	R	V	392	404	13	2	sp|P12931|SRC_HUMAN	P12931	SRC_HUMAN	SRC	Proto-oncogene tyrosine-protein kinase Src	YES1	sp|P07947|YES_HUMAN	1	1	1	1	2	2	2	1	8.4613952E7	4.539754E7	4.7624796E7	6.9674208E7	9.6194976E7	8.2627432E7	7.7792288E7	5.485614E7	8.4613952E7	4.539754E7	4.7624796E7	6.9674208E7	9.6194976E7	8.2627432E7	7.7792288E7	5.485614E7	MS/MS	MS/MS	MS/MS	MS/MS	MS/MS	MS/MS	MS/MS	MS/MS
AANMIPAHDSPLAALAFDASGTK	R	L	194	216	23	3	sp|Q9Y4P8|WIPI2_HUMAN	Q9Y4P8	WIPI2_HUMAN	WIPI2	WD repeat domain phosphoinositide-interacting protein 2			1	0	2	0	1	0	0	2	0	0	5.3674684E7	0	1.6338062E7	0	0	0	0	0	5.3674684E7	0	1.6338062E7	0	0	0	MS/MS	unmatched	MS/MS	unmatched	MS/MS	unmatched	unmatched	MS/MS
AANMLQQSGSK	K	N	627	637	11	2	sp|P46063|RECQ1_HUMAN	P46063	RECQ1_HUMAN	RECQL	ATP-dependent DNA helicase Q1			1	0	0	0	0	1	0	1	0	0	0	0	0	0	0	2.4148896E7	0	0	0	0	0	0	0	0	MS/MS	unmatched	unmatched	unmatched	unmatched	MS/MS	unmatched	MS/MS
AANNIASLLTK	R	S	359	369	11	2	sp|Q9BV44|THUM3_HUMAN	Q9BV44	THUM3_HUMAN	THUMPD3	THUMP domain-containing protein 3			0	0	0	0	1	0	0	1	0	0	0	0	1.46371952E8	0	0	0	0	0	0	0	0	0	0	0	unmatched	unmatched	unmatched	unmatched	MS/MS	unmatched	unmatched	MS/MS
AANPDYR	R	C	772	778	7	2	sp|O15031|PLXB2_HUMAN	O15031	PLXB2_HUMAN	PLXNB2	Plexin-B2			0	0	1	1	0	0	0	0	1.14872104E8	0	9.547816E7	7.9948728E7	1.09679544E8	1.2668176E8	7.9884224E7	6.0573856E7	1.14872104E8	0	9.547816E7	7.9948728E7	1.09679544E8	1.2668176E8	7.9884224E7	6.0573856E7	MBR	unmatched	MS/MS	MS/MS	MBR	MBR	MBR	MBR
AANPFQQK	R	L	303	310	8	2	sp|Q9C0H2|TTYH3_HUMAN	Q9C0H2	TTYH3_HUMAN	TTYH3	Protein tweety homolog 3			0	0	0	1	1	0	0	0	0	0	0	0	1.8277664E8	1.4803336E8	1.84386672E8	2.16834064E8	0	0	0	0	1.8277664E8	1.4803336E8	1.84386672E8	2.16834064E8	unmatched	unmatched	unmatched	MS/MS	MS/MS	MBR	MBR	MBR
AANPGCSLEDFVR	K	W	688	700	13	2	sp|Q15042|RB3GP_HUMAN	Q15042	RB3GP_HUMAN	RAB3GAP1	Rab3 GTPase-activating protein catalytic subunit			1	0	1	1	2	0	1	0	7.5718776E7	0	6.1040096E7	8.4758856E7	8.9977112E7	9.2775888E7	7.553704E7	0	7.5718776E7	0	6.1040096E7	8.4758856E7	8.9977112E7	9.2775888E7	7.553704E7	0	MS/MS	unmatched	MS/MS	MS/MS	MS/MS	MBR	MS/MS	unmatched
AANPVDFLSK	R	A	260	269	10	2	sp|Q8IY81|SPB1_HUMAN	Q8IY81	SPB1_HUMAN	FTSJ3	pre-rRNA processing protein FTSJ3			2	0	1	1	0	1	0	0	6.4883904E7	0	0	3.3549824E7	0	6.8703464E7	0	0	6.4883904E7	0	0	3.3549824E7	0	6.8703464E7	0	0	MS/MS	unmatched	MS/MS	MS/MS	unmatched	MS/MS	unmatched	unmatched
AANQVEETLHTHLPQTPETNFR	K	D	202	223	22	4	sp|Q5VZL5|ZMYM4_HUMAN	Q5VZL5	ZMYM4_HUMAN	ZMYM4	Zinc finger MYM-type protein 4			0	0	0	0	1	0	1	1	0	0	0	0	8.315028E7	6.1872612E7	8.5435328E7	9.415724E7	0	0	0	0	8.315028E7	6.1872612E7	8.5435328E7	9.415724E7	unmatched	unmatched	unmatched	unmatched	MS/MS	MBR	MS/MS	MS/MS
AANSLEAFIFETQDK	K	L	739	753	15	2,3	sp|Q9Y4L1|HYOU1_HUMAN	Q9Y4L1	HYOU1_HUMAN	HYOU1	Hypoxia up-regulated protein 1			1	1	0	2	0	1	0	0	1.45365744E8	1.16432696E8	1.14561808E8	2.04159872E8	1.81768352E8	2.06405904E8	1.27792888E8	1.08487256E8	9.0063112E7	7.073572E7	6.972916E7	1.22774624E8	1.05735296E8	1.23536816E8	7.8326424E7	6.6192624E7	MS/MS	MS/MS	MBR	MS/MS	MBR	MS/MS	MBR	MBR
AANSLLR	R	L	501	507	7	2	sp|P36915|GNL1_HUMAN	P36915	GNL1_HUMAN	GNL1	Guanine nucleotide-binding protein-like 1			1	1	1	1	1	1	1	1	9.019012E7	5.7151668E7	7.7251032E7	8.2059056E7	8.8238472E7	8.1128616E7	8.028336E7	6.9885144E7	9.019012E7	5.7151668E7	7.7251032E7	8.2059056E7	8.8238472E7	8.1128616E7	8.028336E7	6.9885144E7	MS/MS	MS/MS	MS/MS	MS/MS	MS/MS	MS/MS	MS/MS	MS/MS
AANVLLSEHGEVK	K	L	159	171	13	3	sp|Q9Y6E0|STK24_HUMAN	Q9Y6E0	STK24_HUMAN	STK24	Serine/threonine-protein kinase 24			1	1	1	1	0	1	0	0	1.13843592E8	1.40491536E8	1.32267824E8	1.42005648E8	6.30374E7	0	0	0	1.13843592E8	1.40491536E8	1.32267824E8	1.42005648E8	6.30374E7	0	0	0	MS/MS	MS/MS	MS/MS	MS/MS	MBR	MS/MS	unmatched	unmatched
AANVLLSEQGDVK	K	L	147	159	13	2	sp|Q9P289|STK26_HUMAN	Q9P289	STK26_HUMAN	STK26	Serine/threonine-protein kinase 26	STK25	sp|O00506|STK25_HUMAN	1	0	1	1	1	1	2	1	4.628428E7	0	3.034697E7	3.9885752E7	6.8197928E7	7.8577432E7	4.6037436E7	3.0802312E7	4.628428E7	0	3.034697E7	3.9885752E7	6.8197928E7	7.8577432E7	4.6037436E7	3.0802312E7	MS/MS	unmatched	MS/MS	MS/MS	MS/MS	MS/MS	MS/MS	MS/MS
AANVTLLTSLVEGEAVHLAR	K	D	283	302	20	3	sp|P05549|AP2A_HUMAN	P05549	AP2A_HUMAN	TFAP2A	Transcription factor AP-2-alpha	TFAP2B, TFAP2E	sp|Q6VUC0|AP2E_HUMAN, sp|Q92481|AP2B_HUMAN	1	0	1	1	1	1	1	1	5.593038E7	0	7.1583264E7	6.418894E7	1.16789944E8	1.235608E8	1.74819776E8	1.59514752E8	5.593038E7	0	7.1583264E7	6.418894E7	1.16789944E8	1.235608E8	1.74819776E8	1.59514752E8	MS/MS	unmatched	MS/MS	MS/MS	MS/MS	MS/MS	MS/MS	MS/MS
AANVVASTK	R	S	946	954	9	2	sp|O75146|HIP1R_HUMAN	O75146	HIP1R_HUMAN	HIP1R	Huntingtin-interacting protein 1-related protein			1	0	0	1	0	0	0	0	4.3585456E7	0	2.4260634E7	2.7644332E7	0	0	0	0	4.3585456E7	0	2.4260634E7	2.7644332E7	0	0	0	0	MS/MS	unmatched	MBR	MS/MS	unmatched	unmatched	unmatched	unmatched
AANYSSTSTR	M	R	2	11	10	2	sp|Q9BTV4|TMM43_HUMAN	Q9BTV4	TMM43_HUMAN	TMEM43	Transmembrane protein 43			1	0	1	0	0	0	0	0	1.677926E7	0	1.3334048E7	0	0	0	0	0	1.677926E7	0	1.3334048E7	0	0	0	0	0	MS/MS	unmatched	MS/MS	unmatched	unmatched	unmatched	unmatched	unmatched
AAPAAPPPAR	K	T	1554	1563	10	2	sp|O95996|APCL_HUMAN	O95996	APCL_HUMAN	APC2	Adenomatous polyposis coli protein 2			0	0	0	0	0	2	0	0	0	0	0	0	0	0	0	0	0	0	0	0	0	0	0	0	unmatched	unmatched	unmatched	unmatched	unmatched	MS/MS	unmatched	unmatched
AAPAPGK	K	V	238	244	7	2	sp|Q13428|TCOF_HUMAN	Q13428	TCOF_HUMAN	TCOF1	Treacle protein			2	1	1	1	1	3	2	0	0	3.46856e+06	0	0	1.7227846E7	2.3444982E7	1.651116E7	0	0	3.46856e+06	0	0	1.7227846E7	2.3444982E7	1.651116E7	0	MS/MS	MS/MS	MS/MS	MS/MS	MS/MS	MS/MS	MS/MS	unmatched
AAPAPGLISVFSSSQELGAALAQLVAQR	M	A	2	29	28	3	sp|O95336|6PGL_HUMAN	O95336	6PGL_HUMAN	PGLS	6-phosphogluconolactonase			1	1	1	1	1	0	0	1	2.26146e+06	1952654	2.34135e+06	1.69474e+06	0	0	0	773246	2.26146e+06	1952654	2.34135e+06	1.69474e+06	0	0	0	773246	MS/MS	MS/MS	MS/MS	MS/MS	MS/MS	unmatched	unmatched	MS/MS
AAPAPTHVR	R	S	496	504	9	2,3	sp|O15240|VGF_HUMAN	O15240	VGF_HUMAN	VGF	Neurosecretory protein VGF			0	3	2	1	0	0	0	1	0	3.6381684E7	3.367532E7	3.2807692E7	3.5631852E7	0	0	1.7895304E7	0	3.6381684E7	3.367532E7	3.2807692E7	3.5631852E7	0	0	1.7895304E7	unmatched	MS/MS	MS/MS	MS/MS	MBR	unmatched	unmatched	MS/MS
AAPASSAGASDAR	R	L	10	22	13	2	sp|Q8NF37|PCAT1_HUMAN	Q8NF37	PCAT1_HUMAN	LPCAT1	Lysophosphatidylcholine acyltransferase 1			2	1	1	1	2	2	2	1	6.7974664E7	2.3703844E7	4.5847576E7	4.645268E7	8.3714768E7	1.36134736E8	1.26803504E8	9.0063336E7	6.7974664E7	2.3703844E7	4.5847576E7	4.645268E7	8.3714768E7	1.36134736E8	1.26803504E8	9.0063336E7	MS/MS	MS/MS	MS/MS	MS/MS	MS/MS	MS/MS	MS/MS	MS/MS
AAPAVQTK	R	T	34	41	8	2	sp|P55084|ECHB_HUMAN	P55084	ECHB_HUMAN	HADHB	Trifunctional enzyme subunit beta, mitochondrial			1	0	0	2	2	2	1	0	8.1477128E7	0	0	6.6281728E7	8.1514176E7	1.09570064E8	6.0674184E7	0	8.1477128E7	0	0	6.6281728E7	8.1514176E7	1.09570064E8	6.0674184E7	0	MS/MS	unmatched	unmatched	MS/MS	MS/MS	MS/MS	MS/MS	unmatched
AAPDDPSGFAVLASCAR	R	A	24	40	17	2	sp|Q9UHJ6|SHPK_HUMAN	Q9UHJ6	SHPK_HUMAN	SHPK	Sedoheptulokinase		tr|A0A0B4J2A0|A0A0B4J2A0_HUMAN	0	0	0	0	0	1	0	0	0	0	0	0	0	0	0	0	0	0	0	0	0	0	0	0	unmatched	unmatched	unmatched	unmatched	unmatched	MS/MS	unmatched	unmatched
AAPDILIATPGR	R	L	338	349	12	2	sp|Q96GQ7|DDX27_HUMAN	Q96GQ7	DDX27_HUMAN	DDX27	Probable ATP-dependent RNA helicase DDX27			1	0	1	1	1	1	1	0	9.3447968E7	0	9.913408E7	7.0442736E7	7.4512912E7	9.8053344E7	8.2320856E7	0	9.3447968E7	0	9.913408E7	7.0442736E7	7.4512912E7	9.8053344E7	8.2320856E7	0	MS/MS	unmatched	MS/MS	MS/MS	MS/MS	MS/MS	MS/MS	unmatched
AAPDITGHK	K	R	236	244	9	2,3	sp|Q9Y639|NPTN_HUMAN	Q9Y639	NPTN_HUMAN	NPTN	Neuroplastin			2	2	3	3	4	1	3	2	5.5660858E8	5.17922656E8	5.5291866E8	4.99066112E8	4.13091648E8	3.84847648E8	4.55180544E8	4.75450816E8	3.58048E8	3.28925344E8	3.5371888E8	3.14368896E8	2.75981088E8	2.52437808E8	2.94762112E8	3.1288704E8	MS/MS	MS/MS	MS/MS	MS/MS	MS/MS	MS/MS	MS/MS	MS/MS
AAPDITGHKR	K	S	236	245	10	3	sp|Q9Y639|NPTN_HUMAN	Q9Y639	NPTN_HUMAN	NPTN	Neuroplastin			1	3	1	1	1	0	1	1	1.5633376E7	4.6829132E7	3.2423854E7	2.6307606E7	2.4157984E7	0	2.7452478E7	3.9966212E7	1.5633376E7	4.6829132E7	3.2423854E7	2.6307606E7	2.4157984E7	0	2.7452478E7	3.9966212E7	MS/MS	MS/MS	MS/MS	MS/MS	MS/MS	unmatched	MS/MS	MS/MS
AAPEASGTPSSDAVSR	R	L	417	432	16	2	sp|P31146|COR1A_HUMAN	P31146	COR1A_HUMAN	CORO1A	Coronin-1A			1	1	1	1	1	1	1	1	3.4177552E8	1.47134752E8	2.73781824E8	2.9624656E8	3.17517312E8	3.74590848E8	2.54056608E8	2.58694688E8	3.4177552E8	1.47134752E8	2.73781824E8	2.9624656E8	3.17517312E8	3.74590848E8	2.54056608E8	2.58694688E8	MS/MS	MS/MS	MS/MS	MS/MS	MS/MS	MS/MS	MS/MS	MS/MS
AAPEASSPPASPLQHLLPGK	K	A	686	705	20	3	sp|Q96TA1|NIBL1_HUMAN	Q96TA1	NIBL1_HUMAN	FAM129B	Niban-like protein 1			0	1	2	1	0	0	0	0	3.9020456E7	5.370722E7	3.854918E7	3.138808E7	2.5941314E7	2.604185E7	0	0	3.9020456E7	5.370722E7	3.854918E7	3.138808E7	2.5941314E7	2.604185E7	0	0	MBR	MS/MS	MS/MS	MS/MS	MBR	MBR	unmatched	unmatched
AAPEEFRK	K	A	288	295	8	2,3	sp|P78318|IGBP1_HUMAN	P78318	IGBP1_HUMAN	IGBP1	Immunoglobulin-binding protein 1			1	0	0	1	1	0	2	0	4.9829536E7	7.6085416E7	6.1554328E7	5.9602712E7	5.5941796E7	4.8649884E7	7.0914584E7	0	4.9829536E7	7.6085416E7	6.1554328E7	5.9602712E7	5.5941796E7	4.8649884E7	7.0914584E7	0	MS/MS	MBR	MBR	MS/MS	MS/MS	MBR	MS/MS	unmatched
AAPEEPQQRPPEAVAAAPAGTTSSR	K	V	24	48	25	3	sp|Q96JP5|ZFP91_HUMAN	Q96JP5	ZFP91_HUMAN	ZFP91	E3 ubiquitin-protein ligase ZFP91	ZFP91-CNTF	tr|A0A0A6YYC7|A0A0A6YYC7_HUMAN	0	1	0	0	1	0	0	1	0	5.9043868E7	6.2590624E7	5.9791128E7	5.9857632E7	5.1728072E7	5.743854E7	6.1539924E7	0	5.9043868E7	6.2590624E7	5.9791128E7	5.9857632E7	5.1728072E7	5.743854E7	6.1539924E7	unmatched	MS/MS	MBR	MBR	MS/MS	MBR	MBR	MS/MS
AAPEMVSLLK	K	R	362	371	10	2	sp|Q92947|GCDH_HUMAN	Q92947	GCDH_HUMAN	GCDH	Glutaryl-CoA dehydrogenase, mitochondrial			2	1	1	0	0	1	0	0	8.998076E7	1.9415618E7	0	0	0	5.169164E7	0	0	8.998076E7	1.9415618E7	0	0	0	5.169164E7	0	0	MS/MS	MS/MS	MS/MS	unmatched	unmatched	MS/MS	unmatched	unmatched
AAPEPQQPMELYQPSAESLR	K	Q	214	233	20	3	sp|Q96BH1|RNF25_HUMAN	Q96BH1	RNF25_HUMAN	RNF25	E3 ubiquitin-protein ligase RNF25			0	1	0	0	0	0	0	0	0	0	0	0	0	0	0	0	0	0	0	0	0	0	0	0	unmatched	MS/MS	unmatched	unmatched	unmatched	unmatched	unmatched	unmatched
AAPFSLEYR	R	V	10	18	9	2	sp|Q15181|IPYR_HUMAN	Q15181	IPYR_HUMAN	PPA1	Inorganic pyrophosphatase			2	3	3	3	1	2	2	2	6.3322739E8	3.37560608E8	4.58848128E8	6.3322483E8	7.9588442E8	8.9585683E8	7.9783328E8	5.9483507E8	6.3322739E8	3.37560608E8	4.58848128E8	6.3322483E8	7.9588442E8	8.9585683E8	7.9783328E8	5.9483507E8	MS/MS	MS/MS	MS/MS	MS/MS	MS/MS	MS/MS	MS/MS	MS/MS
AAPGAAGSR	K	R	147	155	9	2	sp|Q92522|H1X_HUMAN	Q92522	H1X_HUMAN	H1FX	Histone H1x			3	4	2	3	4	7	3	3	1.57907674E9	1.12253658E9	1.36113869E9	1.5627017E9	1.95260352E9	1.8690711E9	1.8378729E9	1.95755264E9	1.57907674E9	1.12253658E9	1.36113869E9	1.5627017E9	1.95260352E9	1.8690711E9	1.8378729E9	1.95755264E9	MS/MS	MS/MS	MS/MS	MS/MS	MS/MS	MS/MS	MS/MS	MS/MS
AAPGAEFAPNK	R	R	457	467	11	2	sp|Q15233|NONO_HUMAN	Q15233	NONO_HUMAN	NONO	Non-POU domain-containing octamer-binding protein			1	1	1	1	1	1	1	1	3.12650982E9	1.74973286E9	2.54799181E9	2.7699456E9	3.32661888E9	3.49997568E9	2.58064307E9	2.61567206E9	3.12650982E9	1.74973286E9	2.54799181E9	2.7699456E9	3.32661888E9	3.49997568E9	2.58064307E9	2.61567206E9	MS/MS	MS/MS	MS/MS	MS/MS	MS/MS	MS/MS	MS/MS	MS/MS
AAPGAEFAPNKR	R	R	457	468	12	2,3	sp|Q15233|NONO_HUMAN	Q15233	NONO_HUMAN	NONO	Non-POU domain-containing octamer-binding protein			3	3	3	3	3	2	1	3	9.0352371E8	1.53672704E9	1.58226688E9	1.41052314E9	1.56362854E9	1.20632794E9	1.59054438E9	1.84448973E9	7.0749357E8	1.14966387E9	1.2168128E9	1.06821005E9	1.24312307E9	9.2785478E8	1.2033408E9	1.4115241E9	MS/MS	MS/MS	MS/MS	MS/MS	MS/MS	MS/MS	MS/MS	MS/MS
AAPGEFR	R	A	468	474	7	2	sp|P55265|DSRAD_HUMAN	P55265	DSRAD_HUMAN	ADAR	Double-stranded RNA-specific adenosine deaminase			1	1	1	1	1	0	0	0	2.23760704E8	1.65996144E8	2.10237264E8	0	0	0	0	0	2.23760704E8	1.65996144E8	2.10237264E8	0	0	0	0	0	MS/MS	MS/MS	MS/MS	MS/MS	MS/MS	unmatched	unmatched	unmatched
AAPGELR	R	S	51	57	7	2	sp|Q00536|CDK16_HUMAN	Q00536	CDK16_HUMAN	CDK16	Cyclin-dependent kinase 16			1	0	0	0	0	0	0	0	1.6452188E7	0	0	0	0	0	0	0	0	0	0	0	0	0	0	0	MS/MS	unmatched	unmatched	unmatched	unmatched	unmatched	unmatched	unmatched
AAPGPGPSTFSFVPPSK	K	A	511	527	17	2	sp|P35658|NU214_HUMAN	P35658	NU214_HUMAN	NUP214	Nuclear pore complex protein Nup214			2	2	1	2	1	4	1	1	8.875924E7	3.92542E7	7.4316696E7	1.01366344E8	9.751088E7	1.16134016E8	9.1954728E7	8.1465816E7	8.875924E7	3.92542E7	7.4316696E7	1.01366344E8	9.751088E7	1.16134016E8	9.1954728E7	8.1465816E7	MS/MS	MS/MS	MS/MS	MS/MS	MS/MS	MS/MS	MS/MS	MS/MS
AAPGYHMAK	K	L	610	618	9	2,3	sp|P11216|PYGB_HUMAN	P11216	PYGB_HUMAN	PYGB	Glycogen phosphorylase, brain form	PYGL, PYGM	sp|P06737|PYGL_HUMAN, sp|P11217|PYGM_HUMAN	1	2	2	2	0	2	1	0	1.36920624E8	2.4022328E8	2.63845664E8	8.9181264E7	4.2459776E7	1.7768912E8	1.41285712E8	0	6.9388008E7	1.02533528E8	1.18140904E8	4.8469628E7	7.6528632E7	1.60121024E8	7.852248E7	0	MS/MS	MS/MS	MS/MS	MS/MS	MBR	MS/MS	MS/MS	unmatched
AAPILSK	R	T	324	330	7	2	sp|Q12955|ANK3_HUMAN	Q12955	ANK3_HUMAN	ANK3	Ankyrin-3			0	0	0	0	0	1	0	0	0	0	0	0	0	3.1754928E7	0	0	0	0	0	0	0	0	0	0	unmatched	unmatched	unmatched	unmatched	unmatched	MS/MS	unmatched	unmatched
AAPLAAPPPAPAAPPAVAPPAGPR	R	R	174	197	24	3	sp|Q6SPF0|SAMD1_HUMAN	Q6SPF0	SAMD1_HUMAN	SAMD1	Atherin			0	0	0	0	0	1	0	0	0	0	0	0	0	2.3370848E7	0	0	0	0	0	0	0	0	0	0	unmatched	unmatched	unmatched	unmatched	unmatched	MS/MS	unmatched	unmatched
AAPLDSIHSLAAYYIDCIR	R	Q	2276	2294	19	2,3	sp|P49327|FAS_HUMAN	P49327	FAS_HUMAN	FASN	Fatty acid synthase			1	2	1	1	1	1	1	1	5.6692678E8	4.9590176E8	5.35097856E8	5.0117088E8	3.59856448E8	5.11151872E8	5.7205824E8	4.76130368E8	5.26235616E8	4.40635424E8	4.75181472E8	4.18779648E8	3.39107104E8	4.20237856E8	5.7205824E8	4.76966528E8	MS/MS	MS/MS	MS/MS	MS/MS	MS/MS	MS/MS	MS/MS	MS/MS
AAPMLVAR	K	F	371	378	8	2	sp|O14682|ENC1_HUMAN	O14682	ENC1_HUMAN	ENC1	Ectoderm-neural cortex protein 1			0	0	0	0	0	1	0	0	0	0	0	0	0	0	0	0	0	0	0	0	0	0	0	0	unmatched	unmatched	unmatched	unmatched	unmatched	MS/MS	unmatched	unmatched
AAPPQIPDTR	K	R	7	16	10	2	sp|Q9HAF1|EAF6_HUMAN	Q9HAF1	EAF6_HUMAN	MEAF6	Chromatin modification-related protein MEAF6			1	0	0	0	0	0	0	0	5.2631028E7	0	0	0	5.2272664E7	5.912348E7	0	0	5.2631028E7	0	0	0	5.2272664E7	5.912348E7	0	0	MS/MS	unmatched	unmatched	unmatched	MBR	MBR	unmatched	unmatched
AAPPSGR	R	Y	507	513	7	2	sp|Q7Z7M0|MEGF8_HUMAN	Q7Z7M0	MEGF8_HUMAN	MEGF8	Multiple epidermal growth factor-like domains protein 8			0	1	0	0	0	0	0	0	0	0	0	0	0	0	0	0	0	0	0	0	0	0	0	0	unmatched	MS/MS	unmatched	unmatched	unmatched	unmatched	unmatched	unmatched
AAPSDGFKPR	M	E	2	11	10	2	sp|Q92979|NEP1_HUMAN	Q92979	NEP1_HUMAN	EMG1	Ribosomal RNA small subunit methyltransferase NEP1			0	0	0	0	1	0	0	0	0	0	0	0	0	0	0	0	0	0	0	0	0	0	0	0	unmatched	unmatched	unmatched	unmatched	MS/MS	unmatched	unmatched	unmatched
AAPTAASDQPDSAATTEK	R	A	133	150	18	2	sp|Q9BRP8|PYM1_HUMAN	Q9BRP8	PYM1_HUMAN	PYM1	Partner of Y14 and mago			0	0	0	0	0	0	1	0	0	0	0	0	5.5523532E7	8.335912E7	4.7034512E7	4.37317E7	0	0	0	0	5.5523532E7	8.335912E7	4.7034512E7	4.37317E7	unmatched	unmatched	unmatched	unmatched	MBR	MBR	MS/MS	MBR
AAPTPGR	R	A	790	796	7	2	sp|A1X283|SPD2B_HUMAN	A1X283	SPD2B_HUMAN	SH3PXD2B	SH3 and PX domain-containing protein 2B			1	0	1	1	1	0	0	0	8.2800536E7	6.4434064E7	1.21723816E8	9.3188632E7	0	0	0	0	8.2800536E7	6.4434064E7	1.21723816E8	9.3188632E7	0	0	0	0	MS/MS	MBR	MS/MS	MS/MS	MS/MS	unmatched	unmatched	unmatched
AAPTSAPPSK	R	S	45	54	10	2	sp|Q13123|RED_HUMAN	Q13123	RED_HUMAN	IK	Protein Red			1	0	1	1	1	1	1	1	9.9199904E7	0	7.1603192E7	7.7751808E7	1.25435952E8	1.67137584E8	1.09919608E8	9.5077976E7	9.9199904E7	0	7.1603192E7	7.7751808E7	1.25435952E8	1.67137584E8	1.09919608E8	9.5077976E7	MS/MS	unmatched	MS/MS	MS/MS	MS/MS	MS/MS	MS/MS	MS/MS
AAPVDLELKK	M	A	2	11	10	2	sp|O60925|PFD1_HUMAN	O60925	PFD1_HUMAN	PFDN1	Prefoldin subunit 1			0	0	0	0	1	1	0	0	0	0	0	0	2.6818334E7	5.0437332E7	2.218866E7	0	0	0	0	0	2.6818334E7	5.0437332E7	2.218866E7	0	unmatched	unmatched	unmatched	unmatched	MS/MS	MS/MS	MBR	unmatched
AAPVLLR	M	V	2	8	7	2	sp|Q8N0U8|VKORL_HUMAN	Q8N0U8	VKORL_HUMAN	VKORC1L1	Vitamin K epoxide reductase complex subunit 1-like protein 1			1	0	0	1	1	1	1	0	6.6069264E7	0	2.6519434E7	4.8213992E7	5.3756936E7	5.973758E7	3.2746688E7	0	6.6069264E7	0	2.6519434E7	4.8213992E7	5.3756936E7	5.973758E7	3.2746688E7	0	MS/MS	unmatched	MBR	MS/MS	MS/MS	MS/MS	MS/MS	unmatched
AAPVPVVVSSADADAARPLR	R	G	1308	1327	20	3	sp|Q96Q04|LMTK3_HUMAN	Q96Q04	LMTK3_HUMAN	LMTK3	Serine/threonine-protein kinase LMTK3			0	1	0	0	0	0	0	0	0	2.657336E7	0	0	0	0	0	0	0	0	0	0	0	0	0	0	unmatched	MS/MS	unmatched	unmatched	unmatched	unmatched	unmatched	unmatched
AAPVSGPR	K	L	128	135	8	2	sp|Q96GA3|LTV1_HUMAN	Q96GA3	LTV1_HUMAN	LTV1	Protein LTV1 homolog			0	0	0	0	0	0	0	1	0	0	0	0	0	0	0	0	0	0	0	0	0	0	0	0	unmatched	unmatched	unmatched	unmatched	unmatched	unmatched	unmatched	MS/MS
AAPVTGGMGAVLMR	R	K	2301	2314	14	2	sp|P18583|SON_HUMAN	P18583	SON_HUMAN	SON	Protein SON			1	0	0	0	1	1	0	0	2.8811924E7	1.1952078E7	0	2.7180546E7	5.2620772E7	5.405254E7	0	0	2.8811924E7	1.1952078E7	0	2.7180546E7	5.2620772E7	5.405254E7	0	0	MS/MS	MBR	unmatched	MBR	MS/MS	MS/MS	unmatched	unmatched
AAQALAK	K	L	708	714	7	2	sp|Q9H3U1|UN45A_HUMAN	Q9H3U1	UN45A_HUMAN	UNC45A	Protein unc-45 homolog A			0	0	0	0	1	0	0	0	0	0	0	0	0	0	0	0	0	0	0	0	0	0	0	0	unmatched	unmatched	unmatched	unmatched	MS/MS	unmatched	unmatched	unmatched
AAQANVR	K	I	39	45	7	2	sp|Q96HC4|PDLI5_HUMAN	Q96HC4	PDLI5_HUMAN	PDLIM5	PDZ and LIM domain protein 5			3	0	0	1	0	2	1	1	9.0651504E7	8.1861296E7	8.929524E7	9.8112624E7	1.03437728E8	8.996856E7	7.7117192E7	8.4932144E7	9.0651504E7	8.1861296E7	8.929524E7	9.8112624E7	1.03437728E8	8.996856E7	7.7117192E7	8.4932144E7	MS/MS	MBR	MBR	MS/MS	MBR	MS/MS	MS/MS	MS/MS
AAQAPDGASEPR	R	A	80	91	12	2	sp|P11274|BCR_HUMAN	P11274	BCR_HUMAN	BCR	Breakpoint cluster region protein			2	1	2	2	2	3	2	2	9.0658536E7	2.8652314E7	6.5153552E7	6.9996864E7	1.02059984E8	1.0698844E8	5.7975556E7	7.9843336E7	9.0658536E7	2.8652314E7	6.5153552E7	6.9996864E7	1.02059984E8	1.0698844E8	5.7975556E7	7.9843336E7	MS/MS	MS/MS	MS/MS	MS/MS	MS/MS	MS/MS	MS/MS	MS/MS
AAQAPSSFQLLYDLK	R	L	805	819	15	2	sp|P11586|C1TC_HUMAN	P11586	C1TC_HUMAN	MTHFD1	C-1-tetrahydrofolate synthase, cytoplasmic			0	0	0	0	2	1	0	0	0	0	0	2.4987678E7	4.6063184E7	4.4136324E7	0	0	0	0	0	2.4987678E7	4.6063184E7	4.4136324E7	0	0	unmatched	unmatched	unmatched	MBR	MS/MS	MS/MS	unmatched	unmatched
AAQASDLEK	K	I	278	286	9	2	sp|P37837|TALDO_HUMAN	P37837	TALDO_HUMAN	TALDO1	Transaldolase			1	1	1	1	0	1	0	1	5.13618528E8	2.267244E8	3.1334384E8	4.48332352E8	6.1879795E8	7.163705E8	4.570616E8	3.14366208E8	5.13618528E8	2.267244E8	3.1334384E8	4.48332352E8	6.1879795E8	7.163705E8	4.570616E8	3.14366208E8	MS/MS	MS/MS	MS/MS	MS/MS	MBR	MS/MS	MBR	MS/MS
AAQDFFSTCR	R	S	51	60	10	2	sp|P06132|DCUP_HUMAN	P06132	DCUP_HUMAN	UROD	Uroporphyrinogen decarboxylase			2	2	2	2	2	1	2	2	1.4788456E8	1.89432E8	1.648752E8	1.744252E8	1.72995648E8	1.49181328E8	1.4285352E8	1.63547392E8	1.4788456E8	1.89432E8	1.648752E8	1.744252E8	1.72995648E8	1.49181328E8	1.4285352E8	1.63547392E8	MS/MS	MS/MS	MS/MS	MS/MS	MS/MS	MS/MS	MS/MS	MS/MS
AAQDLCEEALR	R	H	693	703	11	2	sp|O94906|PRP6_HUMAN	O94906	PRP6_HUMAN	PRPF6	Pre-mRNA-processing factor 6			1	0	0	1	1	2	1	1	6.1917224E7	0	0	5.2099196E7	6.1194608E7	7.1407192E7	4.3022204E7	3.3575148E7	6.1917224E7	0	0	5.2099196E7	6.1194608E7	7.1407192E7	4.3022204E7	3.3575148E7	MS/MS	unmatched	unmatched	MS/MS	MS/MS	MS/MS	MS/MS	MS/MS
AAQDRDQIYR	R	R	252	261	10	2,3	sp|P62995|TRA2B_HUMAN	P62995	TRA2B_HUMAN	TRA2B	Transformer-2 protein homolog beta			3	3	5	5	2	1	2	3	1.60689818E9	2.05988045E9	2.00270272E9	1.8838528E9	1.98466202E9	1.9337216E9	1.94849728E9	6.2399213E8	1.38048525E9	1.71418214E9	1.70018355E9	1.5539593E9	1.7268864E9	1.64547648E9	1.62209344E9	2.95430752E8	MS/MS	MS/MS	MS/MS	MS/MS	MS/MS	MS/MS	MS/MS	MS/MS
AAQEEYVK	K	R	323	330	8	2	sp|P04075|ALDOA_HUMAN	P04075	ALDOA_HUMAN	ALDOA	Fructose-bisphosphate aldolase A		sp|P00883|ALDOA_RABIT	0	1	3	1	1	2	3	3	7.9929709E8	3.62363072E8	4.71055936E8	6.5622285E8	8.0987194E8	1.3286167E9	6.8197702E8	5.32800864E8	7.9929709E8	3.62363072E8	4.71055936E8	6.5622285E8	8.0987194E8	1.3286167E9	6.8197702E8	5.32800864E8	MBR	MS/MS	MS/MS	MS/MS	MS/MS	MS/MS	MS/MS	MS/MS
AAQEEYVKR	K	A	323	331	9	2,3	sp|P04075|ALDOA_HUMAN	P04075	ALDOA_HUMAN	ALDOA	Fructose-bisphosphate aldolase A		sp|P00883|ALDOA_RABIT	1	3	1	0	1	0	1	2	4.3387916E7	1.7140512E8	0	8.6185152E7	1.62978688E8	1.46039712E8	1.65716832E8	3.01301632E8	4.3387916E7	1.29232072E8	0	8.6185152E7	1.25789776E8	1.11156928E8	1.2674212E8	2.36620416E8	MS/MS	MS/MS	MS/MS	MBR	MS/MS	MBR	MS/MS	MS/MS
AAQELQEGQR	K	C	360	369	10	2	sp|P0DN79|CBSL_HUMAN	P0DN79	CBSL_HUMAN	CBSL	Cystathionine beta-synthase-like protein	CBS	sp|P35520|CBS_HUMAN	0	2	1	1	1	0	0	0	0	3.205594E7	6.2128512E7	5.6308496E7	4.955764E7	3.6380004E7	0	0	0	3.205594E7	6.2128512E7	5.6308496E7	4.955764E7	3.6380004E7	0	0	unmatched	MS/MS	MS/MS	MS/MS	MS/MS	MBR	unmatched	unmatched
AAQGEPQVQFK	M	L	2	12	11	2	sp|P62826|RAN_HUMAN	P62826	RAN_HUMAN	RAN	GTP-binding nuclear protein Ran			2	0	1	0	0	0	0	0	0	0	0	0	0	0	0	0	0	0	0	0	0	0	0	0	MS/MS	unmatched	MS/MS	unmatched	unmatched	unmatched	unmatched	unmatched
AAQHGVCSVLK	K	G	255	265	11	3	sp|Q5JTH9|RRP12_HUMAN	Q5JTH9	RRP12_HUMAN	RRP12	RRP12-like protein			0	1	0	1	0	0	0	0	0	4.0297512E7	0	3.3113554E7	0	0	0	0	0	4.0297512E7	0	3.3113554E7	0	0	0	0	unmatched	MS/MS	unmatched	MS/MS	unmatched	unmatched	unmatched	unmatched
AAQLAIR	R	V	115	121	7	2	sp|P62910|RL32_HUMAN	P62910	RL32_HUMAN	RPL32	60S ribosomal protein L32			1	1	1	1	0	1	1	1	6.6565222E8	4.24540352E8	5.03352128E8	6.9005382E8	7.9728864E8	8.4735008E8	6.3523091E8	6.2451629E8	6.6565222E8	4.24540352E8	5.03352128E8	6.9005382E8	7.9728864E8	8.4735008E8	6.3523091E8	6.2451629E8	MS/MS	MS/MS	MS/MS	MS/MS	MBR	MS/MS	MS/MS	MS/MS
AAQLATEIADIK	K	S	165	176	12	2	sp|Q15075|EEA1_HUMAN	Q15075	EEA1_HUMAN	EEA1	Early endosome antigen 1			2	1	0	1	1	4	1	0	5.3017732E7	1.566086E7	0	4.9141504E7	4.57995E7	5.2329368E7	3.014157E7	0	5.3017732E7	1.566086E7	0	4.9141504E7	4.57995E7	5.2329368E7	3.014157E7	0	MS/MS	MS/MS	unmatched	MS/MS	MS/MS	MS/MS	MS/MS	unmatched
AAQLCGAGMAAVVDK	R	I	830	844	15	2	sp|P19367|HXK1_HUMAN	P19367	HXK1_HUMAN	HK1	Hexokinase-1			0	1	0	0	0	1	0	1	0	1.49344496E8	0	0	0	1.4849144E8	0	6.0505412E7	0	1.49344496E8	0	0	0	1.4849144E8	0	6.0505412E7	unmatched	MS/MS	unmatched	unmatched	unmatched	MS/MS	unmatched	MS/MS
AAQLGFK	K	T	60	66	7	2	sp|P09622|DLDH_HUMAN	P09622	DLDH_HUMAN	DLD	Dihydrolipoyl dehydrogenase, mitochondrial			1	1	1	1	1	1	1	1	0	0	0	0	9.9125576E7	8.6122024E7	7.6592008E7	6.3603064E7	0	0	0	0	9.9125576E7	8.6122024E7	7.6592008E7	6.3603064E7	MS/MS	MS/MS	MS/MS	MS/MS	MS/MS	MS/MS	MS/MS	MS/MS
AAQLQEALLHCGR	R	F	5384	5396	13	3	sp|Q03001|DYST_HUMAN	Q03001	DYST_HUMAN	DST	Dystonin			1	1	1	0	0	0	0	0	4.4086988E7	4.1150428E7	4.0136932E7	0	0	0	0	0	4.4086988E7	4.1150428E7	4.0136932E7	0	0	0	0	0	MS/MS	MS/MS	MS/MS	unmatched	unmatched	unmatched	unmatched	unmatched
AAQLQHSEK	R	M	278	286	9	2,3	sp|Q16204|CCDC6_HUMAN	Q16204	CCDC6_HUMAN	CCDC6	Coiled-coil domain-containing protein 6			1	4	2	2	2	2	3	1	5.3210224E7	3.876718E7	4.4419988E7	4.0622448E7	0	4.3550728E7	8.7896976E7	6.2580316E7	5.3210224E7	3.876718E7	4.4419988E7	4.0622448E7	0	4.3550728E7	4.479256E7	6.2580316E7	MS/MS	MS/MS	MS/MS	MS/MS	MS/MS	MS/MS	MS/MS	MS/MS
AAQMHSGYQR	R	R	658	667	10	2,3	sp|Q96PK6|RBM14_HUMAN	Q96PK6	RBM14_HUMAN	RBM14	RNA-binding protein 14			3	5	2	2	2	3	3	5	2.00880896E8	2.24619168E8	1.86999104E8	1.93637968E8	1.42214672E8	1.12900424E8	1.22128E8	1.62866592E8	1.33819568E8	1.68190128E8	1.44826272E8	1.50163776E8	1.42214672E8	1.12900424E8	9.6198608E7	1.48775856E8	MS/MS	MS/MS	MS/MS	MS/MS	MS/MS	MS/MS	MS/MS	MS/MS
AAQNISK	R	T	256	262	7	2	sp|Q99623|PHB2_HUMAN	Q99623	PHB2_HUMAN	PHB2	Prohibitin-2			1	0	1	0	1	0	1	1	0	0	0	0	0	1.11405344E8	9.4595424E7	9.351624E7	0	0	0	0	0	1.11405344E8	9.4595424E7	9.351624E7	MS/MS	unmatched	MS/MS	unmatched	MS/MS	MBR	MS/MS	MS/MS
AAQPPAQPCQLCGR	R	S	85	98	14	2	sp|Q96B54|ZN428_HUMAN	Q96B54	ZN428_HUMAN	ZNF428	Zinc finger protein 428			0	0	0	0	0	1	0	0	0	0	0	0	0	0	0	0	0	0	0	0	0	0	0	0	unmatched	unmatched	unmatched	unmatched	unmatched	MS/MS	unmatched	unmatched
AAQQFSK	K	L	638	644	7	2	sp|Q92614|MY18A_HUMAN	Q92614	MY18A_HUMAN	MYO18A	Unconventional myosin-XVIIIa			0	0	0	2	2	0	1	0	0	0	0	4.4401836E7	5.3061896E7	0	4.547614E7	0	0	0	0	4.4401836E7	5.3061896E7	0	4.547614E7	0	unmatched	unmatched	unmatched	MS/MS	MS/MS	unmatched	MS/MS	unmatched
AAQQQEEQEEKEEEDDEQTLHR	K	A	296	317	22	4	sp|P78318|IGBP1_HUMAN	P78318	IGBP1_HUMAN	IGBP1	Immunoglobulin-binding protein 1			0	0	1	0	0	0	0	0	0	0	9.9037944E7	9.1027824E7	0	0	0	0	0	0	9.9037944E7	9.1027824E7	0	0	0	0	unmatched	unmatched	MS/MS	MBR	unmatched	unmatched	unmatched	unmatched
AAQSLLNK	R	L	57	64	8	2	sp|Q9UMR2|DD19B_HUMAN	Q9UMR2	DD19B_HUMAN	DDX19B	ATP-dependent RNA helicase DDX19B	DDX19A	sp|Q9NUU7|DD19A_HUMAN	1	1	1	0	1	0	0	0	2.02341888E8	1.31125648E8	1.55835184E8	2.15490448E8	2.62583984E8	2.6509528E8	2.11840048E8	2.08607776E8	2.02341888E8	1.31125648E8	1.55835184E8	2.15490448E8	2.62583984E8	2.6509528E8	2.11840048E8	2.08607776E8	MS/MS	MS/MS	MS/MS	MBR	MS/MS	MBR	MBR	MBR
AAQSTAMNR	R	H	447	455	9	2	sp|P46459|NSF_HUMAN	P46459	NSF_HUMAN	NSF	Vesicle-fusing ATPase			0	0	0	0	0	0	1	1	0	6.863592E7	7.398508E7	9.2281976E7	8.3617032E7	6.3413976E7	5.6012948E7	7.0481528E7	0	6.863592E7	7.398508E7	9.2281976E7	8.3617032E7	6.3413976E7	5.6012948E7	7.0481528E7	unmatched	MBR	MBR	MBR	MBR	MBR	MS/MS	MS/MS
AAQVAQDEEIAR	R	L	196	207	12	2	sp|Q8IVM0|CCD50_HUMAN	Q8IVM0	CCD50_HUMAN	CCDC50	Coiled-coil domain-containing protein 50			1	0	0	0	1	1	0	0	0	0	0	0	5.3689916E7	7.9787392E7	4.4748476E7	0	0	0	0	0	5.3689916E7	7.9787392E7	4.4748476E7	0	MS/MS	unmatched	unmatched	unmatched	MS/MS	MS/MS	MBR	unmatched
AAQVMGPPDR	R	C	300	309	10	2	sp|Q96I24|FUBP3_HUMAN	Q96I24	FUBP3_HUMAN	FUBP3	Far upstream element-binding protein 3			1	1	1	1	2	1	1	1	9.2237304E7	5.4724212E7	7.6504824E7	7.4603872E7	8.6511712E7	7.9095536E7	8.7381864E7	1.1019268E8	9.2237304E7	5.4724212E7	7.6504824E7	7.4603872E7	8.6511712E7	7.9095536E7	8.7381864E7	1.1019268E8	MS/MS	MS/MS	MS/MS	MS/MS	MS/MS	MS/MS	MS/MS	MS/MS
AAQYACSLLGHALQR	R	H	20	34	15	3	sp|O96011|PX11B_HUMAN	O96011	PX11B_HUMAN	PEX11B	Peroxisomal membrane protein 11B			0	0	0	1	1	0	0	1	0	0	0	0	0	0	0	0	0	0	0	0	0	0	0	0	unmatched	unmatched	unmatched	MS/MS	MS/MS	unmatched	unmatched	MS/MS
AAQYLLHSPELGASEAAAPR	R	D	77	96	20	3	sp|Q92858|ATOH1_HUMAN	Q92858	ATOH1_HUMAN	ATOH1	Protein atonal homolog 1			0	2	2	0	0	0	0	0	4.0509248E7	5.37915E7	5.673474E7	4.821836E7	3.685414E7	2.822071E7	0	2.5867808E7	4.0509248E7	5.37915E7	5.673474E7	4.821836E7	3.685414E7	2.822071E7	0	2.5867808E7	MBR	MS/MS	MS/MS	MBR	MBR	MBR	unmatched	MBR
AAREPEEPSQDAPR	R	D	244	257	14	3	sp|Q8N7J2|AMER2_HUMAN	Q8N7J2	AMER2_HUMAN	AMER2	APC membrane recruitment protein 2			0	0	0	1	0	0	0	0	3.1632698E7	3.6672452E7	3.7678772E7	3.420122E7	0	0	0	0	3.1632698E7	3.6672452E7	3.7678772E7	3.420122E7	0	0	0	0	MBR	MBR	MBR	MS/MS	unmatched	unmatched	unmatched	unmatched
AARPEIADR	K	A	409	417	9	3	sp|Q96GM8|TOE1_HUMAN	Q96GM8	TOE1_HUMAN	TOE1	Target of EGR1 protein 1			0	0	0	0	1	1	1	2	0	0	0	0	4.5710504E7	0	4.8992176E7	4.7780616E7	0	0	0	0	4.5710504E7	0	4.8992176E7	4.7780616E7	unmatched	unmatched	unmatched	unmatched	MS/MS	MS/MS	MS/MS	MS/MS
AASAAAASAAAASAASGSPGPGEGSAGGEK	M	R	2	31	30	3	sp|Q13263|TIF1B_HUMAN	Q13263	TIF1B_HUMAN	TRIM28	Transcription intermediary factor 1-beta			1	1	1	1	1	1	1	1	9.679456E7	1.41902528E8	1.60408544E8	1.42538688E8	1.54240288E8	1.51588128E8	1.53741936E8	1.84286E8	9.679456E7	1.41902528E8	1.60408544E8	1.42538688E8	1.54240288E8	1.51588128E8	1.53741936E8	1.84286E8	MS/MS	MS/MS	MS/MS	MS/MS	MS/MS	MS/MS	MS/MS	MS/MS
AASAAFQENVGR	R	Q	509	520	12	2	sp|Q9BTW9|TBCD_HUMAN	Q9BTW9	TBCD_HUMAN	TBCD	Tubulin-specific chaperone D			1	1	1	0	0	1	3	2	1.950048E8	0	2.19752432E8	0	0	2.10224192E8	2.11516512E8	2.25988016E8	1.950048E8	0	2.19752432E8	0	0	2.10224192E8	2.11516512E8	2.25988016E8	MS/MS	MS/MS	MS/MS	unmatched	unmatched	MS/MS	MS/MS	MS/MS
AASAAPASGAR	R	R	513	523	11	2	sp|Q5JWF2|GNAS1_HUMAN	Q5JWF2	GNAS1_HUMAN	GNAS	Guanine nucleotide-binding protein G(s) subunit alpha isoforms XLas			0	0	1	1	0	0	0	0	1.1002735E7	1.2414633E7	1.2213613E7	1.428076E7	0	0	0	0	1.1002735E7	1.2414633E7	1.2213613E7	1.428076E7	0	0	0	0	MBR	MBR	MS/MS	MS/MS	unmatched	unmatched	unmatched	unmatched
AASADSTTEGTPADGFTVLSTK	K	S	168	189	22	2,3	sp|O75367|H2AY_HUMAN	O75367	H2AY_HUMAN	H2AFY	Core histone macro-H2A.1			3	3	2	3	2	5	2	2	7.2407021E8	3.80062656E8	4.89856736E8	7.6029638E8	9.5679002E8	1.01636256E9	7.1016333E8	6.1175878E8	3.98743616E8	2.20019712E8	2.80524864E8	4.40834816E8	5.5251424E8	5.8315782E8	4.10159616E8	3.54427488E8	MS/MS	MS/MS	MS/MS	MS/MS	MS/MS	MS/MS	MS/MS	MS/MS
AASAFFTYVSLSQEGR	R	S	325	340	16	2	sp|O00154|BACH_HUMAN	O00154	BACH_HUMAN	ACOT7	Cytosolic acyl coenzyme A thioester hydrolase			0	1	1	0	1	0	0	0	0	0	0	2.33180672E8	1.60068096E8	1.28599344E8	1.644684E8	0	0	0	0	2.33180672E8	1.60068096E8	1.28599344E8	1.644684E8	0	unmatched	MS/MS	MS/MS	MBR	MS/MS	MBR	MBR	unmatched
AASAGQEPLHNEELAGAGR	R	V	28	46	19	3	sp|Q96HY6|DDRGK_HUMAN	Q96HY6	DDRGK_HUMAN	DDRGK1	DDRGK domain-containing protein 1			1	1	1	1	1	1	1	1	1.62145856E8	1.893084E8	1.76250608E8	1.91234784E8	1.55453664E8	1.4964464E8	1.48640352E8	1.9269488E8	1.62145856E8	1.893084E8	1.76250608E8	1.91234784E8	1.55453664E8	1.4964464E8	1.48640352E8	1.9269488E8	MS/MS	MS/MS	MS/MS	MS/MS	MS/MS	MS/MS	MS/MS	MS/MS
AASAHAIGTVK	R	C	362	372	11	2,3	sp|P31323|KAP3_HUMAN	P31323	KAP3_HUMAN	PRKAR2B	cAMP-dependent protein kinase type II-beta regulatory subunit			3	2	2	2	1	1	2	1	2.9012992E8	3.151248E8	3.07902848E8	2.01443472E8	2.36298128E8	2.46303312E8	2.34753776E8	1.67940192E8	2.07419536E8	2.24930848E8	2.20059952E8	2.01443472E8	1.68599488E8	1.68036624E8	2.34753776E8	1.67940192E8	MS/MS	MS/MS	MS/MS	MS/MS	MS/MS	MS/MS	MS/MS	MS/MS
AASAIYSGYIFDYDYYRDDFYDR	R	L	104	126	23	3	sp|Q9UKM9|RALY_HUMAN	Q9UKM9	RALY_HUMAN	RALY	RNA-binding protein Raly			1	1	1	1	1	1	0	0	4.5345716E7	5.8804428E7	5.1867344E7	6.9282912E7	4.4340764E7	4.9102652E7	0	0	4.5345716E7	5.8804428E7	5.1867344E7	6.9282912E7	4.4340764E7	4.9102652E7	0	0	MS/MS	MS/MS	MS/MS	MS/MS	MS/MS	MS/MS	unmatched	unmatched
AASAYAVGDVK	R	C	348	358	11	2	sp|P13861|KAP2_HUMAN	P13861	KAP2_HUMAN	PRKAR2A	cAMP-dependent protein kinase type II-alpha regulatory subunit			2	0	1	2	0	0	0	0	1.74447024E8	0	1.60091744E8	1.70305776E8	0	0	0	0	1.74447024E8	0	1.60091744E8	1.70305776E8	0	0	0	0	MS/MS	unmatched	MS/MS	MS/MS	unmatched	unmatched	unmatched	unmatched
AASCVLLHTGQK	M	M	2	13	12	2	sp|P14550|AK1A1_HUMAN	P14550	AK1A1_HUMAN	AKR1A1	Alcohol dehydrogenase [NADP(+)]			1	1	1	1	2	3	2	1	5.8171955E8	2.54613312E8	3.11231872E8	4.77118048E8	6.7709837E8	7.7260717E8	4.87453792E8	3.54134112E8	5.8171955E8	2.54613312E8	3.11231872E8	4.77118048E8	6.7709837E8	7.7260717E8	4.87453792E8	3.54134112E8	MS/MS	MS/MS	MS/MS	MS/MS	MS/MS	MS/MS	MS/MS	MS/MS
AASDELSK	K	T	785	792	8	2	sp|P18206|VINC_HUMAN	P18206	VINC_HUMAN	VCL	Vinculin			0	0	0	0	0	1	1	0	0	0	0	0	0	2.18621568E8	1.34566128E8	0	0	0	0	0	0	2.18621568E8	1.34566128E8	0	unmatched	unmatched	unmatched	unmatched	unmatched	MS/MS	MS/MS	unmatched
AASDIAMTELPPTHPIR	K	L	154	170	17	2,3,4	sp|P62258|1433E_HUMAN	P62258	1433E_HUMAN	YWHAE	14-3-3 protein epsilon			8	7	7	6	8	7	9	6	7.8122988E9	6.9076695E9	8.0337649E9	2.43705344E9	5.5609452E9	5.6526408E9	7.2741018E9	1.88513011E9	4.29496346E9	3.21256448E9	3.64442419E9	4.06870963E9	3.10852429E9	3.20739072E9	4.1796777E9	2.99776973E9	MS/MS	MS/MS	MS/MS	MS/MS	MS/MS	MS/MS	MS/MS	MS/MS
AASDIWKPVLSIDTEPR	K	K	510	526	17	3	sp|Q96JM3|CHAP1_HUMAN	Q96JM3	CHAP1_HUMAN	CHAMP1	Chromosome alignment-maintaining phosphoprotein 1			1	3	2	0	0	0	0	0	1.75875552E8	1.57677824E8	0	0	0	0	0	0	1.75875552E8	1.57677824E8	0	0	0	0	0	0	MS/MS	MS/MS	MS/MS	unmatched	unmatched	unmatched	unmatched	unmatched
AASDLMSYCEQHAR	K	N	31	44	14	3	sp|O60262|GBG7_HUMAN	O60262	GBG7_HUMAN	GNG7	Guanine nucleotide-binding protein G(I)/G(S)/G(O) subunit gamma-7			0	0	1	1	0	0	0	0	5.8992192E7	6.2710808E7	6.7871432E7	6.5500732E7	0	0	0	0	5.8992192E7	6.2710808E7	6.7871432E7	6.5500732E7	0	0	0	0	MBR	MBR	MS/MS	MS/MS	unmatched	unmatched	unmatched	unmatched
AASFQAER	R	K	664	671	8	2	sp|O94953|KDM4B_HUMAN	O94953	KDM4B_HUMAN	KDM4B	Lysine-specific demethylase 4B			0	0	0	0	0	0	0	1	0	0	0	0	0	0	0	1.2685196E7	0	0	0	0	0	0	0	0	unmatched	unmatched	unmatched	unmatched	unmatched	unmatched	unmatched	MS/MS
AASGALR	K	N	729	735	7	2	sp|O60716|CTND1_HUMAN	O60716	CTND1_HUMAN	CTNND1	Catenin delta-1			1	0	2	0	0	0	0	1	2.38985664E8	5.1026852E7	3.02525056E8	1.90758448E8	2.02460528E8	1.99894106E9	2.00610816E8	2.94528896E8	2.38985664E8	5.1026852E7	3.02525056E8	1.90758448E8	2.02460528E8	1.99894106E9	2.00610816E8	2.94528896E8	MS/MS	MBR	MS/MS	MBR	MBR	MBR	MBR	MS/MS
AASGEIK	K	I	186	192	7	2	sp|Q13907|IDI1_HUMAN	Q13907	IDI1_HUMAN	IDI1	Isopentenyl-diphosphate Delta-isomerase 1			3	3	0	1	2	2	1	3	6.6336472E7	1.68055392E8	2.19183888E8	2.73513984E8	4.24207584E8	2.73117088E8	3.02988288E8	3.61384128E8	6.6336472E7	1.68055392E8	2.19183888E8	2.73513984E8	4.24207584E8	2.73117088E8	3.02988288E8	3.61384128E8	MS/MS	MS/MS	MBR	MS/MS	MS/MS	MS/MS	MS/MS	MS/MS
AASGLLSIGLCK	K	G	112	123	12	2	sp|Q96CM8|ACSF2_HUMAN	Q96CM8	ACSF2_HUMAN	ACSF2	Acyl-CoA synthetase family member 2, mitochondrial			0	1	0	1	0	0	0	0	0	0	0	0	0	0	0	0	0	0	0	0	0	0	0	0	unmatched	MS/MS	unmatched	MS/MS	unmatched	unmatched	unmatched	unmatched
AASGYPVK	R	V	1223	1230	8	2	sp|P26640|SYVC_HUMAN	P26640	SYVC_HUMAN	VARS	Valine--tRNA ligase			0	0	0	0	0	1	0	0	8.9595336E7	0	0	7.3865616E7	7.8454096E7	1.14982824E8	5.931076E7	4.4905948E7	8.9595336E7	0	0	7.3865616E7	7.8454096E7	1.14982824E8	5.931076E7	4.4905948E7	MBR	unmatched	unmatched	MBR	MBR	MS/MS	MBR	MBR
AASHEQAAAALK	R	N	522	533	12	2,3	sp|Q12959|DLG1_HUMAN	Q12959	DLG1_HUMAN	DLG1	Disks large homolog 1			1	1	1	1	2	1	1	2	4.7773948E7	7.1711912E7	1.21186616E8	0	2.807322E7	0	6.6343544E7	2.290207E7	4.7773948E7	7.1711912E7	1.21186616E8	0	2.807322E7	0	6.6343544E7	2.290207E7	MS/MS	MS/MS	MS/MS	MS/MS	MS/MS	MS/MS	MS/MS	MS/MS
AASIFGGAK	R	P	357	365	9	2	sp|P23588|IF4B_HUMAN	P23588	IF4B_HUMAN	EIF4B	Eukaryotic translation initiation factor 4B			0	0	1	0	0	0	1	1	3.46407072E8	2.08004864E8	2.84078784E8	2.95161664E8	3.17712416E8	3.38400864E8	3.57197152E8	2.59614624E8	3.46407072E8	2.08004864E8	2.84078784E8	2.95161664E8	3.17712416E8	3.38400864E8	3.57197152E8	2.59614624E8	MBR	MBR	MS/MS	MBR	MBR	MBR	MS/MS	MS/MS
AASIFGGAKPVDTAAR	R	E	357	372	16	2,3	sp|P23588|IF4B_HUMAN	P23588	IF4B_HUMAN	EIF4B	Eukaryotic translation initiation factor 4B			2	2	1	3	2	2	2	3	1.5696448E8	2.82026944E8	1.99466528E8	1.77402976E8	2.43468032E8	1.60696848E8	1.50839888E8	3.46747232E8	1.5696448E8	2.82026944E8	1.99466528E8	1.40641808E8	2.37668736E8	1.60696848E8	1.50839888E8	3.42484032E8	MS/MS	MS/MS	MS/MS	MS/MS	MS/MS	MS/MS	MS/MS	MS/MS
AASITSEVFNK	K	F	186	196	11	2	sp|Q9Y5B9|SP16H_HUMAN	Q9Y5B9	SP16H_HUMAN	SUPT16H	FACT complex subunit SPT16			1	1	1	1	1	0	1	1	3.51660064E8	2.26278016E8	2.90465856E8	3.54261024E8	5.00244832E8	0	3.930976E8	3.8480336E8	3.51660064E8	2.26278016E8	2.90465856E8	3.54261024E8	5.00244832E8	0	3.930976E8	3.8480336E8	MS/MS	MS/MS	MS/MS	MS/MS	MS/MS	unmatched	MS/MS	MS/MS
AASIYSSWAEEQR	R	H	1509	1521	13	2	sp|Q92538|GBF1_HUMAN	Q92538	GBF1_HUMAN	GBF1	Golgi-specific brefeldin A-resistance guanine nucleotide exchange factor 1			0	0	0	0	0	0	0	1	0	0	0	0	0	0	0	0	0	0	0	0	0	0	0	0	unmatched	unmatched	unmatched	unmatched	unmatched	unmatched	unmatched	MS/MS
AASLDSVATSR	R	V	757	767	11	2	sp|Q9Y2J4|AMOL2_HUMAN	Q9Y2J4	AMOL2_HUMAN	AMOTL2	Angiomotin-like protein 2			0	1	1	1	0	0	0	1	0	0	0	0	0	0	0	0	0	0	0	0	0	0	0	0	unmatched	MS/MS	MS/MS	MS/MS	unmatched	unmatched	unmatched	MS/MS
AASLDTR	R	G	320	326	7	2	sp|Q8N350|CBARP_HUMAN	Q8N350	CBARP_HUMAN	CBARP	Voltage-dependent calcium channel beta subunit-associated regulatory protein			2	0	0	0	1	0	0	0	0	0	0	0	0	0	0	0	0	0	0	0	0	0	0	0	MS/MS	unmatched	unmatched	unmatched	MS/MS	unmatched	unmatched	unmatched
AASLEYDYETIR	K	N	289	300	12	2	sp|Q96N66|MBOA7_HUMAN	Q96N66	MBOA7_HUMAN	MBOAT7	Lysophospholipid acyltransferase 7			1	1	1	2	1	1	1	1	1.3568448E8	7.9598152E7	0	1.30021104E8	1.9841512E8	2.59992416E8	0	0	1.3568448E8	7.9598152E7	0	1.30021104E8	1.9841512E8	2.59992416E8	0	0	MS/MS	MS/MS	MS/MS	MS/MS	MS/MS	MS/MS	MS/MS	MS/MS
AASLLLEILGLLCK	K	S	1372	1385	14	2,3	sp|Q04637|IF4G1_HUMAN	Q04637	IF4G1_HUMAN	EIF4G1	Eukaryotic translation initiation factor 4 gamma 1			2	2	1	2	2	2	2	2	1.7120496E7	4817535	4.89422e+06	1.4655577E7	1.7021976E7	2.7784272E7	1.8876096E7	7028137	1.0556296E7	3025038	4.89422e+06	9173881	1.0637923E7	1.752346E7	1.187047E7	4411495	MS/MS	MS/MS	MS/MS	MS/MS	MS/MS	MS/MS	MS/MS	MS/MS
AASLTEDR	K	D	1207	1214	8	2	sp|Q04637|IF4G1_HUMAN	Q04637	IF4G1_HUMAN	EIF4G1	Eukaryotic translation initiation factor 4 gamma 1			0	0	0	0	0	1	0	0	0	0	0	0	0	5.589364E7	0	0	0	0	0	0	0	0	0	0	unmatched	unmatched	unmatched	unmatched	unmatched	MS/MS	unmatched	unmatched
AASLTEDRDR	K	G	1207	1216	10	2,3	sp|Q04637|IF4G1_HUMAN	Q04637	IF4G1_HUMAN	EIF4G1	Eukaryotic translation initiation factor 4 gamma 1			2	2	2	2	2	2	1	2	2.02702816E8	2.371448E8	2.59216992E8	2.30054352E8	2.52387008E8	2.66800672E8	2.70020992E8	3.4031136E8	1.36668448E8	1.583864E8	1.75367504E8	1.4910312E8	1.72316304E8	1.76159904E8	1.76091792E8	2.27632416E8	MS/MS	MS/MS	MS/MS	MS/MS	MS/MS	MS/MS	MS/MS	MS/MS
AASNMALGK	R	F	103	111	9	2	sp|P53041|PPP5_HUMAN	P53041	PPP5_HUMAN	PPP5C	Serine/threonine-protein phosphatase 5			1	2	1	3	2	2	2	1	6.6240476E7	0	3.0983584E7	2.07499712E8	4.7108756E7	9.2471656E7	2.37589824E8	7.1939344E7	5.883576E7	0	2.7520072E7	2.52831552E8	4.1842684E7	4.750544E7	2.8949536E8	8.765572E7	MS/MS	MS/MS	MS/MS	MS/MS	MS/MS	MS/MS	MS/MS	MS/MS
AASPQDLAGGYTSSLACHR	R	A	277	295	19	3	sp|P51948|MAT1_HUMAN	P51948	MAT1_HUMAN	MNAT1	CDK-activating kinase assembly factor MAT1			0	0	0	0	1	0	0	0	0	0	0	0	4.649686E7	0	0	0	0	0	0	0	0	0	0	0	unmatched	unmatched	unmatched	unmatched	MS/MS	unmatched	unmatched	unmatched
AASPSPAR	K	R	754	761	8	2	sp|Q9P1Y5|CAMP3_HUMAN	Q9P1Y5	CAMP3_HUMAN	CAMSAP3	Calmodulin-regulated spectrin-associated protein 3			0	0	1	0	0	0	0	0	0	0	0	0	0	0	0	0	0	0	0	0	0	0	0	0	unmatched	unmatched	MS/MS	unmatched	unmatched	unmatched	unmatched	unmatched
AASPSPQSVR	K	R	736	745	10	2	sp|Q8IYB3|SRRM1_HUMAN	Q8IYB3	SRRM1_HUMAN	SRRM1	Serine/arginine repetitive matrix protein 1			0	0	0	0	0	0	0	1	0	0	0	0	2.3113056E7	0	0	4.43174E7	0	0	0	0	2.3113056E7	0	0	4.43174E7	unmatched	unmatched	unmatched	unmatched	MBR	unmatched	unmatched	MS/MS
AASQPGELK	K	D	165	173	9	2	sp|P16870|CBPE_HUMAN	P16870	CBPE_HUMAN	CPE	Carboxypeptidase E			0	0	0	0	0	1	0	0	0	0	0	0	0	0	0	0	0	0	0	0	0	0	0	0	unmatched	unmatched	unmatched	unmatched	unmatched	MS/MS	unmatched	unmatched
AASQPPNSSEAGR	R	K	311	323	13	2	sp|Q9UI08|EVL_HUMAN	Q9UI08	EVL_HUMAN	EVL	Ena/VASP-like protein			1	1	2	1	1	1	1	1	6.9688872E7	4.359074E7	6.777272E7	7.1196712E7	5.210768E7	6.777576E7	5.7264564E7	6.3942108E7	6.9688872E7	4.359074E7	6.777272E7	7.1196712E7	5.210768E7	6.777576E7	5.7264564E7	6.3942108E7	MS/MS	MS/MS	MS/MS	MS/MS	MS/MS	MS/MS	MS/MS	MS/MS
AASQPTSLAPEK	K	L	457	468	12	2	sp|Q96N66|MBOA7_HUMAN	Q96N66	MBOA7_HUMAN	MBOAT7	Lysophospholipid acyltransferase 7			0	0	0	1	2	0	0	0	0	0	0	1.87431872E8	1.55863696E8	0	4.5824992E7	0	0	0	0	1.87431872E8	1.55863696E8	0	4.5824992E7	0	unmatched	unmatched	unmatched	MS/MS	MS/MS	unmatched	MBR	unmatched
AASSELPADISK	K	P	258	269	12	2	sp|Q9C0C2|TB182_HUMAN	Q9C0C2	TB182_HUMAN	TNKS1BP1	182 kDa tankyrase-1-binding protein			1	0	0	0	1	0	0	0	1.69809936E8	0	0	0	6.4904064E7	3.57589536E8	5.4331356E7	0	1.69809936E8	0	0	0	6.4904064E7	3.57589536E8	5.4331356E7	0	MS/MS	unmatched	unmatched	unmatched	MS/MS	MBR	MBR	unmatched
AASSKPEEIK	K	M	472	481	10	2,3	sp|O60563|CCNT1_HUMAN	O60563	CCNT1_HUMAN	CCNT1	Cyclin-T1			2	2	2	2	0	0	0	1	2.64806E7	5.7117232E7	6.0888996E7	3.713244E7	3.8333568E7	2.712446E7	2.8652852E7	5.8496544E7	1.6730691E7	4.291766E7	4.5993268E7	2.7281346E7	2.890847E7	2.712446E7	2.8652852E7	4.4307444E7	MS/MS	MS/MS	MS/MS	MS/MS	MBR	MBR	MBR	MS/MS
AASSLNLSNGETESVK	R	T	798	813	16	2	sp|O95819|M4K4_HUMAN	O95819	M4K4_HUMAN	MAP4K4	Mitogen-activated protein kinase kinase kinase kinase 4			1	0	0	0	1	1	1	0	7.624356E7	0	4.124828E7	5.398332E7	6.7891232E7	8.0353368E7	5.6419764E7	5.0490388E7	7.624356E7	0	4.124828E7	5.398332E7	6.7891232E7	8.0353368E7	5.6419764E7	5.0490388E7	MS/MS	unmatched	MBR	MBR	MS/MS	MS/MS	MS/MS	MBR
AASSVPNLK	R	K	544	552	9	2	sp|Q66K74|MAP1S_HUMAN	Q66K74	MAP1S_HUMAN	MAP1S	Microtubule-associated protein 1S			1	1	1	1	1	1	1	1	1.12305416E8	4.6982108E7	6.892996E7	9.349536E7	1.00738112E8	1.17760688E8	8.0952752E7	5.8774604E7	1.12305416E8	4.6982108E7	6.892996E7	9.349536E7	1.00738112E8	1.17760688E8	8.0952752E7	5.8774604E7	MS/MS	MS/MS	MS/MS	MS/MS	MS/MS	MS/MS	MS/MS	MS/MS
AASTASHRPIK	M	G	2	12	11	3	sp|P41236|IPP2_HUMAN	P41236	IPP2_HUMAN	PPP1R2	Protein phosphatase inhibitor 2	PPP1R2P3	sp|Q6NXS1|IPP2M_HUMAN	0	0	1	0	0	0	0	0	0	0	3.2665896E7	0	0	0	0	0	0	0	0	0	0	0	0	0	unmatched	unmatched	MS/MS	unmatched	unmatched	unmatched	unmatched	unmatched
AASTDMAGLEESFRK	M	F	2	16	15	2	sp|Q9BW30|TPPP3_HUMAN	Q9BW30	TPPP3_HUMAN	TPPP3	Tubulin polymerization-promoting protein family member 3			2	1	2	2	2	2	2	0	2.00042192E8	1.47444304E8	1.72884368E8	2.40324544E8	3.2675104E8	4.47364096E8	2.11043216E8	1.50758848E8	2.00042192E8	1.47444304E8	1.72884368E8	1.93871776E8	2.70829312E8	3.70750688E8	2.11043216E8	1.50758848E8	MS/MS	MS/MS	MS/MS	MS/MS	MS/MS	MS/MS	MS/MS	MBR
AASTFNIR	R	F	551	558	8	2	sp|Q9BYH1|SE6L1_HUMAN	Q9BYH1	SE6L1_HUMAN	SEZ6L	Seizure 6-like protein			0	0	0	1	0	0	0	0	0	0	0	0	0	0	0	0	0	0	0	0	0	0	0	0	unmatched	unmatched	unmatched	MS/MS	unmatched	unmatched	unmatched	unmatched
AASVHTVGEDTEETPHR	K	W	449	465	17	3,4	sp|Q99575|POP1_HUMAN	Q99575	POP1_HUMAN	POP1	Ribonucleases P/MRP protein subunit POP1			1	2	1	1	2	2	0	2	1.4761176E8	2.118172E8	1.56918944E8	6.4302008E7	1.4601728E8	1.15601544E8	9.6913832E7	2.10412704E8	8.4365408E7	1.20866224E8	8.5078656E7	6.8682312E7	7.885672E7	6.2456292E7	1.0351568E8	1.18769816E8	MS/MS	MS/MS	MS/MS	MS/MS	MS/MS	MS/MS	MBR	MS/MS
AASVIAK	K	Y	42	48	7	2	sp|P06746|DPOLB_HUMAN	P06746	DPOLB_HUMAN	POLB	DNA polymerase beta			1	0	0	0	1	1	1	0	3.1443646E7	0	0	0	3.4523904E7	4.4957888E7	0	0	3.1443646E7	0	0	0	3.4523904E7	4.4957888E7	0	0	MS/MS	unmatched	unmatched	unmatched	MS/MS	MS/MS	MS/MS	unmatched
AASVPVK	K	G	726	732	7	2	sp|Q13428|TCOF_HUMAN	Q13428	TCOF_HUMAN	TCOF1	Treacle protein			0	0	1	1	1	1	1	0	0	0	2.7754088E7	4.1956396E7	5.1245788E7	7.4651E7	3.4128264E7	0	0	0	2.7754088E7	4.1956396E7	5.1245788E7	7.4651E7	3.4128264E7	0	unmatched	unmatched	MS/MS	MS/MS	MS/MS	MS/MS	MS/MS	unmatched
AASVSSLHER	R	I	414	423	10	2,3	sp|Q12756|KIF1A_HUMAN	Q12756	KIF1A_HUMAN	KIF1A	Kinesin-like protein KIF1A			2	2	1	1	1	1	2	1	3.1405814E7	3.3954132E7	3.8272572E7	2.7104396E7	0	8.1208528E7	1.1081032E8	0	3.9593164E7	4.280582E7	4.8250056E7	3.4170388E7	0	4.3785488E7	4.1847672E7	0	MS/MS	MS/MS	MS/MS	MS/MS	MS/MS	MS/MS	MS/MS	MS/MS
AASVVQPQPLVVVK	R	E	1098	1111	14	2	sp|O60885|BRD4_HUMAN	O60885	BRD4_HUMAN	BRD4	Bromodomain-containing protein 4			0	0	0	1	0	1	0	0	0	0	0	4426267	0	2.4991286E7	0	0	0	0	0	4426267	0	2.4991286E7	0	0	unmatched	unmatched	unmatched	MS/MS	unmatched	MS/MS	unmatched	unmatched
AATAAADFTAK	K	V	74	84	11	2	sp|Q9Y3F4|STRAP_HUMAN	Q9Y3F4	STRAP_HUMAN	STRAP	Serine-threonine kinase receptor-associated protein			1	1	1	0	1	2	1	1	3.53272928E8	1.64100752E8	2.79877504E8	3.96725408E8	4.92901152E8	6.4175334E8	5.5165395E8	3.007824E8	3.53272928E8	1.64100752E8	2.79877504E8	3.96725408E8	4.92901152E8	6.4175334E8	5.5165395E8	3.007824E8	MS/MS	MS/MS	MS/MS	MBR	MS/MS	MS/MS	MS/MS	MS/MS
AATAATQGPK	R	A	260	269	10	2	sp|Q96MX3|ZNF48_HUMAN	Q96MX3	ZNF48_HUMAN	ZNF48	Zinc finger protein 48			1	0	0	1	1	1	0	0	1.162538E7	0	0	1.12785E7	1.7627598E7	2.6677422E7	0	0	1.162538E7	0	0	1.12785E7	1.7627598E7	2.6677422E7	0	0	MS/MS	unmatched	unmatched	MS/MS	MS/MS	MS/MS	unmatched	unmatched
AATACFGFPK	R	S	239	248	10	2	sp|Q9UJA5|TRM6_HUMAN	Q9UJA5	TRM6_HUMAN	TRMT6	tRNA (adenine(58)-N(1))-methyltransferase non-catalytic subunit TRM6			0	0	0	0	0	0	0	2	0	0	0	0	0	0	0	0	0	0	0	0	0	0	0	0	unmatched	unmatched	unmatched	unmatched	unmatched	unmatched	unmatched	MS/MS
AATAGPPNAR	R	Q	1015	1024	10	2	sp|Q9UPT8|ZC3H4_HUMAN	Q9UPT8	ZC3H4_HUMAN	ZC3H4	Zinc finger CCCH domain-containing protein 4			2	2	1	1	2	0	2	2	0	5.453004E7	9.3645408E7	1.05988936E8	7.6103856E7	0	7.242096E7	7.7761984E7	0	5.453004E7	9.3645408E7	1.05988936E8	7.6103856E7	0	7.242096E7	7.7761984E7	MS/MS	MS/MS	MS/MS	MS/MS	MS/MS	unmatched	MS/MS	MS/MS
AATAIMCDLCKPPPQESTK	R	S	151	169	19	3	sp|Q9NQ86|TRI36_HUMAN	Q9NQ86	TRI36_HUMAN	TRIM36	E3 ubiquitin-protein ligase TRIM36			1	1	0	0	0	0	0	0	4.050554E7	5.3828676E7	0	0	0	0	0	0	4.050554E7	5.3828676E7	0	0	0	0	0	0	MS/MS	MS/MS	unmatched	unmatched	unmatched	unmatched	unmatched	unmatched
AATASAGAGGIDGKPR	M	T	2	17	16	2	sp|Q02978|M2OM_HUMAN	Q02978	M2OM_HUMAN	SLC25A11	Mitochondrial 2-oxoglutarate/malate carrier protein			3	2	2	2	1	1	2	2	9.1134106E8	5.8213645E8	8.3862413E8	8.8386912E8	8.1767699E8	8.0307635E8	7.0923366E8	7.0016742E8	9.1134106E8	5.8213645E8	8.3862413E8	8.8386912E8	8.1767699E8	8.0307635E8	7.0923366E8	7.0016742E8	MS/MS	MS/MS	MS/MS	MS/MS	MS/MS	MS/MS	MS/MS	MS/MS
AATDAQDANQCCTSCEDNAPATSYCVECSEPLCETCVEAHQR	K	V	142	183	42	4	sp|Q13263|TIF1B_HUMAN	Q13263	TIF1B_HUMAN	TRIM28	Transcription intermediary factor 1-beta			2	1	1	2	1	1	2	1	5.3946856E7	8.6910896E7	7.8011008E7	1.13132368E8	8.0940256E7	5.26918E7	3.6755764E7	5.9439924E7	5.3946856E7	8.6910896E7	7.8011008E7	1.13132368E8	8.0940256E7	5.26918E7	3.6755764E7	5.9439924E7	MS/MS	MS/MS	MS/MS	MS/MS	MS/MS	MS/MS	MS/MS	MS/MS
AATDDDLHR	K	I	982	990	9	2,3	sp|Q9H0E3|SP130_HUMAN	Q9H0E3	SP130_HUMAN	SAP130	Histone deacetylase complex subunit SAP130			1	1	1	1	1	0	1	3	5.1782404E7	6.2294224E7	5.4731704E7	4.8480368E7	7.3457976E7	0	8.0415464E7	1.07138256E8	5.1782404E7	4.541584E7	5.4731704E7	4.8480368E7	5.417724E7	0	5.8964496E7	7.8821704E7	MS/MS	MS/MS	MS/MS	MS/MS	MS/MS	unmatched	MS/MS	MS/MS
AATDGADTPFGR	K	S	88	99	12	2	sp|Q8WUF5|IASPP_HUMAN	Q8WUF5	IASPP_HUMAN	PPP1R13L	RelA-associated inhibitor			0	0	0	0	0	0	1	0	0	0	0	0	0	0	0	0	0	0	0	0	0	0	0	0	unmatched	unmatched	unmatched	unmatched	unmatched	unmatched	MS/MS	unmatched
AATEVSK	K	E	876	882	7	2	sp|Q02952|AKA12_HUMAN	Q02952	AKA12_HUMAN	AKAP12	A-kinase anchor protein 12			2	1	1	1	1	0	1	1	3.2520472E7	0	2.2770312E7	3.7277224E7	7.096396E7	7.8485688E7	5.5534912E7	3.0121546E7	3.2520472E7	0	2.2770312E7	3.7277224E7	7.096396E7	7.8485688E7	5.5534912E7	3.0121546E7	MS/MS	MS/MS	MS/MS	MS/MS	MS/MS	MBR	MS/MS	MS/MS
AATFFGCIGIDK	K	F	100	111	12	2	sp|P55263|ADK_HUMAN	P55263	ADK_HUMAN	ADK	Adenosine kinase			2	2	1	2	1	1	1	1	1.86608864E8	1.6179624E8	1.88007968E8	2.02539264E8	2.18559136E8	2.21845072E8	1.99498672E8	1.94368512E8	1.86608864E8	1.6179624E8	1.88007968E8	2.02539264E8	2.18559136E8	2.21845072E8	1.99498672E8	1.94368512E8	MS/MS	MS/MS	MS/MS	MS/MS	MS/MS	MS/MS	MS/MS	MS/MS
AATFGLILDDVSLTHLTFGK	R	E	158	177	20	2,3	sp|P35232|PHB_HUMAN	P35232	PHB_HUMAN	PHB	Prohibitin			2	2	3	3	3	3	2	3	9.6383226E8	7.4541939E8	8.9734906E8	8.2147584E8	6.4353971E8	9.007303E8	9.2700595E8	8.6567482E8	9.3056218E8	6.5878157E8	8.4539328E8	6.9927482E8	5.5761395E8	8.7962528E8	8.7316966E8	8.1659322E8	MS/MS	MS/MS	MS/MS	MS/MS	MS/MS	MS/MS	MS/MS	MS/MS
AATGEEVSAEDLGGADLHCR	K	K	249	268	20	3	sp|Q9HCC0|MCCB_HUMAN	Q9HCC0	MCCB_HUMAN	MCCC2	Methylcrotonoyl-CoA carboxylase beta chain, mitochondrial			1	1	1	1	1	1	2	1	1.43735056E8	1.43546448E8	1.49152576E8	1.48454848E8	1.11428392E8	1.03775968E8	1.14269488E8	1.27937504E8	1.43735056E8	1.43546448E8	1.49152576E8	1.48454848E8	1.11428392E8	1.03775968E8	1.14269488E8	1.27937504E8	MS/MS	MS/MS	MS/MS	MS/MS	MS/MS	MS/MS	MS/MS	MS/MS
AATGPFDR	K	E	59	66	8	2	sp|Q9NZR1|TMOD2_HUMAN	Q9NZR1	TMOD2_HUMAN	TMOD2	Tropomodulin-2			0	0	1	0	0	0	0	0	0	0	0	0	0	0	0	0	0	0	0	0	0	0	0	0	unmatched	unmatched	MS/MS	unmatched	unmatched	unmatched	unmatched	unmatched
AATGPFDREHLLMYLEK	K	E	59	75	17	3,4	sp|Q9NZR1|TMOD2_HUMAN	Q9NZR1	TMOD2_HUMAN	TMOD2	Tropomodulin-2			3	4	3	5	3	2	4	6	1.42997952E8	2.2164336E8	2.09923408E8	1.994284E8	1.72936288E8	8.4346264E7	2.29393744E8	2.279928E8	7.3188024E7	1.07461328E8	1.00807352E8	9.704256E7	9.5203512E7	9.4903248E7	1.13054312E8	1.14795104E8	MS/MS	MS/MS	MS/MS	MS/MS	MS/MS	MS/MS	MS/MS	MS/MS
AATHIPAAGDSK	R	S	29	40	12	3	sp|Q9HCM4|E41L5_HUMAN	Q9HCM4	E41L5_HUMAN	EPB41L5	Band 4.1-like protein 5			0	0	0	0	0	0	1	0	1.69210112E8	0	0	0	0	0	1.27268784E8	0	1.69210112E8	0	0	0	0	0	1.27268784E8	0	MBR	unmatched	unmatched	unmatched	unmatched	unmatched	MS/MS	unmatched
AATIIEER	R	S	902	909	8	2	sp|Q02952|AKA12_HUMAN	Q02952	AKA12_HUMAN	AKAP12	A-kinase anchor protein 12			2	2	2	1	1	2	0	1	2.1797392E8	1.15205568E8	1.33448616E8	1.75816848E8	2.47540592E8	2.5693464E8	2.1752232E8	1.79284E8	2.1797392E8	1.15205568E8	1.33448616E8	1.75816848E8	2.47540592E8	2.5693464E8	2.1752232E8	1.79284E8	MS/MS	MS/MS	MS/MS	MS/MS	MS/MS	MS/MS	MBR	MS/MS
AATITPFR	K	K	463	470	8	2	sp|Q13423|NNTM_HUMAN	Q13423	NNTM_HUMAN	NNT	NAD(P) transhydrogenase, mitochondrial			1	1	1	0	1	1	1	1	1.09446888E8	5.6094272E7	8.6437592E7	1.20752672E8	7.6883408E7	7.9452256E7	7.2528872E7	6.157798E7	1.09446888E8	5.6094272E7	8.6437592E7	1.20752672E8	7.6883408E7	7.9452256E7	7.2528872E7	6.157798E7	MS/MS	MS/MS	MS/MS	MBR	MS/MS	MS/MS	MS/MS	MS/MS
AATIVATSEGSLWGLDR	R	V	218	234	17	2	sp|P13861|KAP2_HUMAN	P13861	KAP2_HUMAN	PRKAR2A	cAMP-dependent protein kinase type II-alpha regulatory subunit			2	1	2	2	2	1	1	1	0	0	5.087668E7	5.385784E7	4.1341572E7	9515713	9783989	2.1276168E7	0	0	5.087668E7	5.385784E7	4.1341572E7	9515713	9783989	2.1276168E7	MS/MS	MS/MS	MS/MS	MS/MS	MS/MS	MS/MS	MS/MS	MS/MS
AATIVLQSYLR	R	G	839	849	11	2	sp|Q9Y4I1|MYO5A_HUMAN	Q9Y4I1	MYO5A_HUMAN	MYO5A	Unconventional myosin-Va			1	0	0	1	0	0	0	0	2.6032302E7	0	1.328815E7	1.842464E7	1.2229193E7	1.879339E7	1.9814742E7	0	2.6032302E7	0	1.328815E7	1.842464E7	1.2229193E7	1.879339E7	1.9814742E7	0	MS/MS	unmatched	MBR	MS/MS	MBR	MBR	MBR	unmatched
AATLAER	K	S	40	46	7	2	sp|P50454|SERPH_HUMAN	P50454	SERPH_HUMAN	SERPINH1	Serpin H1			2	3	3	2	1	1	1	2	5.4900314E8	2.43748832E8	4.17174176E8	5.474439E8	4.98884224E8	5.7148186E8	4.6688976E8	1.50248112E8	5.4900314E8	2.43748832E8	4.17174176E8	5.474439E8	4.98884224E8	5.7148186E8	4.6688976E8	1.50248112E8	MS/MS	MS/MS	MS/MS	MS/MS	MS/MS	MS/MS	MS/MS	MS/MS
AATLAQELEK	R	F	386	395	10	2	sp|Q14683|SMC1A_HUMAN	Q14683	SMC1A_HUMAN	SMC1A	Structural maintenance of chromosomes protein 1A			2	0	1	1	0	0	0	0	1.11628032E8	0	4.238214E7	6.7901864E7	0	0	0	0	1.11628032E8	0	4.238214E7	6.7901864E7	0	0	0	0	MS/MS	unmatched	MS/MS	MS/MS	unmatched	unmatched	unmatched	unmatched
AATLGHR	R	A	3034	3040	7	2	sp|Q9NYQ7|CELR3_HUMAN	Q9NYQ7	CELR3_HUMAN	CELSR3	Cadherin EGF LAG seven-pass G-type receptor 3			1	1	1	1	1	1	2	1	1.5448934E7	1.9214954E7	1.6851162E7	1.2886714E7	1.5323406E7	1.4005046E7	1.6190388E7	2.0207598E7	1.5448934E7	1.9214954E7	1.6851162E7	1.2886714E7	1.5323406E7	1.4005046E7	1.6190388E7	2.0207598E7	MS/MS	MS/MS	MS/MS	MS/MS	MS/MS	MS/MS	MS/MS	MS/MS
AATLILEPAGR	M	C	2	12	11	2	sp|Q86TX2|ACOT1_HUMAN	Q86TX2	ACOT1_HUMAN	ACOT1	Acyl-coenzyme A thioesterase 1			1	0	0	1	0	0	0	0	3.7333492E7	1.659404E7	1.5951429E7	2.6443864E7	0	0	0	0	3.7333492E7	1.659404E7	1.5951429E7	2.6443864E7	0	0	0	0	MS/MS	MBR	MBR	MS/MS	unmatched	unmatched	unmatched	unmatched
AATLMMLGR	R	F	69	77	9	2	sp|Q99615|DNJC7_HUMAN	Q99615	DNJC7_HUMAN	DNAJC7	DnaJ homolog subfamily C member 7			1	1	2	2	1	3	2	1	0	0	4.7827544E7	4.9208728E7	0	9.8773704E7	7.0903528E7	0	0	0	4.7827544E7	4.9208728E7	0	0	7.0903528E7	0	MS/MS	MS/MS	MS/MS	MS/MS	MS/MS	MS/MS	MS/MS	MS/MS
AATLPHEQR	K	K	276	284	9	3	sp|Q6PD74|AAGAB_HUMAN	Q6PD74	AAGAB_HUMAN	AAGAB	Alpha- and gamma-adaptin-binding protein p34			1	0	2	0	1	1	1	0	5.5922056E7	0	7.657496E7	7.0844352E7	8.9034648E7	8.0401696E7	7.6385464E7	1.0753872E8	5.5922056E7	0	7.657496E7	7.0844352E7	8.9034648E7	8.0401696E7	7.6385464E7	1.0753872E8	MS/MS	unmatched	MS/MS	MBR	MS/MS	MS/MS	MS/MS	MBR
AATMEIPIHGNGEAR	K	Q	9	23	15	3	sp|P53365|ARFP2_HUMAN	P53365	ARFP2_HUMAN	ARFIP2	Arfaptin-2			0	0	0	0	0	0	0	1	0	0	0	0	0	0	0	0	0	0	0	0	0	0	0	0	unmatched	unmatched	unmatched	unmatched	unmatched	unmatched	unmatched	MS/MS
AATMLLHTVEESAFVLADNLLK	R	T	652	673	22	3	sp|Q9HAR2|AGRL3_HUMAN	Q9HAR2	AGRL3_HUMAN	ADGRL3	Adhesion G protein-coupled receptor L3			1	0	0	0	0	0	0	0	0	0	0	0	0	0	0	0	0	0	0	0	0	0	0	0	MS/MS	unmatched	unmatched	unmatched	unmatched	unmatched	unmatched	unmatched
AATMSAVEAATCR	R	A	255	267	13	2	sp|Q53H96|P5CR3_HUMAN	Q53H96	P5CR3_HUMAN	PYCR3	Pyrroline-5-carboxylate reductase 3			1	1	0	1	0	0	0	0	5.7555652E7	4.4994188E7	0	7.32704E7	5.7119716E7	6.7937152E7	4.8128104E7	4.579928E7	5.7555652E7	4.4994188E7	0	7.32704E7	5.7119716E7	6.7937152E7	4.8128104E7	4.579928E7	MS/MS	MS/MS	unmatched	MS/MS	MBR	MBR	MBR	MBR
AATMTAAGHHAEVVVDPEDER	K	A	111	131	21	4	sp|Q13895|BYST_HUMAN	Q13895	BYST_HUMAN	BYSL	Bystin			0	1	0	0	0	0	0	1	4.6050428E7	4.3370568E7	4.6476628E7	5.7660064E7	5.9004404E7	5.9129664E7	6.8186224E7	7.9268512E7	4.6050428E7	4.3370568E7	4.6476628E7	5.7660064E7	5.9004404E7	5.9129664E7	6.8186224E7	7.9268512E7	MBR	MS/MS	MBR	MBR	MBR	MBR	MBR	MS/MS
AATPTLTTFPTIR	R	V	183	195	13	2	sp|Q8N9Z2|CC71L_HUMAN	Q8N9Z2	CC71L_HUMAN	CCDC71L	Coiled-coil domain-containing protein 71L			0	0	0	0	1	1	0	0	0	0	0	0	1.966058E7	2.1442528E7	0	0	0	0	0	0	1.966058E7	2.1442528E7	0	0	unmatched	unmatched	unmatched	unmatched	MS/MS	MS/MS	unmatched	unmatched
AATQCEFSK	R	Q	111	119	9	2	sp|Q96GG9|DCNL1_HUMAN	Q96GG9	DCNL1_HUMAN	DCUN1D1	DCN1-like protein 1			1	0	1	0	0	0	1	0	2.3458344E7	2.6954582E7	2.8304056E7	3.495564E7	0	0	3.9242676E7	2.7516072E7	2.3458344E7	2.6954582E7	2.8304056E7	3.495564E7	0	0	3.9242676E7	2.7516072E7	MS/MS	MBR	MS/MS	MBR	unmatched	unmatched	MS/MS	MBR
AATSDLEHYDK	K	T	161	171	11	2,3	sp|P80303|NUCB2_HUMAN	P80303	NUCB2_HUMAN	NUCB2	Nucleobindin-2			1	2	2	2	2	2	2	2	2.57903328E8	3.06675584E8	2.84974688E8	3.33413664E8	2.93832832E8	3.03913376E8	3.14067968E8	3.41715488E8	1.94736816E8	2.17797536E8	2.16094528E8	2.2604056E8	2.13445664E8	2.16767888E8	2.24337568E8	2.4238024E8	MS/MS	MS/MS	MS/MS	MS/MS	MS/MS	MS/MS	MS/MS	MS/MS
AATSEGVQVK	K	R	201	210	10	2	sp|P51608|MECP2_HUMAN	P51608	MECP2_HUMAN	MECP2	Methyl-CpG-binding protein 2			1	0	1	0	1	1	1	0	9.9706184E7	0	6.112144E7	8.5861216E7	8.3467904E7	1.00697544E8	7.2085408E7	5.6817588E7	9.9706184E7	0	6.112144E7	8.5861216E7	8.3467904E7	1.00697544E8	7.2085408E7	5.6817588E7	MS/MS	unmatched	MS/MS	MBR	MS/MS	MS/MS	MS/MS	MBR
AATSGILSALGNFLAQMIEK	K	K	38	57	20	3	sp|Q9NR77|PXMP2_HUMAN	Q9NR77	PXMP2_HUMAN	PXMP2	Peroxisomal membrane protein 2			0	0	0	0	0	1	0	0	0	0	0	0	0	0	0	0	0	0	0	0	0	0	0	0	unmatched	unmatched	unmatched	unmatched	unmatched	MS/MS	unmatched	unmatched
AATSLMSALAAR	M	L	2	13	12	2	sp|P13995|MTDC_HUMAN	P13995	MTDC_HUMAN	MTHFD2	Bifunctional methylenetetrahydrofolate dehydrogenase/cyclohydrolase, mitochondrial			0	0	0	0	0	0	0	1	0	0	0	0	0	0	0	0	0	0	0	0	0	0	0	0	unmatched	unmatched	unmatched	unmatched	unmatched	unmatched	unmatched	MS/MS
AATSPALFNR	R	C	3079	3088	10	2	sp|Q14204|DYHC1_HUMAN	Q14204	DYHC1_HUMAN	DYNC1H1	Cytoplasmic dynein 1 heavy chain 1			2	2	1	1	1	1	1	1	1.37923072E9	7.0544941E8	1.0725815E9	1.150704E9	1.12260083E9	1.2350025E9	1.13575923E9	1.1439744E9	1.37923072E9	7.0544941E8	1.0725815E9	1.150704E9	1.12260083E9	1.2350025E9	1.13575923E9	1.1439744E9	MS/MS	MS/MS	MS/MS	MS/MS	MS/MS	MS/MS	MS/MS	MS/MS
AATTEPETTQPEGVVVNGR	K	E	634	652	19	2	sp|P35612|ADDB_HUMAN	P35612	ADDB_HUMAN	ADD2	Beta-adducin			1	0	0	0	0	0	0	0	4.7743296E7	0	0	0	0	0	4766491	0	4.7743296E7	0	0	0	0	0	4766491	0	MS/MS	unmatched	unmatched	unmatched	unmatched	unmatched	MBR	unmatched
AATTEPETTQPEGVVVNGREEEQTAEEILSK	K	G	634	664	31	3,4	sp|P35612|ADDB_HUMAN	P35612	ADDB_HUMAN	ADD2	Beta-adducin			4	3	4	3	3	3	1	1	5.7036636E7	6.5870336E7	5.923998E7	8.7392912E7	5.5438764E7	5.7478004E7	4.7559456E7	5.248762E7	5.7036636E7	5.5560204E7	5.923998E7	7.0686728E7	5.5438764E7	5.7478004E7	4.7559456E7	5.248762E7	MS/MS	MS/MS	MS/MS	MS/MS	MS/MS	MS/MS	MS/MS	MS/MS
AATTGHVIDIYACALDQTGLLEMK	R	C	338	361	24	3	sp|Q15436|SC23A_HUMAN	Q15436	SC23A_HUMAN	SEC23A	Protein transport protein Sec23A			0	0	0	0	0	0	0	1	0	0	0	0	0	0	0	0	0	0	0	0	0	0	0	0	unmatched	unmatched	unmatched	unmatched	unmatched	unmatched	unmatched	MS/MS
AATTIEMK	R	A	415	422	8	2	sp|Q96BP3|PPWD1_HUMAN	Q96BP3	PPWD1_HUMAN	PPWD1	Peptidylprolyl isomerase domain and WD repeat-containing protein 1			0	0	0	0	0	1	0	0	0	0	0	0	0	0	0	0	0	0	0	0	0	0	0	0	unmatched	unmatched	unmatched	unmatched	unmatched	MS/MS	unmatched	unmatched
AATTVLQELK	R	K	264	273	10	2	sp|Q9NUL3|STAU2_HUMAN	Q9NUL3	STAU2_HUMAN	STAU2	Double-stranded RNA-binding protein Staufen homolog 2			1	1	1	1	1	1	3	1	5.1606464E7	2.7411174E7	3.207587E7	4.882862E7	6.5943436E7	8.312876E7	5.1581196E7	3.1056392E7	5.1606464E7	2.7411174E7	3.207587E7	4.882862E7	6.5943436E7	8.312876E7	5.1581196E7	3.1056392E7	MS/MS	MS/MS	MS/MS	MS/MS	MS/MS	MS/MS	MS/MS	MS/MS
AATVGYGILR	R	E	30	39	10	2	sp|Q7L266|ASGL1_HUMAN	Q7L266	ASGL1_HUMAN	ASRGL1	Isoaspartyl peptidase/L-asparaginase			1	0	1	0	2	2	1	1	8.9976072E7	3.9860172E7	6.8391136E7	6.62396E7	1.62225232E8	1.520752E8	1.41956096E8	9.7920248E7	8.9976072E7	3.9860172E7	6.8391136E7	6.62396E7	1.62225232E8	1.520752E8	1.41956096E8	9.7920248E7	MS/MS	MBR	MS/MS	MBR	MS/MS	MS/MS	MS/MS	MS/MS
AATVVAR	R	G	336	342	7	2	sp|P10644|KAP0_HUMAN	P10644	KAP0_HUMAN	PRKAR1A	cAMP-dependent protein kinase type I-alpha regulatory subunit	PRKAR1B	sp|P31321|KAP1_HUMAN	1	1	0	1	1	1	1	1	3.28352864E8	1.9735624E8	2.63728832E8	3.11244096E8	3.76347328E8	4.19885184E8	3.58935232E8	2.92508288E8	3.28352864E8	1.9735624E8	2.63728832E8	3.11244096E8	3.76347328E8	4.19885184E8	3.58935232E8	2.92508288E8	MS/MS	MS/MS	MBR	MS/MS	MS/MS	MS/MS	MS/MS	MS/MS
AAVAAGCR	R	Q	123	130	8	2	sp|P28838|AMPL_HUMAN	P28838	AMPL_HUMAN	LAP3	Cytosol aminopeptidase			1	1	1	1	2	2	1	1	9.860768E7	7.410772E7	8.7897488E7	7.539888E7	6.4326844E7	9.0391392E7	5.26699776E8	7.3095352E7	9.860768E7	7.410772E7	8.7897488E7	7.539888E7	6.4326844E7	9.0391392E7	5.26699776E8	7.3095352E7	MS/MS	MS/MS	MS/MS	MS/MS	MS/MS	MS/MS	MS/MS	MS/MS
AAVAATAAAK	M	G	2	11	10	2	sp|Q6Y1H2|HACD2_HUMAN	Q6Y1H2	HACD2_HUMAN	HACD2	Very-long-chain (3R)-3-hydroxyacyl-CoA dehydratase 2			1	1	0	1	1	1	1	0	6.6455196E7	0	0	6.5090836E7	8.423956E7	9.7649992E7	8.6770768E7	0	6.6455196E7	0	0	6.5090836E7	8.423956E7	9.7649992E7	8.6770768E7	0	MS/MS	MS/MS	unmatched	MS/MS	MS/MS	MS/MS	MS/MS	unmatched
AAVAELR	R	A	72	78	7	2	sp|Q86U90|YRDC_HUMAN	Q86U90	YRDC_HUMAN	YRDC	YrdC domain-containing protein, mitochondrial			0	0	0	0	1	0	0	1	0	0	0	0	0	0	0	0	0	0	0	0	0	0	0	0	unmatched	unmatched	unmatched	unmatched	MS/MS	unmatched	unmatched	MS/MS
AAVAGEDGR	R	M	65	73	9	2	sp|P07910|HNRPC_HUMAN	P07910	HNRPC_HUMAN	HNRNPC	Heterogeneous nuclear ribonucleoproteins C1/C2	HNRNPCL1, HNRNPCL2, HNRNPCL3, HNRNPCL4	sp|B2RXH8|HNRC2_HUMAN, sp|B7ZW38|HNRC3_HUMAN, sp|O60812|HNRC1_HUMAN, sp|P0DMR1|HNRC4_HUMAN, tr|A0A0G2JPF8|A0A0G2JPF8_HUMAN	3	2	5	2	4	2	3	0	2.31503411E9	1.3120329E9	2.11380723E9	2.62090931E9	3.4069975E9	2.79990208E8	2.78887936E9	2.35366426E9	2.31503411E9	1.3120329E9	2.11380723E9	2.62090931E9	3.4069975E9	2.79990208E8	2.78887936E9	2.35366426E9	MS/MS	MS/MS	MS/MS	MS/MS	MS/MS	MS/MS	MS/MS	MBR
AAVAGLDK	K	A	845	852	8	2	sp|P22102|PUR2_HUMAN	P22102	PUR2_HUMAN	GART	Trifunctional purine biosynthetic protein adenosine-3			1	0	0	1	1	1	1	0	7.1845192E7	0	0	0	6.1135744E7	9.2025912E7	1.18001712E8	1.46938448E8	7.1845192E7	0	0	0	6.1135744E7	9.2025912E7	1.18001712E8	1.46938448E8	MS/MS	unmatched	unmatched	MS/MS	MS/MS	MS/MS	MS/MS	MBR
AAVAQASR	K	D	1764	1771	8	2	sp|Q92614|MY18A_HUMAN	Q92614	MY18A_HUMAN	MYO18A	Unconventional myosin-XVIIIa			0	1	1	1	0	0	1	1	6.0182276E7	4.8417828E7	5.478364E7	6.115854E7	5.6737244E7	0	6.5017572E7	5.5107684E7	6.0182276E7	4.8417828E7	5.478364E7	6.115854E7	5.6737244E7	0	6.5017572E7	5.5107684E7	MBR	MS/MS	MS/MS	MS/MS	MBR	unmatched	MS/MS	MS/MS
AAVATFLQSVQVPEFTPK	R	S	785	802	18	2,3	sp|P22314|UBA1_HUMAN	P22314	UBA1_HUMAN	UBA1	Ubiquitin-like modifier-activating enzyme 1			6	5	6	6	6	6	7	5	1.54190925E9	1.23180198E9	1.20038579E9	1.42563405E9	1.33840077E9	1.35620723E9	1.18729907E9	1.32650496E9	8.7580858E8	7.0594509E8	6.8791866E8	8.1746381E8	7.6740678E8	7.4632115E8	6.503817E8	7.3438016E8	MS/MS	MS/MS	MS/MS	MS/MS	MS/MS	MS/MS	MS/MS	MS/MS
AAVATTR	R	G	179	185	7	2	sp|Q9Y3T9|NOC2L_HUMAN	Q9Y3T9	NOC2L_HUMAN	NOC2L	Nucleolar complex protein 2 homolog			0	0	0	0	0	0	0	1	0	0	0	0	0	0	0	0	0	0	0	0	0	0	0	0	unmatched	unmatched	unmatched	unmatched	unmatched	unmatched	unmatched	MS/MS
AAVAVVPLVSEDK	K	S	700	712	13	2	sp|O75152|ZC11A_HUMAN	O75152	ZC11A_HUMAN	ZC3H11A	Zinc finger CCCH domain-containing protein 11A			0	0	0	0	0	1	0	0	0	0	0	0	0	2.8194018E7	0	0	0	0	0	0	0	0	0	0	unmatched	unmatched	unmatched	unmatched	unmatched	MS/MS	unmatched	unmatched
AAVAWEAGK	K	P	10	18	9	2	sp|P11766|ADHX_HUMAN	P11766	ADHX_HUMAN	ADH5	Alcohol dehydrogenase class-3			1	2	1	1	1	1	1	1	2.07215984E8	1.28940608E8	1.5361024E8	1.78383712E8	1.8092136E8	1.83065936E8	1.76546272E8	1.28614328E8	2.07215984E8	1.28940608E8	1.5361024E8	1.78383712E8	1.8092136E8	1.83065936E8	1.76546272E8	1.28614328E8	MS/MS	MS/MS	MS/MS	MS/MS	MS/MS	MS/MS	MS/MS	MS/MS
AAVAWEAGKPLSIEEIEVAPPK	K	A	10	31	22	3	sp|P11766|ADHX_HUMAN	P11766	ADHX_HUMAN	ADH5	Alcohol dehydrogenase class-3			1	1	1	1	1	1	1	1	1.98027184E8	2.16502352E8	1.66462032E8	2.49059456E8	2.51457824E8	1.98332784E8	1.84019376E8	2.47479072E8	1.98027184E8	2.16502352E8	1.66462032E8	2.49059456E8	2.51457824E8	1.98332784E8	1.84019376E8	2.47479072E8	MS/MS	MS/MS	MS/MS	MS/MS	MS/MS	MS/MS	MS/MS	MS/MS
AAVCGECGK	R	S	111	119	9	2	sp|Q96MX3|ZNF48_HUMAN	Q96MX3	ZNF48_HUMAN	ZNF48	Zinc finger protein 48			2	0	1	1	0	2	1	0	1.629963E7	0	2.5318594E7	1.6239686E7	0	3.47305E7	2.6229012E7	0	1.629963E7	0	2.5318594E7	1.6239686E7	0	3.47305E7	2.6229012E7	0	MS/MS	unmatched	MS/MS	MS/MS	unmatched	MS/MS	MS/MS	unmatched
AAVDAGFVPNDMQVGQTGK	R	I	250	268	19	2	sp|P13804|ETFA_HUMAN	P13804	ETFA_HUMAN	ETFA	Electron transfer flavoprotein subunit alpha, mitochondrial			1	0	0	1	1	1	0	0	4.9148572E7	0	0	6.2842448E7	4.1329048E7	4.0838064E7	1.8421506E7	0	4.9148572E7	0	0	6.2842448E7	4.1329048E7	4.0838064E7	1.8421506E7	0	MS/MS	unmatched	unmatched	MS/MS	MS/MS	MS/MS	MBR	unmatched
AAVDGLSK	K	M	71	78	8	2	sp|Q13155|AIMP2_HUMAN	Q13155	AIMP2_HUMAN	AIMP2	Aminoacyl tRNA synthase complex-interacting multifunctional protein 2			0	1	1	1	1	1	2	1	0	5.0085248E7	9.2950728E7	2.2644192E8	1.60881632E8	2.0600272E8	1.43962272E8	7.5154688E7	0	5.0085248E7	9.2950728E7	2.2644192E8	1.60881632E8	2.0600272E8	1.43962272E8	7.5154688E7	unmatched	MS/MS	MS/MS	MS/MS	MS/MS	MS/MS	MS/MS	MS/MS
AAVDYQK	R	V	75	81	7	2	sp|P31153|METK2_HUMAN	P31153	METK2_HUMAN	MAT2A	S-adenosylmethionine synthase isoform type-2			0	2	1	1	0	1	1	1	1.06623E8	3.600426E7	5.6795664E7	8.2401632E7	1.32020928E8	1.95908352E8	1.02700816E8	8.1186176E7	1.06623E8	3.600426E7	5.6795664E7	8.2401632E7	1.32020928E8	1.95908352E8	1.02700816E8	8.1186176E7	MBR	MS/MS	MS/MS	MS/MS	MBR	MS/MS	MS/MS	MS/MS
AAVEALQSQALHATSQQPLR	K	K	403	422	20	3	sp|Q92599|SEPT8_HUMAN	Q92599	SEPT8_HUMAN	SEPT8	Septin-8			1	1	0	1	2	1	1	0	3.8728368E7	5.3209904E7	5.2791364E7	0	7.4874368E7	0	4.2191556E7	6.2923544E7	3.8728368E7	5.3209904E7	5.2791364E7	0	7.4874368E7	0	4.2191556E7	6.2923544E7	MS/MS	MS/MS	MBR	MS/MS	MS/MS	MS/MS	MS/MS	MBR
AAVEDPR	K	V	441	447	7	2	sp|P36957|ODO2_HUMAN	P36957	ODO2_HUMAN	DLST	Dihydrolipoyllysine-residue succinyltransferase component of 2-oxoglutarate dehydrogenase complex, mitochondrial			1	1	1	1	0	0	0	0	1.78014144E8	6.898728E7	9.928756E7	1.27294184E8	1.22946744E8	1.68360192E8	1.03732072E8	0	1.78014144E8	6.898728E7	9.928756E7	1.27294184E8	1.22946744E8	1.68360192E8	1.03732072E8	0	MS/MS	MS/MS	MS/MS	MS/MS	MBR	MBR	MBR	unmatched
AAVEDSGTTVETIK	K	L	23	36	14	2	sp|Q5VTR2|BRE1A_HUMAN	Q5VTR2	BRE1A_HUMAN	RNF20	E3 ubiquitin-protein ligase BRE1A			1	1	1	1	1	1	1	1	6.370024E7	5.7579656E7	4.7398688E7	5.189692E7	5.9139112E7	8.5182144E7	4.5667448E7	6.0368412E7	6.370024E7	5.7579656E7	4.7398688E7	5.189692E7	5.9139112E7	8.5182144E7	4.5667448E7	6.0368412E7	MS/MS	MS/MS	MS/MS	MS/MS	MS/MS	MS/MS	MS/MS	MS/MS
AAVEEGIVLGGGCALLR	R	C	430	446	17	2,3	sp|P10809|CH60_HUMAN	P10809	CH60_HUMAN	HSPD1	60 kDa heat shock protein, mitochondrial			3	3	3	3	3	3	3	3	3.91476659E9	2.94554522E9	3.23532134E9	3.1116777E9	2.60617523E9	2.48366822E9	2.28970906E9	2.32534093E9	3.02713472E9	2.30589978E9	2.57170074E9	2.47336166E9	2.03745331E9	1.97113946E9	1.80193638E9	1.85289344E9	MS/MS	MS/MS	MS/MS	MS/MS	MS/MS	MS/MS	MS/MS	MS/MS
AAVEELLER	R	A	69	77	9	2	sp|Q15814|TBCC_HUMAN	Q15814	TBCC_HUMAN	TBCC	Tubulin-specific chaperone C			1	1	0	1	1	1	1	1	7.0481768E7	4.5303528E7	6.0526556E7	1.04153488E8	1.30482552E8	1.53845312E8	9.8728336E7	8.2071256E7	7.0481768E7	4.5303528E7	6.0526556E7	1.04153488E8	1.30482552E8	1.53845312E8	9.8728336E7	8.2071256E7	MS/MS	MS/MS	MBR	MS/MS	MS/MS	MS/MS	MS/MS	MS/MS
AAVELEEPEDAR	K	I	409	420	12	2	sp|O94906|PRP6_HUMAN	O94906	PRP6_HUMAN	PRPF6	Pre-mRNA-processing factor 6			0	1	1	0	0	0	0	0	7.6813904E7	1.5996086E7	2.3045632E7	1.66193824E8	0	0	0	0	7.6813904E7	1.5996086E7	2.3045632E7	1.66193824E8	0	0	0	0	MBR	MS/MS	MS/MS	MBR	unmatched	unmatched	unmatched	unmatched
AAVENLPTFLVELSR	R	V	28	42	15	2,3	sp|Q14974|IMB1_HUMAN	Q14974	IMB1_HUMAN	KPNB1	Importin subunit beta-1			2	2	2	2	3	4	3	2	5.4695098E8	2.39983408E8	3.41658592E8	5.08539456E8	5.6554451E8	9.4440198E8	5.5215002E8	3.66514336E8	4.15400288E8	1.726408E8	2.41376512E8	3.6558928E8	3.98777792E8	7.1889318E8	4.20173344E8	2.8959184E8	MS/MS	MS/MS	MS/MS	MS/MS	MS/MS	MS/MS	MS/MS	MS/MS
AAVEQEK	K	R	1184	1190	7	2	sp|Q15075|EEA1_HUMAN	Q15075	EEA1_HUMAN	EEA1	Early endosome antigen 1			0	0	0	0	1	1	0	0	0	0	0	0	8455943	4.6486292E7	0	0	0	0	0	0	8455943	4.6486292E7	0	0	unmatched	unmatched	unmatched	unmatched	MS/MS	MS/MS	unmatched	unmatched
AAVESLGFILFR	R	T	617	628	12	2	sp|Q99460|PSMD1_HUMAN	Q99460	PSMD1_HUMAN	PSMD1	26S proteasome non-ATPase regulatory subunit 1			2	1	2	1	1	1	1	1	2.25366576E8	1.55031744E8	1.91141584E8	2.34347184E8	2.43556512E8	2.82481408E8	2.95871104E8	1.98572176E8	2.25366576E8	1.55031744E8	1.91141584E8	2.34347184E8	2.43556512E8	2.82481408E8	2.95871104E8	1.98572176E8	MS/MS	MS/MS	MS/MS	MS/MS	MS/MS	MS/MS	MS/MS	MS/MS
AAVEVFGK	R	L	37	44	8	2	sp|Q99871|HAUS7_HUMAN	Q99871	HAUS7_HUMAN	HAUS7	HAUS augmin-like complex subunit 7			1	1	0	1	1	1	1	0	5.32057248E8	3.26180864E8	0	4.73483968E8	5.36229024E8	5.6933632E8	4.858568E8	0	5.32057248E8	3.26180864E8	0	4.73483968E8	5.36229024E8	5.6933632E8	4.858568E8	0	MS/MS	MS/MS	unmatched	MS/MS	MS/MS	MS/MS	MS/MS	unmatched
AAVEVLR	R	G	57	63	7	2	sp|Q9UJX6|ANC2_HUMAN	Q9UJX6	ANC2_HUMAN	ANAPC2	Anaphase-promoting complex subunit 2			0	0	0	0	0	1	0	0	1.13238976E8	0	0	0	0	8.532352E7	0	6.2109408E7	1.13238976E8	0	0	0	0	8.532352E7	0	6.2109408E7	MBR	unmatched	unmatched	unmatched	unmatched	MS/MS	unmatched	MBR
AAVEWFDGK	K	D	425	433	9	2	sp|Q01844|EWS_HUMAN	Q01844	EWS_HUMAN	EWSR1	RNA-binding protein EWS			1	1	1	1	2	2	3	3	5.8029082E8	2.97089184E8	3.27344256E8	5.8595731E8	5.5863155E8	4.358864E8	3.50845856E8	3.97214592E8	5.8029082E8	2.97089184E8	3.27344256E8	5.8595731E8	5.5863155E8	4.358864E8	3.50845856E8	3.97214592E8	MS/MS	MS/MS	MS/MS	MS/MS	MS/MS	MS/MS	MS/MS	MS/MS
AAVFEEIDTYER	K	R	216	227	12	2	sp|Q96F86|EDC3_HUMAN	Q96F86	EDC3_HUMAN	EDC3	Enhancer of mRNA-decapping protein 3			2	0	1	2	2	1	1	1	9.0745144E7	0	1.21944224E8	1.65983104E8	1.43973456E8	1.36830672E8	1.32756152E8	1.38855136E8	9.0745144E7	0	1.21944224E8	1.65983104E8	1.43973456E8	1.36830672E8	1.32756152E8	1.38855136E8	MS/MS	unmatched	MS/MS	MS/MS	MS/MS	MS/MS	MS/MS	MS/MS
AAVFEEIDTYERR	K	S	216	228	13	3	sp|Q96F86|EDC3_HUMAN	Q96F86	EDC3_HUMAN	EDC3	Enhancer of mRNA-decapping protein 3			0	0	0	0	0	0	0	1	0	0	0	0	0	0	4.1164688E7	4.764348E7	0	0	0	0	0	0	4.1164688E7	4.764348E7	unmatched	unmatched	unmatched	unmatched	unmatched	unmatched	MBR	MS/MS
AAVFLALEEQEK	R	V	39	50	12	2	sp|O95684|FR1OP_HUMAN	O95684	FR1OP_HUMAN	FGFR1OP	FGFR1 oncogene partner			0	0	0	0	1	0	0	0	0	0	0	0	1.4071275E7	0	0	0	0	0	0	0	0	0	0	0	unmatched	unmatched	unmatched	unmatched	MS/MS	unmatched	unmatched	unmatched
AAVGQESPGGLEAGNAK	R	A	1299	1315	17	2	sp|Q29RF7|PDS5A_HUMAN	Q29RF7	PDS5A_HUMAN	PDS5A	Sister chromatid cohesion protein PDS5 homolog A			0	0	0	0	0	1	0	0	4.2017764E7	0	4.108782E7	4.2279824E7	4.8322792E7	6.3479984E7	4.7602204E7	5.4014908E7	4.2017764E7	0	4.108782E7	4.2279824E7	4.8322792E7	6.3479984E7	4.7602204E7	5.4014908E7	MBR	unmatched	MBR	MBR	MBR	MS/MS	MBR	MBR
AAVGRPLDK	R	H	52	60	9	2	sp|Q8WUM4|PDC6I_HUMAN	Q8WUM4	PDC6I_HUMAN	PDCD6IP	Programmed cell death 6-interacting protein			1	0	2	1	1	1	1	0	7.974052E7	1.19315288E8	1.24747712E8	1.00528464E8	1.30542632E8	1.0743332E8	1.20945224E8	1.43792656E8	7.974052E7	1.19315288E8	1.24747712E8	1.00528464E8	1.30542632E8	1.0743332E8	1.20945224E8	1.43792656E8	MS/MS	MBR	MS/MS	MS/MS	MS/MS	MS/MS	MS/MS	MBR
AAVGVKK	K	Q	385	391	7	2	sp|P36578|RL4_HUMAN	P36578	RL4_HUMAN	RPL4	60S ribosomal protein L4			0	1	0	0	0	0	0	0	0	8.5276824E7	0	0	8.5978808E7	7.0840696E7	7.0820712E7	1.3175724E8	0	8.5276824E7	0	0	8.5978808E7	7.0840696E7	7.0820712E7	1.3175724E8	unmatched	MS/MS	unmatched	unmatched	MBR	MBR	MBR	MBR
AAVHLEGK	K	I	489	496	8	2	sp|P18206|VINC_HUMAN	P18206	VINC_HUMAN	VCL	Vinculin			0	0	0	0	2	1	2	0	0	0	0	0	0	0	0	0	0	0	0	0	0	0	0	0	unmatched	unmatched	unmatched	unmatched	MS/MS	MS/MS	MS/MS	unmatched
AAVHYDR	K	S	135	141	7	2	sp|Q86V81|THOC4_HUMAN	Q86V81	THOC4_HUMAN	ALYREF	THO complex subunit 4			1	1	1	1	2	1	0	1	7.9362739E8	7.2167117E8	9.0894746E8	8.3651021E8	8.7817222E8	8.9348986E8	9.0437882E8	1.07086739E9	7.9362739E8	7.2167117E8	9.0894746E8	8.3651021E8	8.7817222E8	8.9348986E8	9.0437882E8	1.07086739E9	MS/MS	MS/MS	MS/MS	MS/MS	MS/MS	MS/MS	MBR	MS/MS
AAVIGLTK	K	S	152	159	8	2	sp|Q9BUT1|BDH2_HUMAN	Q9BUT1	BDH2_HUMAN	BDH2	3-hydroxybutyrate dehydrogenase type 2			0	0	0	0	0	1	1	0	0	0	0	0	0	8.787356E7	6.2998232E7	0	0	0	0	0	0	8.787356E7	6.2998232E7	0	unmatched	unmatched	unmatched	unmatched	unmatched	MS/MS	MS/MS	unmatched
AAVLEAMTAFR	K	R	298	308	11	2	sp|P13716|HEM2_HUMAN	P13716	HEM2_HUMAN	ALAD	Delta-aminolevulinic acid dehydratase			0	0	1	2	0	0	0	0	0	0	2.9687618E7	2.1063446E7	0	0	0	0	0	0	2.9687618E7	2.1063446E7	0	0	0	0	unmatched	unmatched	MS/MS	MS/MS	unmatched	unmatched	unmatched	unmatched
AAVLFATDIAAR	R	G	366	377	12	2	sp|Q13206|DDX10_HUMAN	Q13206	DDX10_HUMAN	DDX10	Probable ATP-dependent RNA helicase DDX10			1	0	1	0	0	0	0	0	0	0	0	0	0	0	0	0	0	0	0	0	0	0	0	0	MS/MS	unmatched	MS/MS	unmatched	unmatched	unmatched	unmatched	unmatched
AAVLGENGR	R	V	70	78	9	2	sp|Q9UKM9|RALY_HUMAN	Q9UKM9	RALY_HUMAN	RALY	RNA-binding protein Raly			1	2	1	1	2	1	2	2	4.245288E8	2.82538048E8	3.65531136E8	3.99709472E8	4.12378912E8	4.00032448E8	3.855168E8	3.8828976E8	4.245288E8	2.82538048E8	3.65531136E8	3.99709472E8	4.12378912E8	4.00032448E8	3.855168E8	3.8828976E8	MS/MS	MS/MS	MS/MS	MS/MS	MS/MS	MS/MS	MS/MS	MS/MS
AAVLLEQER	R	Q	184	192	9	2	sp|Q13435|SF3B2_HUMAN	Q13435	SF3B2_HUMAN	SF3B2	Splicing factor 3B subunit 2			1	1	1	1	1	1	1	1	5.4527245E8	2.84223328E8	3.52886464E8	4.54218688E8	5.9923859E8	6.2632947E8	4.76119744E8	4.5469984E8	5.4527245E8	2.84223328E8	3.52886464E8	4.54218688E8	5.9923859E8	6.2632947E8	4.76119744E8	4.5469984E8	MS/MS	MS/MS	MS/MS	MS/MS	MS/MS	MS/MS	MS/MS	MS/MS
AAVMHDILDMMPEGIK	R	Q	687	702	16	2,3	sp|Q6P2Q9|PRP8_HUMAN	Q6P2Q9	PRP8_HUMAN	PRPF8	Pre-mRNA-processing-splicing factor 8			2	1	2	1	2	1	2	3	1.1939424E8	1.25183872E8	1.17942184E8	2.14813104E8	1.87956528E8	1.81056592E8	2.0825096E8	1.37592096E8	7.902104E7	7.107396E7	7.8533824E7	8.8990056E7	7.856464E7	7.9332992E7	9.0137192E7	9.193748E7	MS/MS	MS/MS	MS/MS	MS/MS	MS/MS	MS/MS	MS/MS	MS/MS
AAVMVHQLSK	K	K	171	180	10	2,3	sp|P35222|CTNB1_HUMAN	P35222	CTNB1_HUMAN	CTNNB1	Catenin beta-1			4	3	3	4	4	4	3	4	7.4704064E8	6.842128E8	7.0530022E8	6.3076851E8	6.4937613E8	6.1053811E8	6.3758195E8	1.1723456E9	3.53494912E8	3.15235872E8	3.42755168E8	2.92967808E8	3.01826592E8	2.67829648E8	2.83135488E8	3.4088048E8	MS/MS	MS/MS	MS/MS	MS/MS	MS/MS	MS/MS	MS/MS	MS/MS
AAVMVYDDANK	R	K	11	21	11	2	sp|Q8N8S7|ENAH_HUMAN	Q8N8S7	ENAH_HUMAN	ENAH	Protein enabled homolog			2	1	2	1	1	2	3	2	3.45637856E8	2.1184976E8	2.27098368E8	2.77533824E8	2.03200176E8	3.2308816E8	2.38410592E8	1.60461152E8	2.24515664E8	1.3659552E8	1.47614592E8	1.80154944E8	2.03200176E8	1.974136E8	1.55051168E8	1.60461152E8	MS/MS	MS/MS	MS/MS	MS/MS	MS/MS	MS/MS	MS/MS	MS/MS
AAVMVYDDANKK	R	W	11	22	12	3	sp|Q8N8S7|ENAH_HUMAN	Q8N8S7	ENAH_HUMAN	ENAH	Protein enabled homolog			0	1	0	0	1	1	1	3	3.4288412E7	2.783449E7	0	2.473626E7	4.209084E7	9.1501712E7	1.18686272E8	1.48876E8	3.7172088E7	3.0175388E7	0	2.6816594E7	4.2263268E7	4.5004896E7	6.1871928E7	8.0511168E7	MBR	MS/MS	unmatched	MBR	MS/MS	MS/MS	MS/MS	MS/MS
AAVNVVDFDDK	R	Y	364	374	11	2	sp|Q9UKB1|FBW1B_HUMAN	Q9UKB1	FBW1B_HUMAN	FBXW11	F-box/WD repeat-containing protein 11	BTRC	sp|Q9Y297|FBW1A_HUMAN	0	0	0	0	1	0	0	0	0	0	0	0	5.7575028E7	0	2.8691302E7	0	0	0	0	0	5.7575028E7	0	2.8691302E7	0	unmatched	unmatched	unmatched	unmatched	MS/MS	unmatched	MBR	unmatched
AAVPDAVGK	R	C	587	595	9	2	sp|P13637|AT1A3_HUMAN	P13637	AT1A3_HUMAN	ATP1A3	Sodium/potassium-transporting ATPase subunit alpha-3	ATP1A1, ATP1A2	sp|P05023|AT1A1_HUMAN, sp|P50993|AT1A2_HUMAN	1	1	1	1	1	1	1	0	4.25817248E8	1.53627696E8	2.31797072E8	3.26694848E8	3.5212432E8	4.67678496E8	2.67129744E8	1.60980128E8	4.25817248E8	1.53627696E8	2.31797072E8	3.26694848E8	3.5212432E8	4.67678496E8	2.67129744E8	1.60980128E8	MS/MS	MS/MS	MS/MS	MS/MS	MS/MS	MS/MS	MS/MS	MBR
AAVPIVNLK	R	D	1638	1646	9	2	sp|P39060|COIA1_HUMAN	P39060	COIA1_HUMAN	COL18A1	Collagen alpha-1(XVIII) chain			0	0	0	0	0	1	1	0	0	0	0	0	1.902289E7	3.9621132E7	2.2306722E7	0	0	0	0	0	1.902289E7	3.9621132E7	2.2306722E7	0	unmatched	unmatched	unmatched	unmatched	MBR	MS/MS	MS/MS	unmatched
AAVPIVNLKDELLFPSWEALFSGSEGPLKPGAR	R	I	1638	1670	33	4	sp|P39060|COIA1_HUMAN	P39060	COIA1_HUMAN	COL18A1	Collagen alpha-1(XVIII) chain			0	0	0	0	0	0	1	1	0	0	0	0	2.506585E7	0	2.1647672E7	4.0336832E7	0	0	0	0	2.506585E7	0	2.1647672E7	4.0336832E7	unmatched	unmatched	unmatched	unmatched	MBR	unmatched	MS/MS	MS/MS
AAVPSGASTGIYEALELR	R	D	33	50	18	2,3	sp|P06733|ENOA_HUMAN	P06733	ENOA_HUMAN	ENO1	Alpha-enolase	ENO2, ENO3	sp|P09104|ENOG_HUMAN, sp|P13929|ENOB_HUMAN	3	1	3	3	2	2	2	2	4.28738022E9	2.64881126E9	3.0026007E9	3.57851418E9	4.5892669E9	6.4004782E9	3.06926106E9	2.46914099E9	3.01810509E9	1.86459302E9	2.16113971E9	2.50100582E9	3.21824538E9	4.5184712E9	2.16413722E9	1.76990093E9	MS/MS	MS/MS	MS/MS	MS/MS	MS/MS	MS/MS	MS/MS	MS/MS
AAVPSGASTGIYEALELRDGDK	R	Q	33	54	22	3	sp|P09104|ENOG_HUMAN	P09104	ENOG_HUMAN	ENO2	Gamma-enolase	ENO3	sp|P13929|ENOB_HUMAN	1	4	3	4	3	1	2	2	2.72222432E8	3.63425824E8	2.65403648E8	3.41322112E8	2.712232E8	3.08961984E8	3.63382912E8	3.9711968E8	2.72222432E8	3.63425824E8	2.65403648E8	3.41322112E8	2.712232E8	3.08961984E8	3.63382912E8	3.9711968E8	MS/MS	MS/MS	MS/MS	MS/MS	MS/MS	MS/MS	MS/MS	MS/MS
AAVPSGASTGIYEALELRDNDK	R	T	33	54	22	2,3	sp|P06733|ENOA_HUMAN	P06733	ENOA_HUMAN	ENO1	Alpha-enolase			2	3	3	3	4	4	6	3	1.83700774E9	2.96526362E9	1.88025446E9	2.51849165E9	2.79204557E9	3.66298854E9	4.19185766E9	4.4044805E9	1.83700774E9	2.76867533E9	1.88025446E9	2.51849165E9	2.79204557E9	3.77320934E9	4.27975091E9	4.4044805E9	MS/MS	MS/MS	MS/MS	MS/MS	MS/MS	MS/MS	MS/MS	MS/MS
AAVPSIK	K	F	42	48	7	2	sp|P00558|PGK1_HUMAN	P00558	PGK1_HUMAN	PGK1	Phosphoglycerate kinase 1			1	2	2	2	2	3	2	1	1.24804365E9	6.0682522E8	7.9008966E8	1.20009178E9	1.41735501E9	1.8867488E9	1.0951305E9	6.9373446E8	1.24804365E9	6.0682522E8	7.9008966E8	1.20009178E9	1.41735501E9	1.8867488E9	1.0951305E9	6.9373446E8	MS/MS	MS/MS	MS/MS	MS/MS	MS/MS	MS/MS	MS/MS	MS/MS
AAVPSVNK	K	R	68	75	8	2	sp|Q9NQG1|MANBL_HUMAN	Q9NQG1	MANBL_HUMAN	MANBAL	Protein MANBAL			0	0	0	0	0	1	1	0	0	0	0	0	0	4.674834E7	0	0	0	0	0	0	0	0	0	0	unmatched	unmatched	unmatched	unmatched	unmatched	MS/MS	MS/MS	unmatched
AAVQVLDDIEK	K	C	731	741	11	2	sp|P22033|MUTA_HUMAN	P22033	MUTA_HUMAN	MUT	Methylmalonyl-CoA mutase, mitochondrial			3	0	1	1	1	1	1	2	1.20271088E8	0	7.1033424E7	1.03303352E8	1.18694416E8	1.41631488E8	8.762896E7	6.5876456E7	1.20271088E8	0	7.1033424E7	1.03303352E8	1.18694416E8	1.41631488E8	8.762896E7	6.5876456E7	MS/MS	unmatched	MS/MS	MS/MS	MS/MS	MS/MS	MS/MS	MS/MS
AAVSDELR	R	Q	922	929	8	2	sp|Q9P2Q2|FRM4A_HUMAN	Q9P2Q2	FRM4A_HUMAN	FRMD4A	FERM domain-containing protein 4A			1	0	0	1	1	2	0	1	5.6769004E7	0	5.6823008E7	6.1112324E7	5.9272896E7	6.4434128E7	0	6.227052E7	5.6769004E7	0	5.6823008E7	6.1112324E7	5.9272896E7	6.4434128E7	0	6.227052E7	MS/MS	unmatched	MBR	MS/MS	MS/MS	MS/MS	unmatched	MS/MS
AAVSHWQQQSYLDSGIHSGATTTAPSLSGK	K	G	20	49	30	3,4	sp|P35222|CTNB1_HUMAN	P35222	CTNB1_HUMAN	CTNNB1	Catenin beta-1			2	3	2	2	2	1	2	2	3.59300096E8	5.4683795E8	4.68309024E8	5.2148464E8	4.73014656E8	2.89252064E8	3.29850912E8	4.34739328E8	3.22429856E8	4.4784896E8	4.10186624E8	4.09447488E8	4.42564864E8	2.55332688E8	2.98671616E8	3.93736576E8	MS/MS	MS/MS	MS/MS	MS/MS	MS/MS	MS/MS	MS/MS	MS/MS
AAVTEAVR	K	A	111	118	8	2	sp|Q9NP81|SYSM_HUMAN	Q9NP81	SYSM_HUMAN	SARS2	Serine--tRNA ligase, mitochondrial		tr|M0R2C6|M0R2C6_HUMAN	0	1	1	0	0	1	1	1	0	0	0	0	0	0	0	0	0	0	0	0	0	0	0	0	unmatched	MS/MS	MS/MS	unmatched	unmatched	MS/MS	MS/MS	MS/MS
AAVTPGK	K	K	81	87	7	2	sp|P19338|NUCL_HUMAN	P19338	NUCL_HUMAN	NCL	Nucleolin			2	0	2	2	1	4	1	3	6.9989901E8	3.48472288E8	5.22035904E8	7.2103629E8	9.2431981E8	1.35371942E9	9.1131827E8	6.3114067E8	6.9989901E8	3.48472288E8	5.22035904E8	7.2103629E8	9.2431981E8	1.35371942E9	9.1131827E8	6.3114067E8	MS/MS	MBR	MS/MS	MS/MS	MS/MS	MS/MS	MS/MS	MS/MS
AAVTPGKK	K	A	81	88	8	2	sp|P19338|NUCL_HUMAN	P19338	NUCL_HUMAN	NCL	Nucleolin			0	1	1	1	2	1	1	1	5.8419309E8	8.035687E8	7.984535E8	7.1854842E8	9.1995923E8	0	2.14446E8	3.11068512E8	5.8419309E8	8.035687E8	7.984535E8	7.1854842E8	9.1995923E8	0	2.14446E8	3.11068512E8	MBR	MS/MS	MS/MS	MS/MS	MS/MS	MS/MS	MS/MS	MS/MS
AAVVESHK	R	L	90	97	8	2	sp|P00390|GSHR_HUMAN	P00390	GSHR_HUMAN	GSR	Glutathione reductase, mitochondrial			1	0	1	1	1	2	2	1	2.40025856E8	0	2.53073984E8	0	2.89701472E8	2.68898336E8	2.5844096E8	3.381576E8	2.40025856E8	0	2.53073984E8	0	2.89701472E8	2.68898336E8	2.5844096E8	3.381576E8	MS/MS	unmatched	MS/MS	MS/MS	MS/MS	MS/MS	MS/MS	MS/MS
AAVVTSPPPTTAPHK	R	E	7	21	15	2,3	sp|P35611|ADDA_HUMAN	P35611	ADDA_HUMAN	ADD1	Alpha-adducin			2	2	2	1	2	2	2	2	1.0044441E9	1.06955238E9	1.16484122E9	1.13823565E9	9.8031443E8	9.1634688E8	9.6742246E8	1.02838483E9	9.332112E8	9.5117216E8	1.073704E9	9.5329043E8	9.3567898E8	8.4803066E8	8.8842426E8	9.472583E8	MS/MS	MS/MS	MS/MS	MS/MS	MS/MS	MS/MS	MS/MS	MS/MS
AAVVVSK	K	S	573	579	7	2	sp|Q14978|NOLC1_HUMAN	Q14978	NOLC1_HUMAN	NOLC1	Nucleolar and coiled-body phosphoprotein 1			1	1	1	1	1	1	0	1	1.32713944E8	5.5451472E7	6.389528E7	1.0183516E8	1.11799904E8	1.71956016E8	9.7109488E7	8.0746992E7	1.32713944E8	5.5451472E7	6.389528E7	1.0183516E8	1.11799904E8	1.71956016E8	9.7109488E7	8.0746992E7	MS/MS	MS/MS	MS/MS	MS/MS	MS/MS	MS/MS	MBR	MS/MS
AAVWEITGAEFSK	K	S	779	791	13	2	sp|P49916|DNLI3_HUMAN	P49916	DNLI3_HUMAN	LIG3	DNA ligase 3			3	1	2	2	1	1	1	0	8.005924E7	8.0488376E7	6.9215704E7	1.17330696E8	1.20478104E8	1.04707392E8	1.24956008E8	1.21748208E8	8.005924E7	8.0488376E7	6.9215704E7	1.17330696E8	1.20478104E8	1.04707392E8	1.24956008E8	1.21748208E8	MS/MS	MS/MS	MS/MS	MS/MS	MS/MS	MS/MS	MS/MS	MBR
AAWEAGK	K	F	224	230	7	2	sp|P24752|THIL_HUMAN	P24752	THIL_HUMAN	ACAT1	Acetyl-CoA acetyltransferase, mitochondrial			3	1	3	1	1	1	2	1	2.3458908E7	1.8604284E7	0	5.0081804E7	0	2.9761776E7	0	0	2.3458908E7	1.8604284E7	0	5.0081804E7	0	2.9761776E7	0	0	MS/MS	MS/MS	MS/MS	MS/MS	MS/MS	MS/MS	MS/MS	MS/MS
AAWEAYLSR	K	L	469	477	9	2	sp|P11172|UMPS_HUMAN	P11172	UMPS_HUMAN	UMPS	Uridine 5'-monophosphate synthase			1	1	0	0	2	1	1	1	0	4.0598356E7	0	0	5.4754448E7	4.6031384E7	4.203706E7	4.4433956E7	0	4.0598356E7	0	0	5.4754448E7	4.6031384E7	4.203706E7	4.4433956E7	MS/MS	MS/MS	unmatched	unmatched	MS/MS	MS/MS	MS/MS	MS/MS
AAWIPHVENR	K	Q	481	490	10	3	sp|P13521|SCG2_HUMAN	P13521	SCG2_HUMAN	SCG2	Secretogranin-2			1	1	1	1	1	1	0	0	1.09009656E8	1.01143968E8	1.11803824E8	9.812432E7	3.9115648E7	4.2434556E7	0	4.2873356E7	1.09009656E8	1.01143968E8	1.11803824E8	9.812432E7	3.9115648E7	4.2434556E7	0	4.2873356E7	MS/MS	MS/MS	MS/MS	MS/MS	MS/MS	MS/MS	unmatched	MBR
AAYADLLTPLISK	K	L	278	290	13	2	sp|O94967|WDR47_HUMAN	O94967	WDR47_HUMAN	WDR47	WD repeat-containing protein 47			1	0	0	0	0	0	0	0	3.8482024E7	1.2739308E7	0	4.0268488E7	4.139226E7	5.2092092E7	2.8809822E7	1.9413536E7	3.8482024E7	1.2739308E7	0	4.0268488E7	4.139226E7	5.2092092E7	2.8809822E7	1.9413536E7	MS/MS	MBR	unmatched	MBR	MBR	MBR	MBR	MBR
AAYDIEVNTR	K	R	221	230	10	2	sp|O75955|FLOT1_HUMAN	O75955	FLOT1_HUMAN	FLOT1	Flotillin-1			0	2	1	1	1	1	1	1	1.005858E8	6.1348004E7	6.1462532E7	8.2501352E7	9.5286624E7	1.12796392E8	8.2931616E7	0	1.005858E8	6.1348004E7	6.1462532E7	8.2501352E7	9.5286624E7	1.12796392E8	8.2931616E7	0	MBR	MS/MS	MS/MS	MS/MS	MS/MS	MS/MS	MS/MS	MS/MS
AAYDREESTNLEDYEPNTVASLLK	K	Q	245	268	24	3	sp|Q15311|RBP1_HUMAN	Q15311	RBP1_HUMAN	RALBP1	RalA-binding protein 1			1	1	1	2	1	2	1	2	9.4645408E7	1.0484096E8	1.09991744E8	1.0394892E8	7.1674576E7	8.121776E7	1.12230344E8	1.02070184E8	9.4645408E7	1.0484096E8	1.09991744E8	1.0394892E8	7.1674576E7	8.121776E7	1.12230344E8	1.02070184E8	MS/MS	MS/MS	MS/MS	MS/MS	MS/MS	MS/MS	MS/MS	MS/MS
AAYEAELGDAR	K	K	79	89	11	2	sp|P02545|LMNA_HUMAN	P02545	LMNA_HUMAN	LMNA	Prelamin-A/C			2	2	1	1	2	2	2	1	2.72403456E8	1.2588192E8	1.72199312E8	2.011596E8	1.07724448E8	1.08798312E8	1.04677704E8	8.471624E7	2.72403456E8	1.2588192E8	1.72199312E8	2.011596E8	1.07724448E8	1.08798312E8	1.04677704E8	8.471624E7	MS/MS	MS/MS	MS/MS	MS/MS	MS/MS	MS/MS	MS/MS	MS/MS
AAYEAELGDARK	K	T	79	90	12	3	sp|P02545|LMNA_HUMAN	P02545	LMNA_HUMAN	LMNA	Prelamin-A/C			1	2	1	1	1	0	1	1	2.4735768E8	2.45952016E8	2.32975008E8	2.26181648E8	8.2979112E7	0	1.04562896E8	0	2.4735768E8	2.45952016E8	2.32975008E8	2.26181648E8	8.2979112E7	0	1.04562896E8	0	MS/MS	MS/MS	MS/MS	MS/MS	MS/MS	unmatched	MS/MS	MS/MS
AAYEAFCR	R	W	104	111	8	2	sp|P51649|SSDH_HUMAN	P51649	SSDH_HUMAN	ALDH5A1	Succinate-semialdehyde dehydrogenase, mitochondrial			0	0	0	1	0	0	0	0	4.369106E7	3.2232542E7	4.5596672E7	4.2151288E7	2.8152126E7	0	3.3523976E7	3.377658E7	4.369106E7	3.2232542E7	4.5596672E7	4.2151288E7	2.8152126E7	0	3.3523976E7	3.377658E7	MBR	MBR	MBR	MS/MS	MBR	unmatched	MBR	MBR
AAYGGGGR	K	G	195	202	8	2	sp|P11498|PYC_HUMAN	P11498	PYC_HUMAN	PC	Pyruvate carboxylase, mitochondrial			0	0	1	1	0	0	0	0	0	0	0	0	0	0	0	0	0	0	0	0	0	0	0	0	unmatched	unmatched	MS/MS	MS/MS	unmatched	unmatched	unmatched	unmatched
AAYHHFQR	K	Y	909	916	8	3	sp|Q9H0E3|SP130_HUMAN	Q9H0E3	SP130_HUMAN	SAP130	Histone deacetylase complex subunit SAP130			1	1	0	1	0	1	1	1	0	0	0	0	0	3.9700216E7	4.084272E7	3.6753872E7	0	0	0	0	0	3.9700216E7	4.084272E7	3.6753872E7	MS/MS	MS/MS	unmatched	MS/MS	unmatched	MS/MS	MS/MS	MS/MS
AAYLNLSQEPAHPAMALHAR	R	F	1813	1832	20	4	sp|Q12873|CHD3_HUMAN	Q12873	CHD3_HUMAN	CHD3	Chromodomain-helicase-DNA-binding protein 3			0	0	0	0	0	0	0	1	0	0	0	0	0	0	3.7817772E7	3.432754E7	0	0	0	0	0	0	3.7817772E7	3.432754E7	unmatched	unmatched	unmatched	unmatched	unmatched	unmatched	MBR	MS/MS
AAYLNMSEDPSHPSMALNTR	R	F	1802	1821	20	3	sp|Q14839|CHD4_HUMAN	Q14839	CHD4_HUMAN	CHD4	Chromodomain-helicase-DNA-binding protein 4			2	2	3	1	1	1	1	1	1.71425568E8	1.33092824E8	2.43387248E8	2.2571616E8	2.08465344E8	2.59534768E8	1.85591984E8	1.54389376E8	1.20156432E8	1.33092824E8	1.3317048E8	1.41752192E8	1.5842824E8	1.6236528E8	1.38371216E8	1.54389376E8	MS/MS	MS/MS	MS/MS	MS/MS	MS/MS	MS/MS	MS/MS	MS/MS
AAYLQETGKPLDETLK	K	K	82	97	16	3	sp|P04083|ANXA1_HUMAN	P04083	ANXA1_HUMAN	ANXA1	Annexin A1			1	0	0	0	0	0	0	0	0	0	0	0	0	0	0	0	0	0	0	0	0	0	0	0	MS/MS	unmatched	unmatched	unmatched	unmatched	unmatched	unmatched	unmatched
AAYLSDPR	K	A	3826	3833	8	2	sp|P78527|PRKDC_HUMAN	P78527	PRKDC_HUMAN	PRKDC	DNA-dependent protein kinase catalytic subunit			0	1	1	1	1	1	1	1	0	1.61313696E8	1.87478496E8	3.04181248E8	3.66156992E8	4.02980512E8	3.18216E8	2.83971616E8	0	1.61313696E8	1.87478496E8	3.04181248E8	3.66156992E8	4.02980512E8	3.18216E8	2.83971616E8	unmatched	MS/MS	MS/MS	MS/MS	MS/MS	MS/MS	MS/MS	MS/MS
AAYNLVK	R	R	101	107	7	2	sp|P08237|PFKAM_HUMAN	P08237	PFKAM_HUMAN	PFKM	ATP-dependent 6-phosphofructokinase, muscle type			1	1	1	1	1	1	1	1	2.36415552E8	1.1595788E8	1.5096176E8	2.18730656E8	2.40799424E8	2.55317584E8	2.20336608E8	1.26418424E8	2.36415552E8	1.1595788E8	1.5096176E8	2.18730656E8	2.40799424E8	2.55317584E8	2.20336608E8	1.26418424E8	MS/MS	MS/MS	MS/MS	MS/MS	MS/MS	MS/MS	MS/MS	MS/MS
AAYNLVR	R	D	12	18	7	2	sp|Q14019|COTL1_HUMAN	Q14019	COTL1_HUMAN	COTL1	Coactosin-like protein			0	0	1	1	0	0	1	1	9.6357997E8	4.07823808E8	6.184567E8	7.7385293E8	0	0	4.77739872E8	2.15670272E8	9.6357997E8	4.07823808E8	6.184567E8	7.7385293E8	0	0	4.77739872E8	2.15670272E8	MBR	MBR	MS/MS	MS/MS	unmatched	unmatched	MS/MS	MS/MS
AAYNPGQAVPWNAVK	K	V	98	112	15	2	sp|Q8N163|CCAR2_HUMAN	Q8N163	CCAR2_HUMAN	CCAR2	Cell cycle and apoptosis regulator protein 2			1	1	1	0	2	1	1	1	1.04773744E8	5.3426836E7	7.2576288E7	1.198492E8	1.29305656E8	1.0774324E8	8.1175184E7	8.362268E7	1.04773744E8	5.3426836E7	7.2576288E7	1.198492E8	1.29305656E8	1.0774324E8	8.1175184E7	8.362268E7	MS/MS	MS/MS	MS/MS	MBR	MS/MS	MS/MS	MS/MS	MS/MS
AAYNQVK	K	T	353	359	7	2	sp|P22695|QCR2_HUMAN	P22695	QCR2_HUMAN	UQCRC2	Cytochrome b-c1 complex subunit 2, mitochondrial			1	1	1	1	1	1	2	1	1.97199312E8	7.1825616E7	9.6344848E7	1.5500232E8	1.23080904E8	1.46082208E8	1.10207808E8	1.016E8	1.97199312E8	7.1825616E7	9.6344848E7	1.5500232E8	1.23080904E8	1.46082208E8	1.10207808E8	1.016E8	MS/MS	MS/MS	MS/MS	MS/MS	MS/MS	MS/MS	MS/MS	MS/MS
AAYQVAALPK	R	G	108	117	10	2	sp|P52758|RIDA_HUMAN	P52758	RIDA_HUMAN	RIDA	2-iminobutanoate/2-iminopropanoate deaminase			1	0	0	0	0	0	0	0	0	0	0	0	0	0	0	0	0	0	0	0	0	0	0	0	MS/MS	unmatched	unmatched	unmatched	unmatched	unmatched	unmatched	unmatched
AAYSFYNIHTETPLLDLMSDALILAK	K	S	420	445	26	3	sp|O60551|NMT2_HUMAN	O60551	NMT2_HUMAN	NMT2	Glycylpeptide N-tetradecanoyltransferase 2			0	1	0	0	0	0	0	0	0	0	0	0	0	0	0	0	0	0	0	0	0	0	0	0	unmatched	MS/MS	unmatched	unmatched	unmatched	unmatched	unmatched	unmatched
AAYSFYNVHTQTPLLDLMSDALVLAK	K	M	418	443	26	3	sp|P30419|NMT1_HUMAN	P30419	NMT1_HUMAN	NMT1	Glycylpeptide N-tetradecanoyltransferase 1			1	0	1	0	0	0	1	0	6.6738948E7	0	6.1254412E7	0	0	0	9.1239984E7	0	6.6738948E7	0	6.1254412E7	0	0	0	9.1239984E7	0	MS/MS	unmatched	MS/MS	unmatched	unmatched	unmatched	MS/MS	unmatched
AAYVLFYQR	K	Q	921	929	9	2	sp|P51784|UBP11_HUMAN	P51784	UBP11_HUMAN	USP11	Ubiquitin carboxyl-terminal hydrolase 11	USP15, USP4	sp|Q13107|UBP4_HUMAN, sp|Q9Y4E8|UBP15_HUMAN	1	2	1	1	2	2	1	1	1.14303216E8	1.20723368E8	1.09568848E8	9.8938232E7	7.5870904E7	8.3377712E7	8.6011392E7	7.6974704E7	1.14303216E8	1.20723368E8	1.09568848E8	9.8938232E7	7.5870904E7	8.3377712E7	8.6011392E7	7.6974704E7	MS/MS	MS/MS	MS/MS	MS/MS	MS/MS	MS/MS	MS/MS	MS/MS
ACAAGTPAVIR	R	I	1138	1148	11	2	sp|P51610|HCFC1_HUMAN	P51610	HCFC1_HUMAN	HCFC1	Host cell factor 1			1	0	0	0	1	1	0	0	3.08877952E8	2.40500896E8	2.695728E8	0	0	4.4111948E7	0	0	3.08877952E8	2.40500896E8	2.695728E8	0	0	4.4111948E7	0	0	MS/MS	MBR	MBR	unmatched	MS/MS	MS/MS	unmatched	unmatched
ACADATLSQITNNIDPVGR	K	I	24	42	19	2,3	sp|P62873|GBB1_HUMAN	P62873	GBB1_HUMAN	GNB1	Guanine nucleotide-binding protein G(I)/G(S)/G(T) subunit beta-1			15	11	15	10	12	13	10	7	1.27334016E9	9.8097216E8	1.06648243E9	1.29300186E9	1.03522214E9	9.5615059E8	8.6347091E8	8.3721843E8	6.5410586E8	5.06126912E8	5.503495E8	6.6724333E8	5.342056E8	4.92992448E8	4.45576448E8	4.30842112E8	MS/MS	MS/MS	MS/MS	MS/MS	MS/MS	MS/MS	MS/MS	MS/MS
ACAEIAAQR	K	T	3278	3286	9	2	sp|Q5T4S7|UBR4_HUMAN	Q5T4S7	UBR4_HUMAN	UBR4	E3 ubiquitin-protein ligase UBR4			0	1	0	0	0	0	0	0	0	0	0	0	0	0	0	0	0	0	0	0	0	0	0	0	unmatched	MS/MS	unmatched	unmatched	unmatched	unmatched	unmatched	unmatched
ACAELHQNVNVK	R	N	285	296	12	2,3	sp|Q96QK1|VPS35_HUMAN	Q96QK1	VPS35_HUMAN	VPS35	Vacuolar protein sorting-associated protein 35			2	2	1	1	0	2	1	1	2.58698272E8	2.52316144E8	2.69572992E8	1.99914848E8	2.39721536E8	2.4781408E8	2.08170864E8	1.97328832E8	2.05346096E8	1.99643232E8	2.17813296E8	1.99914848E8	1.96085632E8	1.99878272E8	2.08170864E8	1.97328832E8	MS/MS	MS/MS	MS/MS	MS/MS	MBR	MS/MS	MS/MS	MS/MS
ACALSIEESCRPGDK	R	V	466	480	15	2,3	sp|P31040|SDHA_HUMAN	P31040	SDHA_HUMAN	SDHA	Succinate dehydrogenase [ubiquinone] flavoprotein subunit, mitochondrial			2	0	0	0	0	0	0	0	3.75175232E8	3.68671552E8	3.81260704E8	3.66812288E8	2.14518608E8	2.26955024E8	2.28222048E8	2.15701024E8	3.27374816E8	3.3391296E8	3.48921536E8	3.28764864E8	2.14518608E8	2.0564848E8	2.28222048E8	2.15701024E8	MS/MS	MBR	MBR	MBR	MBR	MBR	MBR	MBR
ACANPAAGSVILLENLR	K	F	107	123	17	2,3	sp|P00558|PGK1_HUMAN	P00558	PGK1_HUMAN	PGK1	Phosphoglycerate kinase 1			1	2	1	4	3	6	3	1	8.0410278E8	4.95336192E8	5.532631E8	8.0552858E8	8.1609421E8	1.07690893E9	5.6139706E8	4.8492224E8	5.14088256E8	3.12780544E8	3.478752E8	4.99108608E8	5.09270464E8	6.9541242E8	3.64058176E8	3.10693472E8	MS/MS	MS/MS	MS/MS	MS/MS	MS/MS	MS/MS	MS/MS	MS/MS
ACCVFIFQPNGK	K	I	596	607	12	2	sp|Q9C040|TRIM2_HUMAN	Q9C040	TRIM2_HUMAN	TRIM2	Tripartite motif-containing protein 2			2	1	1	0	1	1	0	0	5.266348E7	4.5564048E7	4.1468088E7	4.2620104E7	7.0380312E7	6.5369864E7	5.7894808E7	0	5.266348E7	4.5564048E7	4.1468088E7	4.2620104E7	7.0380312E7	6.5369864E7	5.7894808E7	0	MS/MS	MS/MS	MS/MS	MBR	MS/MS	MS/MS	MBR	unmatched
ACDFLLSR	R	Q	615	622	8	2	sp|P48449|ERG7_HUMAN	P48449	ERG7_HUMAN	LSS	Lanosterol synthase			1	1	2	3	2	2	2	1	3.13935872E8	2.4110808E8	2.91750304E8	3.11964224E8	1.97147696E8	1.92008912E8	1.71157872E8	1.50864096E8	3.13935872E8	2.4110808E8	2.91750304E8	3.11964224E8	1.97147696E8	1.92008912E8	1.71157872E8	1.50864096E8	MS/MS	MS/MS	MS/MS	MS/MS	MS/MS	MS/MS	MS/MS	MS/MS
ACDGNVDHAATHITNR	R	R	399	414	16	4	sp|Q9Y5A7|NUB1_HUMAN	Q9Y5A7	NUB1_HUMAN	NUB1	NEDD8 ultimate buster 1			1	0	1	0	0	0	0	0	3.8583104E7	0	8.6251896E7	6.6760528E7	0	1.72145168E8	2.57092416E8	0	3.8583104E7	0	8.6251896E7	6.6760528E7	0	1.72145168E8	2.57092416E8	0	MS/MS	unmatched	MS/MS	MBR	unmatched	MBR	MBR	unmatched
ACDHCLR	R	A	69	75	7	3	sp|Q6GMV2|SMYD5_HUMAN	Q6GMV2	SMYD5_HUMAN	SMYD5	SET and MYND domain-containing protein 5			0	0	0	0	0	0	0	1	0	0	0	0	2.9042064E7	3.2419176E7	4.4728832E7	4.4777968E7	0	0	0	0	2.9042064E7	3.2419176E7	4.4728832E7	4.4777968E7	unmatched	unmatched	unmatched	unmatched	MBR	MBR	MBR	MS/MS
ACDILAIDK	K	S	46	54	9	2	sp|O00273|DFFA_HUMAN	O00273	DFFA_HUMAN	DFFA	DNA fragmentation factor subunit alpha			1	1	0	0	1	0	0	0	5.5327148E7	2.5329972E7	0	4.391292E7	4.6157508E7	0	0	0	5.5327148E7	2.5329972E7	0	4.391292E7	4.6157508E7	0	0	0	MS/MS	MS/MS	unmatched	MBR	MS/MS	unmatched	unmatched	unmatched
ACDLPAWVHFPDTER	R	A	180	194	15	3	sp|A0FGR8|ESYT2_HUMAN	A0FGR8	ESYT2_HUMAN	ESYT2	Extended synaptotagmin-2			1	2	2	1	3	2	1	0	9.898864E7	6.1635924E7	1.00417352E8	0	9.5185496E7	0	1.2044955E7	0	9.898864E7	6.1635924E7	1.00417352E8	0	9.5185496E7	0	1.2044955E7	0	MS/MS	MS/MS	MS/MS	MS/MS	MS/MS	MS/MS	MS/MS	unmatched
ACDSVTSNVLPLLLEQFHK	R	H	385	403	19	3	sp|Q96T76|MMS19_HUMAN	Q96T76	MMS19_HUMAN	MMS19	MMS19 nucleotide excision repair protein homolog			1	1	1	1	1	1	1	1	1.06813248E8	1.0355048E8	9.4272728E7	8.3082776E7	7.9113248E7	6.8465592E7	8.7285792E7	9.1390896E7	1.06813248E8	1.0355048E8	9.4272728E7	8.3082776E7	7.9113248E7	6.8465592E7	8.7285792E7	9.1390896E7	MS/MS	MS/MS	MS/MS	MS/MS	MS/MS	MS/MS	MS/MS	MS/MS
ACEAITVGK	R	V	293	301	9	2	sp|P36915|GNL1_HUMAN	P36915	GNL1_HUMAN	GNL1	Guanine nucleotide-binding protein-like 1			1	0	1	1	1	1	1	1	1.05167696E8	5.204078E7	7.0707848E7	0	1.14737992E8	1.2437072E8	8.1656832E7	6.757376E7	1.05167696E8	5.204078E7	7.0707848E7	0	1.14737992E8	1.2437072E8	8.1656832E7	6.757376E7	MS/MS	MBR	MS/MS	MS/MS	MS/MS	MS/MS	MS/MS	MS/MS
ACEFAGFQCQIQFGPHNEQK	K	H	235	254	20	3	sp|Q9Y490|TLN1_HUMAN	Q9Y490	TLN1_HUMAN	TLN1	Talin-1			0	1	1	1	1	1	1	1	5.6414748E7	8.0240024E7	6.6691824E7	7.8547392E7	6.9765576E7	4.5571096E7	3.913898E7	5.8666836E7	5.6414748E7	8.0240024E7	6.6691824E7	7.8547392E7	6.9765576E7	4.5571096E7	3.913898E7	5.8666836E7	MBR	MS/MS	MS/MS	MS/MS	MS/MS	MS/MS	MS/MS	MS/MS
ACEFGGFQAQIQFGPHVEHK	K	H	237	256	20	3,4	sp|Q9Y4G6|TLN2_HUMAN	Q9Y4G6	TLN2_HUMAN	TLN2	Talin-2			0	0	0	2	0	0	0	0	0	0	0	2.7174716E7	2.100488E7	0	1.7299082E7	0	0	0	0	2.7174716E7	2.100488E7	0	1.7299082E7	0	unmatched	unmatched	unmatched	MS/MS	MBR	unmatched	MBR	unmatched
ACELFLR	K	N	427	433	7	2	sp|Q8IYI6|EXOC8_HUMAN	Q8IYI6	EXOC8_HUMAN	EXOC8	Exocyst complex component 8			0	0	0	0	0	0	1	0	0	0	0	0	0	0	0	0	0	0	0	0	0	0	0	0	unmatched	unmatched	unmatched	unmatched	unmatched	unmatched	MS/MS	unmatched
ACFCDDHTR	K	S	191	199	9	3	sp|Q9Y3S2|ZN330_HUMAN	Q9Y3S2	ZN330_HUMAN	ZNF330	Zinc finger protein 330			0	0	0	0	1	1	0	0	0	0	2.7635912E7	2.7533614E7	2.6121138E7	2.6226008E7	2.4977516E7	3.8538856E7	0	0	2.7635912E7	2.7533614E7	2.6121138E7	2.6226008E7	2.4977516E7	3.8538856E7	unmatched	unmatched	MBR	MBR	MS/MS	MS/MS	MBR	MBR
ACFDCGAK	K	N	25	32	8	2	sp|Q8N6H7|ARFG2_HUMAN	Q8N6H7	ARFG2_HUMAN	ARFGAP2	ADP-ribosylation factor GTPase-activating protein 2			1	1	1	1	2	1	1	1	3.2103824E7	2.8934788E7	3.1082316E7	3.491388E7	3.5159648E7	3.4645496E7	3.4474316E7	2.8919864E7	3.2103824E7	2.8934788E7	3.1082316E7	3.491388E7	3.5159648E7	3.4645496E7	3.4474316E7	2.8919864E7	MS/MS	MS/MS	MS/MS	MS/MS	MS/MS	MS/MS	MS/MS	MS/MS
ACFHCETCK	K	M	28	36	9	2,3	sp|Q14847|LASP1_HUMAN	Q14847	LASP1_HUMAN	LASP1	LIM and SH3 domain protein 1			4	3	3	3	3	3	3	3	5.5900365E8	7.1049382E8	6.0943219E8	6.4765542E8	5.03325056E8	5.1176288E8	5.669824E8	6.5317216E8	4.04163296E8	5.11800832E8	4.4035072E8	4.4638944E8	3.76018688E8	3.55485984E8	3.91851712E8	4.70450784E8	MS/MS	MS/MS	MS/MS	MS/MS	MS/MS	MS/MS	MS/MS	MS/MS
ACGDSTLTQITAGLDPVGR	K	I	24	42	19	2,3	sp|P62879|GBB2_HUMAN	P62879	GBB2_HUMAN	GNB2	Guanine nucleotide-binding protein G(I)/G(S)/G(T) subunit beta-2			3	3	3	3	3	4	3	2	4.67349472E8	3.15355072E8	3.2065408E8	4.80232E8	3.69601824E8	3.28410688E8	2.76403712E8	2.71652992E8	3.0489536E8	2.07921872E8	2.08971712E8	3.1625232E8	2.42606336E8	2.09392864E8	1.79809344E8	1.73474864E8	MS/MS	MS/MS	MS/MS	MS/MS	MS/MS	MS/MS	MS/MS	MS/MS
ACGLIIFR	R	R	5	12	8	2	sp|P50583|AP4A_HUMAN	P50583	AP4A_HUMAN	NUDT2	Bis(5'-nucleosyl)-tetraphosphatase [asymmetrical]			2	1	1	1	0	1	1	1	5.76557E7	4.5277872E7	5.4477624E7	5.878896E7	0	3.9457404E7	5.5643532E7	4.0385768E7	5.76557E7	4.5277872E7	5.4477624E7	5.878896E7	0	3.9457404E7	5.5643532E7	4.0385768E7	MS/MS	MS/MS	MS/MS	MS/MS	unmatched	MS/MS	MS/MS	MS/MS
ACGLNFADLMAR	R	Q	85	96	12	2	sp|Q99536|VAT1_HUMAN	Q99536	VAT1_HUMAN	VAT1	Synaptic vesicle membrane protein VAT-1 homolog			6	8	5	7	7	5	5	6	2.67731507E9	2.32110746E9	2.15402906E9	2.34425037E9	2.08361677E9	1.95266982E9	1.87662592E9	2.01502848E9	1.52429555E9	1.31840102E9	1.220768E9	1.3343113E9	1.17821632E9	1.1061271E9	1.0477913E9	1.11285632E9	MS/MS	MS/MS	MS/MS	MS/MS	MS/MS	MS/MS	MS/MS	MS/MS
ACGLVASNLNLKPGECLR	M	V	2	19	18	3	sp|P09382|LEG1_HUMAN	P09382	LEG1_HUMAN	LGALS1	Galectin-1			0	0	0	0	0	0	1	1	0	0	0	0	0	0	0	0	0	0	0	0	0	0	0	0	unmatched	unmatched	unmatched	unmatched	unmatched	unmatched	MS/MS	MS/MS
ACGNFGIPCELR	K	V	287	298	12	2	sp|P22234|PUR6_HUMAN	P22234	PUR6_HUMAN	PAICS	Multifunctional protein ADE2			5	4	8	7	5	3	5	5	1.15660493E9	1.15174221E9	1.18742592E9	1.36393318E9	1.51972672E9	1.4540064E9	1.3232375E9	1.57913037E9	1.15660493E9	1.15174221E9	1.18742592E9	1.36393318E9	1.51972672E9	1.4540064E9	1.3232375E9	1.57913037E9	MS/MS	MS/MS	MS/MS	MS/MS	MS/MS	MS/MS	MS/MS	MS/MS
ACGNMFGLMHGTCPETSGGLLICLPR	K	E	305	330	26	3	sp|P49903|SPS1_HUMAN	P49903	SPS1_HUMAN	SEPHS1	Selenide, water dikinase 1			0	0	1	0	1	0	0	0	4.3509612E7	7.350504E7	6.1068936E7	7.0308168E7	7.0018608E7	0	5.2203352E7	5.9210688E7	4.3509612E7	7.350504E7	6.1068936E7	7.0308168E7	7.0018608E7	0	5.2203352E7	5.9210688E7	MBR	MBR	MS/MS	MBR	MS/MS	unmatched	MBR	MBR
ACGQIFCGK	R	C	184	192	9	2	sp|O14964|HGS_HUMAN	O14964	HGS_HUMAN	HGS	Hepatocyte growth factor-regulated tyrosine kinase substrate			1	1	1	2	0	0	0	1	1.04947456E8	1.22881768E8	1.16404184E8	1.41245888E8	1.11045464E8	8.9305608E7	9.0952104E7	1.13299632E8	1.04947456E8	1.22881768E8	1.16404184E8	1.41245888E8	1.11045464E8	8.9305608E7	9.0952104E7	1.13299632E8	MS/MS	MS/MS	MS/MS	MS/MS	MBR	MBR	MBR	MS/MS
ACGVDFEIR	K	A	140	148	9	2	sp|P32121|ARRB2_HUMAN	P32121	ARRB2_HUMAN	ARRB2	Beta-arrestin-2			1	1	1	1	1	1	1	1	5.1388296E7	3.7932836E7	4.6711512E7	5.2871108E7	5.442134E7	5.1627892E7	5.281786E7	4.51881E7	5.1388296E7	3.7932836E7	4.6711512E7	5.2871108E7	5.442134E7	5.1627892E7	5.281786E7	4.51881E7	MS/MS	MS/MS	MS/MS	MS/MS	MS/MS	MS/MS	MS/MS	MS/MS
ACGVLETIR	R	I	683	691	9	2	sp|Q9Y4I1|MYO5A_HUMAN	Q9Y4I1	MYO5A_HUMAN	MYO5A	Unconventional myosin-Va	MYO5B, MYO5C	sp|Q9NQX4|MYO5C_HUMAN, sp|Q9ULV0|MYO5B_HUMAN	0	1	1	0	0	0	0	0	0	2.36376176E8	2.92551264E8	0	0	0	0	0	0	2.36376176E8	2.92551264E8	0	0	0	0	0	unmatched	MS/MS	MS/MS	unmatched	unmatched	unmatched	unmatched	unmatched
ACHGTLIK	R	W	1282	1289	8	2	sp|Q9UPN3|MACF1_HUMAN	Q9UPN3	MACF1_HUMAN	MACF1	Microtubule-actin cross-linking factor 1, isoforms 1/2/3/5			1	1	1	0	0	0	1	0	0	0	4.1465396E7	0	0	0	1.5096511E7	0	0	0	4.1465396E7	0	0	0	1.5096511E7	0	MS/MS	MS/MS	MS/MS	unmatched	unmatched	unmatched	MS/MS	unmatched
ACIDSNEDGDLSK	R	S	208	220	13	2	sp|P29144|TPP2_HUMAN	P29144	TPP2_HUMAN	TPP2	Tripeptidyl-peptidase 2			1	0	1	1	1	1	1	1	8.1844488E7	3.4218832E7	5.983448E7	6.5131016E7	8.1370712E7	1.01664112E8	5.9149668E7	5.6412408E7	8.1844488E7	3.4218832E7	5.983448E7	6.5131016E7	8.1370712E7	1.01664112E8	5.9149668E7	5.6412408E7	MS/MS	MBR	MS/MS	MS/MS	MS/MS	MS/MS	MS/MS	MS/MS
ACIGDTLCQK	R	L	448	457	10	2	sp|A0AVT1|UBA6_HUMAN	A0AVT1	UBA6_HUMAN	UBA6	Ubiquitin-like modifier-activating enzyme 6			1	0	0	0	0	0	0	0	5.4664148E7	4.0841384E7	0	0	0	0	3.9204964E7	0	5.4664148E7	4.0841384E7	0	0	0	0	3.9204964E7	0	MS/MS	MBR	unmatched	unmatched	unmatched	unmatched	MBR	unmatched
ACISIGNQNFEVK	K	A	37	49	13	2	sp|P52564|MP2K6_HUMAN	P52564	MP2K6_HUMAN	MAP2K6	Dual specificity mitogen-activated protein kinase kinase 6			1	1	2	1	3	1	1	3	0	6.034196E7	1.11174232E8	0	1.61646336E8	1.1190236E8	1.4137752E8	1.64168432E8	0	6.034196E7	1.11174232E8	0	1.61646336E8	1.1190236E8	1.4137752E8	1.64168432E8	MS/MS	MS/MS	MS/MS	MS/MS	MS/MS	MS/MS	MS/MS	MS/MS
ACLAEAITLVESTHSR	R	K	99	114	16	3	sp|Q8IVH4|MMAA_HUMAN	Q8IVH4	MMAA_HUMAN	MMAA	Methylmalonic aciduria type A protein, mitochondrial			1	1	1	1	0	0	0	0	2.8145654E7	3.7842284E7	4.4569348E7	2.9795684E7	0	0	0	0	2.8145654E7	3.7842284E7	4.4569348E7	2.9795684E7	0	0	0	0	MS/MS	MS/MS	MS/MS	MS/MS	unmatched	unmatched	unmatched	unmatched
ACLDTAVENMPSLK	K	M	1226	1239	14	2,3	sp|P49327|FAS_HUMAN	P49327	FAS_HUMAN	FASN	Fatty acid synthase			1	2	1	1	5	2	4	4	4.06235648E8	2.12191552E8	2.86881536E8	3.54088864E8	3.9430128E8	4.57951872E8	3.01899296E8	2.1907792E8	3.46048992E8	2.12191552E8	2.35457456E8	2.8295664E8	3.39032768E8	4.11404352E8	3.15489312E8	2.04332496E8	MS/MS	MS/MS	MS/MS	MS/MS	MS/MS	MS/MS	MS/MS	MS/MS
ACLEGSINEHSAHCPHTPEFSVTGGTEEK	R	S	174	202	29	5	sp|Q86UA6|RIP_HUMAN	Q86UA6	RIP_HUMAN	RPAIN	RPA-interacting protein			0	0	1	0	0	0	0	0	0	0	0	0	0	0	0	0	0	0	0	0	0	0	0	0	unmatched	unmatched	MS/MS	unmatched	unmatched	unmatched	unmatched	unmatched
ACLIFFDEIDAIGGAR	K	F	269	284	16	2	sp|P35998|PRS7_HUMAN	P35998	PRS7_HUMAN	PSMC2	26S proteasome regulatory subunit 7			0	1	1	1	1	1	1	1	1.28192664E8	1.34702112E8	1.26172688E8	1.22904272E8	1.17395616E8	1.23834928E8	1.38559376E8	1.11509488E8	1.28192664E8	1.34702112E8	1.26172688E8	1.22904272E8	1.17395616E8	1.23834928E8	1.38559376E8	1.11509488E8	MBR	MS/MS	MS/MS	MS/MS	MS/MS	MS/MS	MS/MS	MS/MS
ACLISLGYDVENDR	K	Q	792	805	14	2	sp|O43707|ACTN4_HUMAN	O43707	ACTN4_HUMAN	ACTN4	Alpha-actinin-4			2	1	2	1	1	0	2	1	1.82964384E8	1.4355752E8	1.70333792E8	1.84740816E8	1.82617984E8	1.76199824E8	1.6730896E8	1.52857872E8	1.82964384E8	1.4355752E8	1.70333792E8	1.84740816E8	1.82617984E8	1.76199824E8	1.6730896E8	1.52857872E8	MS/MS	MS/MS	MS/MS	MS/MS	MS/MS	MBR	MS/MS	MS/MS
ACLISLGYDVENDRQGEAEFNR	K	I	792	813	22	3	sp|O43707|ACTN4_HUMAN	O43707	ACTN4_HUMAN	ACTN4	Alpha-actinin-4			2	2	2	2	3	2	3	2	3.16427552E8	4.4408848E8	3.74851232E8	4.18572704E8	3.58031168E8	3.87358784E8	4.00583936E8	4.75759072E8	3.16427552E8	4.4408848E8	3.74851232E8	4.18572704E8	3.58031168E8	3.87358784E8	4.00583936E8	4.75759072E8	MS/MS	MS/MS	MS/MS	MS/MS	MS/MS	MS/MS	MS/MS	MS/MS
ACLLCSLVK	R	T	15	23	9	2	sp|P63272|SPT4H_HUMAN	P63272	SPT4H_HUMAN	SUPT4H1	Transcription elongation factor SPT4			1	0	0	0	0	0	0	0	3.6699652E7	0	2.3686252E7	3.6911208E7	3.4214476E7	5.1197624E7	3.664258E7	0	3.6699652E7	0	2.3686252E7	3.6911208E7	3.4214476E7	5.1197624E7	3.664258E7	0	MS/MS	unmatched	MBR	MBR	MBR	MBR	MBR	unmatched
ACLNSTYEYIFNNCHDLYSR	K	Q	926	945	20	3	sp|O14795|UN13B_HUMAN	O14795	UN13B_HUMAN	UNC13B	Protein unc-13 homolog B			0	2	1	1	0	0	1	1	0	5.6760172E7	5.7704824E7	6.6089712E7	0	5.1349664E7	4.8598548E7	3.9074248E7	0	5.6760172E7	5.7704824E7	6.6089712E7	0	5.1349664E7	4.8598548E7	3.9074248E7	unmatched	MS/MS	MS/MS	MS/MS	unmatched	MBR	MS/MS	MS/MS
ACMLTTATAHDGDVNVISWSR	K	R	298	318	21	3	sp|Q9BQ67|GRWD1_HUMAN	Q9BQ67	GRWD1_HUMAN	GRWD1	Glutamate-rich WD repeat-containing protein 1			0	2	0	0	0	0	0	1	0	4.559096E7	2.8086948E7	4.3027836E7	4.1239844E7	2.9014434E7	2.0918318E7	3.5545588E7	0	4.559096E7	2.8086948E7	4.3027836E7	4.1239844E7	2.9014434E7	2.0918318E7	3.5545588E7	unmatched	MS/MS	MBR	MBR	MBR	MBR	MBR	MS/MS
ACMTYFPR	K	A	201	208	8	2	sp|Q8IZL8|PELP1_HUMAN	Q8IZL8	PELP1_HUMAN	PELP1	Proline-, glutamic acid- and leucine-rich protein 1			1	1	1	2	1	0	2	0	6.1442396E7	3.5292692E7	4.436738E7	5.1054148E7	4.9185828E7	5.348102E7	4.5749432E7	4.1207452E7	6.1442396E7	3.5292692E7	4.436738E7	5.1054148E7	4.9185828E7	5.348102E7	4.5749432E7	4.1207452E7	MS/MS	MS/MS	MS/MS	MS/MS	MS/MS	MBR	MS/MS	MBR
ACNAHGGVFK	K	D	2998	3007	10	3	sp|Q9Y4D8|HECD4_HUMAN	Q9Y4D8	HECD4_HUMAN	HECTD4	Probable E3 ubiquitin-protein ligase HECTD4			0	0	0	0	0	0	1	0	1.8789912E7	0	2.3714506E7	1.9575656E7	1.650736E7	0	2.568431E7	0	1.8789912E7	0	2.3714506E7	1.9575656E7	1.650736E7	0	2.568431E7	0	MBR	unmatched	MBR	MBR	MBR	unmatched	MS/MS	unmatched
ACNCLLLK	K	V	336	343	8	2	sp|P09104|ENOG_HUMAN	P09104	ENOG_HUMAN	ENO2	Gamma-enolase	ENO3	sp|P13929|ENOB_HUMAN	1	1	1	1	1	1	2	1	1.07915597E9	4.14716E8	5.8888282E8	7.687433E8	6.0177536E8	7.8247962E8	4.86700928E8	3.79401888E8	1.07915597E9	4.14716E8	5.8888282E8	7.687433E8	6.0177536E8	7.8247962E8	4.86700928E8	3.79401888E8	MS/MS	MS/MS	MS/MS	MS/MS	MS/MS	MS/MS	MS/MS	MS/MS
ACNDATLVQITSNMDSVGR	K	I	24	42	19	3	sp|Q9HAV0|GBB4_HUMAN	Q9HAV0	GBB4_HUMAN	GNB4	Guanine nucleotide-binding protein subunit beta-4			1	0	0	1	1	1	0	0	2.4736498E7	3.329014E7	0	4.8798184E7	2.6504852E7	2.1362902E7	0	0	2.4736498E7	3.329014E7	0	4.8798184E7	2.6504852E7	2.1362902E7	0	0	MS/MS	MBR	unmatched	MS/MS	MS/MS	MS/MS	unmatched	unmatched
ACNQLGQFLQHR	R	E	329	340	12	3	sp|O94973|AP2A2_HUMAN	O94973	AP2A2_HUMAN	AP2A2	AP-2 complex subunit alpha-2	AP2A1	sp|O95782|AP2A1_HUMAN	4	5	4	4	2	2	1	3	0	2.01918144E8	0	1.57512896E8	8.4890984E7	0	0	0	0	2.01918144E8	0	1.57512896E8	8.4890984E7	0	0	0	MS/MS	MS/MS	MS/MS	MS/MS	MS/MS	MS/MS	MS/MS	MS/MS
ACPEHSAPIK	K	V	82	91	10	3	sp|Q9NRA2|S17A5_HUMAN	Q9NRA2	S17A5_HUMAN	SLC17A5	Sialin			0	0	0	0	0	1	0	0	2.0969276E7	2.4724028E7	2.495684E7	0	0	1.1857239E7	1.4763439E7	0	2.0969276E7	2.4724028E7	2.495684E7	0	0	1.1857239E7	1.4763439E7	0	MBR	MBR	MBR	unmatched	unmatched	MS/MS	MBR	unmatched
ACPLDQAIGLLVAIFHK	M	Y	2	18	17	3	sp|P06703|S10A6_HUMAN	P06703	S10A6_HUMAN	S100A6	Protein S100-A6			0	1	0	0	0	0	0	0	0	819954	0	0	0	0	0	0	0	0	0	0	0	0	0	0	unmatched	MS/MS	unmatched	unmatched	unmatched	unmatched	unmatched	unmatched
ACPRPEGLNFQDLK	K	N	218	231	14	2,3	sp|P15927|RFA2_HUMAN	P15927	RFA2_HUMAN	RPA2	Replication protein A 32 kDa subunit			2	4	3	1	2	1	4	3	5.8673427E8	6.9042547E8	6.9919187E8	6.3206598E8	7.4347923E8	6.6919066E8	7.0349632E8	8.8292589E8	6.3097702E8	6.2394483E8	6.6243302E8	5.10863584E8	6.6794957E8	6.6919066E8	6.4867757E8	8.0886285E8	MS/MS	MS/MS	MS/MS	MS/MS	MS/MS	MS/MS	MS/MS	MS/MS
ACQAATTDSELLK	R	Q	756	768	13	2	sp|Q9Y4G6|TLN2_HUMAN	Q9Y4G6	TLN2_HUMAN	TLN2	Talin-2			0	0	0	1	0	0	0	0	0	0	0	0	0	0	0	0	0	0	0	0	0	0	0	0	unmatched	unmatched	unmatched	MS/MS	unmatched	unmatched	unmatched	unmatched
ACQALGAMLSK	R	G	292	302	11	2	sp|Q8IXH7|NELFD_HUMAN	Q8IXH7	NELFD_HUMAN	NELFCD	Negative elongation factor C/D			1	0	1	1	1	2	1	0	0	3.5648056E7	4.0944096E7	4.5746656E7	4.994772E7	1.02407456E8	4.5249068E7	3.3501012E7	0	3.5731272E7	4.1039676E7	4.5853448E7	5.006432E7	5.0904456E7	4.5354696E7	3.3579216E7	MS/MS	MBR	MS/MS	MS/MS	MS/MS	MS/MS	MS/MS	MBR
ACQEDDVR	K	L	730	737	8	2	sp|Q68E01|INT3_HUMAN	Q68E01	INT3_HUMAN	INTS3	Integrator complex subunit 3			0	0	0	0	2	1	0	0	0	0	0	7.81629e+06	1.2034542E7	0	0	0	0	0	0	7.81629e+06	1.2034542E7	0	0	0	unmatched	unmatched	unmatched	MBR	MS/MS	MS/MS	unmatched	unmatched
ACQIFVR	K	N	652	658	7	2	sp|P52272|HNRPM_HUMAN	P52272	HNRPM_HUMAN	HNRNPM	Heterogeneous nuclear ribonucleoprotein M			1	0	1	0	2	0	2	1	2.93418445E9	1.825312E9	2.11304922E9	2.24652109E9	2.31182106E9	2.36985318E9	2.19853798E9	2.51466496E9	2.93418445E9	1.825312E9	2.11304922E9	2.24652109E9	2.31182106E9	2.36985318E9	2.19853798E9	2.51466496E9	MS/MS	MBR	MS/MS	MBR	MS/MS	MBR	MS/MS	MS/MS
ACQSIYPLHDVFVR	K	K	200	213	14	2,3	sp|P61247|RS3A_HUMAN	P61247	RS3A_HUMAN	RPS3A	40S ribosomal protein S3a			8	7	6	6	9	5	7	7	3.47570688E9	3.58495462E9	3.68987546E9	3.76173594E9	4.02641587E9	3.79854669E9	4.07310003E9	4.3897216E9	3.30588288E9	3.19432064E9	3.29272141E9	3.14572621E9	3.71730842E9	3.7539712E9	3.78092032E9	3.91507123E9	MS/MS	MS/MS	MS/MS	MS/MS	MS/MS	MS/MS	MS/MS	MS/MS
ACQSIYPLHDVFVRK	K	V	200	214	15	3,4	sp|P61247|RS3A_HUMAN	P61247	RS3A_HUMAN	RPS3A	40S ribosomal protein S3a			0	0	0	0	0	0	0	2	0	0	0	0	0	0	0	0	0	0	0	0	0	0	0	0	unmatched	unmatched	unmatched	unmatched	unmatched	unmatched	unmatched	MS/MS
ACQVTQSR	K	N	53	60	8	2	sp|Q14919|NC2A_HUMAN	Q14919	NC2A_HUMAN	DRAP1	Dr1-associated corepressor			2	4	1	2	1	0	2	3	1.35703984E8	2.0542192E8	9.2700984E7	2.2950016E8	1.04211664E8	6.993432E7	9.3164312E7	7.2625376E7	1.35703984E8	2.0542192E8	9.2700984E7	2.2950016E8	1.04211664E8	6.993432E7	9.3164312E7	7.2625376E7	MS/MS	MS/MS	MS/MS	MS/MS	MS/MS	MBR	MS/MS	MS/MS
ACTILLR	K	G	371	377	7	2	sp|P49368|TCPG_HUMAN	P49368	TCPG_HUMAN	CCT3	T-complex protein 1 subunit gamma			0	1	0	1	1	1	1	0	0	9.2402778E8	0	1.38712691E9	1.19685722E9	1.3128928E9	1.13751373E9	0	0	9.2402778E8	0	1.38712691E9	1.19685722E9	1.3128928E9	1.13751373E9	0	unmatched	MS/MS	unmatched	MS/MS	MS/MS	MS/MS	MS/MS	unmatched
ACTTEEDQEK	K	L	488	497	10	2	sp|P49915|GUAA_HUMAN	P49915	GUAA_HUMAN	GMPS	GMP synthase [glutamine-hydrolyzing]			0	0	0	0	0	1	0	2	2.1020996E7	0	0	0	3.3560296E7	4.1406236E7	0	0	2.1020996E7	0	0	0	3.3560296E7	4.1406236E7	0	0	MBR	unmatched	unmatched	unmatched	MBR	MS/MS	unmatched	MS/MS
ACVDPACK	K	Y	1873	1880	8	2	sp|Q9Y4A5|TRRAP_HUMAN	Q9Y4A5	TRRAP_HUMAN	TRRAP	Transformation/transcription domain-associated protein			1	0	0	0	0	0	0	0	0	0	0	0	0	0	0	0	0	0	0	0	0	0	0	0	MS/MS	unmatched	unmatched	unmatched	unmatched	unmatched	unmatched	unmatched
ACVEAPK	R	G	501	507	7	2	sp|O15067|PUR4_HUMAN	O15067	PUR4_HUMAN	PFAS	Phosphoribosylformylglycinamidine synthase			0	1	0	1	1	0	0	0	0	3.4232076E7	0	9.3143064E7	9.346784E7	1.3329316E8	0	0	0	3.4232076E7	0	9.3143064E7	9.346784E7	1.3329316E8	0	0	unmatched	MS/MS	unmatched	MS/MS	MS/MS	MBR	unmatched	unmatched
ACVGLPPQNHMLLEHK	R	M	492	507	16	3,4	sp|Q9NPH2|INO1_HUMAN	Q9NPH2	INO1_HUMAN	ISYNA1	Inositol-3-phosphate synthase 1			4	7	2	2	3	3	2	2	8.7390579E8	9.5203187E8	1.7371607E9	4.98927584E8	6.5129332E7	6.70144E8	3.38321824E8	5.620976E8	6.0319219E8	9.4848851E8	6.5536781E8	2.73361088E8	1.28865448E8	6.2428794E8	2.33514976E8	4.02660384E8	MS/MS	MS/MS	MS/MS	MS/MS	MS/MS	MS/MS	MS/MS	MS/MS
ACVGNAYHK	K	Q	150	158	9	2,3	sp|Q9UKX7|NUP50_HUMAN	Q9UKX7	NUP50_HUMAN	NUP50	Nuclear pore complex protein Nup50			1	1	3	1	2	1	2	3	5.6270596E7	1.00442032E8	1.04690224E8	1.04403344E8	1.07631224E8	9.96402E7	9.8976384E7	1.34516256E8	5.6270596E7	6.6155772E7	6.906476E7	6.82902E7	7.1198328E7	6.4380112E7	6.345544E7	8.6502728E7	MS/MS	MS/MS	MS/MS	MS/MS	MS/MS	MS/MS	MS/MS	MS/MS
ACVIHGTDLK	K	D	652	661	10	2,3	sp|P13637|AT1A3_HUMAN	P13637	AT1A3_HUMAN	ATP1A3	Sodium/potassium-transporting ATPase subunit alpha-3			3	4	1	3	3	4	3	1	1.4860544E9	1.68902118E9	1.78730982E9	1.6641655E9	1.26074624E9	1.21089421E9	1.34548838E9	1.35511014E9	1.09280794E9	1.23968013E9	1.32312947E9	1.18653837E9	9.4186874E8	8.765785E8	9.7088128E8	9.788521E8	MS/MS	MS/MS	MS/MS	MS/MS	MS/MS	MS/MS	MS/MS	MS/MS
ACVNGIAWAPHSSCHICTAADDHQALIWDIQQMPR	R	A	267	301	35	5	sp|P61962|DCAF7_HUMAN	P61962	DCAF7_HUMAN	DCAF7	DDB1- and CUL4-associated factor 7			0	0	0	1	0	0	0	0	0	0	0	2.7089202E7	0	0	0	0	0	0	0	0	0	0	0	0	unmatched	unmatched	unmatched	MS/MS	unmatched	unmatched	unmatched	unmatched
ACVVHGSDLK	K	D	662	671	10	2,3	sp|P05023|AT1A1_HUMAN	P05023	AT1A1_HUMAN	ATP1A1	Sodium/potassium-transporting ATPase subunit alpha-1	ATP1A2	sp|P50993|AT1A2_HUMAN	2	2	4	3	2	2	2	2	8.2134317E8	7.7206746E8	8.3721805E8	8.9656666E8	8.2809203E8	7.6423258E8	8.51752E8	9.5342541E8	5.9823763E8	5.6284691E8	6.0654784E8	6.1959174E8	6.297641E8	5.5133126E8	6.3305626E8	6.9912224E8	MS/MS	MS/MS	MS/MS	MS/MS	MS/MS	MS/MS	MS/MS	MS/MS
ACYGVLR	R	F	118	124	7	2	sp|P23396|RS3_HUMAN	P23396	RS3_HUMAN	RPS3	40S ribosomal protein S3			1	2	0	1	1	2	1	1	2.29639312E8	1.59511968E8	1.6691904E8	1.88645968E8	2.54185104E8	3.2296448E8	2.13412352E8	2.21589184E8	2.29639312E8	1.59511968E8	1.6691904E8	1.88645968E8	2.54185104E8	3.2296448E8	2.13412352E8	2.21589184E8	MS/MS	MS/MS	MBR	MS/MS	MS/MS	MS/MS	MS/MS	MS/MS
ACYLSINPQK	R	D	221	230	10	2	sp|P61163|ACTZ_HUMAN	P61163	ACTZ_HUMAN	ACTR1A	Alpha-centractin	ACTR1B	sp|P42025|ACTY_HUMAN	2	3	2	2	2	3	2	3	2.00176832E8	2.267484E8	2.97962816E8	2.4845082E7	2.03384192E8	2.09148128E8	1.62499104E8	1.95056224E8	2.00176832E8	2.267484E8	2.97962816E8	2.4845082E7	2.03384192E8	2.09148128E8	1.62499104E8	1.95056224E8	MS/MS	MS/MS	MS/MS	MS/MS	MS/MS	MS/MS	MS/MS	MS/MS
ADAAEFWR	K	K	184	191	8	2	sp|P22681|CBL_HUMAN	P22681	CBL_HUMAN	CBL	E3 ubiquitin-protein ligase CBL	CBLB	sp|Q13191|CBLB_HUMAN	1	0	2	1	1	1	1	2	3.9527408E7	0	6.4059392E7	5.9398184E7	5.6966252E7	4.2708704E7	3.4948E7	3.4793248E7	3.9527408E7	0	6.4059392E7	5.9398184E7	5.6966252E7	4.2708704E7	3.4948E7	3.4793248E7	MS/MS	unmatched	MS/MS	MS/MS	MS/MS	MS/MS	MS/MS	MS/MS
ADAASSLTVDVTPPTAK	K	A	404	420	17	2	sp|Q9H8Y8|GORS2_HUMAN	Q9H8Y8	GORS2_HUMAN	GORASP2	Golgi reassembly-stacking protein 2			1	0	1	1	1	1	1	1	2.2242832E8	1.29721472E8	1.33426664E8	1.83831824E8	2.12237504E8	2.64326832E8	1.55851856E8	1.49160448E8	2.2242832E8	1.29721472E8	1.33426664E8	1.83831824E8	2.12237504E8	2.64326832E8	1.55851856E8	1.49160448E8	MS/MS	MBR	MS/MS	MS/MS	MS/MS	MS/MS	MS/MS	MS/MS
ADAEDLLDSFLSNILQDCR	R	H	339	357	19	3	sp|Q96T76|MMS19_HUMAN	Q96T76	MMS19_HUMAN	MMS19	MMS19 nucleotide excision repair protein homolog			1	1	0	1	1	1	0	1	6.01097e+06	2.83293e+06	0	4552185	4767973	5998083	0	4.60048e+06	6.01097e+06	2.83293e+06	0	4552185	4767973	5998083	0	4.60048e+06	MS/MS	MS/MS	unmatched	MS/MS	MS/MS	MS/MS	unmatched	MS/MS
ADAEEEAATR	R	I	626	635	10	2	sp|Q13409|DC1I2_HUMAN	Q13409	DC1I2_HUMAN	DYNC1I2	Cytoplasmic dynein 1 intermediate chain 2			1	1	1	1	1	1	1	1	4.27032448E8	1.64104992E8	2.82377888E8	3.64425696E8	4.78635808E8	5.14673536E8	2.81501952E8	2.15368944E8	4.27032448E8	1.64104992E8	2.82377888E8	3.64425696E8	4.78635808E8	5.14673536E8	2.81501952E8	2.15368944E8	MS/MS	MS/MS	MS/MS	MS/MS	MS/MS	MS/MS	MS/MS	MS/MS
ADAEEEAATRIPA	R	-	626	638	13	2	sp|Q13409|DC1I2_HUMAN	Q13409	DC1I2_HUMAN	DYNC1I2	Cytoplasmic dynein 1 intermediate chain 2			0	0	0	1	0	0	0	0	0	0	0	0	0	0	0	0	0	0	0	0	0	0	0	0	unmatched	unmatched	unmatched	MS/MS	unmatched	unmatched	unmatched	unmatched
ADAEGESDLENSR	K	K	842	854	13	2	sp|Q9Y490|TLN1_HUMAN	Q9Y490	TLN1_HUMAN	TLN1	Talin-1			0	0	0	0	0	0	1	0	0	0	0	0	0	0	0	0	0	0	0	0	0	0	0	0	unmatched	unmatched	unmatched	unmatched	unmatched	unmatched	MS/MS	unmatched
ADAEGESDLENSRK	K	L	842	855	14	3	sp|Q9Y490|TLN1_HUMAN	Q9Y490	TLN1_HUMAN	TLN1	Talin-1			1	1	1	1	1	1	1	1	8.005808E7	9.9775024E7	9.8213264E7	9.7063536E7	8.85634E7	8.1847704E7	9.8923512E7	1.03879368E8	8.005808E7	9.9775024E7	9.8213264E7	9.7063536E7	8.85634E7	8.1847704E7	9.8923512E7	1.03879368E8	MS/MS	MS/MS	MS/MS	MS/MS	MS/MS	MS/MS	MS/MS	MS/MS
ADAENAMR	R	Y	92	99	8	2	sp|P52298|NCBP2_HUMAN	P52298	NCBP2_HUMAN	NCBP2	Nuclear cap-binding protein subunit 2	NCBP2L	sp|A6PVI3|NCB2L_HUMAN	0	0	0	0	1	1	0	1	0	0	0	7.1045144E7	6.5882588E7	1.06888496E8	0	5.7097228E7	0	0	0	7.1045144E7	6.5882588E7	1.06888496E8	0	5.7097228E7	unmatched	unmatched	unmatched	MBR	MS/MS	MS/MS	unmatched	MS/MS
ADAETLR	R	K	19	25	7	2	sp|P08758|ANXA5_HUMAN	P08758	ANXA5_HUMAN	ANXA5	Annexin A5			1	0	0	0	0	0	0	0	3.75534432E8	0	0	0	0	0	0	0	0	0	0	0	0	0	0	0	MS/MS	unmatched	unmatched	unmatched	unmatched	unmatched	unmatched	unmatched
ADAETLRK	R	A	19	26	8	2,3	sp|P08758|ANXA5_HUMAN	P08758	ANXA5_HUMAN	ANXA5	Annexin A5			1	1	1	0	2	0	1	1	8.5825024E8	1.17786534E9	1.14022566E9	1.11042138E9	1.49664742E9	1.55918387E9	1.9840192E9	1.78639014E9	5.3832806E8	7.9261306E8	7.9083251E8	7.8362298E8	1.03195059E9	1.09628851E9	1.3791648E9	1.17876902E9	MS/MS	MS/MS	MS/MS	MBR	MS/MS	MBR	MS/MS	MS/MS
ADAEYYAAHK	K	Y	258	267	10	2,3	sp|O75477|ERLN1_HUMAN	O75477	ERLN1_HUMAN	ERLIN1	Erlin-1			2	1	1	1	1	2	1	2	5.346876E7	0	6.0691824E7	6.4186404E7	4.1268488E7	5.7096564E7	4.188702E7	1.08438416E8	5.2416624E7	0	5.9497552E7	6.2923368E7	4.6035692E7	5.597304E7	4.6725676E7	5.6581292E7	MS/MS	MS/MS	MS/MS	MS/MS	MS/MS	MS/MS	MS/MS	MS/MS
ADAGFVYSEAVASHYMR	R	Q	107	123	17	3	sp|O14936|CSKP_HUMAN	O14936	CSKP_HUMAN	CASK	Peripheral plasma membrane protein CASK			1	0	0	1	1	1	2	1	4.1655364E7	1.948828E7	2.6205428E7	0	4.7449972E7	3.4003564E7	1.81084928E8	1.8523884E7	3.7590476E7	1.758654E7	2.3648204E7	0	5.630756E7	4.035108E7	9.2825048E7	2.1981776E7	MS/MS	MBR	MBR	MS/MS	MS/MS	MS/MS	MS/MS	MS/MS
ADAGHAGVSANMMK	R	K	15	28	14	3	sp|Q9Y657|SPIN1_HUMAN	Q9Y657	SPIN1_HUMAN	SPIN1	Spindlin-1			1	2	2	1	1	1	0	2	6.628684E7	8.5517472E7	7.3532064E7	5.2772824E7	6.8528728E7	7.3122336E7	4.6411404E7	9.4909984E7	4.2293576E7	5.4219168E7	4.6488728E7	5.2772824E7	4.3606716E7	4.6615876E7	4.6411404E7	6.0013332E7	MS/MS	MS/MS	MS/MS	MS/MS	MS/MS	MS/MS	MBR	MS/MS
ADAHEEDELR	K	A	237	246	10	3	sp|Q567U6|CCD93_HUMAN	Q567U6	CCD93_HUMAN	CCDC93	Coiled-coil domain-containing protein 93			1	1	1	1	1	1	1	1	4.2480456E7	4.9813144E7	5.4552936E7	4.3267144E7	4.4154324E7	4.4147304E7	5.0296384E7	5.13791E7	4.2480456E7	4.9813144E7	5.4552936E7	4.3267144E7	4.4154324E7	4.4147304E7	5.0296384E7	5.13791E7	MS/MS	MS/MS	MS/MS	MS/MS	MS/MS	MS/MS	MS/MS	MS/MS
ADAHLGSSSVALPK	R	E	128	141	14	3	sp|Q8NFQ8|TOIP2_HUMAN	Q8NFQ8	TOIP2_HUMAN	TOR1AIP2	Torsin-1A-interacting protein 2			1	1	0	1	0	0	1	1	1.34810672E8	1.00633016E8	1.1827916E8	1.62935216E8	1.44275136E8	0	2.10634224E8	1.9269456E8	1.34810672E8	1.00633016E8	1.1827916E8	1.62935216E8	1.44275136E8	0	2.10634224E8	1.9269456E8	MS/MS	MS/MS	MBR	MS/MS	MBR	unmatched	MS/MS	MS/MS
ADALQAGASQFETSAAK	R	L	67	83	17	2,3	sp|P63027|VAMP2_HUMAN	P63027	VAMP2_HUMAN	VAMP2	Vesicle-associated membrane protein 2	VAMP3	sp|Q15836|VAMP3_HUMAN, tr|L7N2F9|L7N2F9_HUMAN	5	3	5	3	6	3	3	3	7.9484941E8	4.25622432E8	5.11062208E8	6.5976902E8	5.4529869E8	5.33423456E8	3.92771616E8	3.20437312E8	5.8509766E8	3.11165632E8	3.83088192E8	4.86520672E8	4.00764832E8	4.01463072E8	2.9042688E8	2.36934432E8	MS/MS	MS/MS	MS/MS	MS/MS	MS/MS	MS/MS	MS/MS	MS/MS
ADAPVALVVHMAPASVLVDSR	K	Y	333	353	21	3	sp|Q9BQ52|RNZ2_HUMAN	Q9BQ52	RNZ2_HUMAN	ELAC2	Zinc phosphodiesterase ELAC protein 2			0	1	1	1	1	1	2	3	5.5808176E7	6.5585368E7	7.0776992E7	8.4732584E7	8.2265088E7	6.4142472E7	1.06694976E8	1.31526664E8	5.5808176E7	6.5585368E7	7.0776992E7	8.4732584E7	8.2265088E7	6.4142472E7	6.9350704E7	9.1750456E7	MBR	MS/MS	MS/MS	MS/MS	MS/MS	MS/MS	MS/MS	MS/MS
ADATNVNNWHWTER	R	D	17	30	14	3	sp|O95433|AHSA1_HUMAN	O95433	AHSA1_HUMAN	AHSA1	Activator of 90 kDa heat shock protein ATPase homolog 1			0	2	1	1	0	0	0	0	5.0149464E7	8.73798E7	6.0325888E7	9.00994E7	6.9382424E7	0	0	0	5.0149464E7	8.73798E7	6.0325888E7	9.00994E7	6.9382424E7	0	0	0	MBR	MS/MS	MS/MS	MS/MS	MBR	unmatched	unmatched	unmatched
ADAWEEIRR	M	L	2	10	9	2	sp|O94874|UFL1_HUMAN	O94874	UFL1_HUMAN	UFL1	E3 UFM1-protein ligase 1			0	0	0	0	0	0	1	0	3.2621106E7	0	2.965796E7	3.9292192E7	0	0	1.293144E7	0	3.2621106E7	0	2.965796E7	3.9292192E7	0	0	1.293144E7	0	MBR	unmatched	MBR	MBR	unmatched	unmatched	MS/MS	unmatched
ADCASGIFLAAEK	K	Y	398	410	13	2	sp|O43747|AP1G1_HUMAN	O43747	AP1G1_HUMAN	AP1G1	AP-1 complex subunit gamma-1			0	1	1	2	1	3	0	1	3.08453312E8	0	1.87446544E8	1.99370272E8	2.17778256E8	2.90413216E8	1.74140928E8	1.38423952E8	3.08453312E8	0	1.87446544E8	1.99370272E8	2.17778256E8	2.90413216E8	1.74140928E8	1.38423952E8	MBR	MS/MS	MS/MS	MS/MS	MS/MS	MS/MS	MBR	MS/MS
ADCDISR	K	L	955	961	7	2	sp|Q6WCQ1|MPRIP_HUMAN	Q6WCQ1	MPRIP_HUMAN	MPRIP	Myosin phosphatase Rho-interacting protein			0	0	0	0	0	1	1	0	2.0211386E7	0	0	0	2.2440322E7	2.4776282E7	2.6616566E7	2.5931786E7	2.0211386E7	0	0	0	2.2440322E7	2.4776282E7	2.6616566E7	2.5931786E7	MBR	unmatched	unmatched	unmatched	MBR	MS/MS	MS/MS	MBR
ADCLVPSEIR	K	K	191	200	10	2	sp|Q99719|SEPT5_HUMAN	Q99719	SEPT5_HUMAN	SEPT5	Septin-5			0	0	0	0	1	0	1	1	0	0	0	0	1.63881968E8	0	1.45189392E8	1.2069744E8	0	0	0	0	1.63881968E8	0	1.45189392E8	1.2069744E8	unmatched	unmatched	unmatched	unmatched	MS/MS	unmatched	MS/MS	MS/MS
ADCLVPSEIRK	K	L	191	201	11	2,3	sp|Q99719|SEPT5_HUMAN	Q99719	SEPT5_HUMAN	SEPT5	Septin-5			1	0	0	0	1	2	1	1	4.26888384E8	2.92647552E8	2.84363232E8	2.6260024E8	1.91343984E8	1.79675744E8	2.25642496E8	0	3.35619264E8	2.92647552E8	2.84363232E8	2.6260024E8	1.91343984E8	1.79675744E8	2.25642496E8	0	MS/MS	MBR	MBR	MBR	MS/MS	MS/MS	MS/MS	MS/MS
ADCPHPIR	K	F	613	620	8	3	sp|Q7Z392|TPC11_HUMAN	Q7Z392	TPC11_HUMAN	TRAPPC11	Trafficking protein particle complex subunit 11			1	0	0	0	0	1	0	0	2.474869E7	2.6996952E7	0	2.3378258E7	0	2.1068088E7	0	0	2.474869E7	2.6996952E7	0	2.3378258E7	0	2.1068088E7	0	0	MS/MS	MBR	unmatched	MBR	unmatched	MS/MS	unmatched	unmatched
ADCPTMEAQTTLTTNDIVISK	K	L	261	281	21	3	sp|Q13123|RED_HUMAN	Q13123	RED_HUMAN	IK	Protein Red			0	1	0	0	0	0	0	0	0	0	0	0	0	0	0	0	0	0	0	0	0	0	0	0	unmatched	MS/MS	unmatched	unmatched	unmatched	unmatched	unmatched	unmatched
ADCSNIDK	R	I	85	92	8	2	tr|S4R3N1|S4R3N1_HUMAN	S4R3N1	S4R3N1_HUMAN	HSPE1-MOB4	HSPE1-MOB4 readthrough	MOB4	sp|Q9Y3A3|PHOCN_HUMAN	0	0	0	0	1	1	1	1	0	0	0	0	3.69763968E8	3.93447968E8	2.83787744E8	2.79575648E8	0	0	0	0	3.69763968E8	3.93447968E8	2.83787744E8	2.79575648E8	unmatched	unmatched	unmatched	unmatched	MS/MS	MS/MS	MS/MS	MS/MS
ADDADEFGYSR	R	-	900	910	11	2	sp|Q7KZF4|SND1_HUMAN	Q7KZF4	SND1_HUMAN	SND1	Staphylococcal nuclease domain-containing protein 1			1	1	1	1	1	1	1	1	2.0815216E8	1.23355888E8	1.72798192E8	1.9849424E8	2.18981344E8	2.44384224E8	1.71114992E8	1.7610376E8	2.0815216E8	1.23355888E8	1.72798192E8	1.9849424E8	2.18981344E8	2.44384224E8	1.71114992E8	1.7610376E8	MS/MS	MS/MS	MS/MS	MS/MS	MS/MS	MS/MS	MS/MS	MS/MS
ADDDRFPR	R	R	1152	1159	8	2,3	sp|Q14152|EIF3A_HUMAN	Q14152	EIF3A_HUMAN	EIF3A	Eukaryotic translation initiation factor 3 subunit A			1	1	1	1	1	2	2	2	2.445584E8	2.55214624E8	2.86822048E8	2.431524E8	2.46537728E8	2.50739264E8	2.44661616E8	3.03013184E8	1.52964912E8	1.57443024E8	1.80930416E8	1.52028608E8	1.58942096E8	1.61652064E8	1.57849568E8	1.94534272E8	MS/MS	MS/MS	MS/MS	MS/MS	MS/MS	MS/MS	MS/MS	MS/MS
ADDGGGGGGFHAR	R	L	103	115	13	3	sp|Q03052|PO3F1_HUMAN	Q03052	PO3F1_HUMAN	POU3F1	POU domain, class 3, transcription factor 1			0	1	1	0	0	0	0	0	0	2.5905674E7	0	0	0	0	0	0	0	0	0	0	0	0	0	0	unmatched	MS/MS	MS/MS	unmatched	unmatched	unmatched	unmatched	unmatched
ADDGRPFPQVIK	K	S	88	99	12	2,3	sp|P04075|ALDOA_HUMAN	P04075	ALDOA_HUMAN	ALDOA	Fructose-bisphosphate aldolase A		sp|P00883|ALDOA_RABIT	6	5	6	6	5	4	5	5	4.8619203E9	4.2992942E9	3.95192064E9	3.76847027E9	3.93416294E9	4.23428173E9	4.14066074E9	4.3160607E9	4.25863936E9	3.33488768E9	3.05938867E9	2.82842957E9	3.3029847E9	3.57186125E9	3.4240407E9	3.50879514E9	MS/MS	MS/MS	MS/MS	MS/MS	MS/MS	MS/MS	MS/MS	MS/MS
ADDILASPPR	R	L	1533	1542	10	2	sp|P39060|COIA1_HUMAN	P39060	COIA1_HUMAN	COL18A1	Collagen alpha-1(XVIII) chain			0	0	0	0	0	2	0	0	0	0	1.0654711E7	2.9664694E7	4.75274E7	7.6403744E7	0	0	0	0	1.0654711E7	2.9664694E7	4.75274E7	7.6403744E7	0	0	unmatched	unmatched	MBR	MBR	MBR	MS/MS	unmatched	unmatched
ADDIQKR	K	E	1879	1885	7	2	sp|Q01082|SPTB2_HUMAN	Q01082	SPTB2_HUMAN	SPTBN1	Spectrin beta chain, non-erythrocytic 1			0	0	0	0	2	0	0	0	0	0	0	0	0	0	0	0	0	0	0	0	0	0	0	0	unmatched	unmatched	unmatched	unmatched	MS/MS	unmatched	unmatched	unmatched
ADDLEPIMELGR	K	G	50	61	12	2	sp|P52564|MP2K6_HUMAN	P52564	MP2K6_HUMAN	MAP2K6	Dual specificity mitogen-activated protein kinase kinase 6			3	1	2	1	1	4	1	0	5.9065256E7	1.3622877E7	3.6072468E7	8334425	0	1.00943536E8	0	0	6.0425032E7	1.3936498E7	3.6902916E7	8526297	0	4.8699048E7	0	0	MS/MS	MS/MS	MS/MS	MS/MS	MS/MS	MS/MS	MS/MS	unmatched
ADDLLPLGDQTQDGDFGSR	R	L	420	438	19	2,3	sp|O43290|SNUT1_HUMAN	O43290	SNUT1_HUMAN	SART1	U4/U6.U5 tri-snRNP-associated protein 1			0	0	0	1	1	2	1	0	0	0	0	3.4183276E7	2.873606E7	4.2014644E7	0	0	0	0	0	3.4183276E7	2.873606E7	4.2014644E7	0	0	unmatched	unmatched	unmatched	MS/MS	MS/MS	MS/MS	MS/MS	unmatched
ADDNATIR	R	V	235	242	8	2	sp|O75821|EIF3G_HUMAN	O75821	EIF3G_HUMAN	EIF3G	Eukaryotic translation initiation factor 3 subunit G			1	0	0	0	0	0	0	0	0	0	0	0	0	0	0	0	0	0	0	0	0	0	0	0	MS/MS	unmatched	unmatched	unmatched	unmatched	unmatched	unmatched	unmatched
ADDPLRLDQELQQPQTQEK	R	T	840	858	19	3	sp|Q12888|TP53B_HUMAN	Q12888	TP53B_HUMAN	TP53BP1	TP53-binding protein 1			3	4	3	4	3	3	3	5	2.49528768E8	3.23912384E8	2.48920256E8	3.16648512E8	2.37307888E8	1.69004672E8	1.87740352E8	2.71958368E8	2.49528768E8	3.23912384E8	2.48920256E8	3.16648512E8	2.37307888E8	1.69004672E8	1.87740352E8	2.71958368E8	MS/MS	MS/MS	MS/MS	MS/MS	MS/MS	MS/MS	MS/MS	MS/MS
ADDPTMGEGPDK	K	A	214	225	12	2	sp|P61764|STXB1_HUMAN	P61764	STXB1_HUMAN	STXBP1	Syntaxin-binding protein 1			2	1	2	2	2	2	2	2	2.82581728E8	9.9766192E7	1.8051968E8	2.17930752E8	2.19502448E8	2.70484256E8	2.02303728E8	1.3621728E8	1.89574528E8	6.9761024E7	1.27203816E8	1.51692704E8	1.48378976E8	1.83749392E8	1.28209512E8	9.0326424E7	MS/MS	MS/MS	MS/MS	MS/MS	MS/MS	MS/MS	MS/MS	MS/MS
ADDPYAHLSK	K	K	246	255	10	2,3	sp|Q8NE71|ABCF1_HUMAN	Q8NE71	ABCF1_HUMAN	ABCF1	ATP-binding cassette sub-family F member 1			1	2	2	1	2	2	2	2	2.0094664E8	2.33313392E8	2.34501936E8	2.4149376E8	2.2274816E8	2.2371912E8	2.51545024E8	2.73862752E8	2.0094664E8	2.33313392E8	2.34501936E8	2.4149376E8	2.2274816E8	2.2371912E8	2.51545024E8	2.73862752E8	MS/MS	MS/MS	MS/MS	MS/MS	MS/MS	MS/MS	MS/MS	MS/MS
ADDTSAATIEK	K	K	546	556	11	2	sp|Q9Y2W2|WBP11_HUMAN	Q9Y2W2	WBP11_HUMAN	WBP11	WW domain-binding protein 11			0	0	2	1	1	1	1	1	0	0	5.6205232E7	4.960744E7	7.4796768E7	1.27236424E8	6.3978156E7	4.350886E7	0	0	5.6205232E7	4.960744E7	7.4796768E7	1.27236424E8	6.3978156E7	4.350886E7	unmatched	unmatched	MS/MS	MS/MS	MS/MS	MS/MS	MS/MS	MS/MS
ADDYEQVK	R	N	258	265	8	2	sp|P61421|VA0D1_HUMAN	P61421	VA0D1_HUMAN	ATP6V0D1	V-type proton ATPase subunit d 1			1	0	1	1	1	2	1	1	5.9680464E7	2.0259258E7	3.3209048E7	4.4400252E7	4.3091268E7	6.7070192E7	2.3308148E7	1.8149342E7	5.9680464E7	2.0259258E7	3.3209048E7	4.4400252E7	4.3091268E7	6.7070192E7	2.3308148E7	1.8149342E7	MS/MS	MBR	MS/MS	MS/MS	MS/MS	MS/MS	MS/MS	MS/MS
ADEALNK	R	D	179	185	7	2	sp|P52701|MSH6_HUMAN	P52701	MSH6_HUMAN	MSH6	DNA mismatch repair protein Msh6			1	0	1	3	4	4	1	1	0	0	0	3.0950064E7	1.77460864E8	1.55204368E8	0	7.58014e+06	0	0	0	3.0950064E7	1.77460864E8	1.55204368E8	0	7.58014e+06	MS/MS	unmatched	MS/MS	MS/MS	MS/MS	MS/MS	MS/MS	MS/MS
ADEASELACPTPK	K	E	2194	2206	13	2	sp|P49327|FAS_HUMAN	P49327	FAS_HUMAN	FASN	Fatty acid synthase			2	0	0	0	1	1	1	2	2.12019344E8	7.3174304E7	1.24811456E8	1.70958096E8	2.56460576E8	3.19584192E8	2.15199184E8	1.52563712E8	2.12019344E8	7.3174304E7	1.24811456E8	1.70958096E8	2.56460576E8	3.19584192E8	2.15199184E8	1.52563712E8	MS/MS	MBR	MBR	MBR	MS/MS	MS/MS	MS/MS	MS/MS
ADEAYLIGR	K	G	80	88	9	2	sp|P11498|PYC_HUMAN	P11498	PYC_HUMAN	PC	Pyruvate carboxylase, mitochondrial			0	0	0	0	1	0	0	0	0	0	3.7728044E7	5.43462E7	5.186164E7	5.2201988E7	4.5318904E7	4.1741676E7	0	0	3.7728044E7	5.43462E7	5.186164E7	5.2201988E7	4.5318904E7	4.1741676E7	unmatched	unmatched	MBR	MBR	MS/MS	MBR	MBR	MBR
ADEDGEGIHPSAPHR	M	N	2	16	15	3	sp|Q96L92|SNX27_HUMAN	Q96L92	SNX27_HUMAN	SNX27	Sorting nexin-27			1	1	1	1	1	1	0	0	1.1150932E8	1.33980576E8	1.3930968E8	1.38370576E8	1.45964352E8	1.40182688E8	1.60448752E8	1.71506688E8	1.1150932E8	1.33980576E8	1.3930968E8	1.38370576E8	1.45964352E8	1.40182688E8	1.60448752E8	1.71506688E8	MS/MS	MS/MS	MS/MS	MS/MS	MS/MS	MS/MS	MBR	MBR
ADEDPALFQSVK	K	T	156	167	12	2	sp|P48739|PIPNB_HUMAN	P48739	PIPNB_HUMAN	PITPNB	Phosphatidylinositol transfer protein beta isoform			0	0	0	0	0	1	0	0	0	0	0	0	0	0	0	0	0	0	0	0	0	0	0	0	unmatched	unmatched	unmatched	unmatched	unmatched	MS/MS	unmatched	unmatched
ADEDPIMGFHQMFLLK	K	N	91	106	16	2,3	sp|P61970|NTF2_HUMAN	P61970	NTF2_HUMAN	NUTF2	Nuclear transport factor 2			7	5	8	7	7	8	6	8	1.25093325E9	1.37239117E9	1.42699891E9	1.41173107E9	1.08739942E9	1.09792922E9	1.3507392E9	1.23915162E9	7.0299802E8	7.0788915E8	7.8948762E8	7.8131162E8	6.0510413E8	5.847561E8	7.232281E8	6.7250029E8	MS/MS	MS/MS	MS/MS	MS/MS	MS/MS	MS/MS	MS/MS	MS/MS
ADEELEALRR	M	Q	2	11	10	2	sp|O14737|PDCD5_HUMAN	O14737	PDCD5_HUMAN	PDCD5	Programmed cell death protein 5			1	1	1	0	0	1	1	0	1.61784064E8	1.12830328E8	1.313842E8	2.38578992E8	2.28892192E8	3.21529664E8	1.94960448E8	0	1.61784064E8	1.12830328E8	1.313842E8	2.38578992E8	2.28892192E8	3.21529664E8	1.94960448E8	0	MS/MS	MS/MS	MS/MS	MBR	MBR	MS/MS	MS/MS	unmatched
ADEEPTPADGR	K	I	84	94	11	2	sp|Q96AT1|K1143_HUMAN	Q96AT1	K1143_HUMAN	KIAA1143	Uncharacterized protein KIAA1143			1	0	0	0	0	1	0	0	2.9939702E7	0	0	0	0	7.613788E7	0	0	2.9939702E7	0	0	0	0	7.613788E7	0	0	MS/MS	unmatched	unmatched	unmatched	unmatched	MS/MS	unmatched	unmatched
ADEGISFR	K	G	121	128	8	2	sp|Q06830|PRDX1_HUMAN	Q06830	PRDX1_HUMAN	PRDX1	Peroxiredoxin-1			2	0	1	2	1	2	2	1	3.89497421E9	2.38289792E9	3.23146573E9	3.22484429E9	3.31105587E9	3.4826432E9	3.08487578E9	3.07656243E9	3.89497421E9	2.38289792E9	3.23146573E9	3.22484429E9	3.31105587E9	3.4826432E9	3.08487578E9	3.07656243E9	MS/MS	MBR	MS/MS	MS/MS	MS/MS	MS/MS	MS/MS	MS/MS
ADEHVIDQGDDGDNFYVIER	K	G	162	181	20	3	sp|P13861|KAP2_HUMAN	P13861	KAP2_HUMAN	PRKAR2A	cAMP-dependent protein kinase type II-alpha regulatory subunit			1	2	1	2	2	2	3	2	5.0801872E8	6.1533798E8	5.6739917E8	6.1520058E8	4.74103456E8	4.78039552E8	5.21495488E8	5.4671174E8	5.0801872E8	6.1533798E8	5.6739917E8	6.1520058E8	4.74103456E8	4.78039552E8	5.21495488E8	5.4671174E8	MS/MS	MS/MS	MS/MS	MS/MS	MS/MS	MS/MS	MS/MS	MS/MS
ADELASQDGR	R	-	515	524	10	2	sp|Q13362|2A5G_HUMAN	Q13362	2A5G_HUMAN	PPP2R5C	Serine/threonine-protein phosphatase 2A 56 kDa regulatory subunit gamma isoform			1	2	1	2	0	0	0	0	0	2.544666E7	3.6799868E7	4.1074952E7	0	0	0	0	0	2.544666E7	3.6799868E7	4.1074952E7	0	0	0	0	MS/MS	MS/MS	MS/MS	MS/MS	unmatched	unmatched	unmatched	unmatched
ADELNNK	R	H	120	126	7	2	sp|Q6UX04|CWC27_HUMAN	Q6UX04	CWC27_HUMAN	CWC27	Peptidyl-prolyl cis-trans isomerase CWC27 homolog			0	0	0	0	0	1	0	1	0	0	0	0	0	0	0	0	0	0	0	0	0	0	0	0	unmatched	unmatched	unmatched	unmatched	unmatched	MS/MS	unmatched	MS/MS
ADENDEVK	R	I	991	998	8	2	sp|Q08379|GOGA2_HUMAN	Q08379	GOGA2_HUMAN	GOLGA2	Golgin subfamily A member 2			0	0	0	0	0	1	0	0	0	0	0	0	0	0	0	0	0	0	0	0	0	0	0	0	unmatched	unmatched	unmatched	unmatched	unmatched	MS/MS	unmatched	unmatched
ADEPMEH	K	-	257	263	7	2	sp|P25786|PSA1_HUMAN	P25786	PSA1_HUMAN	PSMA1	Proteasome subunit alpha type-1			2	1	0	3	2	5	3	2	1.52773248E8	3.1960644E7	5.8417228E7	1.21972816E8	1.40883296E8	2.47474272E8	6.9560104E7	4.7272028E7	7.907456E7	3.5601684E7	6.5072268E7	6.5828016E7	7.5578944E7	1.19399328E8	6.8525784E7	5.2657376E7	MS/MS	MS/MS	MBR	MS/MS	MS/MS	MS/MS	MS/MS	MS/MS
ADETKDEQFEEYVQNFK	K	R	31	47	17	3	sp|P49418|AMPH_HUMAN	P49418	AMPH_HUMAN	AMPH	Amphiphysin			0	0	0	0	1	1	0	2	0	0	0	0	6.7117768E7	5.6137984E7	0	8.5484024E7	0	0	0	0	6.7117768E7	5.6137984E7	0	8.5484024E7	unmatched	unmatched	unmatched	unmatched	MS/MS	MS/MS	unmatched	MS/MS
ADEVAPAK	R	K	461	468	8	2	sp|P53396|ACLY_HUMAN	P53396	ACLY_HUMAN	ACLY	ATP-citrate synthase			1	0	1	1	3	1	0	1	5.0276668E7	0	4.114686E7	4.8484436E7	5.9438828E7	9.3977832E7	0	3.396544E7	5.0276668E7	0	4.114686E7	4.8484436E7	5.9438828E7	9.3977832E7	0	3.396544E7	MS/MS	unmatched	MS/MS	MS/MS	MS/MS	MS/MS	unmatched	MS/MS
ADEVAPAKK	R	A	461	469	9	2,3	sp|P53396|ACLY_HUMAN	P53396	ACLY_HUMAN	ACLY	ATP-citrate synthase			1	1	1	2	1	1	2	2	6.51423E7	2.1994288E8	5.3463852E7	1.92012608E8	5.3563828E7	6.7232048E7	1.252598E8	1.02331152E8	9.0662976E7	1.17065488E8	7.440928E7	1.02807784E8	7.4548424E7	5.6666292E7	6.3163264E7	8.6249448E7	MS/MS	MS/MS	MS/MS	MS/MS	MS/MS	MS/MS	MS/MS	MS/MS
ADEVTLSEAGSTAGAAETR	K	G	239	257	19	2,3	sp|O75781|PALM_HUMAN	O75781	PALM_HUMAN	PALM	Paralemmin-1			0	2	2	2	1	2	2	2	1.17451162E9	8.2504627E8	8.8871117E8	1.019688E9	8.4782797E8	8.626416E8	6.6411853E8	7.1240307E8	9.4814867E8	5.9720589E8	6.6354554E8	8.1468186E8	6.8527392E8	6.8493229E8	5.20908608E8	6.3937933E8	MBR	MS/MS	MS/MS	MS/MS	MS/MS	MS/MS	MS/MS	MS/MS
ADEVVWVR	K	A	56	63	8	2	sp|P14868|SYDC_HUMAN	P14868	SYDC_HUMAN	DARS	Aspartate--tRNA ligase, cytoplasmic			0	0	0	1	0	0	0	0	0	0	0	8.0138776E7	0	0	0	0	0	0	0	0	0	0	0	0	unmatched	unmatched	unmatched	MS/MS	unmatched	unmatched	unmatched	unmatched
ADEWLMK	K	N	588	594	7	2	sp|P35580|MYH10_HUMAN	P35580	MYH10_HUMAN	MYH10	Myosin-10	MYH9	sp|P35579|MYH9_HUMAN	2	1	0	1	2	1	1	0	5.1233636E7	2.8183942E7	0	5.6144112E7	5.7033376E7	6.172366E7	6.7385368E7	0	5.1233636E7	2.8183942E7	0	5.6144112E7	5.7033376E7	6.172366E7	3.8500692E7	0	MS/MS	MS/MS	unmatched	MS/MS	MS/MS	MS/MS	MS/MS	unmatched
ADEYYPEHTSVLSTIDFGGR	K	V	46	65	20	3	sp|Q13017|RHG05_HUMAN	Q13017	RHG05_HUMAN	ARHGAP5	Rho GTPase-activating protein 5			1	1	1	2	0	1	3	0	4.3349636E7	4.0164656E7	4.1690212E7	3.787836E7	0	2.725551E7	2.6528122E7	0	4.3349636E7	4.0164656E7	4.1690212E7	3.787836E7	0	2.725551E7	2.6528122E7	0	MS/MS	MS/MS	MS/MS	MS/MS	unmatched	MS/MS	MS/MS	unmatched
ADFAQACQDAGVR	R	F	125	137	13	2	sp|P11498|PYC_HUMAN	P11498	PYC_HUMAN	PC	Pyruvate carboxylase, mitochondrial			1	1	1	1	1	1	0	1	8.3733088E7	6.1858472E7	8.9099376E7	7.3631424E7	4.8946976E7	4.7245048E7	4.2033148E7	4.9637248E7	8.3733088E7	6.1858472E7	8.9099376E7	7.3631424E7	4.8946976E7	4.7245048E7	4.2033148E7	4.9637248E7	MS/MS	MS/MS	MS/MS	MS/MS	MS/MS	MS/MS	MBR	MS/MS
ADFCIIHYAGK	K	V	573	583	11	2,3	sp|P35580|MYH10_HUMAN	P35580	MYH10_HUMAN	MYH10	Myosin-10	MYH9	sp|P35579|MYH9_HUMAN	3	4	3	4	3	3	4	4	1.29627597E9	1.14542746E9	1.18781043E9	8.5276499E8	1.08482227E9	7.7764576E8	1.34185613E9	1.19945818E9	9.3082899E8	7.9480288E8	8.1812864E8	8.5276499E8	7.8455706E8	7.7764576E8	9.6564301E8	8.5454765E8	MS/MS	MS/MS	MS/MS	MS/MS	MS/MS	MS/MS	MS/MS	MS/MS
ADFDDRVSDEEK	M	V	2	13	12	2	sp|P52907|CAZA1_HUMAN	P52907	CAZA1_HUMAN	CAPZA1	F-actin-capping protein subunit alpha-1			1	2	2	2	2	3	2	1	1.87612832E8	8.589304E7	1.12794E8	2.06247104E8	2.39009456E8	3.249352E8	1.82690416E8	1.4982528E8	1.87612832E8	8.589304E7	1.12794E8	2.06247104E8	2.39009456E8	3.249352E8	1.82690416E8	1.4982528E8	MS/MS	MS/MS	MS/MS	MS/MS	MS/MS	MS/MS	MS/MS	MS/MS
ADFDNTVAIHPTSSEELVTLR	K	-	502	522	21	3	sp|P00390|GSHR_HUMAN	P00390	GSHR_HUMAN	GSR	Glutathione reductase, mitochondrial			1	1	1	1	1	1	1	1	2.92964768E8	3.30224352E8	3.49698176E8	3.38182208E8	3.61527008E8	3.5396256E8	3.87771008E8	4.12211328E8	2.92964768E8	3.30224352E8	3.49698176E8	3.38182208E8	3.61527008E8	3.5396256E8	3.87771008E8	4.12211328E8	MS/MS	MS/MS	MS/MS	MS/MS	MS/MS	MS/MS	MS/MS	MS/MS
ADFFEDENGQR	K	W	548	558	11	2	sp|O95573|ACSL3_HUMAN	O95573	ACSL3_HUMAN	ACSL3	Long-chain-fatty-acid--CoA ligase 3			1	2	1	1	0	0	0	0	5.0329532E7	5.9904884E7	4.1122044E7	6.1027456E7	4.4316992E7	0	0	0	5.0329532E7	5.9904884E7	4.1122044E7	6.1027456E7	4.4316992E7	0	0	0	MS/MS	MS/MS	MS/MS	MS/MS	MBR	unmatched	unmatched	unmatched
ADFPAGIPECGTDALR	K	F	908	923	16	2	sp|P26640|SYVC_HUMAN	P26640	SYVC_HUMAN	VARS	Valine--tRNA ligase			1	1	1	1	1	1	1	1	1.70909584E8	1.08190176E8	1.27122536E8	1.82082464E8	2.11001168E8	2.26115568E8	1.1686932E8	5.502334E7	1.70909584E8	1.08190176E8	1.27122536E8	1.82082464E8	2.11001168E8	2.26115568E8	1.1686932E8	5.502334E7	MS/MS	MS/MS	MS/MS	MS/MS	MS/MS	MS/MS	MS/MS	MS/MS
ADFPRPDHR	R	F	756	764	9	3	sp|Q14151|SAFB2_HUMAN	Q14151	SAFB2_HUMAN	SAFB2	Scaffold attachment factor B2			1	0	0	1	1	1	1	1	0	0	0	0	0	0	0	0	0	0	0	0	0	0	0	0	MS/MS	unmatched	unmatched	MS/MS	MS/MS	MS/MS	MS/MS	MS/MS
ADFQGISPER	K	A	83	92	10	2	sp|P61803|DAD1_HUMAN	P61803	DAD1_HUMAN	DAD1	Dolichyl-diphosphooligosaccharide--protein glycosyltransferase subunit DAD1			1	1	1	2	3	1	3	3	1.1351148E8	7.736668E7	8.7993992E7	1.10822096E8	1.1201668E8	1.12743312E8	1.35412416E8	9.1223424E7	1.1351148E8	7.736668E7	8.7993992E7	1.10822096E8	1.1201668E8	1.12743312E8	1.35412416E8	9.1223424E7	MS/MS	MS/MS	MS/MS	MS/MS	MS/MS	MS/MS	MS/MS	MS/MS
ADFREPNAEVPRPIPHIGPDYIPTEEER	R	R	5	32	28	4,5	sp|Q9NX40|OCAD1_HUMAN	Q9NX40	OCAD1_HUMAN	OCIAD1	OCIA domain-containing protein 1			4	4	3	3	2	2	4	4	6.548712E7	9.8726744E7	9.3865912E7	9.5999896E7	9.4953624E7	9.1995976E7	1.69826496E8	1.85769408E8	6.548712E7	9.8726744E7	9.3865912E7	9.5999896E7	9.4953624E7	9.1995976E7	1.07689824E8	1.1782544E8	MS/MS	MS/MS	MS/MS	MS/MS	MS/MS	MS/MS	MS/MS	MS/MS
ADFSPFGNSQGPSR	K	V	447	460	14	2	sp|Q9H2M9|RBGPR_HUMAN	Q9H2M9	RBGPR_HUMAN	RAB3GAP2	Rab3 GTPase-activating protein non-catalytic subunit			1	1	1	1	2	1	1	1	8.4712864E7	8.6945752E7	8.602776E7	9.4431696E7	8.249576E7	7.3022928E7	7.0786216E7	7.2332288E7	8.4712864E7	8.6945752E7	8.602776E7	9.4431696E7	8.249576E7	7.3022928E7	7.0786216E7	7.2332288E7	MS/MS	MS/MS	MS/MS	MS/MS	MS/MS	MS/MS	MS/MS	MS/MS
ADFTVVAGDEGSSTTGGSSEENK	K	G	836	858	23	2	sp|P49916|DNLI3_HUMAN	P49916	DNLI3_HUMAN	LIG3	DNA ligase 3			0	0	0	0	0	0	0	1	0	0	0	0	3.0401046E7	0	2.9122788E7	3.8027348E7	0	0	0	0	3.0401046E7	0	2.9122788E7	3.8027348E7	unmatched	unmatched	unmatched	unmatched	MBR	unmatched	MBR	MS/MS
ADFYCAEVAR	R	Q	132	141	10	2	sp|Q96F63|CCD97_HUMAN	Q96F63	CCD97_HUMAN	CCDC97	Coiled-coil domain-containing protein 97			0	0	0	1	1	1	2	0	3.4957396E7	0	3.1278606E7	3.43332E7	4.345766E7	4.9356028E7	3.6242484E7	3.0083068E7	3.4957396E7	0	3.1278606E7	3.43332E7	4.345766E7	4.9356028E7	3.6242484E7	3.0083068E7	MBR	unmatched	MBR	MS/MS	MS/MS	MS/MS	MS/MS	MBR
ADGAEAKPAE	K	-	1951	1960	10	2	sp|P35579|MYH9_HUMAN	P35579	MYH9_HUMAN	MYH9	Myosin-9			0	0	0	0	0	1	1	0	0	0	0	0	0	4.0591156E7	2.731696E7	0	0	0	0	0	0	4.0591156E7	2.731696E7	0	unmatched	unmatched	unmatched	unmatched	unmatched	MS/MS	MS/MS	unmatched
ADGATSDDLDLHDDR	K	L	805	819	15	3	sp|Q07157|ZO1_HUMAN	Q07157	ZO1_HUMAN	TJP1	Tight junction protein ZO-1			1	0	0	0	0	0	0	0	9.4202232E7	8.4499448E7	1.10698976E8	1.00106096E8	8.0392608E7	0	6.71378E7	8.0870648E7	9.4202232E7	8.4499448E7	1.10698976E8	1.00106096E8	8.0392608E7	0	6.71378E7	8.0870648E7	MS/MS	MBR	MBR	MBR	MBR	unmatched	MBR	MBR
ADGEEDEVK	K	A	22	30	9	2	sp|Q15020|SART3_HUMAN	Q15020	SART3_HUMAN	SART3	Squamous cell carcinoma antigen recognized by T-cells 3			0	0	0	0	0	1	0	0	0	0	0	0	0	3.2376268E7	0	0	0	0	0	0	0	0	0	0	unmatched	unmatched	unmatched	unmatched	unmatched	MS/MS	unmatched	unmatched
ADGETILK	K	G	17	24	8	2	sp|P52788|SPSY_HUMAN	P52788	SPSY_HUMAN	SMS	Spermine synthase			1	1	0	1	0	0	0	0	1.05605056E8	4.6215836E7	8.2399648E7	1.63795808E8	1.41556176E8	1.67021536E8	1.334804E8	9.3863784E7	1.05605056E8	4.6215836E7	8.2399648E7	1.63795808E8	1.41556176E8	1.67021536E8	1.334804E8	9.3863784E7	MS/MS	MS/MS	MBR	MS/MS	MBR	MBR	MBR	MBR
ADGGLAAGLSR	R	S	471	481	11	2	sp|Q9NZ56|FMN2_HUMAN	Q9NZ56	FMN2_HUMAN	FMN2	Formin-2			0	0	0	0	1	1	2	0	0	0	0	0	0	0	0	0	0	0	0	0	0	0	0	0	unmatched	unmatched	unmatched	unmatched	MS/MS	MS/MS	MS/MS	unmatched
ADGGTQVIDTK	K	N	167	177	11	2	sp|P09622|DLDH_HUMAN	P09622	DLDH_HUMAN	DLD	Dihydrolipoyl dehydrogenase, mitochondrial			1	1	1	1	1	1	1	1	3.9356416E8	1.89876992E8	2.33419184E8	3.5155504E8	3.86433568E8	4.06155168E8	3.20780032E8	3.09543296E8	3.9356416E8	1.89876992E8	2.33419184E8	3.5155504E8	3.86433568E8	4.06155168E8	3.20780032E8	3.09543296E8	MS/MS	MS/MS	MS/MS	MS/MS	MS/MS	MS/MS	MS/MS	MS/MS
ADGILVPGGFGIR	K	G	364	376	13	2	sp|Q9NRF8|PYRG2_HUMAN	Q9NRF8	PYRG2_HUMAN	CTPS2	CTP synthase 2			1	1	1	0	1	0	1	1	8.3987584E7	6.1552816E7	5.8979356E7	5.0881096E7	5.2815968E7	5.084224E7	5.525744E7	4.9349748E7	8.3987584E7	6.1552816E7	5.8979356E7	5.0881096E7	5.2815968E7	5.084224E7	5.525744E7	4.9349748E7	MS/MS	MS/MS	MS/MS	MBR	MS/MS	MBR	MS/MS	MS/MS
ADGIVSK	K	N	75	81	7	2	sp|P63220|RS21_HUMAN	P63220	RS21_HUMAN	RPS21	40S ribosomal protein S21			2	2	1	1	1	1	1	1	6.3510106E8	2.94438464E8	4.42882656E8	6.0378067E8	7.8952237E8	8.2495936E8	6.2925293E8	5.14469632E8	6.3510106E8	2.94438464E8	4.42882656E8	6.0378067E8	7.8952237E8	8.2495936E8	6.2925293E8	5.14469632E8	MS/MS	MS/MS	MS/MS	MS/MS	MS/MS	MS/MS	MS/MS	MS/MS
ADGPPGPHDGGDRPSAEAR	K	Q	785	803	19	4	sp|Q4KMP7|TB10B_HUMAN	Q4KMP7	TB10B_HUMAN	TBC1D10B	TBC1 domain family member 10B			1	0	1	0	0	0	0	0	5.0295572E7	4.861234E7	5.1599224E7	3.4694592E7	0	0	0	0	5.0295572E7	4.861234E7	5.1599224E7	3.4694592E7	0	0	0	0	MS/MS	MBR	MS/MS	MBR	unmatched	unmatched	unmatched	unmatched
ADGSGSVVLR	K	N	1815	1824	10	2	sp|Q07954|LRP1_HUMAN	Q07954	LRP1_HUMAN	LRP1	Prolow-density lipoprotein receptor-related protein 1			1	1	1	1	0	0	1	0	1.06331104E8	7.9485112E7	1.06363448E8	9.880408E7	0	0	9.722372E7	0	1.06331104E8	7.9485112E7	1.06363448E8	9.880408E7	0	0	9.722372E7	0	MS/MS	MS/MS	MS/MS	MS/MS	unmatched	unmatched	MS/MS	unmatched
ADGSSLPEWVTDNAGTLHFAR	R	V	539	559	21	3	sp|Q13308|PTK7_HUMAN	Q13308	PTK7_HUMAN	PTK7	Inactive tyrosine-protein kinase 7			1	1	1	1	0	0	0	0	8.1705984E7	7.081576E7	7.5694872E7	7.3669352E7	4.0345156E7	2.8358448E7	2.4312518E7	3.6120444E7	8.1705984E7	7.081576E7	7.5694872E7	7.3669352E7	4.0345156E7	2.8358448E7	2.4312518E7	3.6120444E7	MS/MS	MS/MS	MS/MS	MS/MS	MBR	MBR	MBR	MBR
ADGTATAPPPR	K	S	707	717	11	2	sp|Q7Z6Z7|HUWE1_HUMAN	Q7Z6Z7	HUWE1_HUMAN	HUWE1	E3 ubiquitin-protein ligase HUWE1			2	1	2	3	3	2	3	2	2.11387984E8	8.4800888E7	1.4253384E8	2.09209824E8	2.13890256E8	2.31381232E8	1.85734736E8	1.4863696E8	2.11387984E8	8.4800888E7	1.4253384E8	2.09209824E8	2.13890256E8	2.31381232E8	1.85734736E8	1.4863696E8	MS/MS	MS/MS	MS/MS	MS/MS	MS/MS	MS/MS	MS/MS	MS/MS
ADGVTVTCK	R	V	231	239	9	2	sp|Q92692|NECT2_HUMAN	Q92692	NECT2_HUMAN	NECTIN2	Nectin-2			0	0	0	0	0	0	0	1	0	0	0	0	0	0	0	0	0	0	0	0	0	0	0	0	unmatched	unmatched	unmatched	unmatched	unmatched	unmatched	unmatched	MS/MS
ADGVVEGIDVNGPK	K	A	399	412	14	2	sp|O94888|UBXN7_HUMAN	O94888	UBXN7_HUMAN	UBXN7	UBX domain-containing protein 7			1	1	1	2	1	0	1	0	1.4323624E8	0	9.769352E7	1.17725168E8	1.57144576E8	1.90531632E8	1.33809128E8	1.38610656E8	1.4323624E8	0	9.769352E7	1.17725168E8	1.57144576E8	1.90531632E8	1.33809128E8	1.38610656E8	MS/MS	MS/MS	MS/MS	MS/MS	MS/MS	MBR	MS/MS	MBR
ADGYNQPDSK	K	R	575	584	10	2	sp|O43390|HNRPR_HUMAN	O43390	HNRPR_HUMAN	HNRNPR	Heterogeneous nuclear ribonucleoprotein R	SYNCRIP	sp|O60506|HNRPQ_HUMAN	2	1	2	2	2	3	3	1	3.3581152E8	1.35126272E8	2.12717408E8	2.70154112E8	3.01473728E8	3.2123088E8	2.52403312E8	2.4526408E8	3.3581152E8	1.35126272E8	2.12717408E8	2.70154112E8	3.01473728E8	3.2123088E8	2.52403312E8	2.4526408E8	MS/MS	MS/MS	MS/MS	MS/MS	MS/MS	MS/MS	MS/MS	MS/MS
ADGYPIWSR	R	Q	356	364	9	2	sp|Q9NYB0|TE2IP_HUMAN	Q9NYB0	TE2IP_HUMAN	TERF2IP	Telomeric repeat-binding factor 2-interacting protein 1			1	0	0	1	2	1	2	1	5.3122636E7	6.5243276E7	0	7.3286928E7	7.9200568E7	4.6188828E7	6.7251736E7	6.806772E7	5.3122636E7	6.5243276E7	0	7.3286928E7	7.9200568E7	4.6188828E7	6.7251736E7	6.806772E7	MS/MS	MBR	unmatched	MS/MS	MS/MS	MS/MS	MS/MS	MS/MS
ADGYVDNLAEAVDLLLQHADK	K	-	250	270	21	3	sp|Q9H008|LHPP_HUMAN	Q9H008	LHPP_HUMAN	LHPP	Phospholysine phosphohistidine inorganic pyrophosphate phosphatase			1	1	1	1	1	0	1	1	3.0501262E7	2.5868024E7	2.1270162E7	2.1941544E7	2.3160832E7	0	3.6529556E7	4.3182716E7	3.0501262E7	2.5868024E7	2.1270162E7	2.1941544E7	2.3160832E7	0	3.6529556E7	4.3182716E7	MS/MS	MS/MS	MS/MS	MS/MS	MS/MS	unmatched	MS/MS	MS/MS
ADGYVLEGK	R	E	185	193	9	2	sp|P62241|RS8_HUMAN	P62241	RS8_HUMAN	RPS8	40S ribosomal protein S8			1	1	3	1	1	0	0	1	1.04310349E9	4.06011328E8	8.733424E8	1.14640346E9	1.17585869E9	1.26400934E9	1.0639975E9	1.0333033E9	1.04310349E9	4.06011328E8	8.733424E8	1.14640346E9	1.17585869E9	1.26400934E9	1.0639975E9	1.0333033E9	MS/MS	MS/MS	MS/MS	MS/MS	MS/MS	MBR	MBR	MS/MS
ADHDFVVQEDFMK	R	A	357	369	13	2,3	sp|P62333|PRS10_HUMAN	P62333	PRS10_HUMAN	PSMC6	26S proteasome regulatory subunit 10B			6	5	6	4	3	4	5	3	8.7376262E8	9.6809306E8	1.0002416E9	9.3186707E8	9.0860998E8	8.8937267E8	9.5002573E8	1.01401926E9	5.22337984E8	5.4793312E8	5.888528E8	5.28988096E8	5.470375E8	5.23111072E8	5.7693805E8	5.932009E8	MS/MS	MS/MS	MS/MS	MS/MS	MS/MS	MS/MS	MS/MS	MS/MS
ADHEQQIK	R	D	219	226	8	2	sp|Q9Y6D9|MD1L1_HUMAN	Q9Y6D9	MD1L1_HUMAN	MAD1L1	Mitotic spindle assembly checkpoint protein MAD1			0	0	0	0	1	0	0	0	0	0	0	0	0	0	0	0	0	0	0	0	0	0	0	0	unmatched	unmatched	unmatched	unmatched	MS/MS	unmatched	unmatched	unmatched
ADHGDELPFVFR	K	S	455	466	12	3	sp|O00748|EST2_HUMAN	O00748	EST2_HUMAN	CES2	Cocaine esterase			0	1	0	1	0	0	0	0	1.6363859E7	1.5242489E7	0	0	0	0	9640948	0	1.6363859E7	1.5242489E7	0	0	0	0	9640948	0	MBR	MS/MS	unmatched	MS/MS	unmatched	unmatched	MBR	unmatched
ADHGEPIGR	R	G	169	177	9	2,3	sp|P08238|HS90B_HUMAN	P08238	HS90B_HUMAN	HSP90AB1	Heat shock protein HSP 90-beta			3	2	2	2	3	3	3	4	6.8197345E9	7.4792827E9	7.5972649E9	7.2533176E9	7.5100119E9	7.5788826E9	2.69179008E9	9.2085012E9	5.3136906E9	5.7836928E9	5.8854159E9	5.5334697E9	5.8923802E9	5.8712443E9	7.9881197E8	7.1257349E9	MS/MS	MS/MS	MS/MS	MS/MS	MS/MS	MS/MS	MS/MS	MS/MS
ADHPAVR	K	A	121	127	7	2	sp|Q9UFW8|CGBP1_HUMAN	Q9UFW8	CGBP1_HUMAN	CGGBP1	CGG triplet repeat-binding protein 1			1	0	0	1	1	2	1	0	4.1803248E7	0	0	5.648392E7	7.1723648E7	8.5963608E7	8.8347496E7	0	4.1803248E7	0	0	5.648392E7	7.1723648E7	8.5963608E7	8.8347496E7	0	MS/MS	unmatched	unmatched	MS/MS	MS/MS	MS/MS	MS/MS	unmatched
ADHPPAEVTSHAASGAK	R	A	101	117	17	3,4	sp|Q9UHB6|LIMA1_HUMAN	Q9UHB6	LIMA1_HUMAN	LIMA1	LIM domain and actin-binding protein 1			0	2	2	2	0	0	0	0	0	2.1990648E8	2.4609408E8	7.3606048E7	0	0	0	0	0	1.16710504E8	1.28069952E8	9.9434056E7	0	0	0	0	unmatched	MS/MS	MS/MS	MS/MS	unmatched	unmatched	unmatched	unmatched
ADHQPLTEASYVNLPTIALCNTDSPLR	R	Y	129	155	27	3,4	sp|P08865|RSSA_HUMAN	P08865	RSSA_HUMAN	RPSA	40S ribosomal protein SA			2	2	2	1	2	3	3	3	5.12452064E8	7.1367386E8	6.9067302E8	6.7599674E8	6.424535E8	4.30235488E8	5.3960717E8	6.6762304E8	4.83442208E8	7.1367386E8	5.7873133E8	6.7599674E8	6.424535E8	4.2149888E8	5.1811744E8	5.9768307E8	MS/MS	MS/MS	MS/MS	MS/MS	MS/MS	MS/MS	MS/MS	MS/MS
ADHSFSDGVPSDSVEAAK	M	N	2	19	18	2,3	sp|Q99733|NP1L4_HUMAN	Q99733	NP1L4_HUMAN	NAP1L4	Nucleosome assembly protein 1-like 4			1	2	2	2	1	3	2	3	5.2640768E8	1.8787592E8	3.8771888E8	5.13228608E8	5.5946189E8	6.5236435E8	4.19571744E8	3.3037232E8	4.43723264E8	1.8787592E8	3.52913536E8	4.61970336E8	4.51457824E8	4.61758656E8	3.35002464E8	2.88023968E8	MS/MS	MS/MS	MS/MS	MS/MS	MS/MS	MS/MS	MS/MS	MS/MS
ADHSGSLDPTNK	K	G	521	532	12	2,3	sp|Q6ZVF9|GRIN3_HUMAN	Q6ZVF9	GRIN3_HUMAN	GPRIN3	G protein-regulated inducer of neurite outgrowth 3			2	2	2	2	1	2	1	0	1.48598288E8	1.53702688E8	1.53825536E8	1.55854848E8	3.46737E7	4.3272648E7	0	0	1.05639152E8	1.0802016E8	1.09347288E8	1.10727584E8	3.46737E7	4.3272648E7	0	0	MS/MS	MS/MS	MS/MS	MS/MS	MS/MS	MS/MS	MS/MS	unmatched
ADHTLSSLEPAYSAK	K	W	223	237	15	3	sp|Q5VW32|BROX_HUMAN	Q5VW32	BROX_HUMAN	BROX	BRO1 domain-containing protein BROX			0	0	0	1	0	0	1	0	0	0	0	0	0	0	0	0	0	0	0	0	0	0	0	0	unmatched	unmatched	unmatched	MS/MS	unmatched	unmatched	MS/MS	unmatched
ADHVQSLAQLENLCK	M	Q	2	16	15	2,3	sp|Q9UIA9|XPO7_HUMAN	Q9UIA9	XPO7_HUMAN	XPO7	Exportin-7			3	0	0	1	2	2	0	1	5.1927128E7	0	0	2.3571468E7	7.1189824E7	8.3183776E7	0	0	3.0357664E7	0	0	2.3571468E7	4.17975E7	4.8955664E7	0	0	MS/MS	unmatched	unmatched	MS/MS	MS/MS	MS/MS	unmatched	MS/MS
ADIALIK	K	I	249	255	7	2	sp|Q92743|HTRA1_HUMAN	Q92743	HTRA1_HUMAN	HTRA1	Serine protease HTRA1			0	0	0	0	1	1	1	0	0	0	0	0	2.6761304E7	3.5983544E7	2.1838786E7	0	0	0	0	0	2.6761304E7	3.5983544E7	2.1838786E7	0	unmatched	unmatched	unmatched	unmatched	MS/MS	MS/MS	MS/MS	unmatched
ADIAVPLVFTK	K	Y	22	32	11	2	sp|Q96JE9|MAP6_HUMAN	Q96JE9	MAP6_HUMAN	MAP6	Microtubule-associated protein 6			1	1	1	1	1	1	1	1	1.54255968E8	8.032136E7	1.03306496E8	1.22416792E8	9.863676E7	1.59729248E8	6.9322392E7	3.9167392E7	1.54255968E8	8.032136E7	1.03306496E8	1.22416792E8	9.863676E7	1.59729248E8	6.9322392E7	3.9167392E7	MS/MS	MS/MS	MS/MS	MS/MS	MS/MS	MS/MS	MS/MS	MS/MS
ADIDLTK	K	R	48	54	7	2	sp|P62269|RS18_HUMAN	P62269	RS18_HUMAN	RPS18	40S ribosomal protein S18			0	0	0	0	1	1	0	0	0	0	0	0	4.646662E7	6.648604E7	3.975482E7	0	0	0	0	0	4.646662E7	6.648604E7	3.975482E7	0	unmatched	unmatched	unmatched	unmatched	MS/MS	MS/MS	MBR	unmatched
ADIDVSGPK	K	V	1281	1289	9	2	sp|Q09666|AHNK_HUMAN	Q09666	AHNK_HUMAN	AHNAK	Neuroblast differentiation-associated protein AHNAK			1	0	0	0	0	0	1	0	9.7489272E7	0	0	0	0	0	0	0	0	0	0	0	0	0	0	0	MS/MS	unmatched	unmatched	unmatched	unmatched	unmatched	MS/MS	unmatched
ADIEVACYGYEGIDAVK	R	E	193	209	17	2,3	sp|P05198|IF2A_HUMAN	P05198	IF2A_HUMAN	EIF2S1	Eukaryotic translation initiation factor 2 subunit 1			2	1	2	2	3	2	1	1	2.211912E8	2.04283712E8	2.0222872E8	1.95637904E8	1.8436776E8	2.00568368E8	1.71149536E8	1.67030432E8	2.02705792E8	2.04283712E8	2.0222872E8	1.95637904E8	1.8436776E8	2.00568368E8	1.71149536E8	1.67030432E8	MS/MS	MS/MS	MS/MS	MS/MS	MS/MS	MS/MS	MS/MS	MS/MS
ADIFVDPVLHTACALDIK	K	H	1059	1076	18	3	sp|Q92896|GSLG1_HUMAN	Q92896	GSLG1_HUMAN	GLG1	Golgi apparatus protein 1			0	0	0	0	0	0	1	0	0	0	0	0	0	0	0	0	0	0	0	0	0	0	0	0	unmatched	unmatched	unmatched	unmatched	unmatched	unmatched	MS/MS	unmatched
ADIGIAMGISGSDVSK	K	Q	725	740	16	2	sp|P50993|AT1A2_HUMAN	P50993	AT1A2_HUMAN	ATP1A2	Sodium/potassium-transporting ATPase subunit alpha-2	ATP1A4	sp|Q13733|AT1A4_HUMAN	2	0	3	2	1	2	2	1	8.2156392E7	9.6925472E7	3.892538E7	2.30559264E8	9.7868544E7	1.0678576E8	4.6976728E7	1.14713336E8	8.2156392E7	9.6925472E7	3.892538E7	2.30559264E8	9.7868544E7	1.0678576E8	4.6976728E7	1.14713336E8	MS/MS	MBR	MS/MS	MS/MS	MS/MS	MS/MS	MS/MS	MS/MS
ADIGTPSNFQHIGHVGWDPNTGFDLNNLDPELK	K	N	201	233	33	4	sp|O00401|WASL_HUMAN	O00401	WASL_HUMAN	WASL	Neural Wiskott-Aldrich syndrome protein			0	0	0	0	0	1	0	0	0	0	0	0	0	0	0	0	0	0	0	0	0	0	0	0	unmatched	unmatched	unmatched	unmatched	unmatched	MS/MS	unmatched	unmatched
ADIGVAMGIAGSDVSK	K	Q	718	733	16	2,3	sp|P13637|AT1A3_HUMAN	P13637	AT1A3_HUMAN	ATP1A3	Sodium/potassium-transporting ATPase subunit alpha-3	ATP1A1	sp|P05023|AT1A1_HUMAN	5	6	3	3	5	6	4	4	8.3107315E8	4.78903808E8	4.52681568E8	7.5716634E8	7.1449997E8	7.6307738E8	5.8995328E8	5.6600134E8	5.4385658E8	3.31088576E8	4.5382608E8	5.11575232E8	4.71569632E8	5.19776672E8	3.92521152E8	4.24026944E8	MS/MS	MS/MS	MS/MS	MS/MS	MS/MS	MS/MS	MS/MS	MS/MS
ADIIHACDIVEDAAIAYGYNNIQMTLPK	R	T	356	383	28	3	sp|Q9NSD9|SYFB_HUMAN	Q9NSD9	SYFB_HUMAN	FARSB	Phenylalanine--tRNA ligase beta subunit			0	0	1	1	0	0	0	0	3.814822E7	5.051764E7	4.6606908E7	4.9622356E7	0	0	0	0	3.814822E7	5.051764E7	4.6606908E7	4.9622356E7	0	0	0	0	MBR	MBR	MS/MS	MS/MS	unmatched	unmatched	unmatched	unmatched
ADIITGR	R	L	198	204	7	2	sp|Q9H4G0|E41L1_HUMAN	Q9H4G0	E41L1_HUMAN	EPB41L1	Band 4.1-like protein 1			0	0	0	0	0	0	1	0	0	0	0	0	0	0	3.3400954E7	0	0	0	0	0	0	0	0	0	unmatched	unmatched	unmatched	unmatched	unmatched	unmatched	MS/MS	unmatched
ADIIVSELLGSFADNELSPECLDGAQHFLK	K	D	429	458	30	3,4	sp|O14744|ANM5_HUMAN	O14744	ANM5_HUMAN	PRMT5	Protein arginine N-methyltransferase 5			4	2	3	2	2	2	2	3	1.58430416E8	1.33450304E8	1.484912E8	1.18376696E8	1.04836448E8	1.23380736E8	1.28589008E8	1.28425008E8	1.16340048E8	9.1596192E7	9.5202712E7	7.7415224E7	7.0354072E7	9.3834936E7	9.7046056E7	9.6659592E7	MS/MS	MS/MS	MS/MS	MS/MS	MS/MS	MS/MS	MS/MS	MS/MS
ADIIYPGHGPVIHNAEAK	K	I	192	209	18	3,4	sp|Q53H82|LACB2_HUMAN	Q53H82	LACB2_HUMAN	LACTB2	Endoribonuclease LACTB2			2	2	2	1	2	3	2	2	1.1436384E8	1.36622624E8	1.61929712E8	7.8096448E7	1.60082224E8	1.85184064E8	2.07925408E8	2.20666176E8	6.7225488E7	8.0191224E7	9.4605672E7	7.8096448E7	9.5033752E7	1.09886104E8	1.2355228E8	1.3115616E8	MS/MS	MS/MS	MS/MS	MS/MS	MS/MS	MS/MS	MS/MS	MS/MS
ADIKEDK	R	D	262	268	7	2	sp|Q9P2K5|MYEF2_HUMAN	Q9P2K5	MYEF2_HUMAN	MYEF2	Myelin expression factor 2			0	1	0	0	0	0	0	0	0	0	0	0	0	0	0	0	0	0	0	0	0	0	0	0	unmatched	MS/MS	unmatched	unmatched	unmatched	unmatched	unmatched	unmatched
ADIKGPEDK	K	K	80	88	9	2,3	sp|P36542|ATPG_HUMAN	P36542	ATPG_HUMAN	ATP5C1	ATP synthase subunit gamma, mitochondrial			1	2	0	1	1	1	2	2	4.610822E7	7.2416024E7	0	4.4332748E7	1.24032736E8	4.5299192E7	9.2200944E7	2.46670528E8	4.6305104E7	7.2725248E7	0	4.4522052E7	6.4850416E7	4.5492624E7	4.7500732E7	1.43089728E8	MS/MS	MS/MS	unmatched	MS/MS	MS/MS	MS/MS	MS/MS	MS/MS
ADIKPVIVTDSSVTTSLQTADK	K	T	464	485	22	3	sp|Q96QT6|PHF12_HUMAN	Q96QT6	PHF12_HUMAN	PHF12	PHD finger protein 12			0	1	1	1	0	1	0	0	3.1204356E7	3.9823132E7	3.493144E7	3.994728E7	3.884372E7	3.068678E7	2.699527E7	4.317436E7	3.1204356E7	3.9823132E7	3.493144E7	3.994728E7	3.884372E7	3.068678E7	2.699527E7	4.317436E7	MBR	MS/MS	MS/MS	MS/MS	MBR	MS/MS	MBR	MBR
ADILDGALMRPGR	R	L	458	470	13	3	sp|Q9UQ90|SPG7_HUMAN	Q9UQ90	SPG7_HUMAN	SPG7	Paraplegin			1	0	0	0	0	0	0	0	0	0	0	0	0	0	0	0	0	0	0	0	0	0	0	0	MS/MS	unmatched	unmatched	unmatched	unmatched	unmatched	unmatched	unmatched
ADILEDK	R	D	233	239	7	2	sp|P52272|HNRPM_HUMAN	P52272	HNRPM_HUMAN	HNRNPM	Heterogeneous nuclear ribonucleoprotein M			1	1	0	0	0	1	1	1	1.96978912E8	6.5227992E7	1.26805672E8	1.7680048E8	3.10650688E8	4.25516064E8	2.52666224E8	9.0030616E7	1.96978912E8	6.5227992E7	1.26805672E8	1.7680048E8	3.10650688E8	4.25516064E8	2.52666224E8	9.0030616E7	MS/MS	MS/MS	MBR	MBR	MBR	MS/MS	MS/MS	MS/MS
ADILEDKDGK	R	S	233	242	10	3	sp|P52272|HNRPM_HUMAN	P52272	HNRPM_HUMAN	HNRNPM	Heterogeneous nuclear ribonucleoprotein M			1	1	1	0	0	0	0	0	2.7718916E7	2.0457314E7	2.3315146E7	2.2975458E7	0	0	0	0	2.7718916E7	2.0457314E7	2.3315146E7	2.2975458E7	0	0	0	0	MS/MS	MS/MS	MS/MS	MBR	unmatched	unmatched	unmatched	unmatched
ADILQVGLR	R	E	293	301	9	2	sp|Q9H074|PAIP1_HUMAN	Q9H074	PAIP1_HUMAN	PAIP1	Polyadenylate-binding protein-interacting protein 1			1	1	1	1	1	1	1	1	1.02160104E8	4.6921152E7	7.4856352E7	1.00761632E8	1.18088256E8	1.26425408E8	1.30685888E8	6.4682816E7	1.02160104E8	4.6921152E7	7.4856352E7	1.00761632E8	1.18088256E8	1.26425408E8	1.30685888E8	6.4682816E7	MS/MS	MS/MS	MS/MS	MS/MS	MS/MS	MS/MS	MS/MS	MS/MS
ADILQVGLRELLNALFSNPMDDNLICAVK	R	L	293	321	29	4	sp|Q9H074|PAIP1_HUMAN	Q9H074	PAIP1_HUMAN	PAIP1	Polyadenylate-binding protein-interacting protein 1			0	0	0	0	0	0	0	1	0	0	0	0	0	0	0	2780988	0	0	0	0	0	0	0	0	unmatched	unmatched	unmatched	unmatched	unmatched	unmatched	unmatched	MS/MS
ADIQLLVYTIDDLIDK	K	L	285	300	16	3	sp|Q9NUJ1|ABHDA_HUMAN	Q9NUJ1	ABHDA_HUMAN	ABHD10	Mycophenolic acid acyl-glucuronide esterase, mitochondrial			1	1	0	1	0	0	1	1	2.3259306E7	1.3031096E7	0	1.5629369E7	0	0	1.8408618E7	1.5543956E7	2.3259306E7	1.3031096E7	0	1.5629369E7	0	0	1.8408618E7	1.5543956E7	MS/MS	MS/MS	unmatched	MS/MS	unmatched	unmatched	MS/MS	MS/MS
ADIVHAFLSIPSLSHSVISQTSFR	K	A	548	571	24	3,4	sp|Q8IWQ3|BRSK2_HUMAN	Q8IWQ3	BRSK2_HUMAN	BRSK2	Serine/threonine-protein kinase BRSK2	BRSK1	sp|Q8TDC3|BRSK1_HUMAN	1	1	1	1	1	1	1	1	8.726096E7	9.2277856E7	9.756104E7	5.872548E7	5.8600444E7	6.4141088E7	7.7099176E7	1.19234E8	5.8951836E7	6.0721072E7	6.4538492E7	5.872548E7	5.8600444E7	6.4141088E7	7.7099176E7	7.5849832E7	MS/MS	MS/MS	MS/MS	MS/MS	MS/MS	MS/MS	MS/MS	MS/MS
ADIWSFGITAIELATGAAPYHK	K	Y	208	229	22	3	sp|O95747|OXSR1_HUMAN	O95747	OXSR1_HUMAN	OXSR1	Serine/threonine-protein kinase OSR1			2	1	1	1	1	1	1	1	4.8468096E7	3.5129876E7	3.4460416E7	4.208336E7	2.844029E7	4.0203336E7	5.2984268E7	3.83894E7	4.8468096E7	3.5129876E7	3.4460416E7	4.208336E7	2.844029E7	4.0203336E7	5.2984268E7	3.83894E7	MS/MS	MS/MS	MS/MS	MS/MS	MS/MS	MS/MS	MS/MS	MS/MS
ADKDYHFK	K	V	25	32	8	3	sp|P06748|NPM_HUMAN	P06748	NPM_HUMAN	NPM1	Nucleophosmin			0	1	1	0	0	1	0	0	0	0	3.0640604E7	0	0	3.8422304E7	0	0	0	0	3.0640604E7	0	0	3.8422304E7	0	0	unmatched	MS/MS	MS/MS	unmatched	unmatched	MS/MS	unmatched	unmatched
ADKPDMGEIASFDK	M	A	2	15	14	2,3	sp|P63313|TYB10_HUMAN	P63313	TYB10_HUMAN	TMSB10	Thymosin beta-10			7	2	4	6	7	9	7	4	4.49987008E8	2.34175693E9	3.01967309E9	4.9693066E9	1.70031596E10	2.28472054E10	1.12884244E10	2.81818138E9	1.53788531E9	2.00054464E9	2.84275686E9	3.55828736E9	6.4304701E9	8.4100613E9	4.5955768E9	2.29598669E9	MS/MS	MS/MS	MS/MS	MS/MS	MS/MS	MS/MS	MS/MS	MS/MS
ADKVTMLWNK	K	K	221	230	10	3	sp|Q9BY44|EIF2A_HUMAN	Q9BY44	EIF2A_HUMAN	EIF2A	Eukaryotic translation initiation factor 2A			0	0	0	1	0	0	0	0	0	0	0	0	0	0	0	0	0	0	0	0	0	0	0	0	unmatched	unmatched	unmatched	MS/MS	unmatched	unmatched	unmatched	unmatched
ADLAAQYTTVGR	R	M	234	245	12	2	sp|P51688|SPHM_HUMAN	P51688	SPHM_HUMAN	SGSH	N-sulphoglucosamine sulphohydrolase			1	1	1	1	2	1	1	1	8.361384E7	4.9503356E7	5.2008108E7	6.13322E7	0	0	0	0	8.361384E7	4.9503356E7	5.2008108E7	6.13322E7	0	0	0	0	MS/MS	MS/MS	MS/MS	MS/MS	MS/MS	MS/MS	MS/MS	MS/MS
ADLAAVEAK	K	V	3463	3471	9	2	sp|Q14204|DYHC1_HUMAN	Q14204	DYHC1_HUMAN	DYNC1H1	Cytoplasmic dynein 1 heavy chain 1			0	0	0	0	0	1	0	0	0	0	0	0	0	0	0	0	0	0	0	0	0	0	0	0	unmatched	unmatched	unmatched	unmatched	unmatched	MS/MS	unmatched	unmatched
ADLAEEYSK	R	D	123	131	9	2	sp|P68036|UB2L3_HUMAN	P68036	UB2L3_HUMAN	UBE2L3	Ubiquitin-conjugating enzyme E2 L3			1	1	1	1	0	1	1	1	3.05738976E8	1.28461808E8	1.87077008E8	2.49236512E8	3.26612992E8	3.51089504E8	2.09211824E8	1.3520664E8	3.05738976E8	1.28461808E8	1.87077008E8	2.49236512E8	3.26612992E8	3.51089504E8	2.09211824E8	1.3520664E8	MS/MS	MS/MS	MS/MS	MS/MS	MBR	MS/MS	MS/MS	MS/MS
ADLANKR	K	M	135	141	7	2	sp|P61020|RAB5B_HUMAN	P61020	RAB5B_HUMAN	RAB5B	Ras-related protein Rab-5B	RAB5A	sp|P20339|RAB5A_HUMAN	1	3	2	2	0	2	2	2	2.6657584E8	3.53583456E8	3.04384896E8	2.908016E8	3.04195136E8	2.75073728E8	3.37504256E8	3.82886528E8	2.6657584E8	3.53583456E8	3.04384896E8	2.908016E8	3.04195136E8	2.75073728E8	3.37504256E8	3.82886528E8	MS/MS	MS/MS	MS/MS	MS/MS	MBR	MS/MS	MS/MS	MS/MS
ADLATAPPHVTVVR	K	-	570	583	14	2,3	sp|Q8N1G4|LRC47_HUMAN	Q8N1G4	LRC47_HUMAN	LRRC47	Leucine-rich repeat-containing protein 47			4	2	3	2	3	3	4	3	9.5101254E8	6.6031712E8	7.9245843E8	6.93712E8	7.0111021E8	6.9599622E8	7.8279021E8	6.9131904E8	9.7085805E8	5.8036051E8	7.0728045E8	5.8521773E8	6.5515168E8	5.5306304E8	6.9882944E8	6.3371834E8	MS/MS	MS/MS	MS/MS	MS/MS	MS/MS	MS/MS	MS/MS	MS/MS
ADLAVAPLTITHVR	K	E	512	525	14	3	sp|Q13003|GRIK3_HUMAN	Q13003	GRIK3_HUMAN	GRIK3	Glutamate receptor ionotropic, kainate 3			1	1	1	1	1	1	1	0	4.1826204E7	3.4152196E7	3.9411236E7	3.2548398E7	3.3055592E7	2.2367152E7	3.525772E7	2.6224688E7	4.1826204E7	3.4152196E7	3.9411236E7	3.2548398E7	3.3055592E7	2.2367152E7	3.525772E7	2.6224688E7	MS/MS	MS/MS	MS/MS	MS/MS	MS/MS	MS/MS	MS/MS	MBR
ADLDHQR	K	Q	129	135	7	2	sp|P62070|RRAS2_HUMAN	P62070	RRAS2_HUMAN	RRAS2	Ras-related protein R-Ras2			1	2	3	4	2	3	3	4	6.1177316E7	6.6819612E7	6.736964E7	5.6534988E7	8.898992E7	6.178676E7	2.313519E7	7.217952E7	6.1177316E7	6.6819612E7	6.736964E7	5.6534988E7	8.898992E7	6.178676E7	2.313519E7	7.217952E7	MS/MS	MS/MS	MS/MS	MS/MS	MS/MS	MS/MS	MS/MS	MS/MS
ADLEAQR	K	D	126	132	7	2	sp|P61106|RAB14_HUMAN	P61106	RAB14_HUMAN	RAB14	Ras-related protein Rab-14			0	3	3	2	0	1	1	0	0	1.86440432E8	3.31732672E8	6.0796019E8	7.5317318E8	8.1580774E8	6.9574451E8	0	0	1.86440432E8	3.31732672E8	6.0796019E8	7.5317318E8	8.1580774E8	6.9574451E8	0	unmatched	MS/MS	MS/MS	MS/MS	MBR	MS/MS	MS/MS	unmatched
ADLGVSGPK	K	V	1537	1545	9	2	sp|Q09666|AHNK_HUMAN	Q09666	AHNK_HUMAN	AHNAK	Neuroblast differentiation-associated protein AHNAK			0	0	0	0	0	1	0	0	0	0	0	0	0	1.1541905E7	0	0	0	0	0	0	0	0	0	0	unmatched	unmatched	unmatched	unmatched	unmatched	MS/MS	unmatched	unmatched
ADLIAYLK	R	K	93	100	8	2	sp|P99999|CYC_HUMAN	P99999	CYC_HUMAN	CYCS	Cytochrome c			1	1	1	1	1	1	0	1	9.1540776E7	3.249836E7	4.4379444E7	6.0784248E7	9.3176384E7	1.05859872E8	8.0922128E7	3.0215792E7	9.1540776E7	3.249836E7	4.4379444E7	6.0784248E7	9.3176384E7	1.05859872E8	8.0922128E7	3.0215792E7	MS/MS	MS/MS	MS/MS	MS/MS	MS/MS	MS/MS	MBR	MS/MS
ADLILSYHPPIFRPMK	K	R	86	101	16	4	sp|Q9GZT8|NIF3L_HUMAN	Q9GZT8	NIF3L_HUMAN	NIF3L1	NIF3-like protein 1			0	0	0	0	1	1	1	1	0	0	0	2.9310864E7	2.3502962E7	0	3.3045198E7	2.1527134E7	0	0	0	2.9310864E7	2.3502962E7	0	3.3045198E7	2.1527134E7	unmatched	unmatched	unmatched	MBR	MS/MS	MS/MS	MS/MS	MS/MS
ADLINKK	R	V	311	317	7	2	sp|Q9NSD9|SYFB_HUMAN	Q9NSD9	SYFB_HUMAN	FARSB	Phenylalanine--tRNA ligase beta subunit			1	1	1	1	1	1	1	1	6.913848E7	1.14728512E8	8.0559264E7	8.3612136E7	8.1753008E7	7.9964832E7	9.4426328E7	1.09305968E8	6.913848E7	1.14728512E8	8.0559264E7	8.3612136E7	8.1753008E7	7.9964832E7	9.4426328E7	1.09305968E8	MS/MS	MS/MS	MS/MS	MS/MS	MS/MS	MS/MS	MS/MS	MS/MS
ADLINNLGTIAK	K	S	101	112	12	2	sp|P07900|HS90A_HUMAN	P07900	HS90A_HUMAN	HSP90AA1	Heat shock protein HSP 90-alpha	HSP90AA2P, HSP90AB1, HSP90AB2P	sp|P08238|HS90B_HUMAN, sp|Q14568|HS902_HUMAN, sp|Q58FF8|H90B2_HUMAN	9	7	10	12	9	8	9	5	9.1651E9	4.6115425E9	6.062935E9	9.0819062E9	1.10575401E10	1.13310689E10	8.6437591E9	5.9474801E9	9.1651E9	4.6115425E9	6.062935E9	9.0819062E9	1.10575401E10	1.13310689E10	8.6437591E9	5.9474801E9	MS/MS	MS/MS	MS/MS	MS/MS	MS/MS	MS/MS	MS/MS	MS/MS
ADLIPYQDSPEGPDHSSASSGVPNPPK	K	A	757	783	27	3	sp|Q8WUA4|TF3C2_HUMAN	Q8WUA4	TF3C2_HUMAN	GTF3C2	General transcription factor 3C polypeptide 2			0	0	0	0	1	0	1	0	2.827582E7	0	0	0	4.4105176E7	0	4.4487224E7	0	2.827582E7	0	0	0	4.4105176E7	0	4.4487224E7	0	MBR	unmatched	unmatched	unmatched	MS/MS	unmatched	MS/MS	unmatched
ADLLGIVSELQLK	K	L	155	167	13	2	sp|Q96CV9|OPTN_HUMAN	Q96CV9	OPTN_HUMAN	OPTN	Optineurin			0	0	0	0	1	1	1	0	1.4888501E7	0	1.0307332E7	1.5855176E7	2.910235E7	3.8109212E7	2.7328074E7	1.5077209E7	1.4888501E7	0	1.0307332E7	1.5855176E7	2.910235E7	3.8109212E7	2.7328074E7	1.5077209E7	MBR	unmatched	MBR	MBR	MS/MS	MS/MS	MS/MS	MBR
ADLLGSILSSMEKPPSLGDQETR	M	R	2	24	23	3	sp|O75391|SPAG7_HUMAN	O75391	SPAG7_HUMAN	SPAG7	Sperm-associated antigen 7			1	0	1	1	1	1	0	0	1.7004216E7	0	1.1333621E7	1.5763338E7	2.1950536E7	3.2032226E7	0	0	1.7004216E7	0	1.1333621E7	1.5763338E7	2.1950536E7	3.2032226E7	0	0	MS/MS	unmatched	MS/MS	MS/MS	MS/MS	MS/MS	unmatched	unmatched
ADLLLSTQPGREEGSPLELER	K	L	593	613	21	3	sp|P08195|4F2_HUMAN	P08195	4F2_HUMAN	SLC3A2	4F2 cell-surface antigen heavy chain			3	3	2	3	3	3	4	2	3.21827584E8	3.35542432E8	3.60031008E8	3.77087936E8	3.22409504E8	2.96371584E8	3.62280928E8	3.87915712E8	3.21827584E8	3.35542432E8	3.60031008E8	3.77087936E8	3.22409504E8	2.96371584E8	3.62280928E8	3.87915712E8	MS/MS	MS/MS	MS/MS	MS/MS	MS/MS	MS/MS	MS/MS	MS/MS
ADLPEGVAVSGPSPAEFCR	K	K	526	544	19	2	sp|Q8IXI1|MIRO2_HUMAN	Q8IXI1	MIRO2_HUMAN	RHOT2	Mitochondrial Rho GTPase 2			1	0	0	1	1	1	0	0	3.7105656E7	0	1.2517088E7	1.6344575E7	3.2877996E7	4.4002756E7	1.7826812E7	0	3.7105656E7	0	1.2517088E7	1.6344575E7	3.2877996E7	4.4002756E7	1.7826812E7	0	MS/MS	unmatched	MBR	MS/MS	MS/MS	MS/MS	MBR	unmatched
ADLQCIHCPEVFVDENTLLAHIHQAHANQK	K	H	293	322	30	4,5	sp|Q2M1K9|ZN423_HUMAN	Q2M1K9	ZN423_HUMAN	ZNF423	Zinc finger protein 423			0	4	1	3	2	2	2	1	0	0	0	7.9583512E7	7.1833672E7	5.6210092E7	7.0813824E7	9.1122776E7	0	0	0	6.2929248E7	7.1833672E7	5.6210092E7	7.0813824E7	9.1122776E7	unmatched	MS/MS	MS/MS	MS/MS	MS/MS	MS/MS	MS/MS	MS/MS
ADLQNHLDTAQNALQDK	R	Q	663	679	17	3	sp|Q15075|EEA1_HUMAN	Q15075	EEA1_HUMAN	EEA1	Early endosome antigen 1			1	1	0	1	0	0	0	1	6.842776E7	9.7331928E7	6.9867936E7	7.5639296E7	5.3321648E7	5.7198544E7	4.8559236E7	8.5938704E7	6.842776E7	9.7331928E7	6.9867936E7	7.5639296E7	5.3321648E7	5.7198544E7	4.8559236E7	8.5938704E7	MS/MS	MS/MS	MBR	MS/MS	MBR	MBR	MBR	MS/MS
ADLSAMSAER	K	D	298	307	10	2	sp|P50453|SPB9_HUMAN	P50453	SPB9_HUMAN	SERPINB9	Serpin B9			1	0	0	0	0	0	0	0	0	0	0	0	0	0	0	0	0	0	0	0	0	0	0	0	MS/MS	unmatched	unmatched	unmatched	unmatched	unmatched	unmatched	unmatched
ADLSIPDLHEIVTEELEER	K	H	1040	1058	19	3	sp|Q86X10|RLGPB_HUMAN	Q86X10	RLGPB_HUMAN	RALGAPB	Ral GTPase-activating protein subunit beta			0	0	0	0	0	1	0	1	5.8165264E7	4.8330984E7	5.078896E7	4.9091712E7	4.2835044E7	4.4012888E7	4.3065616E7	5.0615772E7	5.8165264E7	4.8330984E7	5.078896E7	4.9091712E7	4.2835044E7	4.4012888E7	4.3065616E7	5.0615772E7	MBR	MBR	MBR	MBR	MBR	MS/MS	MBR	MS/MS
ADLSLADALTEPSPDIEGEIKR	M	D	2	23	22	3	sp|P27816|MAP4_HUMAN	P27816	MAP4_HUMAN	MAP4	Microtubule-associated protein 4			0	0	0	1	1	1	0	0	5.4074904E7	3.4363448E7	4.3995208E7	6.3311592E7	6.6994288E7	8.420396E7	4.5562948E7	4.1203752E7	5.4074904E7	3.4363448E7	4.3995208E7	6.3311592E7	6.6994288E7	8.420396E7	4.5562948E7	4.1203752E7	MBR	MBR	MBR	MS/MS	MS/MS	MS/MS	MBR	MBR
ADLTAEMISAPLGDFR	R	H	20	35	16	2	sp|Q9H3Q1|BORG4_HUMAN	Q9H3Q1	BORG4_HUMAN	CDC42EP4	Cdc42 effector protein 4			1	0	1	0	1	2	0	0	1.36167632E8	3.4841828E7	6.516448E7	8.4456488E7	9.0955352E7	9.5587624E7	7.355448E7	6.2385628E7	8.0695808E7	3.4841828E7	4.5566596E7	8.4456488E7	9.0955352E7	9.5587624E7	7.355448E7	6.2385628E7	MS/MS	MBR	MS/MS	MBR	MS/MS	MS/MS	MBR	MBR
ADLTALFLPR	K	Q	875	884	10	2	sp|Q13045|FLII_HUMAN	Q13045	FLII_HUMAN	FLII	Protein flightless-1 homolog			1	0	0	1	0	0	0	0	3.5574284E7	0	0	5.0596808E7	0	0	0	0	3.5574284E7	0	0	5.0596808E7	0	0	0	0	MS/MS	unmatched	unmatched	MS/MS	unmatched	unmatched	unmatched	unmatched
ADLTEYLSTHYK	R	A	214	225	12	2,3	sp|P31930|QCR1_HUMAN	P31930	QCR1_HUMAN	UQCRC1	Cytochrome b-c1 complex subunit 1, mitochondrial			3	2	2	2	4	3	2	3	1.07746419E9	9.8058995E8	1.03830822E9	1.04516557E9	9.7587846E8	1.02940806E9	1.08007309E9	1.03076256E9	8.4152538E8	7.4904006E8	7.6702637E8	7.8934125E8	7.7406259E8	8.2223917E8	8.4297402E8	7.9318829E8	MS/MS	MS/MS	MS/MS	MS/MS	MS/MS	MS/MS	MS/MS	MS/MS
ADLTHLLSPQMGK	R	D	624	636	13	3	sp|Q9C0E2|XPO4_HUMAN	Q9C0E2	XPO4_HUMAN	XPO4	Exportin-4			0	1	0	0	0	0	0	0	0	0	0	0	0	0	0	0	0	0	0	0	0	0	0	0	unmatched	MS/MS	unmatched	unmatched	unmatched	unmatched	unmatched	unmatched
ADLTIGLHGEWVSQR	K	C	285	299	15	3	sp|Q8J025|APCD1_HUMAN	Q8J025	APCD1_HUMAN	APCDD1	Protein APCDD1			0	2	0	0	0	0	0	0	0	4.339268E7	0	2.2047108E7	0	0	0	0	0	4.339268E7	0	2.2047108E7	0	0	0	0	unmatched	MS/MS	unmatched	MBR	unmatched	unmatched	unmatched	unmatched
ADLVISHAGAGSCLETLEK	K	G	74	92	19	3	sp|Q9NP73|ALG13_HUMAN	Q9NP73	ALG13_HUMAN	ALG13	Putative bifunctional UDP-N-acetylglucosamine transferase and deubiquitinase ALG13			0	0	0	0	0	0	1	0	0	0	0	3.2956722E7	2.9488342E7	2.9036108E7	3.1935422E7	3.5208636E7	0	0	0	3.2956722E7	2.9488342E7	2.9036108E7	3.1935422E7	3.5208636E7	unmatched	unmatched	unmatched	MBR	MBR	MBR	MS/MS	MBR
ADMEDLMSSK	R	D	1511	1520	10	2	sp|P35580|MYH10_HUMAN	P35580	MYH10_HUMAN	MYH10	Myosin-10			3	1	2	3	4	3	3	3	3.57055744E8	1.41059424E8	2.19420288E8	3.34649024E8	4.12589184E8	4.29527648E8	3.54319936E8	2.4307024E8	1.76103216E8	9.447748E7	1.49460864E8	1.61749312E8	2.14248048E8	2.33295408E8	2.0183648E8	1.41090624E8	MS/MS	MS/MS	MS/MS	MS/MS	MS/MS	MS/MS	MS/MS	MS/MS
ADMEDLMSSKDDVGK	R	N	1511	1525	15	3	sp|P35580|MYH10_HUMAN	P35580	MYH10_HUMAN	MYH10	Myosin-10			0	1	0	1	1	1	0	1	2.5312894E7	6.8961416E7	4.1717656E7	6.0378716E7	5.4806208E7	6.1155816E7	3.3204422E7	9.9785688E7	2.5312894E7	6.8961416E7	4.1717656E7	6.0378716E7	5.4806208E7	6.1155816E7	3.3204422E7	9.9785688E7	MBR	MS/MS	MBR	MS/MS	MS/MS	MS/MS	MBR	MS/MS
ADMETLQR	K	I	289	296	8	2	sp|P26639|SYTC_HUMAN	P26639	SYTC_HUMAN	TARS	Threonine--tRNA ligase, cytoplasmic			2	0	2	2	1	4	4	4	1.27653656E8	0	4.5881388E7	6.2335364E7	7.45514E7	1.33039624E8	1.09957008E8	7.5619E7	6.846884E7	0	4.6137756E7	6.2683668E7	7.496796E7	7.7084672E7	6.2752228E7	4.3347504E7	MS/MS	unmatched	MS/MS	MS/MS	MS/MS	MS/MS	MS/MS	MS/MS
ADMGGAATICSAIVSAAK	R	L	304	321	18	2	sp|P28838|AMPL_HUMAN	P28838	AMPL_HUMAN	LAP3	Cytosol aminopeptidase			1	1	1	2	0	1	1	0	6.2694332E7	5.3359904E7	4.6332764E7	4.8760944E7	0	0	2.1454868E7	0	6.2694332E7	5.3359904E7	4.6332764E7	4.8760944E7	0	0	2.1454868E7	0	MS/MS	MS/MS	MS/MS	MS/MS	unmatched	MS/MS	MS/MS	unmatched
ADNIEVFAQGHGIIQVDK	K	A	489	506	18	3	sp|P29144|TPP2_HUMAN	P29144	TPP2_HUMAN	TPP2	Tripeptidyl-peptidase 2			1	2	1	1	1	1	1	1	7.6220712E7	1.16550472E8	8.6920832E7	9.0258344E7	1.03998224E8	1.04448472E8	1.0291076E8	1.05078632E8	7.6220712E7	1.16550472E8	8.6920832E7	9.0258344E7	1.03998224E8	1.04448472E8	1.0291076E8	1.05078632E8	MS/MS	MS/MS	MS/MS	MS/MS	MS/MS	MS/MS	MS/MS	MS/MS
ADNIFPFPDRPR	R	T	368	379	12	3	sp|Q17RY0|CPEB4_HUMAN	Q17RY0	CPEB4_HUMAN	CPEB4	Cytoplasmic polyadenylation element-binding protein 4			0	1	0	1	0	1	1	1	5.6984588E7	3.5630728E7	7.054104E7	8.586008E7	4.0873448E7	3.7157384E7	5.4839624E7	4.913594E7	5.6984588E7	3.5630728E7	7.054104E7	8.586008E7	4.0873448E7	3.7157384E7	5.4839624E7	4.913594E7	MBR	MS/MS	MBR	MS/MS	MBR	MS/MS	MS/MS	MS/MS
ADNLIPGSR	R	A	192	200	9	2	sp|Q9NPH2|INO1_HUMAN	Q9NPH2	INO1_HUMAN	ISYNA1	Inositol-3-phosphate synthase 1			1	1	2	1	1	1	1	1	1.29333453E9	8.3260934E8	9.9914624E8	1.0603049E9	7.5111347E8	8.3546202E8	6.266023E8	6.9039744E8	1.29333453E9	8.3260934E8	9.9914624E8	1.0603049E9	7.5111347E8	8.3546202E8	6.266023E8	6.9039744E8	MS/MS	MS/MS	MS/MS	MS/MS	MS/MS	MS/MS	MS/MS	MS/MS
ADPAFGLESSGIAGTTSDEPERIEESGNDEAR	K	V	729	760	32	3,4	sp|Q8TAQ2|SMRC2_HUMAN	Q8TAQ2	SMRC2_HUMAN	SMARCC2	SWI/SNF complex subunit SMARCC2			2	2	3	2	1	1	1	4	3.00692832E8	2.82193344E8	3.4232496E8	3.14325824E8	2.71398336E8	2.28494992E8	2.32824992E8	2.60184848E8	2.8011056E8	2.53044592E8	3.18182304E8	2.8783552E8	2.71398336E8	2.28494992E8	2.07191536E8	2.37259056E8	MS/MS	MS/MS	MS/MS	MS/MS	MS/MS	MS/MS	MS/MS	MS/MS
ADPALCFLER	R	V	1811	1820	10	2	sp|Q9P2D1|CHD7_HUMAN	Q9P2D1	CHD7_HUMAN	CHD7	Chromodomain-helicase-DNA-binding protein 7	CHD9	sp|Q3L8U1|CHD9_HUMAN	0	0	0	1	0	1	1	0	0	0	0	5.0245988E7	6.9542856E7	7.6681784E7	4.9555032E7	0	0	0	0	5.0245988E7	6.9542856E7	7.6681784E7	4.9555032E7	0	unmatched	unmatched	unmatched	MS/MS	MBR	MS/MS	MS/MS	unmatched
ADPALLNNHSNLK	K	P	67	79	13	3	sp|Q8N111|CEND_HUMAN	Q8N111	CEND_HUMAN	CEND1	Cell cycle exit and neuronal differentiation protein 1			0	1	1	1	0	0	1	0	7.3427384E7	6.1466316E7	7.9997128E7	7.9398624E7	3.6719296E7	4.2040532E7	5.3274724E7	5.3619524E7	7.3427384E7	6.1466316E7	7.9997128E7	7.9398624E7	3.6719296E7	4.2040532E7	5.3274724E7	5.3619524E7	MBR	MS/MS	MS/MS	MS/MS	MBR	MBR	MS/MS	MBR
ADPDNLQALHTLHLR	K	D	599	613	15	4	sp|O15484|CAN5_HUMAN	O15484	CAN5_HUMAN	CAPN5	Calpain-5			0	0	0	1	0	0	1	0	0	4.2572212E7	0	4.0598604E7	2.4922268E7	2.8756696E7	3.971776E7	4.2622512E7	0	4.2572212E7	0	4.0598604E7	2.4922268E7	2.8756696E7	3.971776E7	4.2622512E7	unmatched	MBR	unmatched	MS/MS	MBR	MBR	MS/MS	MBR
ADPECMLGHLLR	R	I	65	76	12	3	sp|Q9Y4B6|DCAF1_HUMAN	Q9Y4B6	DCAF1_HUMAN	DCAF1	DDB1- and CUL4-associated factor 1			1	1	1	1	1	1	1	1	2.9601054E7	3.4521192E7	3.38506E7	3.0455052E7	2.8148002E7	3.3787572E7	3.8990856E7	3.702446E7	2.9601054E7	3.4521192E7	3.38506E7	3.0455052E7	2.8148002E7	3.3787572E7	3.8990856E7	3.702446E7	MS/MS	MS/MS	MS/MS	MS/MS	MS/MS	MS/MS	MS/MS	MS/MS
ADPFDQGVVATDEVKEEPPEPFQK	R	I	225	248	24	3	sp|Q5T7W0|ZN618_HUMAN	Q5T7W0	ZN618_HUMAN	ZNF618	Zinc finger protein 618			0	0	0	0	0	1	0	0	0	0	0	0	0	0	0	0	0	0	0	0	0	0	0	0	unmatched	unmatched	unmatched	unmatched	unmatched	MS/MS	unmatched	unmatched
ADPQDALR	R	C	239	246	8	2	sp|Q92696|PGTA_HUMAN	Q92696	PGTA_HUMAN	RABGGTA	Geranylgeranyl transferase type-2 subunit alpha			1	0	0	0	0	0	0	0	3.2072802E7	0	0	0	0	0	0	0	0	0	0	0	0	0	0	0	MS/MS	unmatched	unmatched	unmatched	unmatched	unmatched	unmatched	unmatched
ADPSHFELLK	K	V	57	66	10	3	sp|Q15418|KS6A1_HUMAN	Q15418	KS6A1_HUMAN	RPS6KA1	Ribosomal protein S6 kinase alpha-1			1	0	0	0	0	0	0	0	2.666864E7	0	2.533202E7	2.483531E7	0	0	0	3.0303114E7	2.666864E7	0	2.533202E7	2.483531E7	0	0	0	3.0303114E7	MS/MS	unmatched	MBR	MBR	unmatched	unmatched	unmatched	MBR
ADPSILQNLR	K	A	378	387	10	2	sp|Q567U6|CCD93_HUMAN	Q567U6	CCD93_HUMAN	CCDC93	Coiled-coil domain-containing protein 93			0	0	0	1	0	0	0	0	0	0	0	5.7382824E7	0	0	0	0	0	0	0	0	0	0	0	0	unmatched	unmatched	unmatched	MS/MS	unmatched	unmatched	unmatched	unmatched
ADPSLLGFSVNASSER	R	L	1272	1287	16	2	sp|Q6Y7W6|GGYF2_HUMAN	Q6Y7W6	GGYF2_HUMAN	GIGYF2	GRB10-interacting GYF protein 2			1	0	1	1	2	1	0	2	0	0	4.5144116E7	3.4694072E7	4.7101e+06	1.30522712E8	0	0	0	0	4.5144116E7	3.4694072E7	4.7101e+06	1.30522712E8	0	0	MS/MS	unmatched	MS/MS	MS/MS	MS/MS	MS/MS	unmatched	MS/MS
ADPSLNPEQLK	K	K	178	188	11	2	sp|Q9UNF0|PACN2_HUMAN	Q9UNF0	PACN2_HUMAN	PACSIN2	Protein kinase C and casein kinase substrate in neurons protein 2			0	0	0	0	0	1	0	0	3.741418E7	0	1.4883324E7	0	3.1492176E7	4.7114748E7	2.0805682E7	0	3.741418E7	0	1.4883324E7	0	3.1492176E7	4.7114748E7	2.0805682E7	0	MBR	unmatched	MBR	unmatched	MBR	MS/MS	MBR	unmatched
ADPSQFELLK	K	V	63	72	10	2	sp|P51812|KS6A3_HUMAN	P51812	KS6A3_HUMAN	RPS6KA3	Ribosomal protein S6 kinase alpha-3	RPS6KA2	sp|Q15349|KS6A2_HUMAN	0	0	0	0	1	1	0	0	0	0	0	0	9945698	6239162	0	0	0	0	0	0	9945698	6239162	0	0	unmatched	unmatched	unmatched	unmatched	MS/MS	MS/MS	unmatched	unmatched
ADQCYEDVR	K	V	21	29	9	2	sp|P31146|COR1A_HUMAN	P31146	COR1A_HUMAN	CORO1A	Coronin-1A			1	2	1	1	1	1	1	1	1.52231632E8	8.6693808E7	1.17157384E8	1.43711248E8	1.25857104E8	1.40629888E8	1.01169888E8	1.05248136E8	1.52231632E8	8.6693808E7	1.17157384E8	1.43711248E8	1.25857104E8	1.40629888E8	1.01169888E8	1.05248136E8	MS/MS	MS/MS	MS/MS	MS/MS	MS/MS	MS/MS	MS/MS	MS/MS
ADQDRLDLEER	K	K	402	412	11	2,3	sp|Q14683|SMC1A_HUMAN	Q14683	SMC1A_HUMAN	SMC1A	Structural maintenance of chromosomes protein 1A			2	1	1	1	2	2	2	2	7.1876992E7	2.9765616E8	0	2.51202112E8	2.62959936E8	2.74415584E8	2.86733856E8	3.60247904E8	1.96594384E8	2.57806784E8	0	1.57756912E8	1.82337632E8	1.82360144E8	1.92054272E8	2.26641632E8	MS/MS	MS/MS	MS/MS	MS/MS	MS/MS	MS/MS	MS/MS	MS/MS
ADQEEQIHPR	K	S	118	127	10	2,3	sp|Q9UHB6|LIMA1_HUMAN	Q9UHB6	LIMA1_HUMAN	LIMA1	LIM domain and actin-binding protein 1			1	2	1	1	1	0	0	1	1.05337824E8	1.18349016E8	9.225072E7	1.10307856E8	9.309528E7	5.900256E7	6.0678344E7	1.09221744E8	8.3497432E7	8.9307632E7	9.225072E7	8.5565304E7	7.5993832E7	5.900256E7	6.0678344E7	8.876992E7	MS/MS	MS/MS	MS/MS	MS/MS	MS/MS	MBR	MBR	MS/MS
ADQELLMYSHDNIICGITSVAFSR	R	S	257	280	24	3	sp|P62879|GBB2_HUMAN	P62879	GBB2_HUMAN	GNB2	Guanine nucleotide-binding protein G(I)/G(S)/G(T) subunit beta-2			3	1	0	1	1	2	1	1	1.31016848E8	1.1328756E8	2.78540224E8	1.30502176E8	7.4549664E7	7.917224E7	8.5463992E7	6.223528E7	8.9248384E7	1.205308E8	1.21833216E8	1.38846064E8	7.9316128E7	8.4234256E7	9.0928288E7	6.6214404E7	MS/MS	MS/MS	MBR	MS/MS	MS/MS	MS/MS	MS/MS	MS/MS
ADQELMTYSHDNIICGITSVSFSK	R	S	257	280	24	3	sp|P62873|GBB1_HUMAN	P62873	GBB1_HUMAN	GNB1	Guanine nucleotide-binding protein G(I)/G(S)/G(T) subunit beta-1			4	3	3	3	3	2	3	2	7.8517382E8	7.9378509E8	7.7213818E8	8.0042931E8	5.4660339E8	4.47624928E8	5.30962624E8	4.89906272E8	4.84920576E8	4.82555008E8	4.67034624E8	4.57947648E8	3.23379232E8	2.708816E8	3.206888E8	2.96758432E8	MS/MS	MS/MS	MS/MS	MS/MS	MS/MS	MS/MS	MS/MS	MS/MS
ADQFLVGTSR	K	N	563	572	10	2	sp|Q9HC35|EMAL4_HUMAN	Q9HC35	EMAL4_HUMAN	EML4	Echinoderm microtubule-associated protein-like 4			2	1	0	1	0	0	0	0	6.4065272E7	5.2778052E7	5.102784E7	5.743288E7	0	0	0	0	6.4065272E7	5.2778052E7	5.102784E7	5.743288E7	0	0	0	0	MS/MS	MS/MS	MBR	MS/MS	unmatched	unmatched	unmatched	unmatched
ADQIETQQLMR	K	V	221	231	11	2	sp|Q9H4M9|EHD1_HUMAN	Q9H4M9	EHD1_HUMAN	EHD1	EH domain-containing protein 1	EHD3	sp|Q9NZN3|EHD3_HUMAN	1	0	0	0	0	0	0	0	0	0	0	0	0	0	0	0	0	0	0	0	0	0	0	0	MS/MS	unmatched	unmatched	unmatched	unmatched	unmatched	unmatched	unmatched
ADQLADESLESTRR	R	M	18	31	14	3	sp|P60880|SNP25_HUMAN	P60880	SNP25_HUMAN	SNAP25	Synaptosomal-associated protein 25			0	0	1	0	0	0	0	0	0	4.03663328E8	4.51503104E8	0	0	0	4.04252512E8	3.83404896E8	0	4.03663328E8	4.51503104E8	0	0	0	4.04252512E8	3.83404896E8	unmatched	MBR	MS/MS	unmatched	unmatched	unmatched	MBR	MBR
ADQLCQQELR	R	E	140	149	10	2	sp|P41219|PERI_HUMAN	P41219	PERI_HUMAN	PRPH	Peripherin			1	1	2	1	1	1	1	1	1.89739504E8	1.56142256E8	1.53437776E8	1.926628E8	1.18589384E8	6.8543544E7	6.6282496E7	8.379676E7	1.89739504E8	1.56142256E8	1.53437776E8	1.926628E8	1.18589384E8	6.8543544E7	6.6282496E7	8.379676E7	MS/MS	MS/MS	MS/MS	MS/MS	MS/MS	MS/MS	MS/MS	MS/MS
ADQLTEEQIAEFK	M	E	2	14	13	2	sp|P0DP23|CALM1_HUMAN	P0DP23	CALM1_HUMAN	CALM1	Calmodulin-1	CALM2, CALM3	sp|P0DP24|CALM2_HUMAN, sp|P0DP25|CALM3_HUMAN	1	1	2	1	1	1	1	3	1.39328848E8	2.71943328E8	2.08055808E8	2.13041008E8	1.84877104E8	1.14654816E8	6.516864E7	1.08593312E8	1.39328848E8	2.71943328E8	2.08055808E8	2.13041008E8	1.84877104E8	1.14654816E8	6.516864E7	1.08593312E8	MS/MS	MS/MS	MS/MS	MS/MS	MS/MS	MS/MS	MS/MS	MS/MS
ADRDESSPYAAMLAAQDVAQR	K	C	64	84	21	3	sp|P62263|RS14_HUMAN	P62263	RS14_HUMAN	RPS14	40S ribosomal protein S14			6	5	6	5	6	5	9	10	1.16258406E9	1.18453504E9	1.23713024E9	1.24488435E9	1.37598003E9	1.27496166E9	1.25648589E9	1.38528883E9	1.11876621E9	9.9722381E8	1.07975462E9	8.8888064E8	1.19300749E9	1.1463689E9	1.22011763E9	1.40827584E9	MS/MS	MS/MS	MS/MS	MS/MS	MS/MS	MS/MS	MS/MS	MS/MS
ADRDQYELLCLDNTR	K	K	237	251	15	3	sp|P02787|TRFE_HUMAN	P02787	TRFE_HUMAN	TF	Serotransferrin			1	1	1	1	1	1	1	1	9.0138744E7	9.3615696E7	1.37088304E8	1.12588136E8	1.26751064E8	1.1647068E8	1.12322352E8	1.74693472E8	9.0138744E7	9.3615696E7	1.37088304E8	1.12588136E8	1.26751064E8	1.1647068E8	1.12322352E8	1.74693472E8	MS/MS	MS/MS	MS/MS	MS/MS	MS/MS	MS/MS	MS/MS	MS/MS
ADRETVAVKPTENNEEEFTSK	K	D	74	94	21	3,4	sp|O60841|IF2P_HUMAN	O60841	IF2P_HUMAN	EIF5B	Eukaryotic translation initiation factor 5B			1	2	1	1	1	1	1	1	9.7830592E7	5.5125608E7	1.67610048E8	1.33921296E8	1.81419088E8	0	5.9590052E7	6.2595348E7	5.1764656E7	8.8307216E7	8.074324E7	6.443698E7	8.3481584E7	0	9.5458936E7	1.002732E8	MS/MS	MS/MS	MS/MS	MS/MS	MS/MS	MS/MS	MS/MS	MS/MS
ADSAACCDYSLHVDITR	R	W	127	143	17	2,3	sp|O14531|DPYL4_HUMAN	O14531	DPYL4_HUMAN	DPYSL4	Dihydropyrimidinase-related protein 4			4	3	4	4	3	5	3	3	1.14933786E9	1.18407654E9	1.33696998E9	1.16837786E9	8.2585606E8	8.7277165E8	8.1276557E8	8.2648813E8	1.3229577E9	1.16560986E9	1.35185344E9	9.210352E8	6.9413792E8	8.9024493E8	8.2517562E8	7.6474758E8	MS/MS	MS/MS	MS/MS	MS/MS	MS/MS	MS/MS	MS/MS	MS/MS
ADSDSEDKGEESKPK	K	K	87	101	15	3	sp|P83916|CBX1_HUMAN	P83916	CBX1_HUMAN	CBX1	Chromobox protein homolog 1			1	0	0	0	0	0	0	1	5996060	0	0	0	0	0	0	0	0	0	0	0	0	0	0	0	MS/MS	unmatched	unmatched	unmatched	unmatched	unmatched	unmatched	MS/MS
ADSEASSGPLLDDK	K	A	815	828	14	2	sp|O43295|SRGP3_HUMAN	O43295	SRGP3_HUMAN	SRGAP3	SLIT-ROBO Rho GTPase-activating protein 3			1	0	1	1	1	1	1	1	8.56308E7	0	4.5730204E7	4.962742E7	7.881772E7	9.5063784E7	4.222182E7	2.1116202E7	8.56308E7	0	4.5730204E7	4.962742E7	7.881772E7	9.5063784E7	4.222182E7	2.1116202E7	MS/MS	unmatched	MS/MS	MS/MS	MS/MS	MS/MS	MS/MS	MS/MS
ADSEQLAR	K	S	922	929	8	2	sp|O75116|ROCK2_HUMAN	O75116	ROCK2_HUMAN	ROCK2	Rho-associated protein kinase 2			2	1	0	2	2	1	1	1	4.4577736E7	2.3581254E7	0	4.2006492E7	4.998014E7	5.2859568E7	4.0728256E7	3.4132792E7	4.4577736E7	2.3581254E7	0	4.2006492E7	4.998014E7	5.2859568E7	4.0728256E7	3.4132792E7	MS/MS	MS/MS	unmatched	MS/MS	MS/MS	MS/MS	MS/MS	MS/MS
ADSEYTDK	R	L	573	580	8	2	sp|P29323|EPHB2_HUMAN	P29323	EPHB2_HUMAN	EPHB2	Ephrin type-B receptor 2			0	0	1	0	0	0	0	0	0	0	8.35095e+06	0	0	0	0	0	0	0	0	0	0	0	0	0	unmatched	unmatched	MS/MS	unmatched	unmatched	unmatched	unmatched	unmatched
ADSGTAGGAALAAPAPGPGSGGPGPR	M	V	2	27	26	3	sp|Q96C90|PP14B_HUMAN	Q96C90	PP14B_HUMAN	PPP1R14B	Protein phosphatase 1 regulatory subunit 14B			1	0	0	1	0	2	1	0	4.7611596E7	0	5.1050552E7	4.54909E7	0	6.5691508E7	4.8366216E7	0	4.7611596E7	0	5.1050552E7	4.54909E7	0	6.5691508E7	4.8366216E7	0	MS/MS	unmatched	MBR	MS/MS	unmatched	MS/MS	MS/MS	unmatched
ADSIGSGR	R	A	337	344	8	2	sp|Q9UPQ3|AGAP1_HUMAN	Q9UPQ3	AGAP1_HUMAN	AGAP1	Arf-GAP with GTPase, ANK repeat and PH domain-containing protein 1			0	0	0	0	0	0	0	1	4.87125408E8	4.284632E8	4.87259392E8	4.66513472E8	3.8943936E8	5.4557901E8	0	2.39042256E8	4.87125408E8	4.284632E8	4.87259392E8	4.66513472E8	3.8943936E8	5.4557901E8	0	2.39042256E8	MBR	MBR	MBR	MBR	MBR	MBR	unmatched	MS/MS
ADSLEVQQMK	K	A	313	322	10	2	sp|P35240|MERL_HUMAN	P35240	MERL_HUMAN	NF2	Merlin			0	0	0	1	0	0	0	0	1.47016448E8	8.5431536E7	1.53773552E8	1.35797456E8	1.98723568E8	0	2.19053328E8	2.09927472E8	1.47016448E8	8.5431536E7	1.53773552E8	1.35797456E8	1.98723568E8	0	2.19053328E8	2.09927472E8	MBR	MBR	MBR	MS/MS	MBR	unmatched	MBR	MBR
ADSLLAVVK	K	R	286	294	9	2	sp|Q15424|SAFB1_HUMAN	Q15424	SAFB1_HUMAN	SAFB	Scaffold attachment factor B1	SAFB2	sp|Q14151|SAFB2_HUMAN	2	2	2	1	2	2	2	2	3.00925984E8	1.2878472E8	1.5955696E8	2.25607376E8	3.78866528E8	5.31241664E8	2.85514432E8	1.55814496E8	3.00925984E8	1.2878472E8	1.5955696E8	2.25607376E8	3.78866528E8	5.31241664E8	2.85514432E8	1.55814496E8	MS/MS	MS/MS	MS/MS	MS/MS	MS/MS	MS/MS	MS/MS	MS/MS
ADSLVEGTSSR	K	Y	73	83	11	2	sp|Q8N1G2|CMTR1_HUMAN	Q8N1G2	CMTR1_HUMAN	CMTR1	Cap-specific mRNA (nucleoside-2'-O-)-methyltransferase 1			0	0	0	0	1	0	1	1	0	0	0	0	0	0	1.90762384E8	2.09353024E8	0	0	0	0	0	0	1.90762384E8	2.09353024E8	unmatched	unmatched	unmatched	unmatched	MS/MS	unmatched	MS/MS	MS/MS
ADSPSIDYAELLQHFEK	K	V	741	757	17	3	sp|Q08AM6|VAC14_HUMAN	Q08AM6	VAC14_HUMAN	VAC14	Protein VAC14 homolog			1	1	1	1	1	1	1	1	7.9357744E7	7.926584E7	8.1616608E7	9.25312E7	7.3417408E7	6.1459864E7	7.5574776E7	8.3698752E7	7.9357744E7	7.926584E7	8.1616608E7	9.25312E7	7.3417408E7	6.1459864E7	7.5574776E7	8.3698752E7	MS/MS	MS/MS	MS/MS	MS/MS	MS/MS	MS/MS	MS/MS	MS/MS
ADSQDAGQETEK	K	E	1585	1596	12	2	sp|Q02952|AKA12_HUMAN	Q02952	AKA12_HUMAN	AKAP12	A-kinase anchor protein 12			0	0	0	0	0	0	2	1	3.0598016E7	0	0	0	0	6.1828984E7	5.7421696E7	0	3.0598016E7	0	0	0	0	6.1828984E7	5.7421696E7	0	MBR	unmatched	unmatched	unmatched	unmatched	MBR	MS/MS	MS/MS
ADSTDIR	K	S	1181	1187	7	2	sp|Q7LBC6|KDM3B_HUMAN	Q7LBC6	KDM3B_HUMAN	KDM3B	Lysine-specific demethylase 3B			0	0	0	0	0	1	0	0	0	0	0	0	0	3.7438008E7	0	6.456902E7	0	0	0	0	0	3.7438008E7	0	6.456902E7	unmatched	unmatched	unmatched	unmatched	unmatched	MS/MS	unmatched	MBR
ADSVSSSNIK	R	N	442	451	10	2	sp|Q53F19|NCBP3_HUMAN	Q53F19	NCBP3_HUMAN	NCBP3	Nuclear cap-binding protein subunit 3			1	0	0	0	0	0	0	0	0	0	0	0	0	0	0	0	0	0	0	0	0	0	0	0	MS/MS	unmatched	unmatched	unmatched	unmatched	unmatched	unmatched	unmatched
ADSVVVLLCR	K	Q	201	210	10	2	sp|Q92900|RENT1_HUMAN	Q92900	RENT1_HUMAN	UPF1	Regulator of nonsense transcripts 1			1	2	1	0	0	0	0	0	7.4002784E7	5.6518756E7	6.6445184E7	7.6931912E7	0	0	0	0	7.4002784E7	5.6518756E7	6.6445184E7	7.6931912E7	0	0	0	0	MS/MS	MS/MS	MS/MS	MBR	unmatched	unmatched	unmatched	unmatched
ADTALASIPPVAEGK	K	A	946	960	15	2	sp|Q01804|OTUD4_HUMAN	Q01804	OTUD4_HUMAN	OTUD4	OTU domain-containing protein 4			0	1	0	0	0	0	0	0	0	0	0	0	0	0	0	0	0	0	0	0	0	0	0	0	unmatched	MS/MS	unmatched	unmatched	unmatched	unmatched	unmatched	unmatched
ADTFDLQR	R	I	163	170	8	2	sp|Q13454|TUSC3_HUMAN	Q13454	TUSC3_HUMAN	TUSC3	Tumor suppressor candidate 3			0	0	0	0	0	0	1	0	0	0	0	0	0	0	0	0	0	0	0	0	0	0	0	0	unmatched	unmatched	unmatched	unmatched	unmatched	unmatched	MS/MS	unmatched
ADTFPQVLK	R	K	200	208	9	2	sp|Q8IV48|ERI1_HUMAN	Q8IV48	ERI1_HUMAN	ERI1	3'-5' exoribonuclease 1			0	0	0	1	1	0	0	0	0	0	0	1.3023392E7	1.8084078E7	0	0	0	0	0	0	1.3023392E7	1.8084078E7	0	0	0	unmatched	unmatched	unmatched	MS/MS	MS/MS	unmatched	unmatched	unmatched
ADTFTQQQLEALDR	R	V	253	266	14	2	sp|Q02962|PAX2_HUMAN	Q02962	PAX2_HUMAN	PAX2	Paired box protein Pax-2			0	0	0	0	0	0	1	0	0	0	0	0	4.6254056E7	2.9952586E7	4.61334E7	0	0	0	0	0	4.6254056E7	2.9952586E7	4.61334E7	0	unmatched	unmatched	unmatched	unmatched	MBR	MBR	MS/MS	unmatched
ADTLDPALLRPGR	R	L	314	326	13	2,3	sp|P43686|PRS6B_HUMAN	P43686	PRS6B_HUMAN	PSMC4	26S proteasome regulatory subunit 6B			2	3	2	3	2	2	2	2	1.04437594E9	1.07872538E9	1.23045517E9	1.03590323E9	1.06342694E9	9.8141734E8	1.04257446E9	1.00771258E9	1.01979411E9	8.7587872E8	1.02980186E9	8.1914989E8	9.3766624E8	8.6435245E8	8.8388678E8	8.4413011E8	MS/MS	MS/MS	MS/MS	MS/MS	MS/MS	MS/MS	MS/MS	MS/MS
ADTLTLEER	K	V	446	454	9	2	sp|Q9UHD8|SEPT9_HUMAN	Q9UHD8	SEPT9_HUMAN	SEPT9	Septin-9			0	0	0	1	0	0	0	0	0	0	0	0	0	0	0	0	0	0	0	0	0	0	0	0	unmatched	unmatched	unmatched	MS/MS	unmatched	unmatched	unmatched	unmatched
ADTLTLK	K	E	184	190	7	2	sp|Q15019|SEPT2_HUMAN	Q15019	SEPT2_HUMAN	SEPT2	Septin-2			1	1	2	1	1	1	0	1	2.21386912E8	0	0	0	2.72385056E8	4.30840928E8	2.84172928E8	1.08223704E8	2.21386912E8	0	0	0	2.72385056E8	4.30840928E8	2.84172928E8	1.08223704E8	MS/MS	MS/MS	MS/MS	MS/MS	MS/MS	MS/MS	MBR	MS/MS
ADTLTPEECQQFK	K	K	196	208	13	2	sp|Q16181|SEPT7_HUMAN	Q16181	SEPT7_HUMAN	SEPT7	Septin-7			0	1	0	2	2	2	1	1	4.6532768E8	1.9841224E8	2.81943008E8	3.73363616E8	4.01192128E8	4.81193184E8	2.77175872E8	2.1437504E8	4.6532768E8	1.9841224E8	2.81943008E8	3.73363616E8	4.01192128E8	4.81193184E8	2.77175872E8	2.1437504E8	MBR	MS/MS	MBR	MS/MS	MS/MS	MS/MS	MS/MS	MS/MS
ADTLTPEECQQFKK	K	Q	196	209	14	3	sp|Q16181|SEPT7_HUMAN	Q16181	SEPT7_HUMAN	SEPT7	Septin-7			1	1	0	0	0	0	0	0	1.95408624E8	2.76520288E8	0	0	0	0	0	0	1.95408624E8	2.76520288E8	0	0	0	0	0	0	MS/MS	MS/MS	unmatched	unmatched	unmatched	unmatched	unmatched	unmatched
ADTMQNIESTIVELGSIFQQLAHMVK	R	E	270	295	26	3	sp|Q13190|STX5_HUMAN	Q13190	STX5_HUMAN	STX5	Syntaxin-5			1	1	1	1	1	1	1	1	8944611	7803952	9213565	8968654	6.24229e+06	3.84692e+06	4.32656e+06	4723545	8944611	0	9213565	8968654	6.24229e+06	3.84692e+06	4.32656e+06	4723545	MS/MS	MS/MS	MS/MS	MS/MS	MS/MS	MS/MS	MS/MS	MS/MS
ADTMTLEEK	K	S	209	217	9	2	sp|Q9UH03|SEPT3_HUMAN	Q9UH03	SEPT3_HUMAN	SEPT3	Neuronal-specific septin-3			1	1	1	1	2	2	1	1	1.56332224E8	4.0191504E7	7.7216896E7	1.15441048E8	1.60900624E8	2.41081856E8	1.18389328E8	6.6605E7	1.56332224E8	4.0191504E7	7.7216896E7	1.15441048E8	1.60900624E8	2.41081856E8	1.18389328E8	6.6605E7	MS/MS	MS/MS	MS/MS	MS/MS	MS/MS	MS/MS	MS/MS	MS/MS
ADTQTYQPYNK	R	D	74	84	11	2	sp|P84090|ERH_HUMAN	P84090	ERH_HUMAN	ERH	Enhancer of rudimentary homolog			3	2	3	3	3	3	3	3	8.2842643E8	3.79609472E8	5.6184806E8	7.4464979E8	9.1015251E8	9.9794458E8	6.9948691E8	7.5690246E8	8.2842643E8	3.79609472E8	5.6184806E8	7.4464979E8	9.1015251E8	9.9794458E8	6.9948691E8	7.5690246E8	MS/MS	MS/MS	MS/MS	MS/MS	MS/MS	MS/MS	MS/MS	MS/MS
ADTSQEICSPR	K	L	1020	1030	11	2	sp|P52948|NUP98_HUMAN	P52948	NUP98_HUMAN	NUP98	Nuclear pore complex protein Nup98-Nup96			0	1	0	1	0	1	0	0	3.9930912E7	3.3190328E7	4.1214052E7	5.4275972E7	5.02516E7	4.2225904E7	4.3593304E7	6.2324768E7	3.9930912E7	3.3190328E7	4.1214052E7	5.4275972E7	5.02516E7	4.2225904E7	4.3593304E7	6.2324768E7	MBR	MS/MS	MBR	MS/MS	MBR	MS/MS	MBR	MBR
ADTSQPSAR	R	M	576	584	9	2	sp|Q96KQ7|EHMT2_HUMAN	Q96KQ7	EHMT2_HUMAN	EHMT2	Histone-lysine N-methyltransferase EHMT2			0	0	0	0	0	0	0	1	0	0	0	0	0	0	0	2.8734458E7	0	0	0	0	0	0	0	0	unmatched	unmatched	unmatched	unmatched	unmatched	unmatched	unmatched	MS/MS
ADTSSQGALVFLSK	K	D	604	617	14	2	sp|Q7Z417|NUFP2_HUMAN	Q7Z417	NUFP2_HUMAN	NUFIP2	Nuclear fragile X mental retardation-interacting protein 2			0	0	0	0	1	1	0	0	0	0	0	0	3.0143572E7	1.3693283E7	0	0	0	0	0	0	3.0143572E7	1.3693283E7	0	0	unmatched	unmatched	unmatched	unmatched	MS/MS	MS/MS	unmatched	unmatched
ADVDAIHEYLLLK	K	G	443	455	13	3	sp|Q9UJV9|DDX41_HUMAN	Q9UJV9	DDX41_HUMAN	DDX41	Probable ATP-dependent RNA helicase DDX41			0	0	0	0	0	0	1	0	0	0	0	0	0	0	1.6199652E7	0	0	0	0	0	0	0	0	0	unmatched	unmatched	unmatched	unmatched	unmatched	unmatched	MS/MS	unmatched
ADVDVSGPK	K	M	1409	1417	9	2	sp|Q09666|AHNK_HUMAN	Q09666	AHNK_HUMAN	AHNAK	Neuroblast differentiation-associated protein AHNAK			0	0	1	2	0	0	0	0	4.1696792E7	0	3.3424916E7	0	0	0	0	0	4.1696792E7	0	3.3424916E7	0	0	0	0	0	MBR	unmatched	MS/MS	MS/MS	unmatched	unmatched	unmatched	unmatched
ADVFHAYLSLLK	K	Q	392	403	12	2,3	sp|Q86VP6|CAND1_HUMAN	Q86VP6	CAND1_HUMAN	CAND1	Cullin-associated NEDD8-dissociated protein 1			2	2	2	2	2	2	2	2	6.3827014E8	6.5514253E8	6.9404269E8	6.5814566E8	5.8066426E8	5.9789939E8	8.023008E8	8.4952051E8	4.55946176E8	4.68288928E8	5.03475136E8	4.69900032E8	4.1813872E8	4.18898592E8	5.6453773E8	5.9782266E8	MS/MS	MS/MS	MS/MS	MS/MS	MS/MS	MS/MS	MS/MS	MS/MS
ADVGFAMGIAGTDVAK	K	E	796	811	16	2	sp|P23634|AT2B4_HUMAN	P23634	AT2B4_HUMAN	ATP2B4	Plasma membrane calcium-transporting ATPase 4	ATP2B1, ATP2B2, ATP2B3	sp|P20020|AT2B1_HUMAN, sp|Q01814|AT2B2_HUMAN, sp|Q16720|AT2B3_HUMAN	4	5	6	6	6	4	4	3	4.40324736E8	2.93720448E8	3.47332128E8	3.60571904E8	2.9351424E8	2.84713824E8	2.52369104E8	2.33406464E8	3.04878496E8	1.96727296E8	2.3544848E8	2.42856E8	1.99556816E8	1.92875072E8	1.87867376E8	1.73283424E8	MS/MS	MS/MS	MS/MS	MS/MS	MS/MS	MS/MS	MS/MS	MS/MS
ADVIITSGGVSMGEK	R	D	565	579	15	2	sp|Q9NQX3|GEPH_HUMAN	Q9NQX3	GEPH_HUMAN	GPHN	Gephyrin			2	0	2	2	2	0	1	2	8.891408E7	0	1.32876E8	6.803324E7	0	0	0	9.015332E7	5.7707456E7	0	1.32876E8	6.803324E7	0	0	0	9.015332E7	MS/MS	unmatched	MS/MS	MS/MS	MS/MS	unmatched	MS/MS	MS/MS
ADVIPVHYYLIPPPTK	K	T	984	999	16	3	sp|P29144|TPP2_HUMAN	P29144	TPP2_HUMAN	TPP2	Tripeptidyl-peptidase 2			1	2	2	2	1	1	1	1	2.00737072E8	1.7159576E8	2.0048584E8	1.66789264E8	1.28315864E8	1.32724216E8	1.45064752E8	1.34315824E8	2.00737072E8	1.7159576E8	2.0048584E8	1.66789264E8	1.28315864E8	1.32724216E8	1.45064752E8	1.34315824E8	MS/MS	MS/MS	MS/MS	MS/MS	MS/MS	MS/MS	MS/MS	MS/MS
ADVIQATGDAICIFR	K	E	189	203	15	2,3	sp|Q08945|SSRP1_HUMAN	Q08945	SSRP1_HUMAN	SSRP1	FACT complex subunit SSRP1			1	1	2	2	1	2	0	3	2.50592944E8	2.23277408E8	2.33572528E8	2.87486976E8	3.04163392E8	2.85438336E8	2.22227552E8	3.50855936E8	2.50592944E8	2.23277408E8	1.92548624E8	2.25586336E8	2.38408592E8	2.14943744E8	1.87734352E8	2.94763904E8	MS/MS	MS/MS	MS/MS	MS/MS	MS/MS	MS/MS	MBR	MS/MS
ADVLDLHEAGGEDFAMDEDGDESIHK	M	L	2	27	26	3	sp|Q9Y5S9|RBM8A_HUMAN	Q9Y5S9	RBM8A_HUMAN	RBM8A	RNA-binding protein 8A			0	0	3	2	2	4	2	4	4.10554e+06	2.8244598E7	1.96338816E8	1.79058928E8	1.48407712E8	2.21936272E8	2.45256336E8	2.9172544E8	4.03697e+06	3.7764988E7	1.0922652E8	9.0385328E7	8.4857976E7	1.25926848E8	1.40601456E8	1.66878016E8	MBR	MBR	MS/MS	MS/MS	MS/MS	MS/MS	MS/MS	MS/MS
ADVLFIAPR	K	E	694	702	9	2	sp|Q92542|NICA_HUMAN	Q92542	NICA_HUMAN	NCSTN	Nicastrin			1	0	0	0	1	1	1	0	4.1972064E7	7.3528024E7	1.08665176E8	3.3964788E7	4.8872712E7	6.409128E7	4.265708E7	0	4.1972064E7	7.3528024E7	1.08665176E8	3.3964788E7	4.8872712E7	6.409128E7	4.265708E7	0	MS/MS	MBR	MBR	MBR	MS/MS	MS/MS	MS/MS	unmatched
ADVLTTGAGNPVGDK	K	L	24	38	15	2	sp|P04040|CATA_HUMAN	P04040	CATA_HUMAN	CAT	Catalase			1	1	1	1	1	1	1	1	1.11852256E8	3.9791248E7	5.8975124E7	8.8900272E7	1.22211192E8	1.66763824E8	9.8470376E7	9.5781952E7	1.11852256E8	3.9791248E7	5.8975124E7	8.8900272E7	1.22211192E8	1.66763824E8	9.8470376E7	9.5781952E7	MS/MS	MS/MS	MS/MS	MS/MS	MS/MS	MS/MS	MS/MS	MS/MS
ADVQMEFIQGPK	R	E	1190	1201	12	2	sp|P11137|MTAP2_HUMAN	P11137	MTAP2_HUMAN	MAP2	Microtubule-associated protein 2			5	4	4	6	2	3	1	3	4.68016256E8	2.62817248E8	2.91209056E8	4.00806464E8	3.81598976E8	3.74131456E8	2.61001552E8	2.19487232E8	3.01029472E8	1.59484624E8	1.79922592E8	2.45165104E8	2.41610928E8	2.31332208E8	1.6505928E8	1.35936704E8	MS/MS	MS/MS	MS/MS	MS/MS	MS/MS	MS/MS	MS/MS	MS/MS
ADVQSIIGLQR	K	F	780	790	11	2	sp|Q13263|TIF1B_HUMAN	Q13263	TIF1B_HUMAN	TRIM28	Transcription intermediary factor 1-beta			2	3	2	3	2	2	2	3	1.53521549E9	8.2727238E8	1.20020045E9	1.63428147E9	1.81597376E9	1.55333082E9	1.49770061E9	1.20319347E9	1.53521549E9	8.2727238E8	1.20020045E9	1.63428147E9	1.81597376E9	1.55333082E9	1.49770061E9	1.20319347E9	MS/MS	MS/MS	MS/MS	MS/MS	MS/MS	MS/MS	MS/MS	MS/MS
ADVVESWIGEK	K	E	1985	1995	11	2	sp|Q13813|SPTN1_HUMAN	Q13813	SPTN1_HUMAN	SPTAN1	Spectrin alpha chain, non-erythrocytic 1			2	1	2	1	0	1	1	1	2.321308E8	1.39625712E8	1.73512016E8	2.0701056E8	2.04528832E8	1.88027456E8	1.24110608E8	1.1806892E8	2.321308E8	1.39625712E8	1.73512016E8	2.0701056E8	2.04528832E8	1.88027456E8	1.24110608E8	1.1806892E8	MS/MS	MS/MS	MS/MS	MS/MS	MBR	MS/MS	MS/MS	MS/MS
ADVVLPAR	K	Y	41	48	8	2	sp|Q6UW63|KDEL1_HUMAN	Q6UW63	KDEL1_HUMAN	KDELC1	KDEL motif-containing protein 1			0	0	0	0	0	1	0	0	0	0	0	0	0	6.2852688E7	0	0	0	0	0	0	0	0	0	0	unmatched	unmatched	unmatched	unmatched	unmatched	MS/MS	unmatched	unmatched
ADVVVSGPK	K	V	1153	1161	9	2	sp|Q09666|AHNK_HUMAN	Q09666	AHNK_HUMAN	AHNAK	Neuroblast differentiation-associated protein AHNAK			1	0	0	0	0	1	0	1	0	0	0	0	0	1.02471152E8	0	0	0	0	0	0	0	0	0	0	MS/MS	unmatched	unmatched	unmatched	unmatched	MS/MS	unmatched	MS/MS
ADWLSHYWMPK	R	W	530	540	11	3	sp|P08243|ASNS_HUMAN	P08243	ASNS_HUMAN	ASNS	Asparagine synthetase [glutamine-hydrolyzing]			0	1	0	1	1	0	0	1	2.0151306E7	3.1588728E7	2.1102254E7	4.0931336E7	4.0232624E7	0	1.840011E7	3.2147628E7	2.0151306E7	3.1588728E7	2.1102254E7	4.0931336E7	4.0232624E7	0	1.840011E7	3.2147628E7	MBR	MS/MS	MBR	MS/MS	MS/MS	unmatched	MBR	MS/MS
ADWWTNTAHYNR	K	E	747	758	12	3	sp|Q6P2Q9|PRP8_HUMAN	Q6P2Q9	PRP8_HUMAN	PRPF8	Pre-mRNA-processing-splicing factor 8			1	2	3	2	1	0	0	2	6.5276028E7	7.9799936E7	7.6477136E7	9.9396896E7	7.407184E7	4.3396392E7	3.9480488E7	5.517964E7	6.5276028E7	7.9799936E7	7.6477136E7	9.9396896E7	7.407184E7	4.3396392E7	3.9480488E7	5.517964E7	MS/MS	MS/MS	MS/MS	MS/MS	MS/MS	MBR	MBR	MS/MS
ADYEIASK	R	E	69	76	8	2	sp|Q9Y383|LC7L2_HUMAN	Q9Y383	LC7L2_HUMAN	LUC7L2	Putative RNA-binding protein Luc7-like 2	LUC7L	sp|Q9NQ29|LUC7L_HUMAN	2	2	1	2	1	1	1	0	2.81085472E8	1.39387968E8	1.71063424E8	2.56153088E8	3.65373984E8	4.5684464E8	2.66191232E8	2.1095112E8	2.81085472E8	1.39387968E8	1.71063424E8	2.56153088E8	3.65373984E8	4.5684464E8	2.66191232E8	2.1095112E8	MS/MS	MS/MS	MS/MS	MS/MS	MS/MS	MS/MS	MS/MS	MBR
ADYNLTR	R	I	1123	1129	7	2	sp|P26640|SYVC_HUMAN	P26640	SYVC_HUMAN	VARS	Valine--tRNA ligase			0	0	1	0	0	1	0	0	0	0	0	0	0	0	0	0	0	0	0	0	0	0	0	0	unmatched	unmatched	MS/MS	unmatched	unmatched	MS/MS	unmatched	unmatched
ADYTSHLR	K	S	2184	2191	8	2,3	sp|Q92616|GCN1_HUMAN	Q92616	GCN1_HUMAN	GCN1	eIF-2-alpha kinase activator GCN1			1	1	2	1	2	3	1	2	4.6245624E7	6.4858592E7	9.0423072E7	6.0163144E7	9.6020656E7	9.4828304E7	6.3169504E7	1.11673696E8	4.6245624E7	6.4858592E7	5.8941776E7	6.0163144E7	5.9297724E7	6.0236584E7	6.3169504E7	7.17708E7	MS/MS	MS/MS	MS/MS	MS/MS	MS/MS	MS/MS	MS/MS	MS/MS
AEAAASALADADADLEER	K	L	198	215	18	2	sp|O43633|CHM2A_HUMAN	O43633	CHM2A_HUMAN	CHMP2A	Charged multivesicular body protein 2a			0	0	0	0	1	1	0	0	0	0	0	0	4.3587004E7	6.6065132E7	0	0	0	0	0	0	4.3587004E7	6.6065132E7	0	0	unmatched	unmatched	unmatched	unmatched	MS/MS	MS/MS	unmatched	unmatched
AEAAFVLHVTDVNDNAPAFDR	R	Q	454	474	21	3	sp|Q96JQ0|PCD16_HUMAN	Q96JQ0	PCD16_HUMAN	DCHS1	Protocadherin-16			0	1	2	0	0	1	0	1	0	7.7933968E7	2.01560688E8	0	7.4673584E7	4.6720164E7	8.1944928E7	8.9534104E7	0	7.7933968E7	2.01560688E8	0	7.4673584E7	4.6720164E7	8.1944928E7	8.9534104E7	unmatched	MS/MS	MS/MS	unmatched	MBR	MS/MS	MBR	MS/MS
AEAALEEESR	R	Q	149	158	10	2	sp|Q969G3|SMCE1_HUMAN	Q969G3	SMCE1_HUMAN	SMARCE1	SWI/SNF-related matrix-associated actin-dependent regulator of chromatin subfamily E member 1			2	3	3	2	1	2	1	1	8.4042176E7	3.6382432E7	0	5.1048584E7	0	1.18449624E8	0	0	8.4042176E7	3.6382432E7	0	5.1048584E7	0	1.18449624E8	0	0	MS/MS	MS/MS	MS/MS	MS/MS	MS/MS	MS/MS	MS/MS	MS/MS
AEAAPPLRPEHFAK	K	E	924	937	14	4	sp|Q5T5Y3|CAMP1_HUMAN	Q5T5Y3	CAMP1_HUMAN	CAMSAP1	Calmodulin-regulated spectrin-associated protein 1			0	0	1	1	1	0	1	1	1.06856832E8	1.15216488E8	1.18169544E8	1.08775832E8	9.0345528E7	9.7979376E7	1.0786444E8	1.34070168E8	1.06856832E8	1.15216488E8	1.18169544E8	1.08775832E8	9.0345528E7	9.7979376E7	1.0786444E8	1.34070168E8	MBR	MBR	MS/MS	MS/MS	MS/MS	MBR	MS/MS	MS/MS
AEAAVESAVAGPQGR	R	E	44	58	15	2	sp|Q9UHJ6|SHPK_HUMAN	Q9UHJ6	SHPK_HUMAN	SHPK	Sedoheptulokinase		tr|A0A0B4J2A0|A0A0B4J2A0_HUMAN	0	0	1	0	1	0	1	0	8.0920368E7	5.924034E7	7.0447208E7	7.1823448E7	5.4753352E7	4.879636E7	4.624062E7	4.837634E7	8.0920368E7	5.924034E7	7.0447208E7	7.1823448E7	5.4753352E7	4.879636E7	4.624062E7	4.837634E7	MBR	MBR	MS/MS	MBR	MS/MS	MBR	MS/MS	MBR
AEAAVVAVAEK	K	R	10	20	11	2	sp|Q8IZQ5|SELH_HUMAN	Q8IZQ5	SELH_HUMAN	SELENOH	Selenoprotein H			2	2	1	1	1	0	1	1	2.57251744E8	1.9872984E8	2.00279776E8	2.3339272E8	2.25323136E8	2.63749568E8	2.15687776E8	2.25330672E8	2.57251744E8	1.9872984E8	2.00279776E8	2.3339272E8	2.25323136E8	2.63749568E8	2.15687776E8	2.25330672E8	MS/MS	MS/MS	MS/MS	MS/MS	MS/MS	MBR	MS/MS	MS/MS
AEACGTLCR	R	I	514	522	9	2	sp|Q86X10|RLGPB_HUMAN	Q86X10	RLGPB_HUMAN	RALGAPB	Ral GTPase-activating protein subunit beta			1	1	1	1	1	1	1	1	3.5686152E7	2.902796E7	3.42214E7	4.445234E7	3.2539028E7	3.7278172E7	2.702716E7	2.8987146E7	3.5686152E7	2.902796E7	3.42214E7	4.445234E7	3.2539028E7	3.7278172E7	2.702716E7	2.8987146E7	MS/MS	MS/MS	MS/MS	MS/MS	MS/MS	MS/MS	MS/MS	MS/MS
AEADAYIR	K	E	980	987	8	2	sp|P46821|MAP1B_HUMAN	P46821	MAP1B_HUMAN	MAP1B	Microtubule-associated protein 1B			1	1	1	1	1	1	1	0	1.69165427E9	9.0903027E8	1.15869299E9	1.67821158E9	1.66888013E9	2.23775642E9	1.29360883E9	8.7045043E8	1.69165427E9	9.0903027E8	1.15869299E9	1.67821158E9	1.66888013E9	2.23775642E9	1.29360883E9	8.7045043E8	MS/MS	MS/MS	MS/MS	MS/MS	MS/MS	MS/MS	MS/MS	MBR
AEADGGYELGDLAR	K	G	613	626	14	2	sp|Q6T4P5|PLPR3_HUMAN	Q6T4P5	PLPR3_HUMAN	PLPPR3	Phospholipid phosphatase-related protein type 3			3	0	0	0	1	1	1	0	5.5516064E7	0	0	0	0	0	0	0	0	0	0	0	0	0	0	0	MS/MS	unmatched	unmatched	unmatched	MS/MS	MS/MS	MS/MS	unmatched
AEAEAAAVHGAR	R	F	936	947	12	2,3	sp|Q5T8P6|RBM26_HUMAN	Q5T8P6	RBM26_HUMAN	RBM26	RNA-binding protein 26			2	2	2	3	2	2	2	3	1.30024976E8	1.11917584E8	1.29752128E8	7.6403856E7	9.571032E7	1.26450912E8	1.16313648E8	9.5558952E7	9.908756E7	8.4213904E7	9.7750696E7	7.6403856E7	9.571032E7	9.5764928E7	8.8038064E7	9.5558952E7	MS/MS	MS/MS	MS/MS	MS/MS	MS/MS	MS/MS	MS/MS	MS/MS
AEAEAQAEELSFPR	R	S	929	942	14	2	sp|P11498|PYC_HUMAN	P11498	PYC_HUMAN	PC	Pyruvate carboxylase, mitochondrial			3	0	0	1	1	1	0	0	8.636028E7	0	3.6032924E7	4.378392E7	5.6713552E7	5.8714392E7	0	2.7575692E7	8.636028E7	0	3.6032924E7	4.378392E7	5.6713552E7	5.8714392E7	0	2.7575692E7	MS/MS	unmatched	MBR	MS/MS	MS/MS	MS/MS	unmatched	MBR
AEAELLQQQK	K	E	2464	2473	10	2	sp|Q15149|PLEC_HUMAN	Q15149	PLEC_HUMAN	PLEC	Plectin			0	1	0	0	0	0	0	0	6.807256E7	5.1486852E7	6.3463848E7	8.0719928E7	3.2770684E7	3.7079724E7	2.065275E7	2.843424E7	6.807256E7	5.1486852E7	6.3463848E7	8.0719928E7	3.2770684E7	3.7079724E7	2.065275E7	2.843424E7	MBR	MS/MS	MBR	MBR	MBR	MBR	MBR	MBR
AEAERPEEQAEASGLK	R	K	1072	1087	16	2,3	sp|Q02952|AKA12_HUMAN	Q02952	AKA12_HUMAN	AKAP12	A-kinase anchor protein 12			1	0	1	1	1	2	0	1	3.1373456E8	3.544896E8	4.22593824E8	3.46448352E8	4.0312304E8	4.1712112E8	4.4813056E8	4.828856E8	3.1373456E8	3.544896E8	3.68807296E8	3.46448352E8	3.54358144E8	3.61530784E8	3.8342864E8	4.16985152E8	MS/MS	MBR	MS/MS	MS/MS	MS/MS	MS/MS	MBR	MS/MS
AEAERPEEQAEASGLKK	R	E	1072	1088	17	3,4	sp|Q02952|AKA12_HUMAN	Q02952	AKA12_HUMAN	AKAP12	A-kinase anchor protein 12			1	2	2	1	1	1	1	1	2.1995312E8	3.21920128E8	2.80027008E8	2.3591768E8	3.09002464E8	2.65595008E8	4.10346848E8	4.21730528E8	2.02521456E8	2.88318112E8	2.55979872E8	2.3591768E8	2.42746512E8	2.65595008E8	3.56095584E8	3.79638304E8	MS/MS	MS/MS	MS/MS	MS/MS	MS/MS	MS/MS	MS/MS	MS/MS
AEAESLYQSK	K	Y	367	376	10	2	sp|P04264|K2C1_HUMAN	P04264	K2C1_HUMAN	KRT1	Keratin, type II cytoskeletal 1			0	0	0	0	1	0	0	0	0	0	0	0	9.4790528E7	0	0	0	0	0	0	0	0	0	0	0	unmatched	unmatched	unmatched	unmatched	MS/MS	unmatched	unmatched	unmatched
AEAGAGSATEFQFR	K	G	140	153	14	2,3	sp|P46783|RS10_HUMAN	P46783	RS10_HUMAN	RPS10	40S ribosomal protein S10	RPS10P5	sp|Q9NQ39|RS10L_HUMAN	2	1	1	1	2	0	2	3	1.63882061E9	1.33232704E9	1.48534515E9	1.57263693E9	1.68147328E9	1.75195443E9	2.20631475E9	2.37862579E9	1.69451226E9	1.44756698E9	1.49456358E9	1.56516237E9	1.68147328E9	1.75195443E9	1.89697562E9	2.25967846E9	MS/MS	MS/MS	MS/MS	MS/MS	MS/MS	MBR	MS/MS	MS/MS
AEAGDNLGALVR	R	G	316	327	12	2	sp|P49411|EFTU_HUMAN	P49411	EFTU_HUMAN	TUFM	Elongation factor Tu, mitochondrial			2	1	1	1	4	2	1	3	9.3389427E8	4.12326112E8	5.5579251E8	7.6414054E8	6.9554816E8	7.4284806E8	6.2019098E8	4.80869408E8	9.3389427E8	4.12326112E8	5.5579251E8	7.6414054E8	6.9554816E8	7.4284806E8	6.2019098E8	4.80869408E8	MS/MS	MS/MS	MS/MS	MS/MS	MS/MS	MS/MS	MS/MS	MS/MS
AEAGEAGQATAEAECHR	K	T	260	276	17	3	sp|O95671|ASML_HUMAN	O95671	ASML_HUMAN	ASMTL	N-acetylserotonin O-methyltransferase-like protein			1	1	2	1	2	1	2	1	3.12424672E8	3.78693856E8	3.6642256E8	3.48619904E8	4.81142848E8	4.84298336E8	4.84443104E8	6.0025344E8	3.12424672E8	3.78693856E8	3.6642256E8	3.48619904E8	4.81142848E8	4.84298336E8	4.84443104E8	6.0025344E8	MS/MS	MS/MS	MS/MS	MS/MS	MS/MS	MS/MS	MS/MS	MS/MS
AEAGEQPGTAER	R	A	404	415	12	2	sp|P56182|RRP1_HUMAN	P56182	RRP1_HUMAN	RRP1	Ribosomal RNA processing protein 1 homolog A			0	0	0	0	1	1	0	0	0	0	0	0	3.1294234E7	0	0	0	0	0	0	0	0	0	0	0	unmatched	unmatched	unmatched	unmatched	MS/MS	MS/MS	unmatched	unmatched
AEAGLGALPR	R	R	10	19	10	2	sp|Q9NR77|PXMP2_HUMAN	Q9NR77	PXMP2_HUMAN	PXMP2	Peroxisomal membrane protein 2			1	0	1	1	1	1	1	0	8.5098664E7	0	3.7346652E7	0	0	7.4884296E7	7.1008904E7	0	8.5098664E7	0	3.7346652E7	0	0	7.4884296E7	7.1008904E7	0	MS/MS	unmatched	MS/MS	MS/MS	MS/MS	MS/MS	MS/MS	unmatched
AEAGPEGVAPAPEGEK	K	K	670	685	16	2	sp|Q9Y4L1|HYOU1_HUMAN	Q9Y4L1	HYOU1_HUMAN	HYOU1	Hypoxia up-regulated protein 1			1	0	1	1	1	1	1	1	2.3557752E8	6.9892504E7	1.53065232E8	1.65810496E8	2.16775264E8	3.2976064E8	1.95203232E8	1.44175984E8	2.3557752E8	6.9892504E7	1.53065232E8	1.65810496E8	2.16775264E8	3.2976064E8	1.95203232E8	1.44175984E8	MS/MS	MBR	MS/MS	MS/MS	MS/MS	MS/MS	MS/MS	MS/MS
AEAGPEGVAPAPEGEKK	K	Q	670	686	17	3	sp|Q9Y4L1|HYOU1_HUMAN	Q9Y4L1	HYOU1_HUMAN	HYOU1	Hypoxia up-regulated protein 1			1	1	1	0	1	1	1	1	2.45211888E8	0	2.99194848E8	2.98635008E8	2.5492072E8	2.52521184E8	2.83065376E8	3.8191568E8	2.45211888E8	0	2.99194848E8	2.98635008E8	2.5492072E8	2.52521184E8	2.83065376E8	3.8191568E8	MS/MS	MS/MS	MS/MS	MBR	MS/MS	MS/MS	MS/MS	MS/MS
AEAGRPYEYYK	R	L	67	77	11	2,3	sp|P98172|EFNB1_HUMAN	P98172	EFNB1_HUMAN	EFNB1	Ephrin-B1			1	1	1	2	1	1	2	1	1.23470304E8	1.3090548E8	1.3627952E8	1.3303456E8	1.54282176E8	1.48727744E8	1.7933136E8	1.7843488E8	1.23470304E8	1.3090548E8	1.3627952E8	1.3303456E8	1.13646256E8	1.09447168E8	1.32235552E8	1.31571512E8	MS/MS	MS/MS	MS/MS	MS/MS	MS/MS	MS/MS	MS/MS	MS/MS
AEAGSGGPGFTFTFR	R	S	83	97	15	2	sp|P25686|DNJB2_HUMAN	P25686	DNJB2_HUMAN	DNAJB2	DnaJ homolog subfamily B member 2			1	1	1	2	0	0	2	0	8.8742816E7	6.99762E7	6.8598512E7	5.9156944E7	5.6161092E7	5.6033604E7	7.7244952E7	0	8.8742816E7	6.99762E7	6.8598512E7	5.9156944E7	5.6161092E7	5.6033604E7	7.7244952E7	0	MS/MS	MS/MS	MS/MS	MS/MS	MBR	MBR	MS/MS	unmatched
AEAGVPAEFSIWTR	R	E	2251	2264	14	2	sp|P21333|FLNA_HUMAN	P21333	FLNA_HUMAN	FLNA	Filamin-A			2	2	1	1	2	1	1	1	2.49530912E8	1.8161688E8	1.9711008E8	2.82378752E8	2.31151552E8	2.01053648E8	1.56793968E8	1.45922256E8	2.49530912E8	1.8161688E8	1.9711008E8	2.82378752E8	2.31151552E8	2.01053648E8	1.56793968E8	1.45922256E8	MS/MS	MS/MS	MS/MS	MS/MS	MS/MS	MS/MS	MS/MS	MS/MS
AEAHHAEL	K	-	204	211	8	2	sp|Q99470|SDF2_HUMAN	Q99470	SDF2_HUMAN	SDF2	Stromal cell-derived factor 2			2	1	1	1	2	2	1	2	1.9470792E8	5.5777331E8	7.6356563E8	2.09032192E8	5.6473235E8	1.47259936E8	1.74874944E8	1.91935536E8	1.9470792E8	5.5777331E8	7.6356563E8	2.09032192E8	5.6473235E8	1.47259936E8	1.74874944E8	1.91935536E8	MS/MS	MS/MS	MS/MS	MS/MS	MS/MS	MS/MS	MS/MS	MS/MS
AEALASAIASTK	K	V	193	204	12	2	sp|Q9NVT9|ARMC1_HUMAN	Q9NVT9	ARMC1_HUMAN	ARMC1	Armadillo repeat-containing protein 1			0	0	0	1	1	1	1	0	0	0	0	0	4.880308E7	0	4.9287684E7	3.2711728E7	0	0	0	0	4.880308E7	0	4.9287684E7	3.2711728E7	unmatched	unmatched	unmatched	MS/MS	MS/MS	MS/MS	MS/MS	MBR
AEAMEILLSR	K	Q	297	306	10	2	sp|Q86XZ4|SPAS2_HUMAN	Q86XZ4	SPAS2_HUMAN	SPATS2	Spermatogenesis-associated serine-rich protein 2			1	1	1	1	2	2	0	2	7.7700568E7	4.6787412E7	6.7587736E7	6.9847536E7	8.7384544E7	1.11677072E8	7.6436824E7	3.8013936E7	7.7700568E7	4.6787412E7	6.7587736E7	6.9847536E7	8.7384544E7	1.11677072E8	7.6436824E7	3.8013936E7	MS/MS	MS/MS	MS/MS	MS/MS	MS/MS	MS/MS	MBR	MS/MS
AEANALHHK	K	H	249	257	9	2,3	sp|Q8NC44|RETR2_HUMAN	Q8NC44	RETR2_HUMAN	RETREG2	Reticulophagy regulator 2			0	0	2	0	0	0	0	0	0	0	8.444784E7	0	5.5267692E7	0	0	0	0	0	4.8752688E7	0	5.5267692E7	0	0	0	unmatched	unmatched	MS/MS	unmatched	MBR	unmatched	unmatched	unmatched
AEAPPLER	R	E	8	15	8	2	sp|O75569|PRKRA_HUMAN	O75569	PRKRA_HUMAN	PRKRA	Interferon-inducible double-stranded RNA-dependent protein kinase activator A			1	0	1	0	1	1	1	0	6.5790188E7	2.2576862E7	4.0027676E7	5.05993E7	4.586658E7	9.656384E7	3.266431E7	0	6.5790188E7	2.2576862E7	4.0027676E7	5.05993E7	4.586658E7	9.656384E7	3.266431E7	0	MS/MS	MBR	MS/MS	MBR	MS/MS	MS/MS	MS/MS	unmatched
AEAPPLEREDSGTFSLGK	R	M	8	25	18	3	sp|O75569|PRKRA_HUMAN	O75569	PRKRA_HUMAN	PRKRA	Interferon-inducible double-stranded RNA-dependent protein kinase activator A			0	0	1	1	1	1	1	1	0	5.6163332E7	4.59454E7	0	5.3631692E7	5.3501472E7	6.1596872E7	7.7645192E7	0	5.6163332E7	4.59454E7	0	5.3631692E7	5.3501472E7	6.1596872E7	7.7645192E7	unmatched	MBR	MS/MS	MS/MS	MS/MS	MS/MS	MS/MS	MS/MS
AEAQEAEDQQAR	R	V	93	104	12	2	sp|Q9UHG2|PCSK1_HUMAN	Q9UHG2	PCSK1_HUMAN	PCSK1N	ProSAAS			1	1	1	1	0	0	0	0	4.4745076E7	2.3852844E7	2.7288048E7	3.2149842E7	0	0	0	0	4.4745076E7	2.3852844E7	2.7288048E7	3.2149842E7	0	0	0	0	MS/MS	MS/MS	MS/MS	MS/MS	unmatched	unmatched	unmatched	unmatched
AEAQIAAK	K	N	83	90	8	2	sp|P00505|AATM_HUMAN	P00505	AATM_HUMAN	GOT2	Aspartate aminotransferase, mitochondrial			1	1	1	1	0	0	0	0	1.10791768E8	2.2773692E7	3.1935292E7	6.160696E7	8.2568224E7	0	6.7110536E7	4.4976828E7	1.10791768E8	2.2773692E7	3.1935292E7	6.160696E7	8.2568224E7	0	6.7110536E7	4.4976828E7	MS/MS	MS/MS	MS/MS	MS/MS	MBR	unmatched	MBR	MBR
AEAQQVEALPGPSLDQWHR	K	S	313	331	19	3	sp|Q66PJ3|AR6P4_HUMAN	Q66PJ3	AR6P4_HUMAN	ARL6IP4	ADP-ribosylation factor-like protein 6-interacting protein 4			0	1	1	0	1	0	1	2	3.8260824E7	5.6541384E7	3.711612E7	0	8.3585056E7	0	5.753776E7	7.786124E7	3.8260824E7	5.6541384E7	3.711612E7	0	8.3585056E7	0	5.753776E7	7.786124E7	MBR	MS/MS	MS/MS	unmatched	MS/MS	unmatched	MS/MS	MS/MS
AEASLER	R	A	92	98	7	2	sp|Q9UBE0|SAE1_HUMAN	Q9UBE0	SAE1_HUMAN	SAE1	SUMO-activating enzyme subunit 1			1	0	0	0	2	1	1	2	2.10237328E8	0	8.7751808E7	1.45397472E8	2.74681664E8	3.3739168E8	2.10469856E8	1.80959984E8	2.10237328E8	0	8.7751808E7	1.45397472E8	2.74681664E8	3.3739168E8	2.10469856E8	1.80959984E8	MS/MS	unmatched	MBR	MBR	MS/MS	MS/MS	MS/MS	MS/MS
AEASPHPGR	M	Y	2	10	9	2	sp|Q9BV68|RN126_HUMAN	Q9BV68	RN126_HUMAN	RNF126	E3 ubiquitin-protein ligase RNF126			3	0	0	0	2	1	2	1	1.20540544E8	8.5583016E7	0	1.15860624E8	1.26357672E8	1.2443068E8	1.27488568E8	1.28450632E8	1.20540544E8	8.5583016E7	0	1.15860624E8	1.26357672E8	1.2443068E8	1.27488568E8	1.28450632E8	MS/MS	MBR	unmatched	MBR	MS/MS	MS/MS	MS/MS	MS/MS
AEASQLGHK	R	V	1722	1730	9	2,3	sp|Q9Y490|TLN1_HUMAN	Q9Y490	TLN1_HUMAN	TLN1	Talin-1			1	2	0	2	2	1	2	2	1.02897344E8	1.50858848E8	4.493494E7	1.70867232E8	1.76245792E8	1.03242432E8	2.27916944E8	1.80327456E8	5.5893668E7	8.6050376E7	4.7176592E7	9.9039576E7	1.02758632E8	1.0839284E8	1.3288632E8	1.00186264E8	MS/MS	MS/MS	MBR	MS/MS	MS/MS	MS/MS	MS/MS	MS/MS
AEASSGDHPTDTEMK	K	E	427	441	15	2,3	sp|Q02790|FKBP4_HUMAN	Q02790	FKBP4_HUMAN	FKBP4	Peptidyl-prolyl cis-trans isomerase FKBP4			3	2	3	2	2	3	2	4	7.3900698E8	7.8691994E8	8.4632141E8	8.0487712E8	7.185225E8	7.1244749E8	7.9812134E8	7.741513E8	3.73754656E8	3.89423648E8	4.35825952E8	3.733888E8	3.83501664E8	3.79706272E8	4.26238528E8	4.36232704E8	MS/MS	MS/MS	MS/MS	MS/MS	MS/MS	MS/MS	MS/MS	MS/MS
AEASSGDHPTDTEMKEEQK	K	S	427	445	19	3,4	sp|Q02790|FKBP4_HUMAN	Q02790	FKBP4_HUMAN	FKBP4	Peptidyl-prolyl cis-trans isomerase FKBP4			3	4	5	1	4	4	2	3	1.64196144E8	3.31779264E8	2.53452256E8	2.1143712E8	2.359248E8	2.47992976E8	1.22351552E8	3.69669664E8	6.5711544E7	1.262846E8	9.654908E7	8.134956E7	9.5735552E7	9.8358224E7	6.4253308E7	1.50143824E8	MS/MS	MS/MS	MS/MS	MS/MS	MS/MS	MS/MS	MS/MS	MS/MS
AEATEAAR	K	Q	2351	2358	8	2	sp|Q15149|PLEC_HUMAN	Q15149	PLEC_HUMAN	PLEC	Plectin			1	0	0	0	0	0	0	0	0	0	0	0	0	0	0	0	0	0	0	0	0	0	0	0	MS/MS	unmatched	unmatched	unmatched	unmatched	unmatched	unmatched	unmatched
AEAVESAQAGDK	R	C	230	241	12	2	sp|Q14566|MCM6_HUMAN	Q14566	MCM6_HUMAN	MCM6	DNA replication licensing factor MCM6			0	1	1	1	1	1	1	1	8.2124736E7	3.2515556E7	5.2450088E7	6.7649296E7	1.76468448E8	2.34053152E8	1.32403088E8	1.42971504E8	8.2124736E7	3.2515556E7	5.2450088E7	6.7649296E7	1.76468448E8	2.34053152E8	1.32403088E8	1.42971504E8	MBR	MS/MS	MS/MS	MS/MS	MS/MS	MS/MS	MS/MS	MS/MS
AEAVGVHK	R	A	654	661	8	2	sp|P0C7U0|ELFN1_HUMAN	P0C7U0	ELFN1_HUMAN	ELFN1	Protein ELFN1			0	3	1	0	0	0	0	0	0	1.7829266E7	8904324	0	0	0	0	0	0	1.7829266E7	8904324	0	0	0	0	0	unmatched	MS/MS	MS/MS	unmatched	unmatched	unmatched	unmatched	unmatched
AEAVLLR	R	G	979	985	7	2	sp|P28340|DPOD1_HUMAN	P28340	DPOD1_HUMAN	POLD1	DNA polymerase delta catalytic subunit		tr|M0R3H8|M0R3H8_HUMAN	0	0	0	1	1	1	1	1	0	2.70784192E8	5.859984E8	7.5517306E8	7.7158938E8	8.4675379E8	5.1775588E7	0	0	2.70784192E8	5.859984E8	7.5517306E8	7.7158938E8	8.4675379E8	5.1775588E7	0	unmatched	MBR	MBR	MS/MS	MS/MS	MS/MS	MS/MS	MS/MS
AEAVVNTVDISER	K	E	764	776	13	2	sp|Q8IY81|SPB1_HUMAN	Q8IY81	SPB1_HUMAN	FTSJ3	pre-rRNA processing protein FTSJ3			0	0	0	0	0	1	0	0	1.1194154E7	3.778084E7	4.3778288E7	4.785106E7	3.9763464E7	5.0916824E7	3.6470756E7	4.170392E7	1.1194154E7	3.778084E7	4.3778288E7	4.785106E7	3.9763464E7	5.0916824E7	3.6470756E7	4.170392E7	MBR	MBR	MBR	MBR	MBR	MS/MS	MBR	MBR
AECLAMLGR	K	Y	183	191	9	2	sp|Q99615|DNJC7_HUMAN	Q99615	DNJC7_HUMAN	DNAJC7	DnaJ homolog subfamily C member 7			0	0	0	0	0	0	1	0	0	0	0	0	0	0	0	0	0	0	0	0	0	0	0	0	unmatched	unmatched	unmatched	unmatched	unmatched	unmatched	MS/MS	unmatched
AECRPAASENYMR	R	L	114	126	13	3	sp|P13984|T2FB_HUMAN	P13984	T2FB_HUMAN	GTF2F2	General transcription factor IIF subunit 2			0	1	1	0	0	0	0	1	0	6.8193688E7	7.5056032E7	7.1229328E7	0	6.3081376E7	5.2716288E7	6.716244E7	0	6.8193688E7	7.5056032E7	7.1229328E7	0	6.3081376E7	5.2716288E7	6.716244E7	unmatched	MS/MS	MS/MS	MBR	unmatched	MBR	MBR	MS/MS
AEDAPAK	K	E	156	162	7	2	sp|P17677|NEUM_HUMAN	P17677	NEUM_HUMAN	GAP43	Neuromodulin			2	2	1	1	2	0	0	0	5.9251398E8	2.16418496E8	2.7104432E8	2.27299552E8	5.4209024E8	0	0	0	5.9251398E8	2.16418496E8	2.7104432E8	2.27299552E8	5.4209024E8	0	0	0	MS/MS	MS/MS	MS/MS	MS/MS	MS/MS	unmatched	unmatched	unmatched
AEDAPAKEEPK	K	Q	156	166	11	2,3	sp|P17677|NEUM_HUMAN	P17677	NEUM_HUMAN	GAP43	Neuromodulin			1	2	2	2	2	2	2	2	1.85558042E9	2.66556237E9	2.50090342E9	2.70810778E9	1.88513178E9	1.7476745E9	1.38138662E9	2.37512986E9	1.35225958E9	1.85717376E9	1.77748262E9	1.85237069E9	1.35682458E9	1.24303322E9	9.4698246E8	1.71779059E9	MS/MS	MS/MS	MS/MS	MS/MS	MS/MS	MS/MS	MS/MS	MS/MS
AEDAREEEYEPEK	K	M	1026	1038	13	2,3	sp|P46821|MAP1B_HUMAN	P46821	MAP1B_HUMAN	MAP1B	Microtubule-associated protein 1B			2	2	2	1	2	2	2	2	1.65704064E9	1.448E9	1.61884723E9	1.41315046E9	1.08263424E9	1.10469274E9	1.95571866E9	1.03435968E9	1.40830451E9	1.18486323E9	1.35099917E9	1.11826112E9	9.3699578E8	9.2272365E8	1.68331366E9	9.0083782E8	MS/MS	MS/MS	MS/MS	MS/MS	MS/MS	MS/MS	MS/MS	MS/MS
AEDAVEAIR	R	G	121	129	9	2	sp|Q9BWF3|RBM4_HUMAN	Q9BWF3	RBM4_HUMAN	RBM4	RNA-binding protein 4	RBM4B	sp|Q9BQ04|RBM4B_HUMAN	2	0	0	2	1	1	1	1	2.3438176E8	7.5955056E7	0	2.05426656E8	2.72915168E8	3.51578528E8	1.9833144E8	1.37936592E8	2.3438176E8	7.5955056E7	0	2.05426656E8	2.72915168E8	3.51578528E8	1.9833144E8	1.37936592E8	MS/MS	MBR	unmatched	MS/MS	MS/MS	MS/MS	MS/MS	MS/MS
AEDEVQR	K	E	527	533	7	2	sp|P0DMV8|HS71A_HUMAN	P0DMV8	HS71A_HUMAN	HSPA1A	Heat shock 70 kDa protein 1A	HSPA1B, HSPA1L	sp|P0DMV9|HS71B_HUMAN, sp|P34931|HS71L_HUMAN	2	1	1	0	1	1	1	2	2.87179168E8	1.51086032E8	2.48295504E8	3.39084448E8	4.18752512E8	3.90528832E8	4.13192288E8	2.16245808E8	2.87179168E8	1.51086032E8	2.48295504E8	3.39084448E8	4.18752512E8	3.90528832E8	4.13192288E8	2.16245808E8	MS/MS	MS/MS	MS/MS	MBR	MS/MS	MS/MS	MS/MS	MS/MS
AEDFQIEGYNPHPTIK	K	M	293	308	16	3	sp|P04818|TYSY_HUMAN	P04818	TYSY_HUMAN	TYMS	Thymidylate synthase			1	2	1	0	0	3	0	1	0	2.39266256E8	0	3.419392E8	4.65005664E8	5.5490458E8	5.6965312E8	6.1581766E8	0	2.39266256E8	0	3.419392E8	4.65005664E8	5.5490458E8	5.6965312E8	6.1581766E8	MS/MS	MS/MS	MS/MS	MBR	MBR	MS/MS	MBR	MS/MS
AEDGATPSPSNETPK	K	K	138	152	15	2	sp|P29966|MARCS_HUMAN	P29966	MARCS_HUMAN	MARCKS	Myristoylated alanine-rich C-kinase substrate			3	3	3	2	3	2	2	3	4.6496906E9	1.65952755E9	3.1761687E9	3.48020838E9	4.18011802E9	5.1841608E9	3.98833126E9	3.7683479E9	4.6496906E9	1.65952755E9	3.1761687E9	3.48020838E9	4.18011802E9	5.1841608E9	3.98833126E9	3.7683479E9	MS/MS	MS/MS	MS/MS	MS/MS	MS/MS	MS/MS	MS/MS	MS/MS
AEDGATPSPSNETPKK	K	K	138	153	16	2,3	sp|P29966|MARCS_HUMAN	P29966	MARCS_HUMAN	MARCKS	Myristoylated alanine-rich C-kinase substrate			3	3	3	2	3	3	3	5	4.70641216E8	2.72691405E9	5.6093773E8	2.86765312E9	2.55355264E9	2.40952576E9	2.88596224E9	3.48202701E9	4.5130512E8	1.93745856E9	5.9188902E8	2.00093978E9	2.06944486E9	1.87068288E9	2.25645133E9	2.76033306E9	MS/MS	MS/MS	MS/MS	MS/MS	MS/MS	MS/MS	MS/MS	MS/MS
AEDGENYDIK	R	K	42	51	10	2	sp|O75347|TBCA_HUMAN	O75347	TBCA_HUMAN	TBCA	Tubulin-specific chaperone A			1	1	1	2	2	2	2	1	3.22118432E8	1.62294192E8	2.41913424E8	2.85282592E8	3.58917792E8	4.85900512E8	2.43704576E8	1.98032464E8	3.22118432E8	1.62294192E8	2.41913424E8	2.85282592E8	3.58917792E8	4.85900512E8	2.43704576E8	1.98032464E8	MS/MS	MS/MS	MS/MS	MS/MS	MS/MS	MS/MS	MS/MS	MS/MS
AEDGENYDIKK	R	Q	42	52	11	2,3	sp|O75347|TBCA_HUMAN	O75347	TBCA_HUMAN	TBCA	Tubulin-specific chaperone A			1	0	2	2	4	3	3	2	5.6468442E8	4.0109664E8	6.3627443E8	4.23735776E8	8.7245136E7	3.79038592E8	2.77661248E8	4.06157216E8	4.05781248E8	3.6634096E8	4.56425088E8	2.21689472E8	1.97614768E8	2.15200144E8	1.64923088E8	2.59157664E8	MS/MS	MBR	MS/MS	MS/MS	MS/MS	MS/MS	MS/MS	MS/MS
AEDGHAVAK	K	K	187	195	9	2,3	sp|Q03252|LMNB2_HUMAN	Q03252	LMNB2_HUMAN	LMNB2	Lamin-B2			3	1	1	0	1	2	2	1	3.14928384E8	4.4044948E7	5.2652908E7	4.32483E7	1.88680464E8	3.2106868E7	3.0237194E7	4.5609408E7	3.14928384E8	4.4044948E7	5.2652908E7	4.32483E7	1.88680464E8	3.2106868E7	3.0237194E7	4.5609408E7	MS/MS	MS/MS	MS/MS	MBR	MS/MS	MS/MS	MS/MS	MS/MS
AEDGPGASLALR	R	I	184	195	12	2	sp|O75147|OBSL1_HUMAN	O75147	OBSL1_HUMAN	OBSL1	Obscurin-like protein 1			0	0	0	1	1	0	0	0	3.07723366E9	0	4.3303235E9	0	3.12833536E9	3.42057088E9	0	3.47494784E9	3.07723366E9	0	4.3303235E9	0	3.12833536E9	3.42057088E9	0	3.47494784E9	MBR	unmatched	MBR	MS/MS	MS/MS	MBR	unmatched	MBR
AEDGSVIDYELIDQDAR	R	D	180	196	17	2	sp|P07355|ANXA2_HUMAN	P07355	ANXA2_HUMAN	ANXA2	Annexin A2			4	0	2	2	2	3	0	1	9.176732E7	3.954014E7	2.8445394E7	4.6210392E7	1.9989842E7	6.9915016E7	0	6.67717e+06	9.176732E7	3.954014E7	2.8445394E7	4.6210392E7	1.9989842E7	6.9915016E7	0	6.67717e+06	MS/MS	MBR	MS/MS	MS/MS	MS/MS	MS/MS	unmatched	MS/MS
AEDKEWMPVTK	K	L	55	65	11	3	sp|P15880|RS2_HUMAN	P15880	RS2_HUMAN	RPS2	40S ribosomal protein S2			0	0	0	1	0	0	0	0	0	0	0	0	0	0	0	0	0	0	0	0	0	0	0	0	unmatched	unmatched	unmatched	MS/MS	unmatched	unmatched	unmatched	unmatched
AEDKPSTDLSAPVNGEATSQK	K	G	590	610	21	3	sp|Q7Z4V5|HDGR2_HUMAN	Q7Z4V5	HDGR2_HUMAN	HDGFL2	Hepatoma-derived growth factor-related protein 2			1	2	2	2	2	1	1	3	1.41871376E8	1.88589696E8	1.61010144E8	1.8265424E8	1.64295152E8	1.46854032E8	1.56489664E8	2.21056816E8	1.41871376E8	1.88589696E8	1.61010144E8	1.8265424E8	1.64295152E8	1.46854032E8	1.56489664E8	2.21056816E8	MS/MS	MS/MS	MS/MS	MS/MS	MS/MS	MS/MS	MS/MS	MS/MS
AEDLASGILR	R	E	367	376	10	2	sp|Q9ULI0|ATD2B_HUMAN	Q9ULI0	ATD2B_HUMAN	ATAD2B	ATPase family AAA domain-containing protein 2B			0	0	0	0	0	2	0	0	0	0	0	0	0	2.9424666E7	0	0	0	0	0	0	0	0	0	0	unmatched	unmatched	unmatched	unmatched	unmatched	MS/MS	unmatched	unmatched
AEDLNIAPR	R	K	63	71	9	2	sp|Q96SZ5|AEDO_HUMAN	Q96SZ5	AEDO_HUMAN	ADO	2-aminoethanethiol dioxygenase			1	0	0	1	1	2	2	1	1.10211392E8	0	0	8.5521536E7	1.16718032E8	1.2995764E8	1.05253856E8	8.0269096E7	1.10211392E8	0	0	8.5521536E7	1.16718032E8	1.2995764E8	1.05253856E8	8.0269096E7	MS/MS	unmatched	unmatched	MS/MS	MS/MS	MS/MS	MS/MS	MS/MS
AEDLNSR	R	V	172	178	7	2	sp|Q9Y3Q3|TMED3_HUMAN	Q9Y3Q3	TMED3_HUMAN	TMED3	Transmembrane emp24 domain-containing protein 3			1	0	1	1	0	0	0	0	0	0	0	0	0	0	0	0	0	0	0	0	0	0	0	0	MS/MS	unmatched	MS/MS	MS/MS	unmatched	unmatched	unmatched	unmatched
AEDLNTR	R	V	179	185	7	2	sp|Q9Y3B3|TMED7_HUMAN	Q9Y3B3	TMED7_HUMAN	TMED7	Transmembrane emp24 domain-containing protein 7	TMED7-TICAM2	tr|A0A0A6YYA0|A0A0A6YYA0_HUMAN	1	1	1	1	1	1	1	1	1.61572352E8	6.9356936E7	1.0368176E8	9.7316104E7	2.1111352E8	7.4598336E8	0	1.15466528E8	1.61572352E8	6.9356936E7	1.0368176E8	9.7316104E7	2.1111352E8	7.4598336E8	0	1.15466528E8	MS/MS	MS/MS	MS/MS	MS/MS	MS/MS	MS/MS	MS/MS	MS/MS
AEDLPLRK	R	G	807	814	8	3	sp|Q9BSJ8|ESYT1_HUMAN	Q9BSJ8	ESYT1_HUMAN	ESYT1	Extended synaptotagmin-1			0	0	1	1	0	1	1	0	4.5116396E7	5.0482092E7	4.8168056E7	5.5292672E7	6.3744676E7	6.352614E7	8.9177192E7	6.7839184E7	4.5116396E7	5.0482092E7	4.8168056E7	5.5292672E7	6.3744676E7	6.352614E7	8.9177192E7	6.7839184E7	MBR	MBR	MS/MS	MS/MS	MBR	MS/MS	MS/MS	MBR
AEDNADTLALVFEAPNQEK	R	V	92	110	19	2,3	sp|P12004|PCNA_HUMAN	P12004	PCNA_HUMAN	PCNA	Proliferating cell nuclear antigen			1	0	0	3	2	2	1	1	8.4752352E7	4.0922204E7	6.7700344E7	1.4056688E8	1.78708032E8	2.1935072E8	5.8871424E7	1.21083896E8	8.4752352E7	4.0922204E7	6.7700344E7	8.8628392E7	1.1260248E8	1.38945152E8	5.8871424E7	7.5208024E7	MS/MS	MBR	MBR	MS/MS	MS/MS	MS/MS	MS/MS	MS/MS
AEDNFEDIITKPPVR	K	K	345	359	15	2,3	sp|Q9Y6G9|DC1L1_HUMAN	Q9Y6G9	DC1L1_HUMAN	DYNC1LI1	Cytoplasmic dynein 1 light intermediate chain 1			0	1	2	1	1	1	3	2	1.34817318E9	1.39283098E9	1.51459597E9	1.33798285E9	1.15338752E9	1.14949542E9	1.1555881E9	1.24375219E9	1.46847539E9	1.32092352E9	1.49828672E9	1.23027686E9	1.15338752E9	1.14949542E9	1.1555881E9	1.1439168E9	MBR	MS/MS	MS/MS	MS/MS	MS/MS	MS/MS	MS/MS	MS/MS
AEDNFEDIITKPPVRK	K	F	345	360	16	3,4	sp|Q9Y6G9|DC1L1_HUMAN	Q9Y6G9	DC1L1_HUMAN	DYNC1LI1	Cytoplasmic dynein 1 light intermediate chain 1			1	2	2	4	2	2	2	1	2.5352544E8	5.4750912E8	4.992384E8	3.53560352E8	1.95419232E8	8.5566912E7	3.54542208E8	2.86420544E8	1.81944864E8	4.115536E8	3.79099136E8	2.54741888E8	2.3435896E8	4.1464604E7	2.7090912E8	3.43493408E8	MS/MS	MS/MS	MS/MS	MS/MS	MS/MS	MS/MS	MS/MS	MS/MS
AEDQHLVEMEDTLNK	K	L	720	734	15	3	sp|P30622|CLIP1_HUMAN	P30622	CLIP1_HUMAN	CLIP1	CAP-Gly domain-containing linker protein 1			0	0	0	0	1	2	1	1	0	0	0	0	0	2.4126282E7	1.4093304E7	0	0	0	0	0	0	2.4126282E7	1.4093304E7	0	unmatched	unmatched	unmatched	unmatched	MS/MS	MS/MS	MS/MS	MS/MS
AEDSGEYHCVYHFVSAPK	R	A	210	227	18	3,4	sp|Q9Y639|NPTN_HUMAN	Q9Y639	NPTN_HUMAN	NPTN	Neuroplastin			2	2	3	2	3	2	3	2	8.0587955E8	8.4337011E8	7.9435059E8	7.6926771E8	6.1178189E8	5.7092154E8	6.6975942E8	7.2682445E8	4.91111648E8	5.0677376E8	4.7676288E8	4.59254336E8	3.71952608E8	3.42626784E8	4.02942528E8	4.39008928E8	MS/MS	MS/MS	MS/MS	MS/MS	MS/MS	MS/MS	MS/MS	MS/MS
AEEAEELR	K	L	1063	1070	8	2	sp|P82094|TMF1_HUMAN	P82094	TMF1_HUMAN	TMF1	TATA element modulatory factor			0	0	0	0	1	0	0	0	0	0	0	0	0	0	0	0	0	0	0	0	0	0	0	0	unmatched	unmatched	unmatched	unmatched	MS/MS	unmatched	unmatched	unmatched
AEEAEELRLDLEDVK	K	N	1063	1077	15	3	sp|P82094|TMF1_HUMAN	P82094	TMF1_HUMAN	TMF1	TATA element modulatory factor			0	0	1	0	0	0	0	0	0	0	0	0	0	0	0	0	0	0	0	0	0	0	0	0	unmatched	unmatched	MS/MS	unmatched	unmatched	unmatched	unmatched	unmatched
AEEAKDEPPSEGEAEEEEK	K	D	463	481	19	3	sp|P07196|NFL_HUMAN	P07196	NFL_HUMAN	NEFL	Neurofilament light polypeptide			1	1	1	1	0	1	1	1	9.8168712E7	9.2114128E7	1.26773784E8	1.12059328E8	6.6236604E7	5.8425012E7	6.4159448E7	7.822028E7	9.8168712E7	9.2114128E7	1.26773784E8	1.12059328E8	6.6236604E7	5.8425012E7	6.4159448E7	7.822028E7	MS/MS	MS/MS	MS/MS	MS/MS	MBR	MS/MS	MS/MS	MS/MS
AEEDAALQAK	K	K	65	74	10	2	sp|Q13428|TCOF_HUMAN	Q13428	TCOF_HUMAN	TCOF1	Treacle protein			1	0	0	0	0	0	0	0	0	0	0	0	0	0	0	0	0	0	0	0	0	0	0	0	MS/MS	unmatched	unmatched	unmatched	unmatched	unmatched	unmatched	unmatched
AEEDEILNR	K	S	574	582	9	2	sp|P27824|CALX_HUMAN	P27824	CALX_HUMAN	CANX	Calnexin			1	1	1	1	1	1	1	1	7.0116032E8	2.79587072E8	4.29338624E8	5.8515456E8	6.9632838E8	7.6053722E8	5.20770368E8	3.9802832E8	7.0116032E8	2.79587072E8	4.29338624E8	5.8515456E8	6.9632838E8	7.6053722E8	5.20770368E8	3.9802832E8	MS/MS	MS/MS	MS/MS	MS/MS	MS/MS	MS/MS	MS/MS	MS/MS
AEEDKLEQIK	K	K	48	57	10	3	sp|P13674|P4HA1_HUMAN	P13674	P4HA1_HUMAN	P4HA1	Prolyl 4-hydroxylase subunit alpha-1			0	1	0	1	0	1	0	1	5.0742408E7	6.9773272E7	4.62232E7	4.9610192E7	4.2724412E7	5.8500576E7	0	5.5588232E7	5.0742408E7	6.9773272E7	4.62232E7	4.9610192E7	4.2724412E7	5.8500576E7	0	5.5588232E7	MBR	MS/MS	MBR	MS/MS	MBR	MS/MS	unmatched	MS/MS
AEEDPAK	K	F	156	162	7	2	sp|Q00169|PIPNA_HUMAN	Q00169	PIPNA_HUMAN	PITPNA	Phosphatidylinositol transfer protein alpha isoform			1	0	0	0	0	0	0	0	0	0	0	0	0	0	0	0	0	0	0	0	0	0	0	0	MS/MS	unmatched	unmatched	unmatched	unmatched	unmatched	unmatched	unmatched
AEEDTQFNYHR	K	K	178	188	11	2,3	sp|Q14683|SMC1A_HUMAN	Q14683	SMC1A_HUMAN	SMC1A	Structural maintenance of chromosomes protein 1A			2	1	2	3	2	1	2	2	2.44591472E8	2.21430032E8	2.73165504E8	2.71194112E8	2.8380224E8	2.32611984E8	3.45298464E8	4.44252224E8	1.9020664E8	2.21430032E8	2.05115472E8	2.00195296E8	2.3105584E8	2.32611984E8	2.68787936E8	3.57184992E8	MS/MS	MS/MS	MS/MS	MS/MS	MS/MS	MS/MS	MS/MS	MS/MS
AEEEFNIEK	K	G	34	42	9	2	sp|P36543|VATE1_HUMAN	P36543	VATE1_HUMAN	ATP6V1E1	V-type proton ATPase subunit E 1	ATP6V1E2	sp|Q96A05|VATE2_HUMAN	1	1	1	1	1	1	2	0	2.67926368E8	1.1066016E8	1.47463408E8	2.08376576E8	2.32765072E8	3.22616928E8	1.7713168E8	1.25016848E8	2.67926368E8	1.1066016E8	1.47463408E8	2.08376576E8	2.32765072E8	3.22616928E8	1.7713168E8	1.25016848E8	MS/MS	MS/MS	MS/MS	MS/MS	MS/MS	MS/MS	MS/MS	MBR
AEEEFQK	K	A	169	175	7	2	sp|P49418|AMPH_HUMAN	P49418	AMPH_HUMAN	AMPH	Amphiphysin			0	0	1	1	0	0	0	0	0	0	0	5.1133084E7	0	0	0	0	0	0	0	0	0	0	0	0	unmatched	unmatched	MS/MS	MS/MS	unmatched	unmatched	unmatched	unmatched
AEEEIMK	K	K	339	345	7	2	sp|O00425|IF2B3_HUMAN	O00425	IF2B3_HUMAN	IGF2BP3	Insulin-like growth factor 2 mRNA-binding protein 3			2	0	2	2	0	2	2	1	1.43318736E8	0	1.07752216E8	9.7847376E7	0	6.4713862E8	3.97771648E8	6.3002992E7	1.86190048E8	0	1.39984416E8	1.2711672E8	0	3.1064176E8	1.33798016E8	8.1849248E7	MS/MS	unmatched	MS/MS	MS/MS	unmatched	MS/MS	MS/MS	MS/MS
AEEEIMKK	K	I	339	346	8	2,3	sp|O00425|IF2B3_HUMAN	O00425	IF2B3_HUMAN	IGF2BP3	Insulin-like growth factor 2 mRNA-binding protein 3			2	1	1	1	1	0	1	1	6.5359976E7	8.357764E7	7.0964848E7	7.0822968E7	6.6050376E7	0	9.6763464E7	1.05425752E8	5.7324164E7	8.357764E7	7.0964848E7	7.0822968E7	6.6050376E7	0	9.6763464E7	1.05425752E8	MS/MS	MS/MS	MS/MS	MS/MS	MS/MS	unmatched	MS/MS	MS/MS
AEEENEFQIPGR	R	T	342	353	12	2	sp|Q8N0X7|SPART_HUMAN	Q8N0X7	SPART_HUMAN	SPART	Spartin			0	0	0	1	2	1	1	1	0	0	0	2.5161048E7	7.1795936E7	8.0247784E7	4.9998244E7	5.7755852E7	0	0	0	2.5161048E7	7.1795936E7	8.0247784E7	4.9998244E7	5.7755852E7	unmatched	unmatched	unmatched	MS/MS	MS/MS	MS/MS	MS/MS	MS/MS
AEEERDEEEDK	K	R	474	484	11	3	sp|Q9Y2J2|E41L3_HUMAN	Q9Y2J2	E41L3_HUMAN	EPB41L3	Band 4.1-like protein 3			1	1	1	0	0	0	0	0	2971644	1.1260482E7	1.0606458E7	0	0	0	0	0	2971644	1.1260482E7	1.0606458E7	0	0	0	0	0	MS/MS	MS/MS	MS/MS	unmatched	unmatched	unmatched	unmatched	unmatched
AEEGIAAGGVMDVNTALQEVLK	M	T	2	23	22	2,3	sp|P25398|RS12_HUMAN	P25398	RS12_HUMAN	RPS12	40S ribosomal protein S12			1	2	1	1	1	1	0	0	2.895183E7	1.936355E7	1.6593269E7	2.0893036E7	1.5028402E7	1.8671496E7	0	0	2.895183E7	1.936355E7	1.6593269E7	2.0893036E7	1.5028402E7	1.8671496E7	0	0	MS/MS	MS/MS	MS/MS	MS/MS	MS/MS	MS/MS	unmatched	unmatched
AEEHNIVFMPVIGK	K	R	781	794	14	3	sp|Q9UBB9|TFP11_HUMAN	Q9UBB9	TFP11_HUMAN	TFIP11	Tuftelin-interacting protein 11			1	1	2	2	2	1	1	1	8.5021064E7	8.9032856E7	9.8981152E7	1.00160768E8	5.9608784E7	4.7654628E7	6.1323192E7	5.0260064E7	8.5021064E7	8.9032856E7	9.8981152E7	1.00160768E8	5.9608784E7	4.7654628E7	6.1323192E7	5.0260064E7	MS/MS	MS/MS	MS/MS	MS/MS	MS/MS	MS/MS	MS/MS	MS/MS
AEEIANEMIEAAK	K	A	652	664	13	2	sp|P49588|SYAC_HUMAN	P49588	SYAC_HUMAN	AARS	Alanine--tRNA ligase, cytoplasmic			0	0	0	0	1	1	0	0	0	0	0	0	1.50388544E8	1.30268432E8	0	0	0	0	0	0	1.50388544E8	1.30268432E8	0	0	unmatched	unmatched	unmatched	unmatched	MS/MS	MS/MS	unmatched	unmatched
AEEIDAK	K	A	27	33	7	2	sp|P36543|VATE1_HUMAN	P36543	VATE1_HUMAN	ATP6V1E1	V-type proton ATPase subunit E 1	ATP6V1E2	sp|Q96A05|VATE2_HUMAN	0	0	0	1	0	2	0	1	2.71086944E8	1.7204128E8	0	2.52819184E8	2.83007392E8	3.19607488E8	2.48455728E8	1.97625152E8	2.71086944E8	1.7204128E8	0	2.52819184E8	2.83007392E8	3.19607488E8	2.48455728E8	1.97625152E8	MBR	MBR	unmatched	MS/MS	MBR	MS/MS	MBR	MS/MS
AEEIEHYAR	R	Q	850	858	9	3	sp|A2RRP1|NBAS_HUMAN	A2RRP1	NBAS_HUMAN	NBAS	Neuroblastoma-amplified sequence			1	0	0	0	0	0	0	0	0	0	0	0	0	0	0	0	0	0	0	0	0	0	0	0	MS/MS	unmatched	unmatched	unmatched	unmatched	unmatched	unmatched	unmatched
AEEILEK	K	G	79	85	7	2	sp|P62913|RL11_HUMAN	P62913	RL11_HUMAN	RPL11	60S ribosomal protein L11			2	1	0	0	1	0	1	2	3.38330688E8	1.15857784E8	0	2.14011216E8	3.1127504E8	6.1269792E8	2.66841152E8	1.69562208E8	3.38330688E8	1.15857784E8	0	2.14011216E8	3.1127504E8	6.1269792E8	2.66841152E8	1.69562208E8	MS/MS	MS/MS	unmatched	MBR	MS/MS	MBR	MS/MS	MS/MS
AEELAAR	K	Q	155	161	7	2	sp|Q04323|UBXN1_HUMAN	Q04323	UBXN1_HUMAN	UBXN1	UBX domain-containing protein 1			1	1	0	1	1	0	0	0	1.80142464E8	6.9304456E7	0	1.6612352E8	2.18343248E8	0	0	0	1.80142464E8	6.9304456E7	0	1.6612352E8	2.18343248E8	0	0	0	MS/MS	MS/MS	unmatched	MS/MS	MS/MS	unmatched	unmatched	unmatched
AEELEKPK	K	E	151	158	8	2,3	sp|Q9UEE9|CFDP1_HUMAN	Q9UEE9	CFDP1_HUMAN	CFDP1	Craniofacial development protein 1			0	0	0	0	0	1	1	2	0	0	0	0	0	0	0	0	0	0	0	0	0	0	0	0	unmatched	unmatched	unmatched	unmatched	unmatched	MS/MS	MS/MS	MS/MS
AEELENELHHLEK	R	E	627	639	13	2,3	sp|Q3V6T2|GRDN_HUMAN	Q3V6T2	GRDN_HUMAN	CCDC88A	Girdin			2	1	2	1	0	2	0	1	1.26695E8	6.6431352E7	8.7231248E7	3.7077888E7	0	7.5348448E7	0	9.206992E7	7.1757776E7	6.6431352E7	8.7231248E7	3.7077888E7	0	7.5348448E7	0	9.206992E7	MS/MS	MS/MS	MS/MS	MS/MS	unmatched	MS/MS	unmatched	MS/MS
AEELGQELK	R	A	1322	1330	9	2	sp|Q14980|NUMA1_HUMAN	Q14980	NUMA1_HUMAN	NUMA1	Nuclear mitotic apparatus protein 1			1	0	1	0	1	2	1	1	1.14699488E8	0	6.2782004E7	0	0	0	0	0	1.14699488E8	0	6.2782004E7	0	0	0	0	0	MS/MS	unmatched	MS/MS	unmatched	MS/MS	MS/MS	MS/MS	MS/MS
AEELHYPLGER	K	R	25	35	11	2,3	sp|Q14257|RCN2_HUMAN	Q14257	RCN2_HUMAN	RCN2	Reticulocalbin-2			2	0	1	2	1	2	2	2	2.89024947E9	2.1045431E9	2.39284378E9	2.2051159E9	1.88275584E9	1.88196506E9	2.1865961E9	2.18684237E9	2.32037274E9	1.51354048E9	1.72373722E9	1.60974106E9	1.41731622E9	1.39244186E9	1.58457754E9	1.66649165E9	MS/MS	MBR	MS/MS	MS/MS	MS/MS	MS/MS	MS/MS	MS/MS
AEELIQEIQR	R	R	173	182	10	2	sp|Q9H5N1|RABE2_HUMAN	Q9H5N1	RABE2_HUMAN	RABEP2	Rab GTPase-binding effector protein 2			0	0	0	0	1	0	0	0	1.14254544E8	0	0	1.89866336E8	2.93004576E8	2.79617824E8	4.61311584E8	2.38669072E8	1.14254544E8	0	0	1.89866336E8	2.93004576E8	2.79617824E8	4.61311584E8	2.38669072E8	MBR	unmatched	unmatched	MBR	MS/MS	MBR	MBR	MBR
AEELLSK	K	A	88	94	7	2	sp|Q8N0Z6|TTC5_HUMAN	Q8N0Z6	TTC5_HUMAN	TTC5	Tetratricopeptide repeat protein 5			1	0	0	0	0	0	0	0	3.2933324E7	0	2.1153532E7	3.452956E7	0	0	2.8782274E7	0	3.2933324E7	0	2.1153532E7	3.452956E7	0	0	2.8782274E7	0	MS/MS	unmatched	MBR	MBR	unmatched	unmatched	MBR	unmatched
AEELVNTAPLTGVPQHVPVR	K	L	405	424	20	3	sp|Q24JP5|T132A_HUMAN	Q24JP5	T132A_HUMAN	TMEM132A	Transmembrane protein 132A			1	1	1	2	1	1	1	1	1.01264776E8	9.3763552E7	1.05964056E8	1.02463704E8	1.021346E8	8.472432E7	1.02790176E8	9.5027192E7	1.01264776E8	9.3763552E7	1.05964056E8	1.02463704E8	1.021346E8	8.472432E7	1.02790176E8	9.5027192E7	MS/MS	MS/MS	MS/MS	MS/MS	MS/MS	MS/MS	MS/MS	MS/MS
AEEMLSK	K	Q	70	76	7	2	sp|P62993|GRB2_HUMAN	P62993	GRB2_HUMAN	GRB2	Growth factor receptor-bound protein 2			2	1	1	4	2	2	1	0	9.677912E7	4.3103648E7	6.4099796E7	8.4516176E7	7.9848864E7	1.07669952E8	2.966594E7	0	5.479648E7	2.2574492E7	3.456814E7	4.782934E7	4.6625088E7	6.182016E7	4.0892488E7	0	MS/MS	MS/MS	MS/MS	MS/MS	MS/MS	MS/MS	MS/MS	unmatched
AEEPGGHAYETPR	R	E	882	894	13	3	sp|Q9Y2H5|PKHA6_HUMAN	Q9Y2H5	PKHA6_HUMAN	PLEKHA6	Pleckstrin homology domain-containing family A member 6			1	0	1	0	0	0	0	0	0	0	2.872928E7	0	0	0	0	0	0	0	0	0	0	0	0	0	MS/MS	unmatched	MS/MS	unmatched	unmatched	unmatched	unmatched	unmatched
AEEQAVR	K	Q	1816	1822	7	2	sp|Q15149|PLEC_HUMAN	Q15149	PLEC_HUMAN	PLEC	Plectin			1	0	0	0	0	0	0	0	0	0	0	0	0	0	0	0	0	0	0	0	0	0	0	0	MS/MS	unmatched	unmatched	unmatched	unmatched	unmatched	unmatched	unmatched
AEERAEVSELK	R	C	143	153	11	3	sp|P67936|TPM4_HUMAN	P67936	TPM4_HUMAN	TPM4	Tropomyosin alpha-4 chain			0	0	0	0	0	0	1	1	0	0	0	0	3.0281886E7	0	4.7818128E7	4.6059304E7	0	0	0	0	3.0281886E7	0	4.7818128E7	4.6059304E7	unmatched	unmatched	unmatched	unmatched	MBR	unmatched	MS/MS	MS/MS
AEEVATFFAK	K	M	253	262	10	2	sp|P11387|TOP1_HUMAN	P11387	TOP1_HUMAN	TOP1	DNA topoisomerase 1			1	1	1	1	1	1	2	1	5.07757536E8	4.06133536E8	4.37517568E8	4.92768736E8	6.7480006E8	7.0481709E8	6.684272E8	6.4757062E8	5.07757536E8	4.06133536E8	4.37517568E8	4.92768736E8	6.7480006E8	7.0481709E8	6.684272E8	6.4757062E8	MS/MS	MS/MS	MS/MS	MS/MS	MS/MS	MS/MS	MS/MS	MS/MS
AEEVDVTK	K	D	845	852	8	2	sp|P46821|MAP1B_HUMAN	P46821	MAP1B_HUMAN	MAP1B	Microtubule-associated protein 1B			0	2	1	1	1	1	0	0	1.73703053E9	6.9856723E8	9.716873E8	1.26181978E9	1.45327411E9	2.13851379E9	0	0	1.73703053E9	6.9856723E8	9.716873E8	1.26181978E9	1.45327411E9	2.13851379E9	0	0	MBR	MS/MS	MS/MS	MS/MS	MS/MS	MS/MS	unmatched	unmatched
AEEVEYYYR	K	R	340	348	9	2	sp|Q9H0B6|KLC2_HUMAN	Q9H0B6	KLC2_HUMAN	KLC2	Kinesin light chain 2			0	0	1	1	0	0	0	0	0	2.7898196E7	3.6363644E7	3.6530424E7	0	0	0	0	0	2.7898196E7	3.6363644E7	3.6530424E7	0	0	0	0	unmatched	MBR	MS/MS	MS/MS	unmatched	unmatched	unmatched	unmatched
AEEWGVQYVETSAK	K	T	147	160	14	2	sp|P11234|RALB_HUMAN	P11234	RALB_HUMAN	RALB	Ras-related protein Ral-B			2	1	3	1	0	0	0	0	6.5284724E7	5.6726104E7	4.532692E7	5.4568568E7	5.495084E7	4.856742E7	0	8.2290912E7	6.5284724E7	5.6726104E7	4.532692E7	5.4568568E7	5.495084E7	4.856742E7	0	8.2290912E7	MS/MS	MS/MS	MS/MS	MS/MS	MBR	MBR	unmatched	MBR
AEEWHGRPK	R	A	219	227	9	3	sp|Q8IU81|I2BP1_HUMAN	Q8IU81	I2BP1_HUMAN	IRF2BP1	Interferon regulatory factor 2-binding protein 1			0	0	1	0	0	0	0	0	0	0	3.0015146E7	0	0	0	0	0	0	0	0	0	0	0	0	0	unmatched	unmatched	MS/MS	unmatched	unmatched	unmatched	unmatched	unmatched
AEEYEFLTPVEEAPK	R	G	153	167	15	2,3	sp|P52565|GDIR1_HUMAN	P52565	GDIR1_HUMAN	ARHGDIA	Rho GDP-dissociation inhibitor 1			1	3	1	1	2	1	1	1	2.79399712E8	1.6308512E8	2.70422016E8	2.40117568E8	2.84759968E8	4.924632E8	2.10891136E8	1.88511264E8	2.79399712E8	1.6308512E8	2.49037248E8	2.27345344E8	2.53315808E8	4.50935488E8	2.10891136E8	1.88511264E8	MS/MS	MS/MS	MS/MS	MS/MS	MS/MS	MS/MS	MS/MS	MS/MS
AEEYTEETEEREESTTGFDK	K	S	792	811	20	3	sp|Q9Y2W1|TR150_HUMAN	Q9Y2W1	TR150_HUMAN	THRAP3	Thyroid hormone receptor-associated protein 3			0	1	1	0	1	1	1	1	8.6065936E7	5.8001388E7	6.6178356E7	6.0708244E7	7.9498448E7	1.00295112E8	1.23591264E8	1.08250032E8	8.6065936E7	5.8001388E7	6.6178356E7	6.0708244E7	7.9498448E7	1.00295112E8	1.23591264E8	1.08250032E8	MBR	MS/MS	MS/MS	MBR	MS/MS	MS/MS	MS/MS	MS/MS
AEFAAPSTDAPDK	K	G	64	76	13	2	sp|Q96B26|EXOS8_HUMAN	Q96B26	EXOS8_HUMAN	EXOSC8	Exosome complex component RRP43			1	0	0	0	1	1	1	0	5.7530916E7	0	3.3144408E7	5.5173848E7	6.3976048E7	1.03532848E8	5.2778936E7	0	5.7530916E7	0	3.3144408E7	5.5173848E7	6.3976048E7	1.03532848E8	5.2778936E7	0	MS/MS	unmatched	MBR	MBR	MS/MS	MS/MS	MS/MS	unmatched
AEFAEYASVDR	K	N	222	232	11	2	sp|Q9NWQ8|PHAG1_HUMAN	Q9NWQ8	PHAG1_HUMAN	PAG1	Phosphoprotein associated with glycosphingolipid-enriched microdomains 1			0	0	0	0	1	0	1	1	0	0	0	0	0	0	6.8392744E7	4.03703e+06	0	0	0	0	0	0	6.8392744E7	4.03703e+06	unmatched	unmatched	unmatched	unmatched	MS/MS	unmatched	MS/MS	MS/MS
AEFASCR	K	L	15	21	7	2	sp|Q7Z3J2|CP062_HUMAN	Q7Z3J2	CP062_HUMAN	C16orf62	UPF0505 protein C16orf62			1	0	0	0	0	0	0	0	2.1550888E7	0	0	0	0	0	0	0	0	0	0	0	0	0	0	0	MS/MS	unmatched	unmatched	unmatched	unmatched	unmatched	unmatched	unmatched
AEFEEQNVR	K	K	72	80	9	2	sp|Q9UFW8|CGBP1_HUMAN	Q9UFW8	CGBP1_HUMAN	CGGBP1	CGG triplet repeat-binding protein 1			1	1	1	1	0	1	0	0	5.6463796E7	5.6510076E7	8.821628E7	7.6471408E7	8.1002168E7	8.4829928E7	1.07260848E8	1.01694872E8	5.6463796E7	5.6510076E7	8.821628E7	7.6471408E7	8.1002168E7	8.4829928E7	1.07260848E8	1.01694872E8	MS/MS	MS/MS	MS/MS	MS/MS	MBR	MS/MS	MBR	MBR
AEFEVHEVYAVDVLVSSGEGK	K	A	216	236	21	3	sp|Q9UQ80|PA2G4_HUMAN	Q9UQ80	PA2G4_HUMAN	PA2G4	Proliferation-associated protein 2G4			1	0	0	1	1	1	2	2	2.38197584E8	2.63511488E8	2.77873184E8	3.1318112E8	2.94806272E8	2.25055808E8	3.00382176E8	2.96708736E8	2.38197584E8	2.63511488E8	2.77873184E8	3.1318112E8	2.94806272E8	2.25055808E8	3.00382176E8	2.96708736E8	MS/MS	MBR	MBR	MS/MS	MS/MS	MS/MS	MS/MS	MS/MS
AEFFADVVPAVR	K	K	129	140	12	2	sp|Q9UHY7|ENOPH_HUMAN	Q9UHY7	ENOPH_HUMAN	ENOPH1	Enolase-phosphatase E1			1	1	1	1	2	1	1	0	8.2945552E7	6.0854732E7	6.702606E7	8.9394704E7	9.0363648E7	8.0459904E7	8.2605256E7	0	8.2945552E7	6.0854732E7	6.702606E7	8.9394704E7	9.0363648E7	8.0459904E7	8.2605256E7	0	MS/MS	MS/MS	MS/MS	MS/MS	MS/MS	MS/MS	MS/MS	unmatched
AEFFQHLIEDR	K	T	1238	1248	11	3	sp|O95487|SC24B_HUMAN	O95487	SC24B_HUMAN	SEC24B	Protein transport protein Sec24B			0	1	2	1	1	0	2	0	3.6881996E7	2.7813722E7	3.7111084E7	3.070261E7	3.7098928E7	3.4210456E7	4.8351108E7	0	3.6881996E7	2.7813722E7	3.7111084E7	3.070261E7	3.7098928E7	3.4210456E7	4.8351108E7	0	MBR	MS/MS	MS/MS	MS/MS	MS/MS	MBR	MS/MS	unmatched
AEFGDFDIK	R	T	258	266	9	2	sp|Q8IWS0|PHF6_HUMAN	Q8IWS0	PHF6_HUMAN	PHF6	PHD finger protein 6			3	1	1	1	1	1	1	1	1.13199272E8	3.010593E7	7.3546928E7	9.2733008E7	1.83696848E8	2.27146672E8	1.47778672E8	9.1881568E7	1.13199272E8	3.010593E7	7.3546928E7	9.2733008E7	1.83696848E8	2.27146672E8	1.47778672E8	9.1881568E7	MS/MS	MS/MS	MS/MS	MS/MS	MS/MS	MS/MS	MS/MS	MS/MS
AEFHPCL	K	-	1951	1957	7	2	sp|Q5T5U3|RHG21_HUMAN	Q5T5U3	RHG21_HUMAN	ARHGAP21	Rho GTPase-activating protein 21			1	1	1	1	1	1	1	0	5.7442804E7	2.8858618E7	3.664736E7	3.372276E7	4.2618104E7	5.0132308E7	4.0733652E7	3.5368652E7	5.7442804E7	2.8858618E7	3.664736E7	3.372276E7	4.2618104E7	5.0132308E7	4.0733652E7	3.5368652E7	MS/MS	MS/MS	MS/MS	MS/MS	MS/MS	MS/MS	MS/MS	MBR
AEFILPNGQEVDLPISYLTSVSSLIVWHPANPAEK	K	I	449	483	35	3,4	sp|P46821|MAP1B_HUMAN	P46821	MAP1B_HUMAN	MAP1B	Microtubule-associated protein 1B			4	5	4	4	3	3	3	3	1.16398032E8	1.42500752E8	1.35408304E8	1.43586352E8	8.1169568E7	1.07320488E8	1.1757848E8	6.9423136E7	6.7854936E7	8.3904248E7	7.8995704E7	8.0689768E7	4.7705484E7	6.1534788E7	6.8654952E7	3.9095468E7	MS/MS	MS/MS	MS/MS	MS/MS	MS/MS	MS/MS	MS/MS	MS/MS
AEFIPHLESEDDTSYFDTR	K	S	660	678	19	3	sp|Q9Y2H9|MAST1_HUMAN	Q9Y2H9	MAST1_HUMAN	MAST1	Microtubule-associated serine/threonine-protein kinase 1			2	2	2	0	0	0	0	1	3.6457996E7	3.4140476E7	4.1261816E7	0	0	0	0	1.7049838E7	3.6457996E7	3.4140476E7	4.1261816E7	0	0	0	0	1.7049838E7	MS/MS	MS/MS	MS/MS	unmatched	unmatched	unmatched	unmatched	MS/MS
AEFIVGGK	K	Y	9	16	8	2	sp|P48729|KC1A_HUMAN	P48729	KC1A_HUMAN	CSNK1A1	Casein kinase I isoform alpha			0	0	1	0	0	0	0	1	0	0	3.38146272E8	0	0	0	0	4.21934656E8	0	0	3.38146272E8	0	0	0	0	4.21934656E8	unmatched	unmatched	MS/MS	unmatched	unmatched	unmatched	unmatched	MS/MS
AEFPSYLLGGR	K	S	939	949	11	2	sp|Q6KC79|NIPBL_HUMAN	Q6KC79	NIPBL_HUMAN	NIPBL	Nipped-B-like protein			1	0	0	1	0	1	0	1	0	0	0	0	0	4.4449404E7	0	0	0	0	0	0	0	0	0	0	MS/MS	unmatched	unmatched	MS/MS	unmatched	MS/MS	unmatched	MS/MS
AEFSAGAWSEPR	R	K	57	68	12	2	sp|Q8N6S5|AR6P6_HUMAN	Q8N6S5	AR6P6_HUMAN	ARL6IP6	ADP-ribosylation factor-like protein 6-interacting protein 6			1	1	1	2	1	1	2	0	2.48450816E8	0	0	2.31174912E8	2.50285344E8	2.57977216E8	0	0	2.48450816E8	0	0	2.31174912E8	2.50285344E8	2.57977216E8	0	0	MS/MS	MS/MS	MS/MS	MS/MS	MS/MS	MS/MS	MS/MS	unmatched
AEFTSPPSLFK	K	T	255	265	11	2	sp|Q6UN15|FIP1_HUMAN	Q6UN15	FIP1_HUMAN	FIP1L1	Pre-mRNA 3'-end-processing factor FIP1		tr|A0A0B4J203|A0A0B4J203_HUMAN	2	1	1	1	1	1	1	1	0	0	0	0	1.59387904E8	2.03430336E8	1.43607664E8	6.972528E7	0	0	0	0	1.59387904E8	2.03430336E8	1.43607664E8	6.972528E7	MS/MS	MS/MS	MS/MS	MS/MS	MS/MS	MS/MS	MS/MS	MS/MS
AEFTVETR	R	S	302	309	8	2	sp|P21333|FLNA_HUMAN	P21333	FLNA_HUMAN	FLNA	Filamin-A			1	1	1	2	1	1	1	1	2.84815456E8	1.23864488E8	1.5114128E8	1.86678992E8	2.47652112E8	1.8873512E8	1.16501648E8	1.1485632E8	2.84815456E8	1.23864488E8	1.5114128E8	1.86678992E8	2.47652112E8	1.8873512E8	1.16501648E8	1.1485632E8	MS/MS	MS/MS	MS/MS	MS/MS	MS/MS	MS/MS	MS/MS	MS/MS
AEFVEVTK	K	L	249	256	8	2	sp|P02769|ALBU_BOVIN	P02769	ALBU_BOVIN	ALB	Albumin			1	1	2	1	1	1	1	1	6.4933315E9	3.0003625E9	4.8398162E9	5.1791524E9	5.1565635E9	5.8657418E9	4.3085752E9	5.8321807E9	6.4933315E9	3.0003625E9	4.8398162E9	5.1791524E9	5.1565635E9	5.8657418E9	4.3085752E9	5.8321807E9	MS/MS	MS/MS	MS/MS	MS/MS	MS/MS	MS/MS	MS/MS	MS/MS
AEGAALDCFEVTLK	K	C	5	18	14	2	sp|Q9BUA3|CK084_HUMAN	Q9BUA3	CK084_HUMAN	C11orf84	Uncharacterized protein C11orf84			0	0	0	1	0	2	0	1	0	0	2.6304834E7	0	3.6441468E7	3.89547E7	0	2.381523E7	0	0	2.6304834E7	0	3.6441468E7	3.89547E7	0	2.381523E7	unmatched	unmatched	MBR	MS/MS	MBR	MS/MS	unmatched	MS/MS
AEGAATEEEGTPK	K	E	26	38	13	2	sp|P80723|BASP1_HUMAN	P80723	BASP1_HUMAN	BASP1	Brain acid soluble protein 1			1	1	1	1	1	1	1	2	2.22323405E9	5.8627354E8	1.19446886E9	1.37428685E9	1.62744166E9	2.06954355E9	1.27726131E9	8.9340339E8	2.22323405E9	5.8627354E8	1.19446886E9	1.37428685E9	1.62744166E9	2.06954355E9	1.27726131E9	8.9340339E8	MS/MS	MS/MS	MS/MS	MS/MS	MS/MS	MS/MS	MS/MS	MS/MS
AEGAGDAK	K	-	83	90	8	2	sp|P05204|HMGN2_HUMAN	P05204	HMGN2_HUMAN	HMGN2	Non-histone chromosomal protein HMG-17			0	0	0	0	0	0	1	1	1.59065587E9	1.36694605E9	1.74956288E9	1.97554163E9	1.98312538E9	2.07388966E9	2.35951488E9	6.6991892E7	1.59065587E9	1.36694605E9	1.74956288E9	1.97554163E9	1.98312538E9	2.07388966E9	2.35951488E9	6.6991892E7	MBR	MBR	MBR	MBR	MBR	MBR	MS/MS	MS/MS
AEGATAEAGAR	K	L	854	864	11	2	sp|O14529|CUX2_HUMAN	O14529	CUX2_HUMAN	CUX2	Homeobox protein cut-like 2			0	0	1	1	1	0	1	0	0	0	2.320106E7	2.5280116E7	2.527722E7	2.7901336E7	2.3054664E7	3.302514E7	0	0	2.320106E7	2.5280116E7	2.527722E7	2.7901336E7	2.3054664E7	3.302514E7	unmatched	unmatched	MS/MS	MS/MS	MS/MS	MBR	MS/MS	MBR
AEGDISNVANGFK	R	S	359	371	13	2	sp|Q9UBB4|ATX10_HUMAN	Q9UBB4	ATX10_HUMAN	ATXN10	Ataxin-10			1	3	1	1	2	3	1	2	2.25888544E8	1.25947672E8	1.30450808E8	2.13978976E8	2.51884608E8	2.4867152E8	2.30007568E8	1.98758992E8	2.25888544E8	1.25947672E8	1.30450808E8	2.13978976E8	2.51884608E8	2.4867152E8	2.30007568E8	1.98758992E8	MS/MS	MS/MS	MS/MS	MS/MS	MS/MS	MS/MS	MS/MS	MS/MS
AEGDVAALNR	K	R	45	54	10	2	sp|P67936|TPM4_HUMAN	P67936	TPM4_HUMAN	TPM4	Tropomyosin alpha-4 chain			0	1	1	0	0	2	1	1	1.43795162E9	8.9815136E8	1.30950413E9	1.55442099E9	1.6952041E9	1.80351795E9	1.41238285E9	1.2519351E9	1.43795162E9	8.9815136E8	1.30950413E9	1.55442099E9	1.6952041E9	1.80351795E9	1.41238285E9	1.2519351E9	MBR	MS/MS	MS/MS	MBR	MBR	MS/MS	MS/MS	MS/MS
AEGDVAALNRR	K	I	45	55	11	2,3	sp|P67936|TPM4_HUMAN	P67936	TPM4_HUMAN	TPM4	Tropomyosin alpha-4 chain			1	1	1	1	1	1	2	2	9.4173864E7	2.19627696E8	1.56748448E8	1.9310736E8	1.7714296E8	2.12379648E8	4.19057344E8	3.58696448E8	9.4173864E7	2.19627696E8	1.56748448E8	1.9310736E8	1.7714296E8	1.66528864E8	3.25868096E8	2.79141632E8	MS/MS	MS/MS	MS/MS	MS/MS	MS/MS	MS/MS	MS/MS	MS/MS
AEGEPCGDEGAEAPVEGDIHYQR	K	G	65	87	23	3	sp|Q9H598|VIAAT_HUMAN	Q9H598	VIAAT_HUMAN	SLC32A1	Vesicular inhibitory amino acid transporter			0	0	0	0	0	0	1	1	0	0	0	0	5.1429284E7	3.4574468E7	7.4882008E7	6.4203548E7	0	0	0	0	5.1429284E7	3.4574468E7	7.4882008E7	6.4203548E7	unmatched	unmatched	unmatched	unmatched	MBR	MBR	MS/MS	MS/MS
AEGEREEEGR	K	A	1912	1921	10	3	sp|P78559|MAP1A_HUMAN	P78559	MAP1A_HUMAN	MAP1A	Microtubule-associated protein 1A			1	0	0	0	0	0	0	0	8.31144e+06	0	0	0	0	0	0	0	0	0	0	0	0	0	0	0	MS/MS	unmatched	unmatched	unmatched	unmatched	unmatched	unmatched	unmatched
AEGEREEEGRAEAPDK	K	S	1912	1927	16	3,4	sp|P78559|MAP1A_HUMAN	P78559	MAP1A_HUMAN	MAP1A	Microtubule-associated protein 1A			1	1	1	1	1	2	1	2	1.01125448E8	1.5425632E8	1.43892896E8	1.35945584E8	1.04194488E8	1.28560928E8	1.61666816E8	1.4843648E8	1.01125448E8	1.5425632E8	1.43892896E8	1.35945584E8	1.04194488E8	9.9105592E7	1.23378024E8	1.13157312E8	MS/MS	MS/MS	MS/MS	MS/MS	MS/MS	MS/MS	MS/MS	MS/MS
AEGFNLLSK	K	E	205	213	9	2	sp|Q13394|MB211_HUMAN	Q13394	MB211_HUMAN	MAB21L1	Putative nucleotidyltransferase MAB21L1	MAB21L2	sp|Q9Y586|MB212_HUMAN	1	0	0	1	1	0	1	1	3.30219904E8	0	2.85101664E8	3.69308288E8	2.59441456E8	0	2.8115408E8	2.30720016E8	3.30219904E8	0	2.85101664E8	3.69308288E8	2.59441456E8	0	2.8115408E8	2.30720016E8	MS/MS	unmatched	MBR	MS/MS	MS/MS	unmatched	MS/MS	MS/MS
AEGFVDALHR	K	V	16	25	10	2,3	sp|Q96I24|FUBP3_HUMAN	Q96I24	FUBP3_HUMAN	FUBP3	Far upstream element-binding protein 3			2	3	3	4	2	3	2	4	5.3959334E8	4.7099568E8	5.04894048E8	5.5832262E8	3.65945856E8	5.24463392E8	6.0290394E8	7.1301926E8	3.99978912E8	3.0556512E8	3.4406112E8	4.4785568E8	2.12619488E8	4.0490864E8	4.57524352E8	5.7669907E8	MS/MS	MS/MS	MS/MS	MS/MS	MS/MS	MS/MS	MS/MS	MS/MS
AEGFYQK	K	H	677	683	7	2	sp|P78559|MAP1A_HUMAN	P78559	MAP1A_HUMAN	MAP1A	Microtubule-associated protein 1A			2	1	1	1	0	1	1	0	7.4913512E7	4.5975128E7	6.1091492E7	0	0	4.9195776E7	0	0	7.4913512E7	4.5975128E7	6.1091492E7	0	0	4.9195776E7	0	0	MS/MS	MS/MS	MS/MS	MS/MS	unmatched	MS/MS	MS/MS	unmatched
AEGGGAEEGAGAR	K	G	913	925	13	2	sp|Q10570|CPSF1_HUMAN	Q10570	CPSF1_HUMAN	CPSF1	Cleavage and polyadenylation specificity factor subunit 1			0	0	1	1	1	1	0	0	1.6719603E7	0	0	1.4733966E7	1.948052E7	0	1.9181458E7	1.6034777E7	1.6719603E7	0	0	1.4733966E7	1.948052E7	0	1.9181458E7	1.6034777E7	MBR	unmatched	MS/MS	MS/MS	MS/MS	MS/MS	MBR	MBR
AEGGGATTSTQVMVIK	K	R	234	249	16	2	sp|P51608|MECP2_HUMAN	P51608	MECP2_HUMAN	MECP2	Methyl-CpG-binding protein 2			3	4	2	1	2	1	2	1	2.67938016E8	2.44724592E8	2.30998912E8	1.2604612E8	1.09298416E8	1.14318952E8	1.0613408E8	1.15545352E8	2.67938016E8	2.44724592E8	2.30998912E8	1.2604612E8	1.09298416E8	1.14318952E8	1.0613408E8	1.15545352E8	MS/MS	MS/MS	MS/MS	MS/MS	MS/MS	MS/MS	MS/MS	MS/MS
AEGGGGGGRPGAPAAGDGK	K	T	216	234	19	2,3	sp|Q00839|HNRPU_HUMAN	Q00839	HNRPU_HUMAN	HNRNPU	Heterogeneous nuclear ribonucleoprotein U			2	2	2	2	2	2	2	2	3.54061088E8	6.8938138E8	7.7199258E8	5.13256896E8	5.31506176E8	4.204928E8	6.1537498E8	5.5406931E8	3.10417984E8	5.4763264E8	6.4200205E8	4.21122784E8	5.09739712E8	3.40288928E8	5.0700176E8	4.74342592E8	MS/MS	MS/MS	MS/MS	MS/MS	MS/MS	MS/MS	MS/MS	MS/MS
AEGGQSAAAHSAHTVK	K	Q	855	870	16	3	sp|Q96JH7|VCIP1_HUMAN	Q96JH7	VCIP1_HUMAN	VCPIP1	Deubiquitinating protein VCIP135			1	0	0	0	1	0	0	1	0	0	0	0	0	0	0	0	0	0	0	0	0	0	0	0	MS/MS	unmatched	unmatched	unmatched	MS/MS	unmatched	unmatched	MS/MS
AEGGYFGQIR	K	N	711	720	10	2	sp|Q8NI27|THOC2_HUMAN	Q8NI27	THOC2_HUMAN	THOC2	THO complex subunit 2			0	1	0	1	2	2	0	1	8.7412376E7	4.3263872E7	5.7582304E7	7.9297704E7	7.565444E7	7.1212248E7	8.3640136E7	8.0584264E7	8.7412376E7	4.3263872E7	5.7582304E7	7.9297704E7	7.565444E7	7.1212248E7	8.3640136E7	8.0584264E7	MBR	MS/MS	MBR	MS/MS	MS/MS	MS/MS	MBR	MS/MS
AEGIIYTTQSTIKP	K	-	913	926	14	2	sp|Q9UDR5|AASS_HUMAN	Q9UDR5	AASS_HUMAN	AASS	Alpha-aminoadipic semialdehyde synthase, mitochondrial			2	4	2	1	2	2	3	1	0	5.607554E7	0	0	8.2688072E7	1.07891144E8	8.40654E7	9.2713576E7	0	5.607554E7	0	0	8.2688072E7	1.07891144E8	8.40654E7	9.2713576E7	MS/MS	MS/MS	MS/MS	MS/MS	MS/MS	MS/MS	MS/MS	MS/MS
AEGIPVEMVVIGDDSAFTVLK	R	K	127	147	21	2	sp|Q3LXA3|TKFC_HUMAN	Q3LXA3	TKFC_HUMAN	TKFC	Triokinase/FMN cyclase			0	0	1	0	0	0	0	0	0	0	6.94453e+06	1.2132107E7	0	0	0	0	0	0	6.94453e+06	1.2132107E7	0	0	0	0	unmatched	unmatched	MS/MS	MBR	unmatched	unmatched	unmatched	unmatched
AEGIREPK	K	V	686	693	8	2	sp|P46087|NOP2_HUMAN	P46087	NOP2_HUMAN	NOP2	Probable 28S rRNA (cytosine(4447)-C(5))-methyltransferase			0	0	1	0	1	0	1	0	0	0	4.1429248E7	0	2.2212624E7	0	2.3708922E7	0	0	0	4.1429248E7	0	2.2212624E7	0	2.3708922E7	0	unmatched	unmatched	MS/MS	unmatched	MS/MS	unmatched	MS/MS	unmatched
AEGLGDGYR	K	L	124	132	9	2	sp|Q9BX68|HINT2_HUMAN	Q9BX68	HINT2_HUMAN	HINT2	Histidine triad nucleotide-binding protein 2, mitochondrial			2	1	1	1	2	1	1	1	1.8446416E8	9.9612288E7	1.50499664E8	1.54709152E8	1.25960776E8	1.3039968E8	1.25881864E8	1.07059288E8	1.8446416E8	9.9612288E7	1.50499664E8	1.54709152E8	1.25960776E8	1.3039968E8	1.25881864E8	1.07059288E8	MS/MS	MS/MS	MS/MS	MS/MS	MS/MS	MS/MS	MS/MS	MS/MS
AEGLGHEQTPLPAAQAQVQATGPEAGR	R	G	251	277	27	3	sp|Q96JE9|MAP6_HUMAN	Q96JE9	MAP6_HUMAN	MAP6	Microtubule-associated protein 6			1	1	2	1	1	1	1	1	1.91203024E8	2.09198144E8	1.7799792E8	1.84417056E8	1.27563592E8	9.2101456E7	8.595248E7	1.23579112E8	1.91203024E8	2.09198144E8	1.7799792E8	1.84417056E8	1.27563592E8	9.2101456E7	8.595248E7	1.23579112E8	MS/MS	MS/MS	MS/MS	MS/MS	MS/MS	MS/MS	MS/MS	MS/MS
AEGNDHIER	K	A	1020	1028	9	2,3	sp|P69849|NOMO3_HUMAN	P69849	NOMO3_HUMAN	NOMO3	Nodal modulator 3	NOMO1, NOMO2	sp|Q15155|NOMO1_HUMAN, sp|Q5JPE7|NOMO2_HUMAN	2	0	2	0	1	1	1	1	9.2698344E7	8.1008048E7	1.19691672E8	8.0719048E7	3.5208864E7	3.0139196E7	1.23020112E8	1.03048336E8	5.4098336E7	6.9636304E7	7.4063408E7	6.9387872E7	6.954996E7	5.9535568E7	7.1902736E7	8.8582616E7	MS/MS	MBR	MS/MS	MBR	MS/MS	MS/MS	MS/MS	MS/MS
AEGNLGPR	R	L	1726	1733	8	2	sp|Q9HCU4|CELR2_HUMAN	Q9HCU4	CELR2_HUMAN	CELSR2	Cadherin EGF LAG seven-pass G-type receptor 2			0	0	0	0	0	1	0	1	2.1759768E8	0	0	0	0	3.28046528E8	2.53536224E8	1.92903408E8	2.1759768E8	0	0	0	0	3.28046528E8	2.53536224E8	1.92903408E8	MBR	unmatched	unmatched	unmatched	unmatched	MS/MS	MBR	MS/MS
AEGPEVDVNLPK	K	A	764	775	12	2	sp|Q09666|AHNK_HUMAN	Q09666	AHNK_HUMAN	AHNAK	Neuroblast differentiation-associated protein AHNAK			1	2	1	2	1	4	1	0	7.998136E7	2.971055E7	4.5473836E7	5.2541872E7	4.9048264E7	9.066204E7	2.605368E7	0	7.998136E7	2.971055E7	4.5473836E7	5.2541872E7	4.9048264E7	9.066204E7	2.605368E7	0	MS/MS	MS/MS	MS/MS	MS/MS	MS/MS	MS/MS	MS/MS	unmatched
AEGPGLNR	K	T	872	879	8	2	sp|Q14315|FLNC_HUMAN	Q14315	FLNC_HUMAN	FLNC	Filamin-C			0	0	0	0	0	1	0	1	5.869552E8	5.8912602E8	5.9329254E8	6.5772525E8	3.91688896E8	4.47484544E8	3.8753104E8	4.62216928E8	5.869552E8	5.8912602E8	5.9329254E8	6.5772525E8	3.91688896E8	4.47484544E8	3.8753104E8	4.62216928E8	MBR	MBR	MBR	MBR	MBR	MS/MS	MBR	MS/MS
AEGPGLSK	K	A	850	857	8	2	sp|O75369|FLNB_HUMAN	O75369	FLNB_HUMAN	FLNB	Filamin-B			0	0	1	1	0	0	0	0	2.3064904E8	1.02789104E8	1.37386992E8	1.65686608E8	0	0	0	0	2.3064904E8	1.02789104E8	1.37386992E8	1.65686608E8	0	0	0	0	MBR	MBR	MS/MS	MS/MS	unmatched	unmatched	unmatched	unmatched
AEGPGLSR	K	T	877	884	8	2	sp|P21333|FLNA_HUMAN	P21333	FLNA_HUMAN	FLNA	Filamin-A			1	2	1	1	1	1	1	1	6.5090541E8	5.3690496E8	6.58544E8	7.534928E8	7.072704E8	6.1979136E8	6.5656218E8	8.3849504E8	6.5090541E8	5.3690496E8	6.58544E8	7.534928E8	7.072704E8	6.1979136E8	6.5656218E8	8.3849504E8	MS/MS	MS/MS	MS/MS	MS/MS	MS/MS	MS/MS	MS/MS	MS/MS
AEGPGRGDEPSPS	K	-	622	634	13	2	sp|Q9NVI7|ATD3A_HUMAN	Q9NVI7	ATD3A_HUMAN	ATAD3A	ATPase family AAA domain-containing protein 3A			1	1	1	1	1	2	1	1	1.80502768E8	1.33864112E8	1.69284E8	1.47616624E8	1.22397792E8	1.35387408E8	1.50915072E8	1.6710336E8	1.80502768E8	1.33864112E8	1.69284E8	1.47616624E8	1.22397792E8	1.35387408E8	1.50915072E8	1.6710336E8	MS/MS	MS/MS	MS/MS	MS/MS	MS/MS	MS/MS	MS/MS	MS/MS
AEGPLREEFR	K	H	513	522	10	3	sp|Q01974|ROR2_HUMAN	Q01974	ROR2_HUMAN	ROR2	Tyrosine-protein kinase transmembrane receptor ROR2			1	1	1	1	0	0	0	0	1.01311608E8	8.3278056E7	9.7927E7	7.1271424E7	0	0	5.4330116E7	0	1.01311608E8	8.3278056E7	9.7927E7	7.1271424E7	0	0	5.4330116E7	0	MS/MS	MS/MS	MS/MS	MS/MS	unmatched	unmatched	MBR	unmatched
AEGQAHQPNFTFR	K	V	53	65	13	3	sp|Q15633|TRBP2_HUMAN	Q15633	TRBP2_HUMAN	TARBP2	RISC-loading complex subunit TARBP2			0	1	0	0	0	0	0	0	6.2327824E7	7.0245504E7	7.8029008E7	7.3887992E7	6.7347696E7	5.6702936E7	6.622552E7	7.4980184E7	6.2327824E7	7.0245504E7	7.8029008E7	7.3887992E7	6.7347696E7	5.6702936E7	6.622552E7	7.4980184E7	MBR	MS/MS	MBR	MBR	MBR	MBR	MBR	MBR
AEGSAVSDPQHAAR	M	L	2	15	14	2	sp|Q9H2C0|GAN_HUMAN	Q9H2C0	GAN_HUMAN	GAN	Gigaxonin			1	0	1	0	1	0	1	0	4.7737848E7	2.5080798E7	4.1732988E7	4.7141828E7	5.303734E7	0	3.8531232E7	0	4.7737848E7	2.5080798E7	4.1732988E7	4.7141828E7	5.303734E7	0	3.8531232E7	0	MS/MS	MBR	MS/MS	MBR	MS/MS	unmatched	MS/MS	unmatched
AEGSDVANAVLDGADCIMLSGETAK	R	G	343	367	25	2,3	sp|P14618|KPYM_HUMAN	P14618	KPYM_HUMAN	PKM	Pyruvate kinase PKM			9	7	6	9	8	11	6	8	6.4405997E8	7.9352339E8	8.0790643E8	1.22981184E9	1.31670886E9	1.64773466E9	9.5867315E8	8.81792E8	7.1540326E8	4.33612512E8	4.7264096E8	7.0854656E8	7.7843942E8	8.9357779E8	5.27658304E8	4.88151456E8	MS/MS	MS/MS	MS/MS	MS/MS	MS/MS	MS/MS	MS/MS	MS/MS
AEGSEAAELAEIYAK	R	L	280	294	15	2	sp|Q9NUQ8|ABCF3_HUMAN	Q9NUQ8	ABCF3_HUMAN	ABCF3	ATP-binding cassette sub-family F member 3			0	0	0	0	0	2	0	1	0	0	0	0	0	0	0	0	0	0	0	0	0	0	0	0	unmatched	unmatched	unmatched	unmatched	unmatched	MS/MS	unmatched	MS/MS
AEGSEIR	K	L	72	78	7	2	sp|P07237|PDIA1_HUMAN	P07237	PDIA1_HUMAN	P4HB	Protein disulfide-isomerase			1	0	1	2	2	1	1	0	4.20960736E8	3.47419104E8	5.1095952E8	6.3355917E8	6.5965472E8	7.1547571E8	5.8458336E8	0	4.20960736E8	3.47419104E8	5.1095952E8	6.3355917E8	6.5965472E8	7.1547571E8	5.8458336E8	0	MS/MS	MBR	MS/MS	MS/MS	MS/MS	MS/MS	MS/MS	unmatched
AEGSEYQVLYIADDNEIR	K	S	3862	3879	18	2,3	sp|Q07954|LRP1_HUMAN	Q07954	LRP1_HUMAN	LRP1	Prolow-density lipoprotein receptor-related protein 1			1	1	1	1	2	0	0	1	3.7415588E7	3.4879124E7	3.2058412E7	3.4368508E7	3.0629764E7	0	0	0	3.7415588E7	3.4879124E7	3.2058412E7	3.4368508E7	3.0629764E7	0	0	0	MS/MS	MS/MS	MS/MS	MS/MS	MS/MS	unmatched	unmatched	MS/MS
AEGSSNSVVHAETK	K	L	1423	1436	14	3	sp|Q9NYV4|CDK12_HUMAN	Q9NYV4	CDK12_HUMAN	CDK12	Cyclin-dependent kinase 12			0	0	1	1	0	0	0	0	0	3.6977444E7	2.818616E7	2.884874E7	2.9307962E7	2.596265E7	0	3.344982E7	0	3.6977444E7	2.818616E7	2.884874E7	2.9307962E7	2.596265E7	0	3.344982E7	unmatched	MBR	MS/MS	MS/MS	MBR	MBR	unmatched	MBR
AEGTFPGK	R	I	78	85	8	2	sp|P14854|CX6B1_HUMAN	P14854	CX6B1_HUMAN	COX6B1	Cytochrome c oxidase subunit 6B1			0	0	0	1	0	0	0	0	0	0	1.52731232E8	1.8045232E8	0	0	0	0	0	0	1.52731232E8	1.8045232E8	0	0	0	0	unmatched	unmatched	MBR	MS/MS	unmatched	unmatched	unmatched	unmatched
AEGTFPGKI	R	-	78	86	9	2	sp|P14854|CX6B1_HUMAN	P14854	CX6B1_HUMAN	COX6B1	Cytochrome c oxidase subunit 6B1			0	0	0	0	1	0	2	0	4.88502528E8	0	2.48408608E8	3.3568864E8	3.74634624E8	4.2193056E8	2.59514336E8	2.305148E8	4.88502528E8	0	2.48408608E8	3.3568864E8	3.74634624E8	4.2193056E8	2.59514336E8	2.305148E8	MBR	unmatched	MBR	MBR	MS/MS	MBR	MS/MS	MBR
AEGTNFR	R	T	490	496	7	2	sp|Q8WUM4|PDC6I_HUMAN	Q8WUM4	PDC6I_HUMAN	PDCD6IP	Programmed cell death 6-interacting protein			0	1	2	1	1	0	2	1	2.11348304E8	1.55842384E8	2.24077248E8	2.21706528E8	2.15333024E8	2.29524176E8	1.8131224E8	2.06297056E8	2.11348304E8	1.55842384E8	2.24077248E8	2.21706528E8	2.15333024E8	2.29524176E8	1.8131224E8	2.06297056E8	MBR	MS/MS	MS/MS	MS/MS	MS/MS	MBR	MS/MS	MS/MS
AEGTPNQGK	K	K	222	230	9	2	sp|Q9P2E9|RRBP1_HUMAN	Q9P2E9	RRBP1_HUMAN	RRBP1	Ribosome-binding protein 1			0	0	0	0	1	0	0	0	0	0	0	0	0	0	0	0	0	0	0	0	0	0	0	0	unmatched	unmatched	unmatched	unmatched	MS/MS	unmatched	unmatched	unmatched
AEGTTYRDELLTK	K	I	387	399	13	2,3	sp|O14617|AP3D1_HUMAN	O14617	AP3D1_HUMAN	AP3D1	AP-3 complex subunit delta-1			3	3	1	1	1	1	1	1	2.17379648E8	2.37303104E8	1.52913312E8	1.72607568E8	9.440704E7	1.12023872E8	1.36252736E8	1.31516864E8	1.45715904E8	1.78109296E8	1.52913312E8	1.72607568E8	9.440704E7	1.12023872E8	1.36252736E8	1.31516864E8	MS/MS	MS/MS	MS/MS	MS/MS	MS/MS	MS/MS	MS/MS	MS/MS
AEGTVNEGRPESDAADHTGPK	R	F	71	91	21	4	sp|Q96EH3|MASU1_HUMAN	Q96EH3	MASU1_HUMAN	MALSU1	Mitochondrial assembly of ribosomal large subunit protein 1			1	1	1	1	0	0	1	1	4.2087448E7	5.3936292E7	6.5299556E7	5.1652032E7	4.528702E7	4.3296668E7	4.8103516E7	4.9495576E7	4.2087448E7	5.3936292E7	6.5299556E7	5.1652032E7	4.528702E7	4.3296668E7	4.8103516E7	4.9495576E7	MS/MS	MS/MS	MS/MS	MS/MS	MBR	MBR	MS/MS	MS/MS
AEGYAEGDLTLYHR	K	T	238	251	14	3	sp|Q8IY81|SPB1_HUMAN	Q8IY81	SPB1_HUMAN	FTSJ3	pre-rRNA processing protein FTSJ3			1	0	0	0	1	1	1	1	8.8005256E7	0	0	0	9.3641016E7	1.03472848E8	9.8581696E7	9.7148216E7	8.8005256E7	0	0	0	9.3641016E7	1.03472848E8	9.8581696E7	9.7148216E7	MS/MS	unmatched	unmatched	unmatched	MS/MS	MS/MS	MS/MS	MS/MS
AEGYEVAHGGR	K	C	431	441	11	2,3	sp|P53041|PPP5_HUMAN	P53041	PPP5_HUMAN	PPP5C	Serine/threonine-protein phosphatase 5			2	2	2	3	1	3	3	2	4.32693024E8	5.3772794E8	5.4596077E8	4.42406816E8	4.09623616E8	4.06377056E8	4.46014336E8	4.96343296E8	2.92182176E8	3.48330112E8	3.62224032E8	2.92933728E8	2.85666784E8	2.7412224E8	2.99765984E8	3.39095168E8	MS/MS	MS/MS	MS/MS	MS/MS	MS/MS	MS/MS	MS/MS	MS/MS
AEHASSLLELASTTK	K	C	1065	1079	15	3	sp|Q5T4S7|UBR4_HUMAN	Q5T4S7	UBR4_HUMAN	UBR4	E3 ubiquitin-protein ligase UBR4			0	0	0	0	1	0	0	1	4.526708E7	5.6780284E7	0	0	6.8307392E7	0	7.6079928E7	6.9777592E7	4.526708E7	5.6780284E7	0	0	6.8307392E7	0	7.6079928E7	6.9777592E7	MBR	MBR	unmatched	unmatched	MS/MS	unmatched	MBR	MS/MS
AEHDQLLLNYAK	K	K	112	123	12	2,3	sp|P20700|LMNB1_HUMAN	P20700	LMNB1_HUMAN	LMNB1	Lamin-B1			8	5	7	6	6	5	6	8	5.7873382E9	4.6125681E9	4.9295304E9	4.927146E9	4.6414003E9	4.4823613E9	4.9760143E9	5.1199519E9	5.032958E9	3.40093978E9	3.60919936E9	3.69369958E9	3.82660224E9	3.61855872E9	3.98239514E9	4.05151667E9	MS/MS	MS/MS	MS/MS	MS/MS	MS/MS	MS/MS	MS/MS	MS/MS
AEHDSILAEK	K	A	66	75	10	2,3	sp|P26639|SYTC_HUMAN	P26639	SYTC_HUMAN	TARS	Threonine--tRNA ligase, cytoplasmic			2	2	2	2	2	1	2	1	4.9817504E8	4.95299584E8	5.9278643E8	4.70746304E8	4.86345472E8	4.96386112E8	5.32466784E8	5.3927136E8	3.09272288E8	3.16432832E8	3.74909728E8	2.99931104E8	3.0827616E8	3.0917696E8	3.28892992E8	3.37255264E8	MS/MS	MS/MS	MS/MS	MS/MS	MS/MS	MS/MS	MS/MS	MS/MS
AEHGSVALPAVMR	K	S	445	457	13	3	sp|Q9Y4G6|TLN2_HUMAN	Q9Y4G6	TLN2_HUMAN	TLN2	Talin-2			0	0	0	0	0	0	0	1	0	0	0	0	0	0	0	0	0	0	0	0	0	0	0	0	unmatched	unmatched	unmatched	unmatched	unmatched	unmatched	unmatched	MS/MS
AEHIPAGK	R	R	408	415	8	2	sp|Q96HC4|PDLI5_HUMAN	Q96HC4	PDLI5_HUMAN	PDLIM5	PDZ and LIM domain protein 5			1	0	1	1	1	1	1	1	1.70498832E8	1.62751744E8	1.86163392E8	1.49668096E8	1.78720224E8	1.6566104E8	1.39711152E8	1.8159792E8	1.70498832E8	1.62751744E8	1.86163392E8	1.49668096E8	1.78720224E8	1.6566104E8	1.39711152E8	1.8159792E8	MS/MS	MBR	MS/MS	MS/MS	MS/MS	MS/MS	MS/MS	MS/MS
AEHIPSGPLR	R	Q	1228	1237	10	3	sp|Q9Y520|PRC2C_HUMAN	Q9Y520	PRC2C_HUMAN	PRRC2C	Protein PRRC2C			1	1	1	1	1	1	1	1	1.4106024E8	1.70982096E8	1.70142096E8	1.55678784E8	1.51969584E8	1.73039984E8	1.90089696E8	2.1243392E8	1.4106024E8	1.70982096E8	1.70142096E8	1.55678784E8	1.51969584E8	1.73039984E8	1.90089696E8	2.1243392E8	MS/MS	MS/MS	MS/MS	MS/MS	MS/MS	MS/MS	MS/MS	MS/MS
AEHLDHVMFR	K	M	32	41	10	3	sp|O95394|AGM1_HUMAN	O95394	AGM1_HUMAN	PGM3	Phosphoacetylglucosamine mutase			0	0	1	0	0	0	0	0	0	6.5541296E7	7.0864344E7	6.5822692E7	0	0	4.9842904E7	0	0	6.5541296E7	7.0864344E7	6.5822692E7	0	0	4.9842904E7	0	unmatched	MBR	MS/MS	MBR	unmatched	unmatched	MBR	unmatched
AEHMETNAVGPSPSSDTR	K	Q	315	332	18	3	sp|Q6WCQ1|MPRIP_HUMAN	Q6WCQ1	MPRIP_HUMAN	MPRIP	Myosin phosphatase Rho-interacting protein			0	0	0	0	0	0	1	0	0	0	0	0	3.5289256E7	3.1127114E7	3.86227E7	4.6219112E7	0	0	0	0	3.5289256E7	3.1127114E7	3.86227E7	4.6219112E7	unmatched	unmatched	unmatched	unmatched	MBR	MBR	MS/MS	MBR
[truncated: 59,769 more rows]

## Sheet: 2_combined_peptide_nextflow
Peptide Sequence	Prev AA	Next AA	Start	End	Peptide Length	Charges	Protein	Protein ID	Entry Name	Gene	Protein Description	Mapped Genes	Mapped Proteins	Con_1 Spectral Count	Con_2 Spectral Count	Con_3 Spectral Count	Con_4 Spectral Count	FXS_1 Spectral Count	FXS_2 Spectral Count	FXS_3 Spectral Count	FXS_4 Spectral Count	Con_1 Intensity	Con_2 Intensity	Con_3 Intensity	Con_4 Intensity	FXS_1 Intensity	FXS_2 Intensity	FXS_3 Intensity	FXS_4 Intensity	Con_1 MaxLFQ Intensity	Con_2 MaxLFQ Intensity	Con_3 MaxLFQ Intensity	Con_4 MaxLFQ Intensity	FXS_1 MaxLFQ Intensity	FXS_2 MaxLFQ Intensity	FXS_3 MaxLFQ Intensity	FXS_4 MaxLFQ Intensity	Con_1 Match Type	Con_2 Match Type	Con_3 Match Type	Con_4 Match Type	FXS_1 Match Type	FXS_2 Match Type	FXS_3 Match Type	FXS_4 Match Type
[truncated: 61,049 more rows]

[truncated: 4 more sheets: 3_combined_protein_gui, 4_combined_protein_nextflow, 5_FragNFlow_report.pg_matrix, 6_quantms_report.pg_matrix]
